# Supplementary material for: An Arg/Ala-rich helix in the N-terminal region of M. tuberculosis FtsQ is a potential membrane anchor of the Z-ring
Source: Commun Biol. 2023 Mar 23;6:311. doi: 10.1038/s42003-023-04686-5 (PMC10036325; doi:10.1038/s42003-023-04686-5)
Supplement: Supplementary file 4 — Supplementary Data 1 [file 42003_2023_4686_MOESM4_ESM.xlsx]

## Sheet: Figure 2
	Panel a			Panel b			Panel c			Panel d
	DdCa - DdCb (ppm)			R1 (s-1)			R2 (s-1)			1H-15N het. NOE
Residue Number	Exp	MD		Exp	MD		Exp	MD		Exp	MD
1	0.513	-0.3711		1.34102	0.141688		2.90657	0.269094		-0.140633	-1.1004
2	-0.123	-0.5992		1.49231	1.10264		3.38381	2.46118		-0.021916	-0.25485
3		0.57		1.41503	1.35982			3.3966			0.0418338
4		1.1485			1.48731			4.02465			0.242879
5	-0.427	-0.5827			1.46954			4.16694			0.332558
6	-0.286	1.0502		1.79276	1.53946		4.70579	4.9467		0.414215	0.414499
7		1.3949		1.59033	1.52066			5.60497			0.491915
8	-0.046	-0.001
9	0.251	0.6702		1.43699	1.53922		4.25191	5.76705		0.417645	0.523011
10	0.101	1.23		1.62681	1.47237		4.21323	5.94117		0.277501	0.500957
11	0.005	1.4236		1.45943	1.53302		4.12355	6.21219		0.12808	0.515985
12	-0.36	0.3906		1.38754	1.4465		3.60356	5.67322		0.280197	0.492676
13	0.036	-0.0907		1.37836	1.43082		4.13675	5.42435		0.352234	0.43725
14	0.001	-0.5131		1.34935	1.47181		4.39416	5.69655		0.148801	0.452003
15	0.044	0.1317		1.30736	1.44445		5.52817	5.67959		0.336884	0.448133
16	-0.158	-0.073		1.42005	1.4441		6.65723	5.85742		0.491429	0.474877
17	-0.289	-0.9686		1.42248	1.41649		6.5623	5.64029		0.156752	0.470544
18	-0.14	-0.7938		1.3552	1.38748		6.76205	5.98498		0.33996	0.473253
19	-0.005	0.2426		1.42086	1.43816		6.0099	6.51684		0.398085	0.518084
20	-0.067	0.5015		1.46434	1.42861		6.02695	6.61779		0.481332	0.542789
21	-0.003	0.7149		1.44155	1.44981		5.31107	7.03329		0.269287	0.568141
22	0.036	0.0564		1.4041	1.4014		4.30541	6.86973		0.282525	0.54613
23	0.02	-0.456		1.32926	1.35653		3.92295	5.94423		0.288111	0.491772
24	0.065	0.3807		1.34445	1.3999		4.06228	6.15477		0.248573	0.473769
25	-0.113	0.464		1.35777	1.3755		4.27358	6.51418		0.322051	0.524562
26	-0.001	-0.4256
27	-0.178	0.3146		1.39005	1.40674		4.07841	6.57155		0.265053	0.518703
28	0.219	0.4589		1.29735	1.36046		3.26057	6.42057		0.142673	0.492947
29	-0.016	0.0366		1.23289	1.33983		3.92797	6.14996		0.265195	0.477775
30	-0.066	0.528			1.40562		4.38144	6.00859		0.157095	0.46582
31	-0.068	-0.0007		1.33138	1.37687		3.82128	5.96858		0.151502	0.495969
32	-0.11	-0.6387		1.32398	1.36365		3.55213	5.68707		0.243249	0.439809
33	-0.005	0.312		1.36333	1.42961		4.49209	6.09664		0.355416	0.490987
34	-0.446	0.1494		1.31891	1.36466		6.05081	6.35841		0.305939	0.504764
35	0.175	-0.1056
36	-0.287	-0.6277		1.44676	1.39474		4.8322	6.72403		0.299308	0.575934
37	0.203	2.3		1.45794	1.43052		5.09618	7.14202		0.437654	0.599914
38	2.54	3.339			1.42708			7.58817			0.629091
39	0.722	0.894
40	0.985	0.5546		1.52882	1.42654			7.73807			0.645736
41	-0.309	0.8926		1.36444	1.44573		5.32809	7.20426		0.375643	0.623364
42	0.242	1.0231		1.38831	1.42706		6.23898	7.61128		0.508015	0.629295
43	0.599	0.4442		1.37589	1.38368		6.41124	7.09063		0.374911	0.577574
44		1.0567
45		-0.605			1.39232			7.41084		0.348957	0.617587
46		0.6027			1.43777			7.63212		0.471814	0.645622
47		2.571		1.27632	1.41151		9.3669	8.67255		0.59052	0.693164
48		0.6253			1.35087			8.80038			0.687378
49		3.1073		1.2025	1.3154		7.99168	9.83507		0.418454	0.711986
50	2.117	2.7764		1.20005	1.2876		9.30293	9.95788		0.478189	0.709767
51	1.865	2.4516			1.25078			10.4325		0.559216	0.732067
52	2.463	3.292		1.10693	1.27614		13.4628	10.7756		0.548023	0.758251
53	2.169	2.8333		1.15393	1.23321		14.2211	10.9878		0.584416	0.774058
54	2.04	2.9992		1.16782	1.20487		10.9964	11.1513		0.531556	0.775997
55	2.822	3.2463		1.17151	1.21851		10.5519	11.3565		0.543581	0.78878
56	2.587	3.5411		1.13148	1.21228		12.8092	11.3649		0.594758	0.784643
57	2.187	3.0423		1.17178	1.19409		11.1221	11.5617		0.560345	0.795983
58	2.066	2.8613		1.09445	1.16667		8.32432	11.9516		0.397112	0.792305
59	2.218	3.4194		1.11359	1.17404		10.8339	11.8001		0.5	0.790984
60	2.077	2.9258		1.18526	1.1858		12.2085	11.6514		0.598467	0.793173
61	2.243	3.6919		1.09433	1.16059		11.0085	11.6233		0.45951	0.792449
62	2.168	3.0031		1.0819	1.14763		16.4788	11.9056		0.58286	0.784434
63	3.029	5.1388		1.14338	1.15674		12.5116	11.6149		0.675265	0.793423
64	2.924	2.9539		1.15154	1.17825		16.3051	11.5289		0.703062	0.785462
65	3.137	4.0639		1.21595	1.1621		11.7292	11.569		0.568373	0.775597
66	2.893	3.3852		1.22115	1.1494		14.1886	11.8079		0.643448	0.782657
67	4.274	3.2994		1.23001	1.19095		11.8685	11.3802		0.622525	0.755696
68	2.627	2.2089		1.22714	1.18617		12.8727	11.0217		0.62278	0.737557
69	2.824	2.4454		1.22805	1.14643		9.58825	10.9147		0.425619	0.722217
70	2.759	2.1398			1.19871			10.0862		0.454882	0.664673
71	2.093	0.7937		1.2216	1.24336		11.5404	8.77496		0.498072	0.620175
72	1.693	0.2304		1.21981	1.22961		7.51949	7.7724		0.389369	0.52695
73	1.346	0.452		1.19076	1.28498		9.01452	6.91883		0.510598	0.478362
74	1.283	0.0037		1.1812	1.35036		8.73676	6.40497		0.433709	0.449305
75	0.917	0.0267		1.26326	1.42491		8.4615	5.95737		0.3849	0.460081
76	0.285	-0.7088		1.23946	1.4769		5.47174	5.34796		0.327113	0.439332
77	0.419	0.1743		1.17633	1.45243		5.83307	4.85343		0.380398	0.389805
78	-0.256	-0.0932		1.18315	1.41324		2.91785	4.12974		0.289591	0.305157
79	0.014	-0.2193		1.19289	1.38408		4.09203	4.01819		0.327997	0.354528
80	0.222	0.7484		1.27959	1.47939		3.1307	3.93238		0.158503	0.300526
81	0.203	0.3384		1.33404	1.54487		2.96918	4.13693		0.188713	0.338567
82	-0.095	0.084		1.26183	1.54799		3.62168	4.07885		0.171465	0.329414
83	-0.063	0.6624		1.25094	1.54295		2.71587	3.88813		0.123307	0.33835
84	0.129	-0.1507		1.28041	1.5353		3.09667	3.66136		0.150257	0.31242
85		0.2284		1.19389	1.42236		3.20461	3.32019		-0.0354586	0.232971
86	0.003	-0.4847
87	-0.014	-0.3226		1.28667	1.43441			3.29988		0.122469	0.1968
88	-0.079	0.3022		1.24208	1.37905		2.0993	3.24971		0.00347314	0.204316
89	0.065	-0.3842
90	-0.264	-0.5285		1.24425	1.36849		2.36468	3.25804		-0.0901689	0.161602
91	-0.26	-0.7799		1.13494	1.32268		2.08118	3.12921		-0.0005682	0.128836
92	-0.051	-0.1415		1.23548	1.34031		4.6458	3.07758		0.205201	0.0953377
93	-0.163	-0.1014		1.01461	1.31268		3.11271	2.63295		-0.27067	-0.000200882
94	0.327	-0.2528		1.13934	1.2909		1.66563	2.5566		-0.0916732	0.0612763
95	0.244	0.0571		1.08613	1.39576		1.58015	2.70802		-0.442029	-0.00143843
96	-0.127	-0.2712		1.16104	1.42832		2.15092	2.71938		-0.444257	-0.00554398
97	-0.268	-0.1239		1.04221	1.27129		2.84658	2.20544		-1.28315	-0.174656
98	-0.009	0.0003		0.912409	1.12273		2.38508	1.80781		-0.575578	-0.291572
99	0.42	0.4966		0.785546	1.01041		3.29521	1.42411		-1.17719	-0.603029

## Sheet: Figure 3
Panel a													Panel b
	PRE (Residue 24)				PRE (Residue 63)				PRE (Residue 87)				SAXS
Residue Number	Exp	MD	MD ex. 1-42/73-99		Exp	MD	MD ex. 1-42/73-99		Exp	MD	MD ex. 1-42/73-99		q (Å-1)	Exp	MD	MD ex. 1-42/73-99
1	0.819021				0.80707				0.951113				0.0033098	0.0277195	0.0190134	0.0209031
2	0.861557	0.0535306	0.294436		0.925173	0.104143	0.0963437		0.985631	0.461729	0.903657		0.0034685	0.0225227	0.0190092	0.0208976
3		0.268505	0.546499			0.358124	0.600458			0.56103	0.948631		0.0036271	0.0306066	0.0190051	0.0208921
4	0.821541	0.733442	0.881363		0.908147	0.364385	0.651599		0.887457	0.492113	0.798005		0.0037858	0.0226413	0.0190011	0.0208865
5	0.923456	0.826722	0.913864		0.838804	0.496562	0.657144		0.921962	0.456187	0.904526		0.0039444	0.0257449	0.018997	0.0208809
6	0.881432	0.84612	0.913384		0.70724	0.158614	0.138622		0.895202	0.165338	0.828128		0.0041031	0.0192219	0.0189918	0.0208741
7		0.838155	0.882902			0.10681	0.0617268			0.129056	0.466035		0.0042617	0.0223193	0.0189861	0.0208667
8													0.0044204	0.0258059	0.0189803	0.0208592
9	0.776269	0.61451	0.625809		0.475597	0.107849	0.306645		0.867735	0.381948	0.904507		0.004579	0.0270667	0.0189746	0.0208519
10	0.692307	0.607601	0.677858		0.40427	0.024003	0.0758622		0.995671	0.43845	0.935076		0.0047377	0.0212136	0.0189689	0.0208444
11	0.535351	0.692299	0.688419		0.261699	0.0584714	0.16774		0.911837	0.473181	0.933244		0.0048963	0.0241063	0.0189632	0.0208369
12	0.561701	0.567473	0.496431		0.439207	0.00327478	0.0419103		0.886893	0.45836	0.940323		0.0050549	0.0250853	0.018957	0.0208291
13	0.641398	0.423439	0.478542		0.154438	0.0412571	0.1055		0.90094	0.44411	0.751759		0.0052136	0.0235256	0.0189501	0.0208205
14	0.40491	0.272553	0.250436		0.240339	1.2389e-08	5.64454e-32		0.876016	0.0569562	0.707111		0.0053722	0.0201724	0.0189432	0.0208119
15	0.401322	0.10269	0.0212003		0.486478	0.00344507	0.0130255		0.85904	0.00717432	0.734903		0.0055309	0.0261332	0.0189363	0.0208032
16	0.597742	0.0410463	0.0289899		0.546294	0.06929	0.194154		0.85904	0.34401	0.70151		0.0056895	0.0226443	0.0189294	0.0207946
17	0.392746	0.0289451	0.00254229		0.544853	0.0172519	0.0222596		1.01627	0.109748	0.477164		0.0058482	0.0247374	0.0189225	0.020786
18	0.408159	0.000161987	0.000222579		0.351116	0.172451	0.304011		0.843872	0.458803	0.919835		0.0060068	0.0196109	0.0189156	0.0207772
19	0.38183	0.0330878	0.00320955		0.527328	0.0671292	0.0999711		0.825664	0.403454	0.852387		0.0061655	0.0196991	0.0189077	0.0207672
20		0.0150249	4.21547e-14			0.245475	0.295029			0.596561	0.934936		0.0063241	0.0206107	0.0188997	0.0207569
21		0.000408379	0.00148731		0.484474	0.233778	0.418859		0.891028	0.787568	0.963965		0.0064828	0.0249031	0.0188917	0.0207467
22	0.0642123	0.000119084	0.000236445		0.362338	0.119689	0.201796		0.855634	0.135431	0.970827		0.0066414	0.0230712	0.0188838	0.0207366
23		0.00413391	0.00361931			0.0672063	0.0638238			0.764133	0.974392		0.0068	0.0210418	0.0188759	0.0207264
24					0.296585	0.0393726	0.0433757		0.870727	0.838484	0.937901		0.0069587	0.0229295	0.018868	0.0207162
25		0.000735028	0.00102573		0.40473	0.0215861	0.0425293		1.01772	0.67057	0.970019		0.0071173	0.0257083	0.0188591	0.0207047
26													0.007276	0.0251593	0.01885	0.0206927
27	0.225957	0.0474712	0.0396388		0.394528	0.142622	0.0793838		0.691771	0.726014	0.760002		0.0074346	0.0253322	0.0188409	0.0206808
28	0.248423	0.0285822	0.00266385		0.426107	0.159105	0.0796474		0.713083	0.68349	0.835958		0.0075933	0.0204498	0.0188317	0.020669
29	0.204594	0.000379538	3.06879e-07		0.624565	0.0193557	0.00158628		0.96983	0.758949	0.771481		0.0077519	0.0176838	0.0188225	0.020657
30		0.0202161	0.000467489			0.0204268	0.0659309			0.656167	0.710334		0.0079106	0.0190777	0.0188135	0.0206451
31	0.424938	0.0403236	0.00367235		0.748358	0.126387	0.245694		0.750534	0.571097	0.608778		0.0080692	0.0239836	0.0188038	0.0206323
32	0.46834	0.119199	0.0379333		0.818183	0.0603769	0.0279611		0.93176	0.541177	0.711012		0.0082279	0.0206331	0.0187933	0.0206188
33		0.0250506	0.0489457			0.14543	0.00137692			0.299995	0.806153		0.0083865	0.0231016	0.0187829	0.0206051
34		0.397278	0.177304			0.0405671	0.0442017			0.888349	0.93899		0.0085451	0.0214073	0.0187725	0.0205915
35													0.0087038	0.0244749	0.0187621	0.0205779
36	0.453811	0.320431	0.205115		0.779698	0.0205165	0.0395142		0.923008	0.953969	0.898927		0.0088624	0.0231018	0.0187516	0.0205643
37	0.488343	0.139953	0.101598		0.875269	0.227121	0.0332105		0.94127	0.977349	0.975945		0.0090211	0.0212134	0.018741	0.0205504
38	0.877807	0.483506	0.33108		0.830517	0.344584	0.330849		0.979129	0.973703	0.983936		0.0091797	0.0192903	0.0187292	0.0205352
39													0.0093384	0.0197409	0.0187173	0.0205199
40	0.589352	0.164279	0.0662757		0.866471	0.280564	0.579972		0.914903	0.969736	0.979808		0.009497	0.0162814	0.0187055	0.0205047
41	0.606777	0.177754	0.111008		0.85983	0.13939	0.394733		0.981421	0.975167	0.980086		0.0096557	0.0200927	0.0186937	0.0204892
42	0.577389	0.140746	0.122519		0.772703	0.314906	0.424244		0.921729	0.968922	0.8313		0.0098143	0.0198204	0.0186819	0.020474
43	0.448692	0.138417	0.0629412		0.886238	0.294822	0.556413		0.957849	0.972825	0.961936		0.009973	0.0202059	0.0186699	0.0204588
44													0.010132	0.0197795	0.018657	0.0204422
45		1.96587e-07	1.0993e-10			0.231535	0.852142			0.972642	0.973747		0.01029	0.0248825	0.0186439	0.0204255
46	0.257755	0.0590258	0.0548141		0.707319	0.0843132	0.89531		0.95531	0.914519	0.460784		0.010449	0.0223388	0.0186308	0.0204087
47	0.60047	0.073757	0.0126259		0.79045	0.349073	0.91416		1.06129	0.942683	0.968475		0.010608	0.0181919	0.0186176	0.0203919
48	0.457224	7.49669e-05	0.0825764		0.676575	0.231031	0.913662		0.951969	0.820839	0.968712		0.010766	0.0182766	0.0186044	0.0203752
49	0.34903	0.00321728	0.0070428		0.849598	0.0215964	0.896138		0.854096	0.958728	0.989179		0.010925	0.0194734	0.0185912	0.0203584
50	0.266592	0.0676884	0.15348		0.894862	0.575591	0.901501		1.02845	0.915595	0.979411		0.011083	0.0215645	0.0185776	0.0203409
51	0.57405	0.225347	0.31811		0.873836	0.693283	0.889679		1.01551	0.716197	0.944556		0.011242	0.0224609	0.0185634	0.0203227
52		0.0765839	0.149126			0.649731	0.771922			0.784401	0.960621		0.011401	0.0211823	0.018549	0.0203044
53	0.38237	0.145699	0.141386		0.618599	0.452243	0.643111		1.01068	0.826774	0.963453		0.011559	0.0207823	0.0185349	0.0202863
54	0.509793	0.178576	0.22522		0.839016	0.666215	0.739554		1.00296	0.235045	0.885988		0.011718	0.0213137	0.0185206	0.0202682
55	0.443057	0.183986	0.130956		0.575477	0.505328	0.576758		1.05332	0.228791	0.784433		0.011877	0.0214226	0.0185063	0.0202499
56	0.470479	0.153213	0.211067			0.308231	0.359339		0.874677	0.701167	0.918702		0.012035	0.0222196	0.0184919	0.0202315
57	0.361613	0.0310621	0.0485603			0.378839	0.40657		0.984241	0.603611	0.884503		0.012194	0.0219608	0.0184765	0.0202119
58		0.101822	0.170767			0.293645	0.323371			0.275741	0.636079		0.012353	0.0208856	0.0184612	0.0201923
59		0.24038	0.315772			0.035944	0.0518841			0.589033	0.836789		0.012511	0.0229831	0.0184459	0.0201728
60	0.408258	0.081895	0.0847464			0.0225964	0.0319945		0.870426	0.497291	0.900448		0.01267	0.0207527	0.0184306	0.0201532
61	0.252755	0.0357675	0.0906391			0.12273	0.132429		0.766336	0.223154	0.839401		0.012829	0.0202597	0.0184152	0.0201335
62	0.601184	0.278663	0.415817		0.234996	0.0399006	0.046913		1.08576	0.54508	0.869182		0.012987	0.0236232	0.0184	0.0201141
63	0.375107	0.069086	0.124974						0.753688	0.496969	0.893322		0.013146	0.0218199	0.0183837	0.0200932
64	0.385342	0.0741166	0.166807		0.172989	0.0409459	0.0439327		0.770332	0.0832953	0.638365		0.013305	0.0212431	0.0183672	0.0200721
65	0.409419	0.357342	0.422724			0.0687237	0.071364		0.636902	0.372606	0.796517		0.013463	0.0228441	0.0183509	0.0200513
66		0.37614	0.511482			0.0072946	0.00829008			0.507195	0.851577		0.013622	0.0227831	0.0183345	0.0200301
67	0.49474	0.228534	0.447321		0.357641	0.00632777	0.00595699		0.864584	0.41509	0.816777		0.01378	0.0196262	0.0183182	0.0200093
68	0.504404	0.446666	0.634625		0.173882	0.100219	0.100831		0.747148	0.252315	0.609093		0.013939	0.0207252	0.0183018	0.0199881
69	0.468151	0.539205	0.791781			0.115893	0.113372		0.888716	0.527829	0.77682		0.014098	0.0222924	0.0182847	0.0199664
70		0.376612	0.704881			0.0697444	0.0629343			0.568872	0.664578		0.014256	0.0215007	0.0182672	0.0199441
71	0.470804	0.069004	0.623075		0.209589	0.15806	0.204711		0.782539	0.342494	0.55958		0.014415	0.0220523	0.0182497	0.0199217
72	0.604438	0.576145	0.870496		0.123443	0.381475	0.457887		0.786046	0.340819	0.561294		0.014574	0.019699	0.0182322	0.0198994
73	0.586681	0.432338	0.929419		0.165965	0.16538	0.578999		0.793537	0.0582359	0.576802		0.014732	0.0186308	0.0182148	0.0198771
74	0.596044	0.755489	0.928866		0.160552	0.528823	0.672113		0.635531	0.25633	0.54421		0.014891	0.0212851	0.0181973	0.0198547
75	0.445779	0.800961	0.968569		0.244743	0.72039	0.805559		0.611877	0.136582	0.410308		0.01505	0.0227634	0.0181794	0.0198318
76	0.654092	0.831622	0.977049		0.334528	0.631955	0.760714		0.587354	0.0548451	0.0166701		0.015208	0.0194203	0.0181609	0.0198083
77		0.864076	0.926163			0.783264	0.54552			0.00883284	0.00327912		0.015367	0.0218515	0.0181422	0.0197846
78	0.53478	0.919724	0.979669		0.579648	0.693587	0.257415		0.391282	0.244391	0.128964		0.015526	0.023713	0.0181236	0.0197608
79		0.918718	0.980477			0.825671	0.804532			0.00281955	0.0366383		0.015684	0.022564	0.018105	0.0197372
80	0.823294	0.919055	0.98202		0.855422	0.75719	0.62872		0.807797	0.14046	0.0866446		0.015843	0.0216672	0.0180864	0.0197137
81	0.800549	0.91697	0.982507		0.872608	0.53467	0.595536		0.485889	0.0360299	0.0403001		0.016001	0.0209932	0.0180679	0.01969
82	0.699301	0.88069	0.985099		0.864256	0.294991	0.00051444		0.602417	0.0186157	0.0149546		0.01616	0.0215722	0.0180481	0.0196649
83	0.756295	0.556297	0.984851		0.778796	0.759619	0.742568		0.570123	0.00150229	0.00223212		0.016319	0.0211784	0.0180285	0.0196398
84	0.813179	0.869908	0.982151		0.820521	0.715482	0.691463		0.530927	0.0443131	0.04185		0.016477	0.0200766	0.0180089	0.0196149
85	0.818239	0.523781	0.963111		0.915641	0.331052	0.122449		0.205498	0.000338817	0.0015595		0.016636	0.0218008	0.0179892	0.0195898
86													0.016795	0.0202477	0.0179696	0.0195648
87	0.844437	0.0530906	0.310007		0.820452	0.788317	0.818994						0.016953	0.0190114	0.01795	0.01954
88	0.852768	0.17249	0.848178		0.860217	0.900788	0.936939			0.00135709	0.00197015		0.017112	0.019711	0.0179296	0.0195139
89													0.017271	0.0193898	0.017909	0.0194875
90	0.810568	0.269777	0.892123		0.821425	0.893162	0.935944		0.255328	0.0589875	0.0550823		0.017429	0.020542	0.0178884	0.0194615
91	0.875697	0.0536316	0.870822		1.02092	0.908891	0.938586		0.274735	0.073078	0.0632846		0.017588	0.0223997	0.0178677	0.0194351
92	0.789771	0.355244	0.843165		0.9699	0.910105	0.950949		0.36466	0.00736801	0.00474418		0.017747	0.0207099	0.0178471	0.0194088
93	0.642561	0.352004	0.635583		0.769154	0.887592	0.963231		0.538115	5.85357e-38	2.23763e-27		0.017905	0.0235561	0.0178266	0.0193827
94	0.736111	0.283665	0.903893		0.833014	0.913782	0.973244		0.354543	0.00895676	0.00206702		0.018064	0.0223077	0.0178055	0.0193558
95	0.86152	0.457725	0.951666		0.8801	0.894755	0.962263		0.561896	0.00015547	0.0140911		0.018223	0.0213127	0.0177839	0.0193283
96	0.768766	0.186403	0.974117		0.813033	0.841833	0.956212		0.428793	0.0852909	0.00101284		0.018381	0.0228245	0.0177623	0.0193009
97	0.862499	0.665182	0.972562		0.773602	0.284291	0.667733		0.284228	0.0782486	0.000470484		0.01854	0.0201273	0.0177406	0.0192733
98	0.788782	0.74774	0.968008		0.807254	0.0378887	0.116354		0.380277	0.152458	0.0592374		0.018698	0.0219921	0.0177192	0.019246
99	1.00588	0.755387	0.973829		1.0645	0.453791	0.819492		1.38847	0.0915706	0.0581125		0.018857	0.0206301	0.0176975	0.0192184
													0.019016	0.0204508	0.0176758	0.0191908
													0.019174	0.0196717	0.0176532	0.0191623
													0.019333	0.0203849	0.0176306	0.0191336
													0.019492	0.0208396	0.017608	0.0191048
													0.01965	0.0196797	0.0175855	0.0190762
													0.019809	0.0195194	0.0175629	0.0190476
													0.019968	0.0211151	0.0175402	0.0190189
													0.020126	0.021713	0.0175173	0.0189897
													0.020285	0.0204458	0.0174939	0.0189601
													0.020444	0.0201304	0.0174706	0.0189305
													0.020602	0.0191083	0.0174474	0.0189011
													0.020761	0.0211343	0.0174241	0.0188715
													0.020919	0.0207328	0.0174009	0.0188421
													0.021078	0.0203847	0.0173771	0.0188118
													0.021237	0.0205688	0.0173527	0.0187811
													0.021395	0.019932	0.0173285	0.0187505
													0.021554	0.0207634	0.0173041	0.0187198
													0.021713	0.0203392	0.0172797	0.0186889
													0.021871	0.0195616	0.0172555	0.0186583
													0.02203	0.0212438	0.017231	0.0186274
													0.022189	0.0199575	0.0172058	0.0185955
													0.022347	0.0202797	0.0171807	0.018564
													0.022506	0.0208138	0.0171556	0.0185323
													0.022665	0.0206154	0.0171303	0.0185005
													0.022823	0.02034	0.0171053	0.018469
													0.022982	0.0209227	0.0170801	0.0184372
													0.023141	0.0210762	0.0170542	0.0184047
													0.023299	0.0195312	0.0170284	0.0183722
													0.023458	0.0190277	0.0170024	0.0183395
													0.023616	0.019581	0.0169766	0.0183071
													0.023775	0.019822	0.0169506	0.0182743
													0.023934	0.0191693	0.0169247	0.0182417
													0.024092	0.0188479	0.0168984	0.0182087
													0.024251	0.0183713	0.0168717	0.0181752
													0.02441	0.0192261	0.0168449	0.0181417
													0.024568	0.0186877	0.0168184	0.0181083
													0.024727	0.0204803	0.0167917	0.0180748
													0.024886	0.019882	0.0167649	0.0180413
													0.025044	0.0193034	0.0167381	0.0180078
													0.025203	0.0184065	0.0167106	0.0179734
													0.025362	0.016216	0.0166832	0.0179392
													0.02552	0.0185359	0.0166559	0.0179051
													0.025679	0.0201454	0.0166285	0.0178707
													0.025837	0.0201569	0.0166012	0.0178366
													0.025996	0.0189361	0.0165737	0.0178023
													0.026155	0.0192882	0.0165457	0.0177673
													0.026313	0.0198057	0.0165177	0.0177325
													0.026472	0.0189776	0.0164896	0.0176973
													0.026631	0.0185664	0.0164615	0.0176623
													0.026789	0.0168152	0.0164335	0.0176274
													0.026948	0.0185819	0.0164055	0.0175923
													0.027107	0.0179596	0.0163769	0.0175569
													0.027265	0.0202177	0.0163484	0.0175213
													0.027424	0.0196652	0.0163196	0.0174856
													0.027583	0.0188296	0.0162909	0.0174498
													0.027741	0.0192608	0.0162624	0.0174143
													0.0279	0.0169528	0.0162336	0.0173785
													0.028059	0.0174605	0.0162047	0.0173426
													0.028217	0.0184937	0.0161756	0.0173064
													0.028376	0.0192269	0.0161463	0.01727
													0.028534	0.017212	0.0161172	0.0172339
													0.028693	0.0169642	0.0160879	0.0171975
													0.028852	0.017246	0.0160587	0.0171612
													0.02901	0.0179593	0.0160295	0.017125
													0.029169	0.0182049	0.0159997	0.0170881
													0.029328	0.0179291	0.0159698	0.0170511
													0.029486	0.018971	0.0159402	0.0170144
													0.029645	0.0176993	0.0159104	0.0169775
													0.029804	0.0165255	0.0158806	0.0169405
													0.029962	0.0171975	0.015851	0.0169039
													0.030121	0.0176202	0.0158207	0.0168666
													0.03028	0.0166885	0.0157904	0.0168291
													0.030438	0.0166883	0.0157603	0.0167919
													0.030597	0.0190135	0.01573	0.0167545
													0.030755	0.0182298	0.0156998	0.0167173
													0.030914	0.0180511	0.0156695	0.0166799
													0.031073	0.0182845	0.015639	0.0166422
													0.031231	0.0188564	0.0156085	0.0166045
													0.03139	0.0188443	0.0155777	0.0165666
													0.031549	0.0187071	0.015547	0.0165286
													0.031707	0.0196349	0.0155164	0.0164909
													0.031866	0.0174417	0.0154856	0.016453
													0.032025	0.0173199	0.0154548	0.016415
													0.032183	0.0167999	0.0154238	0.0163771
													0.032342	0.016846	0.0153927	0.0163386
													0.032501	0.0177649	0.0153616	0.0163003
													0.032659	0.0174712	0.0153307	0.0162623
													0.032818	0.0177045	0.0152995	0.016224
													0.032977	0.017064	0.0152684	0.0161856
													0.033135	0.0183147	0.0152371	0.0161473
													0.033294	0.0173234	0.0152056	0.0161086
													0.033452	0.0173948	0.0151744	0.0160702
													0.033611	0.0161591	0.0151428	0.0160315
													0.03377	0.0177811	0.0151113	0.0159929
													0.033928	0.016658	0.01508	0.0159544
													0.034087	0.016942	0.0150483	0.0159155
													0.034246	0.0163868	0.0150164	0.0158765
													0.034404	0.0163586	0.0149848	0.0158378
													0.034563	0.0168113	0.0149529	0.0157989
													0.034722	0.017002	0.0149211	0.0157599
													0.03488	0.0172739	0.0148895	0.0157211
													0.035039	0.0170334	0.0148576	0.0156822
													0.035198	0.016753	0.0148256	0.0156431
													0.035356	0.0157979	0.0147939	0.0156042
													0.035515	0.0165149	0.0147619	0.0155652
													0.035673	0.0170793	0.0147302	0.0155263
													0.035832	0.0161183	0.0146982	0.0154873
													0.035991	0.0157724	0.0146662	0.0154482
													0.036149	0.0155948	0.0146341	0.0154091
													0.036308	0.0161593	0.0146017	0.0153697
													0.036467	0.0165699	0.0145693	0.0153302
													0.036625	0.015977	0.0145371	0.015291
													0.036784	0.0161476	0.0145047	0.0152516
													0.036943	0.0153404	0.0144723	0.0152121
													0.037101	0.0154226	0.01444	0.0151729
													0.03726	0.0159655	0.0144073	0.0151333
													0.037419	0.0176884	0.0143748	0.0150938
													0.037577	0.016921	0.0143423	0.0150544
													0.037736	0.0157052	0.0143098	0.0150149
													0.037895	0.0155629	0.0142772	0.0149753
													0.038053	0.015751	0.0142447	0.014936
													0.038212	0.0166614	0.0142119	0.0148962
													0.03837	0.0156503	0.0141793	0.0148569
													0.038529	0.015639	0.0141465	0.0148172
													0.038688	0.0161855	0.0141137	0.0147776
													0.038846	0.0163431	0.0140811	0.0147382
													0.039005	0.0161448	0.0140484	0.0146985
													0.039164	0.0160827	0.0140154	0.0146588
													0.039322	0.0146178	0.0139826	0.0146194
													0.039481	0.014933	0.0139497	0.0145797
													0.03964	0.0163689	0.0139167	0.01454
													0.039798	0.0157026	0.013884	0.0145006
													0.039957	0.0151878	0.0138511	0.0144608
													0.040116	0.0153148	0.013818	0.0144211
													0.040274	0.0148925	0.0137851	0.0143816
													0.040433	0.0151106	0.013752	0.014342
													0.040591	0.0153811	0.0137192	0.0143026
													0.04075	0.0150455	0.0136861	0.0142629
													0.040909	0.0152143	0.013653	0.0142232
													0.041067	0.0158386	0.0136201	0.0141838
													0.041226	0.0150703	0.0135869	0.0141441
													0.041385	0.0144	0.0135538	0.0141045
													0.041543	0.0148455	0.0135208	0.0140651
													0.041702	0.0150286	0.0134877	0.0140255
													0.041861	0.0150767	0.0134546	0.0139859
													0.042019	0.0154825	0.0134216	0.0139465
													0.042178	0.0141545	0.0133884	0.0139069
													0.042337	0.0143936	0.0133552	0.0138674
													0.042495	0.0160561	0.0133222	0.013828
													0.042654	0.0151225	0.013289	0.0137886
													0.042812	0.0153911	0.0132561	0.0137492
													0.042971	0.0149495	0.0132229	0.0137096
													0.04313	0.0144654	0.0131897	0.0136702
													0.043288	0.0138647	0.0131566	0.013631
													0.043447	0.0140243	0.0131234	0.0135917
													0.043606	0.015691	0.0130902	0.0135523
													0.043764	0.0138964	0.0130572	0.0135131
													0.043923	0.0146482	0.013024	0.0134738
													0.044082	0.0159559	0.0129909	0.0134344
													0.04424	0.0145887	0.0129579	0.0133954
													0.044399	0.0140073	0.0129247	0.0133562
													0.044558	0.0138647	0.0128916	0.013317
													0.044716	0.0146945	0.0128586	0.013278
													0.044875	0.0133058	0.0128254	0.0132387
													0.045033	0.0128538	0.0127925	0.0131999
													0.045192	0.0140018	0.0127595	0.013161
													0.045351	0.0132247	0.0127266	0.0131221
													0.045509	0.0143947	0.0126938	0.0130835
													0.045668	0.0146182	0.0126608	0.0130446
													0.045827	0.0143936	0.0126278	0.0130058
													0.045985	0.0151059	0.0125951	0.0129671
													0.046144	0.0133957	0.012562	0.0129284
													0.046303	0.0137482	0.012529	0.0128896
													0.046461	0.013545	0.0124962	0.0128511
													0.04662	0.0128326	0.0124631	0.0128124
													0.046779	0.0131741	0.0124301	0.0127735
													0.046937	0.0129849	0.0123973	0.012735
													0.047096	0.0120913	0.0123643	0.0126965
													0.047255	0.0123745	0.0123314	0.012658
													0.047413	0.0121359	0.0122987	0.0126198
													0.047572	0.0130765	0.0122658	0.0125813
													0.04773	0.0125784	0.0122331	0.0125431
													0.047889	0.0139218	0.0122001	0.0125047
													0.048048	0.0134217	0.0121673	0.0124662
													0.048206	0.0144709	0.0121347	0.0124284
													0.048365	0.01288	0.0121019	0.0123903
													0.048524	0.0124805	0.0120692	0.0123521
													0.048682	0.0127665	0.0120366	0.0123142
													0.048841	0.0130982	0.0120038	0.0122761
													0.049	0.0123444	0.0119711	0.012238
													0.049158	0.0125794	0.0119387	0.0122005
													0.049317	0.0128024	0.0119061	0.0121627
													0.049476	0.0131364	0.0118735	0.0121249
													0.049634	0.0130755	0.0118411	0.0120874
													0.049793	0.0123135	0.0118085	0.0120496
													0.049951	0.012878	0.0117761	0.012012
													0.05011	0.0132309	0.0117436	0.0119745
													0.050269	0.0117424	0.0117112	0.0119372
													0.050427	0.0118547	0.011679	0.0119
													0.050586	0.0128491	0.0116466	0.0118626
													0.050745	0.0119561	0.0116142	0.0118253
													0.050903	0.0125375	0.011582	0.011788
													0.051062	0.0124294	0.0115497	0.0117509
													0.051221	0.0125668	0.0115175	0.0117139
													0.051379	0.012297	0.0114856	0.0116772
													0.051538	0.0127363	0.0114534	0.0116402
													0.051697	0.0117561	0.0114212	0.0116032
													0.051855	0.0116817	0.0113892	0.0115664
													0.052014	0.0120091	0.0113571	0.0115295
													0.052172	0.0129257	0.0113253	0.0114931
													0.052331	0.01207	0.0112934	0.0114566
													0.05249	0.0113997	0.0112615	0.0114201
													0.052648	0.0116258	0.0112297	0.0113837
													0.052807	0.0121138	0.0111978	0.0113473
													0.052966	0.0123444	0.0111658	0.0113107
													0.053124	0.0122124	0.0111344	0.0112748
													0.053283	0.0113165	0.0111028	0.0112388
													0.053442	0.0115508	0.0110713	0.0112029
													0.0536	0.0118016	0.01104	0.0111671
													0.053759	0.0122312	0.0110084	0.0111312
													0.053918	0.0117881	0.0109768	0.0110951
													0.054076	0.0107745	0.0109455	0.0110596
													0.054235	0.0128734	0.0109142	0.011024
													0.054393	0.0124141	0.010883	0.0109886
													0.054552	0.0114427	0.0108515	0.010953
													0.054711	0.012015	0.0108201	0.0109174
													0.054869	0.0113816	0.0107889	0.0108821
													0.055028	0.0111901	0.0107576	0.0108465
													0.055187	0.0111524	0.0107265	0.0108114
													0.055345	0.0105366	0.0106956	0.0107765
													0.055504	0.0111331	0.0106645	0.0107414
													0.055663	0.0101547	0.0106334	0.0107063
													0.055821	0.00985768	0.0106024	0.0106714
													0.05598	0.0111143	0.0105713	0.0106363
													0.056139	0.0107098	0.0105405	0.0106017
													0.056297	0.0107894	0.01051	0.0105673
													0.056456	0.0107102	0.0104792	0.0105327
													0.056614	0.0123294	0.0104486	0.0104983
													0.056773	0.011505	0.0104178	0.0104637
													0.056932	0.0112777	0.010387	0.0104291
													0.05709	0.0109099	0.0103566	0.010395
													0.057249	0.0104679	0.0103262	0.010361
													0.057408	0.0105954	0.0102958	0.0103269
													0.057566	0.0115984	0.0102655	0.0102931
													0.057725	0.0110778	0.010235	0.0102591
													0.057884	0.0118006	0.0102046	0.010225
													0.058042	0.0109543	0.0101744	0.0101913
													0.058201	0.0116355	0.0101443	0.0101578
													0.05836	0.0107407	0.0101142	0.0101243
													0.058518	0.0106946	0.0100843	0.010091
													0.058677	0.0111139	0.0100542	0.0100575
													0.058835	0.0113013	0.0100243	0.0100243
													0.058994	0.0105666	0.00999424	0.00999072
													0.059153	0.00980367	0.00996453	0.00995779
													0.059311	0.00942271	0.009935	0.00992504
													0.05947	0.0102978	0.00990526	0.00989222
													0.059629	0.0102764	0.00987554	0.00985922
													0.059787	0.00997201	0.00984603	0.00982649
													0.059946	0.0100423	0.00981632	0.00979362
													0.060105	0.0105434	0.00978695	0.0097611
													0.060263	0.0112457	0.00975789	0.00972903
													0.060422	0.00997159	0.00972868	0.00969678
													0.060581	0.0103911	0.00969947	0.00966455
													0.060739	0.00974431	0.00967035	0.00963248
													0.060898	0.00899728	0.00964116	0.0096002
													0.061056	0.00943745	0.00961221	0.00956831
													0.061215	0.0100327	0.00958322	0.00953652
													0.061374	0.0102153	0.00955429	0.00950474
													0.061532	0.011398	0.00952549	0.00947315
													0.061691	0.0103779	0.00949653	0.00944138
													0.06185	0.010368	0.0094676	0.00940962
													0.062008	0.010519	0.00943883	0.0093781
													0.062167	0.00947022	0.00941028	0.00934688
													0.062326	0.00923972	0.00938171	0.00931568
													0.062484	0.00929095	0.00935333	0.00928471
													0.062643	0.00886751	0.00932479	0.00925353
													0.062802	0.00921587	0.00929619	0.00922236
													0.06296	0.00935581	0.00926782	0.00919135
													0.063119	0.00939942	0.00923955	0.00916062
													0.063277	0.00932476	0.00921159	0.00913022
													0.063436	0.00921078	0.00918341	0.00909962
													0.063595	0.00839051	0.00915526	0.00906902
													0.063753	0.00899721	0.00912724	0.00903861
													0.063912	0.00945269	0.00909909	0.00900803
													0.064071	0.00901794	0.00907111	0.00897769
													0.064229	0.00928323	0.00904352	0.00894789
													0.064388	0.0106903	0.00901577	0.00891792
													0.064547	0.0103682	0.00898803	0.00888793
													0.064705	0.00926154	0.00896044	0.00885811
													0.064864	0.00925989	0.00893269	0.00882811
													0.065023	0.0086266	0.00890501	0.00879825
													0.065181	0.00914983	0.00887786	0.00876901
													0.06534	0.00975243	0.00885051	0.00873962
													0.065498	0.00939127	0.00882335	0.00871044
													0.065657	0.00930612	0.00879598	0.00868107
													0.065816	0.009789	0.0087687	0.00865169
													0.065974	0.00949138	0.00874149	0.0086225
													0.066133	0.00840235	0.00871451	0.0085936
													0.066292	0.00914545	0.00868764	0.00856483
													0.06645	0.0092625	0.00866089	0.00853622
													0.066609	0.00967566	0.00863399	0.00850747
													0.066768	0.00910964	0.00860707	0.00847867
													0.066926	0.0092832	0.00858033	0.00845011
													0.067085	0.0089651	0.00855373	0.00842168
													0.067244	0.00887889	0.00852735	0.00839358
													0.067402	0.00870528	0.0085011	0.00836568
													0.067561	0.00864175	0.00847473	0.00833759
													0.067719	0.0088419	0.00844853	0.00830972
													0.067878	0.00894982	0.00842217	0.0082816
													0.068037	0.00889402	0.00839586	0.00825364
													0.068195	0.0098785	0.00836999	0.00822624
													0.068354	0.00838701	0.00834398	0.0081987
													0.068513	0.0090719	0.00831797	0.00817111
													0.068671	0.00891875	0.00829207	0.0081437
													0.06883	0.00808523	0.008266	0.00811612
													0.068989	0.00792678	0.00823997	0.00808863
													0.069147	0.00838471	0.00821453	0.00806176
													0.069306	0.00811055	0.00818894	0.00803477
													0.069465	0.00777223	0.00816336	0.00800782
													0.069623	0.00809994	0.00813791	0.00798103
													0.069782	0.00779972	0.0081123	0.00795407
													0.06994	0.00819634	0.00808689	0.00792732
													0.070099	0.00893188	0.00806157	0.00790072
													0.070258	0.00871496	0.00803643	0.00787432
													0.070416	0.00742597	0.00801143	0.00784814
													0.070575	0.00822433	0.00798626	0.0078218
													0.070734	0.00751441	0.00796109	0.00779541
													0.070892	0.00850678	0.00793614	0.00776924
													0.071051	0.00814822	0.00791114	0.00774309
													0.07121	0.0083237	0.00788642	0.00771732
													0.071368	0.00821673	0.0078619	0.00769169
													0.071527	0.00855434	0.00783718	0.00766595
													0.071686	0.00878961	0.00781247	0.00764017
													0.071844	0.00842333	0.0077879	0.00761459
													0.072003	0.00832551	0.00776321	0.00758885
													0.072161	0.00711822	0.00773913	0.00756382
													0.07232	0.00743852	0.00771484	0.00753861
													0.072479	0.00827076	0.0076906	0.0075135
													0.072637	0.00820172	0.00766648	0.00748845
													0.072796	0.00734435	0.00764222	0.0074633
													0.072955	0.00762686	0.00761797	0.00743813
													0.073113	0.00850902	0.00759424	0.00741359
													0.073272	0.007805	0.00757049	0.00738908
													0.073431	0.00871809	0.00754679	0.00736457
													0.073589	0.00755576	0.00752321	0.00734021
													0.073748	0.00723763	0.00749951	0.00731569
													0.073906	0.00794922	0.00747591	0.00729133
													0.074065	0.00742611	0.00745234	0.00726704
													0.074224	0.00785016	0.00742898	0.00724306
													0.074382	0.00831359	0.00740577	0.00721917
													0.074541	0.007845	0.00738239	0.00719516
													0.0747	0.00777227	0.00735902	0.00717117
													0.074858	0.00758429	0.00733579	0.00714733
													0.075017	0.0080209	0.00731248	0.0071234
													0.075176	0.00769592	0.00728955	0.00709992
													0.075334	0.00726108	0.00726677	0.00707665
													0.075493	0.00808204	0.00724384	0.00705318
													0.075652	0.00788879	0.00722091	0.00702977
													0.07581	0.00780695	0.00719814	0.00700648
													0.075969	0.00711332	0.00717518	0.00698304
													0.076127	0.00792947	0.00715276	0.0069602
													0.076286	0.00738749	0.00713028	0.00693735
													0.076445	0.00740106	0.00710781	0.00691445
													0.076603	0.00725069	0.00708548	0.00689174
													0.076762	0.00670913	0.00706299	0.00686885
													0.076921	0.00702126	0.00704052	0.00684602
													0.077079	0.00663773	0.0070184	0.00682357
													0.077238	0.00677027	0.00699635	0.00680125
													0.077397	0.00673377	0.00697432	0.00677892
													0.077555	0.00657596	0.00695242	0.00675674
													0.077572	0.00699834	0.00695005	0.00675438
													0.077714	0.00671158	0.00693038	0.00673442
													0.077873	0.00688411	0.00690833	0.00671214
													0.078031	0.00756785	0.00688652	0.00669008
													0.07819	0.00700147	0.00686499	0.00666835
													0.078348	0.0066841	0.00684362	0.0066468
													0.078458	0.00678252	0.00682874	0.00663179
													0.078507	0.00568053	0.00682211	0.00662508
													0.078666	0.00676247	0.0068006	0.0066034
													0.078824	0.00698617	0.0067792	0.00658185
													0.078983	0.00650319	0.00675766	0.00656017
													0.079142	0.00646205	0.00673646	0.00653886
													0.0793	0.00707187	0.00671543	0.00651774
													0.079344	0.0065988	0.00670956	0.00651191
													0.079459	0.00656891	0.00669424	0.00649651
													0.079618	0.0067369	0.00667307	0.00647526
													0.079776	0.00676248	0.00665203	0.0064542
													0.079935	0.00672629	0.00663088	0.00643297
													0.080093	0.00651789	0.00661008	0.00641217
													0.08023	0.00637069	0.00659219	0.0063943
													0.080252	0.00595094	0.00658934	0.00639144
													0.080411	0.00677972	0.00656859	0.00637074
													0.081116	0.00620203	0.00647694	0.00627932
													0.082002	0.00613404	0.00636371	0.0061668
													0.082888	0.00610081	0.00625284	0.00605715
													0.083774	0.00592482	0.00614439	0.00595021
													0.08466	0.00576699	0.00603763	0.00584538
													0.085546	0.00579405	0.00593278	0.00574279
													0.086432	0.00572539	0.00582987	0.00564248
													0.087318	0.00556945	0.00572889	0.00554437
													0.088204	0.00546743	0.00562988	0.0054485
													0.08909	0.00527477	0.00553303	0.00535497
													0.089976	0.00526124	0.00543774	0.00526328
													0.090862	0.00517268	0.00534448	0.00517388
													0.091748	0.00501734	0.00525302	0.0050864
													0.092634	0.00490957	0.00516333	0.00500087
													0.09352	0.00481134	0.00507557	0.0049174
													0.094406	0.00488197	0.0049895	0.0048357
													0.095292	0.00468058	0.0049049	0.00475566
													0.096178	0.00463017	0.00482194	0.00467735
													0.097064	0.00458636	0.00474066	0.00460074
													0.09795	0.0044935	0.00466133	0.00452615
													0.098836	0.00437075	0.0045834	0.00445305
													0.099722	0.00432295	0.00450695	0.00438146
													0.10061	0.0042105	0.00443182	0.00431123
													0.10149	0.00408272	0.00435902	0.00424322
													0.10238	0.00402099	0.00428681	0.00417589
													0.10327	0.0039263	0.00421585	0.0041098
													0.10415	0.00395705	0.00414707	0.00404586
													0.10504	0.00387955	0.00407888	0.0039825
													0.10592	0.00374189	0.00401311	0.00392148
													0.10681	0.00368146	0.00394776	0.00386083
													0.1077	0.00365032	0.00388365	0.00380144
													0.10858	0.00359697	0.0038215	0.00374388
													0.10947	0.00353239	0.00375999	0.00368693
													0.11035	0.00349816	0.00370038	0.00363173
													0.11124	0.0033535	0.00364108	0.00357686
													0.11213	0.00335665	0.00358296	0.00352309
													0.11301	0.00334168	0.00352658	0.00347093
													0.1139	0.00325015	0.00347107	0.00341955
													0.11478	0.00320825	0.00341706	0.00336952
													0.11567	0.00319704	0.00336342	0.00331986
													0.11656	0.00303524	0.00331096	0.00327127
													0.11744	0.00302122	0.00326006	0.0032241
													0.11833	0.00296262	0.00320945	0.00317715
													0.11921	0.00291476	0.00316035	0.00313159
													0.1201	0.00290301	0.00311166	0.00308639
													0.12099	0.00284186	0.00306411	0.00304219
													0.12187	0.00290645	0.00301787	0.0029992
													0.12276	0.00281347	0.00297199	0.00295647
													0.12364	0.00263023	0.00292761	0.00291511
													0.12453	0.00260686	0.0028835	0.00287399
													0.12542	0.00252295	0.00284013	0.0028335
													0.1263	0.00263834	0.00279809	0.00279421
													0.12719	0.00262215	0.00275647	0.00275525
													0.12807	0.00244522	0.00271589	0.00271725
													0.12896	0.00254047	0.00267565	0.00267952
													0.12985	0.00246953	0.00263639	0.00264265
													0.13073	0.0024361	0.00259814	0.00260668
													0.13162	0.00243177	0.00256011	0.00257088
													0.1325	0.00242427	0.0025232	0.00253606
													0.13339	0.00234944	0.00248659	0.00250151
													0.13428	0.00239566	0.00245069	0.00246757
													0.13516	0.00222206	0.00241571	0.00243446
													0.13605	0.00225123	0.00238097	0.00240153
													0.13693	0.00219389	0.00234741	0.00236967
													0.13782	0.00223488	0.00231396	0.00233787
													0.13871	0.0021882	0.00228108	0.00230656
													0.13959	0.00207283	0.00224923	0.0022762
													0.14048	0.00204273	0.00221753	0.00224594
													0.14136	0.00215472	0.00218666	0.00221643
													0.14225	0.00197852	0.00215602	0.0021871
													0.14314	0.00192517	0.00212598	0.00215829
													0.14402	0.00200268	0.00209664	0.00213014
													0.14491	0.00197789	0.00206767	0.00210228
													0.14579	0.00190229	0.00203939	0.00207507
													0.14668	0.00190731	0.00201125	0.00204795
													0.14757	0.00186352	0.00198366	0.00202133
													0.14845	0.00176985	0.0019568	0.00199536
													0.14934	0.00173186	0.00193001	0.00196945
													0.15022	0.00174214	0.00190398	0.00194423
													0.15111	0.00185395	0.00187816	0.00191918
													0.152	0.00184753	0.00185265	0.00189442
													0.15288	0.00177819	0.00182788	0.00187033
													0.15377	0.00172633	0.00180332	0.00184642
													0.15465	0.00178909	0.00177936	0.00182306
													0.15554	0.00167904	0.00175553	0.00179982
													0.15642	0.00164719	0.00173232	0.00177715
													0.15731	0.00162965	0.00170915	0.0017545
													0.1582	0.00170078	0.00168638	0.00173221
													0.15908	0.00176243	0.00166427	0.00171055
													0.15997	0.00160658	0.00164216	0.00168885
													0.16085	0.0015947	0.00162068	0.00166777
													0.16174	0.0016096	0.00159936	0.00164682
													0.16263	0.00149849	0.00157829	0.0016261
													0.16351	0.00147433	0.00155782	0.00160593
													0.1644	0.00150686	0.00153741	0.00158582
													0.16528	0.00149795	0.00151746	0.00156615
													0.16617	0.00153177	0.0014976	0.00154657
													0.16706	0.00144702	0.00147811	0.0015273
													0.16794	0.00139051	0.00145906	0.00150846
													0.16883	0.00146486	0.00144018	0.00148977
													0.16971	0.00145635	0.0014217	0.00147149
													0.1706	0.00145705	0.00140326	0.00145322
													0.17149	0.00144404	0.00138514	0.00143525
													0.17237	0.00139327	0.00136748	0.00141774
													0.17326	0.00132561	0.00134985	0.00140023
													0.17414	0.0013811	0.00133272	0.00138322
													0.17503	0.00128557	0.00131557	0.00136617
													0.17592	0.00129515	0.00129876	0.00134945
													0.1768	0.00131506	0.00128231	0.00133309
													0.17769	0.00127989	0.0012659	0.00131676
													0.17857	0.0012682	0.00124996	0.00130089
													0.17946	0.00127606	0.00123404	0.00128502
													0.18034	0.00125504	0.00121852	0.00126955
													0.18123	0.00123284	0.00120308	0.00125415
													0.18212	0.00117752	0.00118779	0.00123889
													0.183	0.0012472	0.00117296	0.00122409
													0.18389	0.00122527	0.00115813	0.00120927
													0.18477	0.00118828	0.00114373	0.00119488
													0.18566	0.00113466	0.00112932	0.00118049
													0.18655	0.00114891	0.00111509	0.00116627
													0.18743	0.00116805	0.00110125	0.00115243
													0.18832	0.00105764	0.00108747	0.00113864
													0.1892	0.00111477	0.001074	0.00112517
													0.19009	0.00110558	0.0010606	0.00111176
													0.19098	0.0011196	0.00104736	0.00109849
													0.19186	0.00104238	0.00103452	0.00108563
													0.19275	0.000940323	0.00102167	0.00107275
													0.19363	0.000994679	0.00100918	0.00106023
													0.19452	0.00105024	0.000996694	0.00104772
													0.19541	0.00101946	0.00098439	0.00103539
													0.19629	0.00103694	0.000972418	0.00102338
													0.19718	0.000994382	0.000960444	0.00101137
													0.19806	0.00103098	0.000948821	0.000999699
													0.19895	0.000989025	0.000937183	0.000988023
													0.19983	0.000952716	0.000925913	0.000976705
													0.20072	0.000980312	0.000914628	0.000965377
													0.20161	0.00105643	0.000903537	0.000954231
													0.20249	0.000931468	0.000892714	0.00094336
													0.20338	0.000929204	0.000881928	0.00093252
													0.20426	0.00093046	0.000871428	0.000921967
													0.20515	0.000992123	0.000860936	0.000911415
													0.20604	0.000970591	0.000850636	0.00090106
													0.20692	0.000982288	0.000840569	0.000890931
													0.20781	0.000968308	0.000830593	0.000880892
													0.20869	0.000915597	0.000820839	0.000871078
													0.20958	0.000856752	0.000811139	0.000861309
													0.21046	0.000998811	0.000801678	0.000851786
													0.21135	0.000952081	0.000792255	0.000842295
													0.21224	0.000895166	0.000782982	0.000832955
													0.21312	0.00088058	0.000773923	0.000823828
													0.21401	0.000849706	0.000764948	0.000814779
													0.21489	0.000862213	0.000756176	0.000805934
													0.21578	0.000891333	0.000747478	0.000797173
													0.21667	0.000782656	0.000738886	0.000788501
													0.21755	0.000815367	0.000730539	0.000780078
													0.21844	0.00078926	0.000722217	0.000771679
													0.21932	0.000795763	0.000714107	0.000763496
													0.22021	0.000777244	0.000706054	0.00075536
													0.22109	0.000837701	0.000698188	0.000747413
													0.22198	0.000789965	0.000690396	0.000739539
													0.22287	0.000723422	0.000682702	0.000731763
													0.22375	0.000684645	0.000675245	0.000724222
													0.22464	0.00069393	0.000667796	0.000716692
													0.22552	0.000768254	0.000660564	0.000709369
													0.22641	0.000779704	0.000653382	0.000702097
													0.2273	0.000813558	0.000646303	0.000694932
													0.22818	0.000699906	0.000639392	0.00068793
													0.22907	0.000737515	0.000632543	0.000680989
													0.22995	0.000724441	0.000625853	0.000674203
													0.23084	0.000667579	0.000619244	0.000667499
													0.23172	0.000641823	0.000612779	0.000660938
													0.23261	0.000709556	0.000606368	0.00065443
													0.2335	0.000678899	0.000600052	0.000648016
													0.23438	0.000681761	0.000593909	0.000641767
													0.23527	0.000707986	0.000587812	0.000635571
													0.23615	0.000709027	0.00058188	0.000629533
													0.23704	0.000783372	0.000575949	0.000623499
													0.23793	0.000721959	0.000570156	0.0006176
													0.23881	0.000690001	0.000564496	0.000611828
													0.2397	0.000745693	0.000558887	0.000606108
													0.24058	0.000689853	0.00055342	0.000600528
													0.24147	0.000570641	0.000547989	0.000594986
													0.24235	0.000562675	0.000542725	0.0005896
													0.24324	0.00066004	0.000537472	0.000584231
													0.24413	0.000647162	0.000532287	0.000578927
													0.24501	0.000623679	0.00052727	0.000573787
													0.2459	0.000644108	0.000522261	0.000568652
													0.24678	0.000665074	0.000517417	0.000563682
													0.24767	0.000625104	0.000512603	0.00055874
													0.24856	0.00062217	0.000507844	0.000553853
													0.24944	0.00062837	0.000503219	0.000549099
													0.25033	0.000589004	0.000498623	0.000544367
													0.25121	0.000588786	0.000494136	0.000539745
													0.2521	0.000653837	0.000489704	0.000535174
													0.25298	0.000569457	0.000485392	0.000530723
													0.25387	0.000639345	0.000481075	0.000526263
													0.25476	0.000664236	0.000476857	0.000521899
													0.25564	0.000638125	0.000472755	0.000517653
													0.25653	0.000537732	0.000468655	0.000513402
													0.25741	0.000604029	0.000464666	0.000509265
													0.2583	0.000574556	0.000460703	0.000505151
													0.25918	0.000548837	0.000456834	0.000501128
													0.26007	0.000570802	0.000453005	0.000497144
													0.26096	0.000551361	0.000449239	0.00049322
													0.26184	0.00063073	0.000445554	0.000489376
													0.26273	0.000601892	0.000441902	0.000485561
													0.26361	0.000513399	0.000438354	0.000481854
													0.2645	0.000528669	0.000434806	0.000478139
													0.26538	0.000551334	0.000431352	0.000474519
													0.26627	0.000512718	0.000427927	0.000470923
													0.26716	0.000472504	0.000424551	0.000467379
													0.26804	0.00054873	0.000421242	0.000463899
													0.26893	0.000501307	0.000417976	0.00046046
													0.26981	0.000447783	0.000414773	0.000457086
													0.2707	0.000546448	0.000411601	0.000453734
													0.27158	0.000565892	0.00040852	0.000450475
													0.27247	0.000543567	0.000405432	0.000447211
													0.27336	0.000549314	0.000402387	0.000443982
													0.27424	0.000535965	0.000399434	0.000440848
													0.27513	0.000528221	0.000396492	0.000437722
													0.27601	0.000488281	0.000393596	0.000434642
													0.2769	0.000514991	0.000390746	0.000431607
													0.27778	0.000536078	0.000387972	0.000428646
													0.27867	0.000534648	0.000385181	0.000425665
													0.27956	0.000482121	0.000382439	0.000422733
													0.28044	0.000513914	0.000379776	0.00041988
													0.28133	0.000530243	0.000377121	0.000417031
													0.28221	0.000522499	0.000374526	0.000414245
													0.2831	0.000503056	0.000371921	0.000411444
													0.28398	0.000499764	0.000369403	0.000408733
													0.28487	0.000517699	0.000366897	0.000406029
													0.28576	0.000466661	0.000364402	0.000403336
													0.28664	0.000473054	0.000361982	0.00040072
													0.28753	0.000528849	0.000359573	0.000398109
													0.28841	0.000423917	0.000357212	0.000395548
													0.2893	0.000501277	0.000354852	0.000392984
													0.29018	0.000496388	0.000352564	0.000390496
													0.29107	0.000424385	0.000350279	0.000388004
													0.29196	0.000420273	0.000348004	0.000385525
													0.29284	0.000394982	0.000345809	0.000383125
													0.29373	0.000390568	0.000343616	0.000380724
													0.29461	0.000400253	0.000341476	0.000378376
													0.2955	0.000407547	0.000339324	0.000376015
													0.29638	0.000417413	0.000337224	0.000373706
													0.29727	0.000456498	0.00033514	0.000371409
													0.29816	0.000473158	0.000333081	0.000369138
													0.29904	0.000481605	0.000331069	0.000366916
													0.29993	0.000403696	0.000329044	0.000364673
													0.30081	0.000446497	0.000327084	0.0003625
													0.3017	0.00049797	0.000325128	0.000360326
													0.30258	0.000403253	0.000323204	0.000358187
													0.30347	0.000414183	0.000321286	0.000356051
													0.30436	0.000406732	0.000319398	0.000353944
													0.30524	0.00039773	0.000317553	0.00035188
													0.30613	0.000393201	0.000315709	0.000349813
													0.30701	0.000401936	0.00031389	0.000347775
													0.3079	0.000394982	0.000312093	0.000345753
													0.30878	0.000410518	0.00031034	0.000343774
													0.30967	0.000448194	0.000308585	0.000341795
													0.31055	0.000485259	0.000306859	0.000339844
													0.31144	0.000470978	0.000305134	0.000337892
													0.31233	0.000396264	0.000303439	0.000335967
													0.31321	0.000335697	0.000301783	0.000334085
													0.3141	0.000361919	0.000300127	0.000332198
													0.31498	0.000377494	0.000298489	0.00033033
													0.31587	0.000464874	0.000296872	0.000328479
													0.31675	0.000428154	0.000295293	0.000326669
													0.31764	0.000408977	0.000293713	0.000324854
													0.31853	0.000383686	0.000292151	0.000323057
													0.31941	0.000353114	0.000290617	0.000321288
													0.3203	0.000339765	0.000289078	0.000319513
													0.32118	0.000367641	0.000287585	0.000317785
													0.32207	0.000389263	0.000286094	0.000316054
													0.32295	0.000389564	0.000284631	0.000314354
													0.32384	0.000402161	0.000283157	0.000312639
													0.32472	0.000424815	0.000281729	0.000310973
													0.32561	0.000380504	0.0002803	0.000309301
													0.3265	0.000436479	0.000278888	0.00030765
													0.32738	0.000390519	0.000277512	0.000306032
													0.32827	0.000390851	0.000276126	0.000304404
													0.32915	0.00046018	0.000274761	0.000302797
													0.33004	0.00034214	0.000273412	0.000301202
													0.33092	0.000349737	0.000272091	0.000299639
													0.33181	0.00033139	0.000270773	0.000298076
													0.33269	0.000298993	0.000269482	0.000296543
													0.33358	0.000356896	0.000268181	0.000294997
													0.33447	0.000386241	0.000266898	0.000293467
													0.33535	0.000401217	0.000265647	0.000291972
													0.33624	0.000368646	0.000264397	0.000290475
													0.33712	0.000358108	0.000263174	0.000289006
													0.33801	0.000323788	0.00026195	0.000287536
													0.33889	0.000374797	0.00026074	0.000286082
													0.33978	0.000407881	0.000259541	0.000284635
													0.34066	0.000389564	0.00025837	0.000283221
													0.34155	0.000336414	0.000257199	0.000281804
													0.34244	0.000335883	0.00025604	0.000280397
													0.34332	0.000362352	0.000254906	0.000279019
													0.34421	0.000323484	0.000253772	0.000277636
													0.34509	0.000324491	0.000252648	0.00027627
													0.34598	0.000311561	0.000251537	0.000274913
													0.34686	0.000387346	0.00025045	0.000273585
													0.34775	0.000440903	0.000249363	0.000272252
													0.34863	0.00041548	0.000248301	0.000270947
													0.34952	0.000337649	0.000247237	0.000269638
													0.35041	0.00038691	0.000246183	0.00026834
													0.35129	0.00031352	0.000245147	0.000267065
													0.35218	0.00028132	0.000244102	0.000265776
													0.35306	0.000401964	0.000243092	0.000264526
													0.35395	0.000333562	0.000242078	0.000263271
													0.35483	0.000342849	0.000241088	0.000262043
													0.35572	0.000342413	0.000240099	0.000260814
													0.3566	0.000298499	0.000239128	0.000259606
													0.35749	0.000367164	0.000238155	0.000258395
													0.35838	0.000361431	0.000237188	0.00025719
													0.35926	0.0003345	0.000236237	0.000256005
													0.36015	0.00041361	0.000235293	0.000254825
													0.36103	0.000383903	0.000234368	0.000253668
													0.36192	0.000328765	0.000233445	0.00025251
													0.3628	0.000338509	0.00023254	0.000251374
													0.36369	0.000364831	0.000231632	0.000250235
													0.36457	0.000412941	0.000230742	0.000249116
													0.36546	0.000292118	0.00022985	0.000247994
													0.36634	0.00031805	0.000228974	0.000246892
													0.36723	0.000287	0.00022809	0.000245779
													0.36812	0.000343788	0.000227224	0.000244688
													0.369	0.000302488	0.000226378	0.000243617
													0.36989	0.000311867	0.000225524	0.000242541
													0.37077	0.000384344	0.000224689	0.000241484
													0.37166	0.000368118	0.000223855	0.000240428
													0.37254	0.00031918	0.000223035	0.000239389
													0.37343	0.000341907	0.000222213	0.000238349
													0.37431	0.000343854	0.000221411	0.00023733
													0.3752	0.000351384	0.000220606	0.000236309
													0.37608	0.000323522	0.000219814	0.000235302
													0.37697	0.000266136	0.000219021	0.000234296
													0.37786	0.000275554	0.000218224	0.000233286
													0.37874	0.000243183	0.000217455	0.000232307
													0.37963	0.000269634	0.000216682	0.000231325
													0.38051	0.000277925	0.000215925	0.000230362
													0.3814	0.000271738	0.000215164	0.000229393
													0.38228	0.000324491	0.000214418	0.000228442
													0.38317	0.000336123	0.000213671	0.000227491
													0.38405	0.000352326	0.000212939	0.000226558
													0.38494	0.000285391	0.000212202	0.00022562
													0.38582	0.000320134	0.000211483	0.000224703
													0.38671	0.000382219	0.00021076	0.000223783
													0.38759	0.000359045	0.000210049	0.000222876
													0.38848	0.000331167	0.000209338	0.000221967
													0.38937	0.000317561	0.00020863	0.000221065
													0.39025	0.000263218	0.000207938	0.000220183
													0.39114	0.00030762	0.000207244	0.000219298
													0.39202	0.000367814	0.000206563	0.00021843
													0.39291	0.000354711	0.000205865	0.000217543
													0.39379	0.000310883	0.000205196	0.000216691
													0.39468	0.0003149	0.000204525	0.000215833
													0.39556	0.000315663	0.000203862	0.000214989
													0.39645	0.000329673	0.000203198	0.000214144
													0.39733	0.000300887	0.000202548	0.000213316
													0.39822	0.000319719	0.000201895	0.000212484
													0.3991	0.000309528	0.000201254	0.000211668
													0.39999	0.000355511	0.000200612	0.00021085
													0.40088	0.000322091	0.000199972	0.000210036
													0.40176	0.0002808	0.000199348	0.000209242
													0.40265	0.000301176	0.000198719	0.000208443
													0.40353	0.000279974	0.000198102	0.000207659
													0.40442	0.000248607	0.000197483	0.000206872
													0.4053	0.000257892	0.000196877	0.000206102
													0.40619	0.000312992	0.000196269	0.00020533
													0.40707	0.000304396	0.000195669	0.000204569
													0.40796	0.000276984	0.000195071	0.00020381
													0.40884	0.000266015	0.00019448	0.000203061
													0.40973	0.000283974	0.000193891	0.000202315
													0.41061	0.000229905	0.000193311	0.00020158
													0.4115	0.000199319	0.000192729	0.000200845
													0.41238	0.000246067	0.000192158	0.000200122
													0.41327	0.000307814	0.000191585	0.000199398
													0.41416	0.000289743	0.000191018	0.00019868
													0.41504	0.00030853	0.00019046	0.000197976
													0.41593	0.000287225	0.000189898	0.000197268
													0.41681	0.000262977	0.000189348	0.000196574
													0.4177	0.000258208	0.0001888	0.000195883
													0.41858	0.000257727	0.000188258	0.000195201
													0.41947	0.00022626	0.000187715	0.000194517
													0.42035	0.00024373	0.000187183	0.000193848
													0.42124	0.000266787	0.000186648	0.000193175
													0.42212	0.000339277	0.000186126	0.000192517
													0.42301	0.000266312	0.000185597	0.000191854
													0.42389	0.000265595	0.000185079	0.000191205
													0.42478	0.000245114	0.000184562	0.000190556
													0.42566	0.000274599	0.000184052	0.000189918
													0.42655	0.000268876	0.000183542	0.000189279
													0.42743	0.000228622	0.000183043	0.000188653
													0.42832	0.000233885	0.000182541	0.000188025
													0.42921	0.000300831	0.000182042	0.000187402
													0.43009	0.000266551	0.000181553	0.00018679
													0.43098	0.000263451	0.00018106	0.000186175
													0.43186	0.000283006	0.000180588	0.000185584
													0.43275	0.000289981	0.000180107	0.000184983
													0.43363	0.000296898	0.000179632	0.000184391
													0.43452	0.000291041	0.000179155	0.000183796
													0.4354	0.000220056	0.000178688	0.000183215
													0.43629	0.000253897	0.000178221	0.000182634
													0.43717	0.000262503	0.000177759	0.000182059
													0.43806	0.000253138	0.000177296	0.000181484
													0.43894	0.000243663	0.000176844	0.000180921
													0.43983	0.000206613	0.00017639	0.000180356
													0.44071	0.000232051	0.000175945	0.000179804
													0.4416	0.000227694	0.000175496	0.000179248
													0.44248	0.000240089	0.000175057	0.000178703
													0.44337	0.00023445	0.000174617	0.000178155
													0.44425	0.000187637	0.000174184	0.000177618
													0.44514	0.000163548	0.000173745	0.000177076
													0.44602	0.00019622	0.00017332	0.000176548
													0.44691	0.000232527	0.000172902	0.000176028
													0.44779	0.000253026	0.000172481	0.000175507
													0.44868	0.000236968	0.00017206	0.000174985
													0.44957	0.000222917	0.000171645	0.000174471
													0.45045	0.000199875	0.000171234	0.000173962
													0.45134	0.000197748	0.00017082	0.00017345
													0.45222	0.000259381	0.000170417	0.00017295
													0.45311	0.000326683	0.00017001	0.000172448
													0.45399	0.000346951	0.000169612	0.000171956
													0.45488	0.000317523	0.000169212	0.00017146
													0.45576	0.000310895	0.000168821	0.000170977
													0.45665	0.000323234	0.000168427	0.000170489
													0.45753	0.000234846	0.000168044	0.000170015
													0.45842	0.000213839	0.00016766	0.000169539
													0.4593	0.000275377	0.000167277	0.000169066
													0.46019	0.0002622	0.000166897	0.000168595
													0.46107	0.00032401	0.000166519	0.00016813
													0.46196	0.000250559	0.000166144	0.000167664
													0.46284	0.000276862	0.000165772	0.000167207
													0.46373	0.000227924	0.000165401	0.000166748
													0.46461	0.000194544	0.000165035	0.000166297
													0.4655	0.00024889	0.000164673	0.000165848
													0.46638	0.000290816	0.000164318	0.000165408
													0.46727	0.000305656	0.000163956	0.000164961
													0.46815	0.0002382	0.000163603	0.000164525
													0.46904	0.000296592	0.000163245	0.000164083
													0.46992	0.000285627	0.000162894	0.00016365
													0.47081	0.000177171	0.000162542	0.000163217
													0.47169	0.000219349	0.000162199	0.000162792
													0.47258	0.000202815	0.000161858	0.000162371
													0.47346	0.000167125	0.00016152	0.000161954
													0.47435	0.000255045	0.000161178	0.000161532
													0.47523	0.00017145	0.000160843	0.00016112
													0.47612	0.000178709	0.000160508	0.000160706
													0.477	0.000192666	0.000160173	0.000160292
													0.47789	0.000211076	0.000159842	0.000159885
													0.47877	0.000297016	0.000159515	0.000159482
													0.47966	0.000285145	0.000159192	0.000159083
													0.48054	0.000240154	0.000158874	0.000158692
													0.48143	0.000227694	0.00015855	0.000158292
													0.48231	0.000244145	0.000158228	0.000157899
													0.4832	0.000275554	0.000157909	0.000157505
													0.48408	0.00025509	0.000157594	0.000157119
													0.48497	0.000228335	0.000157287	0.000156739
													0.48585	0.000309228	0.000156979	0.00015636

## Sheet: Figure 4
Panel b
Residue Number	I/I0
1	0.7
2	0.69
3	0.8
4	0.68
5
6	0.77
7	0.65
8
9	0.5
10	0.44
11	0.53
12	0.52
13	0.29
14	0.64
15	0.59
16	0.75
17	0.61
18	0.28
19	0.32
20	0.62
21	0.27
22	0.22
23	0.14
24	0.11
25	0.24
26
27	0.28
28	0.26
29	0.19
30	0.44
31	0.23
32	0.29
33	0.24
34	0.13
35
36	0.27
37	0.26
38
39
40	0.15
41	0.29
42	0.03
43	0.17
44
45	0.15
46	0.07
47	0.06
48
49	0.11
50	0.05
51	0.02
52	0.04
53	0
54	0.03
55	0.01
56	0.02
57	0
58	0.01
59	0.01
60	0
61	0.02
62	0
63	0
64	0
65	0.05
66	0.01
67	0
68	0.01
69	0.02
70	0.01
71	0
72	0.01
73	0
74	0.03
75	0
76	0.01
77	0.01
78	0.03
79	0.04
80	0.02
81	0.15
82	0.08
83	0.19
84	0.33
85	0.52
86
87	0.15
88	0.12
89
90	0.16
91	0.55
92	0.49
93	0.09
94	0.15
95	0.1
96	0.29
97	0.06
98	0.05
99	0.11

## Sheet: Figure 6
Panel a
Residue Number	Mean Ztip (Å)
1	45.8623
2	45.8548
3	46.1265
4	46.1971
5	45.8765
6	46.1365
7	46.0184
8	45.8426
9	45.7003
10	45.4662
11	45.4086
12	44.8051
13	44.556
14	44.2077
15	43.9929
16	43.737
17	43.0288
18	42.4238
19	42.099
20	41.6944
21	41.0766
22	39.8843
23	38.6074
24	37.8362
25	36.2119
26	35.2636
27	34.5538
28	32.7522
29	31.4985
30	31.0624
31	29.251
32	28.3289
33	26.831
34	24.9736
35	23.7227
36	22.9128
37	21.6042
38	19.2858
39	18.8934
40	18.515
41	16.8898
42	15.1044
43	15.0401
44	14.0542
45	11.2387
46	10.9647
47	8.6563
48	7.3823
49	1.26787
50	2.17001
51	8.25681
52	5.70006
53	0.582647
54	4.03407
55	8.23096
56	1.96825
57	-0.773787
58	3.50533
59	4.17156
60	-1.92775
61	0.942683
62	3.34037
63	-0.480046
64	-3.37888
65	0.119518
66	3.93809
67	-1.63769
68	-2.95705
69	4.31637
70	2.06795
71	-3.87184
72	-1.26206
73	3.3893
74	0.95644
75	3.63106
76	7.31024
77	7.23991
78	10.5395
79	13.4046
80	13.5218
81	15.7036
82	16.7305
83	18.2728
84	17.8021
85	18.0559
86	18.6031
87	18.8135
88	18.3844
89	19.25
90	19.7581
91	19.8163
92	19.0677
93	20.6352
94	21.619
95	22.0044
96	20.8778
97	22.4113
98	23.3753
99	22.7009

## Sheet: Figure 7
Panel c
Residue Number	I/I0
1	1.08
2	0.86
3	0.98
4	1.1
5	1.24
6	0.83
7	1.12
8
9	1.02
10	0.9
11	0.61
12	1.07
13	0.89
14	0.98
15	1.07
16	0.62
17	0.85
18	0.71
19	0.85
20
21	0.61
22	0.64
23	0.63
24	0.67
25	0.55
26
27	0.85
28	0.68
29	0.54
30
31	0.8
32	0.66
33
34	0.52
35
36	0.68
37	0.38
38	0
39
40	0
41	0
42	0
43	0
44
45	0
46	0
47	0
48	0
49	0
50	0
51	0
52	0
53	0
54	0
55	0
56	0
57	0
58
59	0
60	0
61	0
62	0
63	0
64	0
65	0
66	0
67	0
68	0
69	0
70
71	0
72	0
73	0
74	0
75	0
76	0
77	0
78	0
79
80	0.19
81	0.2
82	0.42
83	0.38
84	0.44
85
86
87	0.33
88	0.27
89
90	0.38
91	0.37
92	0.38
93	0.33
94	0.27
95	0.16
96	0.26
97	0.26
98	0.28
99	0.42

## Sheet: Figure S1
Panel a			Panel b
Residue Number	1DNH (Hz)		RDCobserved (Hz)	RDCcalculated (Hz)
1	-0.4
2	-0.4
6	-1.62
9	-0.66
10	-1.62
11	-2.34
12	-2.68
13	-2.59
14	-1.86
15	-1.65
16	-1.46
17	-0.84
18	-0.56
19	-1.2
20	-0.79
21	-1.31
22	-1.21
23	-2.56
24	-3.73
25	-3.73
27	-2.51
28	-1.56
29	-2.03
31	-1.75
32	-1.87
33	-1.29
34	-0.41
36	-0.88
37	-1.3
40	0.53
41	-0.64
42	-1.08
43	-0.24
45	-0.94		-0.94	-0.2694
46	2.39		2.39	5.256
47	6.52		6.52	5.789
49	6.04		6.04	5.492
50	7.11		7.11	5.352
51	5.24		5.24	5.325
52	7.34		7.34	5.902
53	4.21		4.21	5.915
54	5.46		5.46	3.893
55	1.75		1.75	4.792
56	5.61		5.61	6.053
57	4.14		4.14	4.628
59	8.51		8.51	5.906
60	6.27		6.27	5.999
61	1.91		1.91	3.498
62	4.93		4.93	3.955
63	5.98		5.98	6.132
64	6.87		6.87	6.01
65	6.17		6.17	4.957
66	5.11		5.11	5.709
67	6.49		6.49	6.074
68	6.02		6.02	5.506
69	2.69		2.69	4.389
70	7.31		7.31	6.107
71	4.6		4.6	6.126
72	3.15		3.15	2.495
73	3.97		3.97	4.221
74	4.01		4.01	4.662
75	0.33		0.33	0.7976
76	-0.4
77	-1.63
78	-0.81
79	-1.94
80	-1.21
81	-1.06
82	-0.38
83	-0.56
84	-1.22
85	-3.61
87	-2.21
88	-1.29
90	-0.56
91	-0.19
92	-2.61
93	0.17
94	-1.22
95	-1.14
96	-0.89
97	-3.64
98	-0.56
99	-0.49

## Sheet: Figure S3
	Panel a			Panel b
	De (deg cm2 dmol-1 residue-1)
	298 K			310 K
Wavelength (nm)	No Lipid	POPG/POPC		No Lipid	POPG/POPC
190	3.94	5.16		1.88	4.08
191	3.12	4.87		0.92	4.34
192	1.98	4.34		-0.27	3.59
193	0.51	3.56		-1.69	2.65
194	-1.28	2.25		-3.3	1.55
195	-3.21	0.6		-5.07	-0.12
196	-5.15	-1.49		-6.89	-1.97
197	-7.18	-3.58		-8.73	-4.02
198	-9.21	-5.81		-10.42	-6.02
199	-10.95	-8.19		-11.95	-7.98
200	-12.44	-9.92		-13.21	-9.84
201	-13.6	-11.47		-14.08	-11.16
202	-14.33	-12.78		-14.48	-11.81
203	-14.6	-13.64		-14.52	-12.59
204	-14.59	-13.88		-14.27	-12.75
205	-14.26	-13.71		-13.73	-12.68
206	-13.77	-13.36		-13.02	-12.44
207	-13.11	-12.77		-12.19	-11.94
208	-12.3	-11.98		-11.29	-11.39
209	-11.44	-10.96		-10.35	-10.75
210	-10.59	-9.98		-9.41	-10.11
211	-9.73	-9.01		-8.59	-9.42
212	-8.97	-8.08		-7.84	-8.71
213	-8.33	-7.25		-7.17	-8.08
214	-7.82	-6.55		-6.64	-7.55
215	-7.45	-6.03		-6.23	-7.15
216	-7.14	-5.73		-5.91	-6.8
217	-6.93	-5.57		-5.68	-6.62
218	-6.83	-5.5		-5.55	-6.55
219	-6.78	-5.57		-5.47	-6.53
220	-6.71	-5.61		-5.4	-6.44
221	-6.7	-5.69		-5.37	-6.32
222	-6.72	-5.7		-5.34	-6.28
223	-6.67	-5.75		-5.3	-6.18
224	-6.61	-5.75		-5.22	-6.05
225	-6.49	-5.6		-5.15	-5.91
226	-6.32	-5.47		-5.03	-5.74
227	-6.07	-5.23		-4.87	-5.55
228	-5.84	-4.98		-4.69	-5.26
229	-5.51	-4.67		-4.46	-4.97
230	-5.14	-4.33		-4.18	-4.6
231	-4.77	-3.99		-3.89	-4.28
232	-4.4	-3.64		-3.57	-3.93
233	-3.96	-3.22		-3.23	-3.5
234	-3.57	-2.83		-2.89	-3.06
235	-3.19	-2.45		-2.58	-2.77
236	-2.82	-2.13		-2.28	-2.46
237	-2.43	-1.84		-1.99	-2.18
238	-2.12	-1.54		-1.74	-1.82
239	-1.83	-1.26		-1.51	-1.51
240	-1.59	-1.07		-1.3	-1.29

## Sheet: Fiugure S10
	Panel a				Panel b
	Mean Ztip (Å)				Mean Ztip (Å)
Residue Number	Depth1 start	Depth2 start	Depth3 start		Depth1 end	Depth2 end	Depth3 end
1	35.1117	31.1602	26.9795		45.8996	47.3826	56.752
2	31.5787	27.6302	23.4485		46.2319	46.1486	55.9262
3	28.9097	24.9472	20.7725		47.4799	44.676	56.4736
4	27.7467	23.8072	19.6155		46.2917	42.3064	59.5782
5	36.2227	32.2702	28.1015		48.9776	44.971	57.601
6	39.4627	35.5332	31.3405		48.2004	42.72	59.1817
7	34.7947	30.8772	26.6855		48.6981	43.6585	59.0627
8	40.0627	36.1332	31.9395		49.476	44.6336	58.8877
9	33.8767	29.9202	25.7355		50.263	41.8108	57.4479
10	41.9027	37.9722	33.7805		51.5471	41.7067	58.2963
11	32.9067	28.9592	24.7905		53.5054	42.2738	55.8276
12	38.4777	34.5292	30.3575		52.2576	40.2446	55.6937
13	43.2877	39.3382	35.1585		53.4675	39.2445	54.1511
14	44.6117	40.6672	36.4725		52.93	39.6195	52.9035
15	49.2107	45.2532	41.0735		52.1671	39.2971	52.6057
16	45.9637	42.0022	37.8335		51.8321	37.898	51.0435
17	47.5727	43.6212	39.4705		47.4213	40.2549	52.2739
18	52.5117	48.5622	44.3875		45.6987	40.1548	50.4603
19	51.7457	47.7952	43.6115		43.2672	41.6289	49.0993
20	48.9977	45.0742	40.8795		40.8588	42.4141	48.739
21	44.1287	40.1672	35.9965		39.513	42.9087	47.5233
22	46.7737	42.8282	38.6445		39.0462	39.2736	45.5185
23	40.5457	36.5942	32.4205		37.1133	36.2983	44.6203
24	40.6387	36.6822	32.5075		36.2603	35.9384	42.9293
25	43.0777	39.1192	34.9495		34.045	33.2267	42.0746
26	37.0487	33.0982	28.9175		34.9424	31.7699	40.8349
27	38.7107	34.7652	30.5835		33.4345	32.6859	40.5736
28	32.4767	28.5292	24.3615		32.0314	28.3432	37.2857
29	35.7907	31.8292	27.6595		31.5214	28.0597	36.1583
30	26.9937	23.0452	18.8695		31.1623	30.5304	36.6866
31	30.2897	26.3312	22.1565		29.0631	26.4787	33.1924
32	26.4397	22.4932	18.3085		28.3265	27.2952	31.8431
33	22.9807	19.0362	14.8475		26.0192	25.5902	30.3218
34	23.8677	19.9142	15.7415		25.224	24.5395	27.1689
35	21.0317	17.0812	12.9025		23.1979	23.7431	25.5965
36	16.8847	12.9362	8.7525		20.4193	24.5649	25.4685
37	13.7267	9.7882	5.6025		19.5374	24.0263	23.5767
38	19.5777	15.6272	11.4465		14.3068	20.1152	22.8214
39	16.1677	12.2132	8.0275		14.8744	19.8605	22.3582
40	9.4137	5.5252	1.1695		17.2595	18.5404	19.4926
41	12.7067	8.7592	4.8675		17.2555	17.4666	19.6002
42	6.7287	2.7842	-1.3945		12.0501	15.2101	16.0646
43	12.3597	8.4112	4.2335		12.2838	14.7676	13.9997
44	13.1407	9.2002	5.0135		9.60198	13.0804	11.8738
45	7.3767	3.4382	-0.7545		8.74325	10.0958	7.16869
46	13.2657	9.3202	5.1365		6.64595	13.5191	9.74603
47	6.4807	2.5832	-1.7985		7.86006	7.90398	7.15714
48	3.7567	0.2972	-4.5845		4.6736	6.50361	4.33387
49	-6.7333	-10.6738	-14.7605		-2.9	-0.342763	0.180619
50	1.0587	-3.1898	-7.3625		0.844036	0.84256	-1.50059
51	5.8557	1.9162	-2.2705		6.1231	7.43949	6.45568
52	-1.2443	-5.1428	-9.3175		1.03141	5.46809	3.90345
53	-2.4703	-6.4388	-10.6175		-1.98595	-0.567501	-1.39458
54	1.7397	-2.2128	-6.4265		2.40968	3.02209	1.75204
55	7.2067	3.2462	-0.9565		6.10713	8.49273	8.27027
56	-4.7343	-8.6538	-12.9715		-1.45551	1.51223	2.34496
57	-1.9793	-5.8698	-10.0295		-2.22883	-1.69679	-1.90534
58	3.4437	-0.8878	-5.0685		2.30064	2.75894	2.77988
59	1.8437	-2.4138	-6.6515		1.5471	3.77365	3.77402
60	-2.6833	-6.6428	-10.8185		-3.79568	-2.8188	-2.55203
61	-0.9263	-4.8368	-9.0085		0.17056	0.0478013	0.340599
62	4.0287	0.0812	-4.0865		1.91703	2.56209	3.20584
63	-1.3873	-5.3558	-9.5295		-2.72814	-1.39682	-0.49718
64	-2.4013	-6.3768	-10.5485		-4.7198	-4.42606	-3.58978
65	3.3367	-0.7088	-4.8605		-0.32048	-0.800839	-0.139523
66	4.9397	0.9042	-3.2565		2.22903	3.08774	4.59297
67	-3.1963	-7.1358	-11.3215		-3.32797	-2.51694	-1.13272
68	1.1307	-3.7848	-7.7565		-3.93272	-4.16142	-2.57506
69	6.9987	3.0272	-1.1835		3.66583	2.80453	5.51969
70	4.9177	0.9982	-3.2105		-1.58653	-0.0406946	3.29718
71	-0.6513	-4.3288	-8.6915		-4.97435	-4.32748	-3.11116
72	4.3277	0.5152	-3.8945		-1.46582	-0.967832	-0.23558
73	8.4407	4.4712	0.2825		3.47313	4.06395	5.45518
74	-1.3673	-5.2238	-9.5205		2.34196	-1.10876	-0.284602
75	3.4217	-1.5208	-5.3695		3.86783	0.216991	2.42298
76	5.1657	1.1912	-2.9855		7.9624	5.71749	5.3668
77	12.3427	8.4052	4.2145		7.80282	6.99192	6.76833
78	10.0397	6.1042	1.9085		12.0435	9.66771	9.49622
79	10.3737	6.4332	2.4905		13.4493	13.1047	13.8108
80	16.9327	12.9702	8.7935		13.5989	13.1154	12.3848
81	20.1197	16.1802	11.9965		17.1126	13.5925	15.7292
82	21.0027	17.0422	12.8735		17.6074	15.9495	17.8543
83	27.0277	23.0672	18.8865		17.1972	17.0325	17.1573
84	23.5227	19.5852	15.3965		15.4192	17.7431	20.8769
85	29.0987	25.1512	20.9655		13.6663	15.8174	16.757
86	29.5917	25.6562	21.4915		14.5689	14.4748	18.2205
87	26.4367	22.4882	18.3195		13.9476	15.686	18.5243
88	32.1347	28.1842	24.0005		10.5002	14.1796	15.0816
89	31.5807	27.6272	23.4555		12.724	17.018	15.1696
90	25.5947	21.6432	17.4605		15.0546	16.5666	17.6132
91	28.6447	24.7092	20.5175		13.026	15.9852	14.9318
92	25.4687	21.5562	17.3715		12.1455	19.1299	13.5603
93	23.5547	19.6092	15.4285		14.3941	18.4029	14.702
94	23.2137	19.2672	15.0725		13.5684	21.5332	15.7283
95	18.8357	14.8822	10.7035		13.1533	22.6081	15.2466
96	15.4597	11.5172	7.3355		12.171	21.668	13.7335
97	15.8177	11.9052	7.7235		11.1904	25.0903	16.8572
98	12.0527	8.1062	3.9555		14.1031	26.7781	17.9063
99	22.6267	18.6652	14.4845		10.1828	27.2313	18.1533
