# Supplementary material for: An Arg/Ala-rich helix in the N-terminal region of M. tuberculosis FtsQ is a potential membrane anchor of the Z-ring
Source: Commun Biol. 2023 Mar 23;6:311. doi: 10.1038/s42003-023-04686-5 (PMC10036325; doi:10.1038/s42003-023-04686-5)
Supplement: Supplementary file 5 — Supplementary Data 2 [file 42003_2023_4686_MOESM5_ESM.txt]

A NPT simulation for common production-level simulations
 &cntrl
    imin=0,        ! No minimization
    irest=0,       ! This IS NOT a restart of an old MD simulation
    ntx=5,         ! So our inpcrd file has velocities

    ! Temperature control
    ntt=3,         ! Langevin dynamics
    gamma_ln=3.0,  ! Friction coefficient (ps^-1)
    temp0=300,   ! Target temperature
    ig = -1,       ! use date time for random seed

    ! Potential energy control
    cut=10.0,      ! nonbonded cutoff, in Angstroms

    ! MD settings
    nstlim=500000000, ! 250000K steps, 500 ns total
    dt=0.002,      ! time step (ps)

    ! SHAKE
    ntc=2,         ! Constrain bonds containing hydrogen
    ntf=2,         ! Do not calculate forces of bonds containing hydrogen

    ! Control how often information is printed
    ntpr=10000,     ! Print energies every 1000 steps
    ntwx=10000,     ! Print coordinates every 1000 steps to the trajectory
    ntwr=10000,    ! Print a restart file every 10K steps (can be less frequent)
!   ntwv=-1,       ! Uncomment to also print velocities to trajectory
!   ntwf=-1,       ! Uncomment to also print forces to trajectory
    ntxo=2,        ! Write NetCDF format
    ioutfm=1,      ! Write NetCDF format (always do this!)

    ! Wrap coordinates when printing them to the same unit cell
    iwrap=1,

    ! Constant pressure control.
    barostat=1,    ! MC barostat... change to 1 for Berendsen
    ntp=1,         ! 1=isotropic, 2=anisotropic, 3=semi-isotropic w/ surften
    pres0=1.0,     ! Target external pressure, in bar
    taup=2.0,

    ! Set water atom/residue names for SETTLE recognition
    watnam='WAT',  ! Water residues are named WAT
    owtnm='O',     ! Water oxygens are named O
    hwtnm1 = 'H1'
    hwtnm2 = 'H2'
/
 &ewald
    vdwmeth = 0,
/
