# Supplementary material for: An Arg/Ala-rich helix in the N-terminal region of M. tuberculosis FtsQ is a potential membrane anchor of the Z-ring
Source: Commun Biol. 2023 Mar 23;6:311. doi: 10.1038/s42003-023-04686-5 (PMC10036325; doi:10.1038/s42003-023-04686-5)
Supplement: Supplementary file 6 — Supplementary Data 3 [file 42003_2023_4686_MOESM6_ESM.txt]

CRYST1  125.589  179.130  126.263  90.00  90.00  90.00 P 1           1
ATOM      1  N   MET X   1      42.859  37.496  77.198  0.00  0.00           N
ATOM      2  H1  MET X   1      43.864  37.564  77.133  0.00  0.00           H
ATOM      3  H2  MET X   1      42.468  37.566  76.269  0.00  0.00           H
ATOM      4  H3  MET X   1      42.624  36.710  77.787  0.00  0.00           H
ATOM      5  CA  MET X   1      42.360  38.698  77.927  0.00  0.00           C
ATOM      6  HA  MET X   1      41.666  39.262  77.303  0.00  0.00           H
ATOM      7  CB  MET X   1      41.625  38.248  79.193  0.00  0.00           C
ATOM      8  HB2 MET X   1      40.798  37.593  78.918  0.00  0.00           H
ATOM      9  HB3 MET X   1      42.316  37.708  79.840  0.00  0.00           H
ATOM     10  CG  MET X   1      41.081  39.470  79.937  0.00  0.00           C
ATOM     11  HG2 MET X   1      40.612  39.153  80.869  0.00  0.00           H
ATOM     12  HG3 MET X   1      41.897  40.158  80.158  0.00  0.00           H
ATOM     13  SD  MET X   1      39.852  40.316  78.910  0.00  0.00           S
ATOM     14  CE  MET X   1      38.470  39.190  79.224  0.00  0.00           C
ATOM     15  HE1 MET X   1      38.249  39.175  80.291  0.00  0.00           H
ATOM     16  HE2 MET X   1      37.591  39.531  78.677  0.00  0.00           H
ATOM     17  HE3 MET X   1      38.736  38.186  78.894  0.00  0.00           H
ATOM     18  C   MET X   1      43.539  39.595  78.299  0.00  0.00           C
ATOM     19  O   MET X   1      43.510  40.810  78.078  0.00  0.00           O
ATOM     20  N   THR X   2      44.578  38.989  78.863  0.00  0.00           N
ATOM     21  H   THR X   2      44.558  37.997  79.050  0.00  0.00           H
ATOM     22  CA  THR X   2      45.761  39.742  79.257  0.00  0.00           C
ATOM     23  HA  THR X   2      46.425  39.123  79.860  0.00  0.00           H
ATOM     24  CB  THR X   2      46.518  40.196  78.003  0.00  0.00           C
ATOM     25  HB  THR X   2      46.264  41.233  77.780  0.00  0.00           H
ATOM     26  CG2 THR X   2      48.024  40.082  78.248  0.00  0.00           C
ATOM     27 HG21 THR X   2      48.279  39.046  78.471  0.00  0.00           H
ATOM     28 HG22 THR X   2      48.563  40.405  77.357  0.00  0.00           H
ATOM     29 HG23 THR X   2      48.304  40.715  79.091  0.00  0.00           H
ATOM     30  OG1 THR X   2      46.148  39.375  76.904  0.00  0.00           O
ATOM     31  HG1 THR X   2      46.621  39.659  76.119  0.00  0.00           H
ATOM     32  C   THR X   2      45.364  40.955  80.103  0.00  0.00           C
ATOM     33  O   THR X   2      44.325  40.945  80.762  0.00  0.00           O
ATOM     34  N   GLU X   3      46.188  42.001  80.075  0.00  0.00           N
ATOM     35  H   GLU X   3      47.037  41.969  79.529  0.00  0.00           H
ATOM     36  CA  GLU X   3      45.903  43.207  80.835  0.00  0.00           C
ATOM     37  HA  GLU X   3      45.811  42.973  81.896  0.00  0.00           H
ATOM     38  CB  GLU X   3      47.045  44.209  80.653  0.00  0.00           C
ATOM     39  HB2 GLU X   3      47.155  44.447  79.595  0.00  0.00           H
ATOM     40  HB3 GLU X   3      46.822  45.120  81.209  0.00  0.00           H
ATOM     41  CG  GLU X   3      48.348  43.598  81.177  0.00  0.00           C
ATOM     42  HG2 GLU X   3      48.530  42.649  80.673  0.00  0.00           H
ATOM     43  HG3 GLU X   3      49.172  44.282  80.972  0.00  0.00           H
ATOM     44  CD  GLU X   3      48.245  43.363  82.679  0.00  0.00           C
ATOM     45  OE1 GLU X   3      47.430  44.019  83.307  0.00  0.00           O
ATOM     46  OE2 GLU X   3      48.981  42.529  83.181  0.00  0.00           O
ATOM     47  C   GLU X   3      44.592  43.836  80.365  0.00  0.00           C
ATOM     48  O   GLU X   3      44.021  44.682  81.053  0.00  0.00           O
ATOM     49  N   HIE X   4      44.116  43.424  79.188  0.00  0.00           N
ATOM     50  H   HIE X   4      44.617  42.743  78.637  0.00  0.00           H
ATOM     51  CA  HIE X   4      42.874  43.965  78.654  0.00  0.00           C
ATOM     52  HA  HIE X   4      42.627  43.475  77.712  0.00  0.00           H
ATOM     53  CB  HIE X   4      41.732  43.726  79.644  0.00  0.00           C
ATOM     54  HB2 HIE X   4      41.808  42.753  80.128  0.00  0.00           H
ATOM     55  HB3 HIE X   4      41.673  44.506  80.404  0.00  0.00           H
ATOM     56  CG  HIE X   4      40.420  43.740  78.911  0.00  0.00           C
ATOM     57  ND1 HIE X   4      39.224  43.421  79.532  0.00  0.00           N
ATOM     58  CE1 HIE X   4      38.246  43.530  78.613  0.00  0.00           C
ATOM     59  HE1 HIE X   4      37.228  43.311  78.937  0.00  0.00           H
ATOM     60  NE2 HIE X   4      38.726  43.903  77.423  0.00  0.00           N
ATOM     61  HE2 HIE X   4      38.241  44.066  76.552  0.00  0.00           H
ATOM     62  CD2 HIE X   4      40.098  44.036  77.609  0.00  0.00           C
ATOM     63  HD2 HIE X   4      40.734  44.337  76.777  0.00  0.00           H
ATOM     64  C   HIE X   4      43.012  45.460  78.383  0.00  0.00           C
ATOM     65  O   HIE X   4      42.119  46.245  78.702  0.00  0.00           O
ATOM     66  N   ASN X   5      44.137  45.844  77.791  0.00  0.00           N
ATOM     67  H   ASN X   5      44.850  45.168  77.559  0.00  0.00           H
ATOM     68  CA  ASN X   5      44.385  47.245  77.477  0.00  0.00           C
ATOM     69  HA  ASN X   5      43.683  47.878  78.021  0.00  0.00           H
ATOM     70  CB  ASN X   5      45.806  47.633  77.881  0.00  0.00           C
ATOM     71  HB2 ASN X   5      46.519  46.915  77.479  0.00  0.00           H
ATOM     72  HB3 ASN X   5      46.043  48.629  77.506  0.00  0.00           H
ATOM     73  CG  ASN X   5      45.929  47.643  79.398  0.00  0.00           C
ATOM     74  OD1 ASN X   5      44.921  47.741  80.100  0.00  0.00           O
ATOM     75  ND2 ASN X   5      47.105  47.547  79.948  0.00  0.00           N
ATOM     76 HD21 ASN X   5      47.190  47.554  80.955  0.00  0.00           H
ATOM     77 HD22 ASN X   5      47.926  47.467  79.366  0.00  0.00           H
ATOM     78  C   ASN X   5      44.198  47.493  75.988  0.00  0.00           C
ATOM     79  O   ASN X   5      44.456  46.612  75.168  0.00  0.00           O
ATOM     80  N   GLU X   6      43.747  48.695  75.647  0.00  0.00           N
ATOM     81  H   GLU X   6      43.527  49.378  76.358  0.00  0.00           H
ATOM     82  CA  GLU X   6      43.526  49.055  74.250  0.00  0.00           C
ATOM     83  HA  GLU X   6      43.151  50.077  74.185  0.00  0.00           H
ATOM     84  CB  GLU X   6      44.841  48.963  73.463  0.00  0.00           C
ATOM     85  HB2 GLU X   6      45.495  48.232  73.937  0.00  0.00           H
ATOM     86  HB3 GLU X   6      44.629  48.652  72.440  0.00  0.00           H
ATOM     87  CG  GLU X   6      45.531  50.329  73.447  0.00  0.00           C
ATOM     88  HG2 GLU X   6      44.891  51.052  72.941  0.00  0.00           H
ATOM     89  HG3 GLU X   6      45.702  50.653  74.474  0.00  0.00           H
ATOM     90  CD  GLU X   6      46.866  50.233  72.716  0.00  0.00           C
ATOM     91  OE1 GLU X   6      46.944  49.484  71.756  0.00  0.00           O
ATOM     92  OE2 GLU X   6      47.794  50.915  73.124  0.00  0.00           O
ATOM     93  C   GLU X   6      42.485  48.142  73.606  0.00  0.00           C
ATOM     94  O   GLU X   6      42.740  46.960  73.374  0.00  0.00           O
ATOM     95  N   ASP X   7      41.317  48.700  73.297  0.00  0.00           N
ATOM     96  H   ASP X   7      41.131  49.669  73.517  0.00  0.00           H
ATOM     97  CA  ASP X   7      40.265  47.923  72.657  0.00  0.00           C
ATOM     98  HA  ASP X   7      39.883  47.174  73.351  0.00  0.00           H
ATOM     99  CB  ASP X   7      39.105  48.838  72.236  0.00  0.00           C
ATOM    100  HB2 ASP X   7      39.503  49.837  72.058  0.00  0.00           H
ATOM    101  HB3 ASP X   7      38.663  48.454  71.317  0.00  0.00           H
ATOM    102  CG  ASP X   7      38.036  48.903  73.325  0.00  0.00           C
ATOM    103  OD1 ASP X   7      37.776  47.884  73.940  0.00  0.00           O
ATOM    104  OD2 ASP X   7      37.484  49.976  73.523  0.00  0.00           O
ATOM    105  C   ASP X   7      40.813  47.192  71.423  0.00  0.00           C
ATOM    106  O   ASP X   7      40.705  45.970  71.337  0.00  0.00           O
ATOM    107  N   PRO X   8      41.398  47.894  70.465  0.00  0.00           N
ATOM    108  CD  PRO X   8      41.587  49.363  70.425  0.00  0.00           C
ATOM    109  HD2 PRO X   8      42.038  49.693  71.361  0.00  0.00           H
ATOM    110  HD3 PRO X   8      40.618  49.847  70.299  0.00  0.00           H
ATOM    111  CG  PRO X   8      42.507  49.578  69.221  0.00  0.00           C
ATOM    112  HG2 PRO X   8      43.541  49.625  69.561  0.00  0.00           H
ATOM    113  HG3 PRO X   8      42.244  50.515  68.729  0.00  0.00           H
ATOM    114  CB  PRO X   8      42.284  48.418  68.312  0.00  0.00           C
ATOM    115  HB2 PRO X   8      43.200  48.211  67.759  0.00  0.00           H
ATOM    116  HB3 PRO X   8      41.464  48.578  67.611  0.00  0.00           H
ATOM    117  CA  PRO X   8      41.958  47.243  69.238  0.00  0.00           C
ATOM    118  HA  PRO X   8      41.187  46.598  68.817  0.00  0.00           H
ATOM    119  C   PRO X   8      43.206  46.416  69.537  0.00  0.00           C
ATOM    120  O   PRO X   8      43.966  46.726  70.454  0.00  0.00           O
ATOM    121  N   GLN X   9      43.408  45.362  68.753  0.00  0.00           N
ATOM    122  H   GLN X   9      42.747  45.130  68.026  0.00  0.00           H
ATOM    123  CA  GLN X   9      44.566  44.495  68.937  0.00  0.00           C
ATOM    124  HA  GLN X   9      45.282  44.968  69.609  0.00  0.00           H
ATOM    125  CB  GLN X   9      44.132  43.160  69.546  0.00  0.00           C
ATOM    126  HB2 GLN X   9      43.312  42.742  68.962  0.00  0.00           H
ATOM    127  HB3 GLN X   9      44.972  42.466  69.542  0.00  0.00           H
ATOM    128  CG  GLN X   9      43.667  43.388  70.986  0.00  0.00           C
ATOM    129  HG2 GLN X   9      44.504  43.698  71.611  0.00  0.00           H
ATOM    130  HG3 GLN X   9      42.895  44.158  71.007  0.00  0.00           H
ATOM    131  CD  GLN X   9      43.085  42.097  71.555  0.00  0.00           C
ATOM    132  OE1 GLN X   9      42.421  41.346  70.839  0.00  0.00           O
ATOM    133  NE2 GLN X   9      43.302  41.791  72.804  0.00  0.00           N
ATOM    134 HE21 GLN X   9      42.919  40.938  73.186  0.00  0.00           H
ATOM    135 HE22 GLN X   9      43.852  42.409  73.384  0.00  0.00           H
ATOM    136  C   GLN X   9      45.267  44.251  67.605  0.00  0.00           C
ATOM    137  O   GLN X   9      45.695  43.134  67.313  0.00  0.00           O
ATOM    138  N   ILE X  10      45.375  45.300  66.797  0.00  0.00           N
ATOM    139  H   ILE X  10      44.991  46.197  67.062  0.00  0.00           H
ATOM    140  CA  ILE X  10      46.022  45.182  65.497  0.00  0.00           C
ATOM    141  HA  ILE X  10      45.515  44.413  64.916  0.00  0.00           H
ATOM    142  CB  ILE X  10      45.948  46.516  64.751  0.00  0.00           C
ATOM    143  HB  ILE X  10      46.311  47.315  65.398  0.00  0.00           H
ATOM    144  CG2 ILE X  10      46.815  46.446  63.491  0.00  0.00           C
ATOM    145 HG21 ILE X  10      46.452  45.648  62.844  0.00  0.00           H
ATOM    146 HG22 ILE X  10      46.762  47.397  62.960  0.00  0.00           H
ATOM    147 HG23 ILE X  10      47.849  46.245  63.772  0.00  0.00           H
ATOM    148  CG1 ILE X  10      44.497  46.789  64.357  0.00  0.00           C
ATOM    149 HG12 ILE X  10      44.202  46.107  63.560  0.00  0.00           H
ATOM    150 HG13 ILE X  10      43.851  46.638  65.222  0.00  0.00           H
ATOM    151  CD1 ILE X  10      44.363  48.232  63.868  0.00  0.00           C
ATOM    152 HD11 ILE X  10      45.008  48.385  63.003  0.00  0.00           H
ATOM    153 HD12 ILE X  10      43.328  48.427  63.587  0.00  0.00           H
ATOM    154 HD13 ILE X  10      44.657  48.915  64.665  0.00  0.00           H
ATOM    155  C   ILE X  10      47.480  44.765  65.654  0.00  0.00           C
ATOM    156  O   ILE X  10      47.960  43.891  64.935  0.00  0.00           O
ATOM    157  N   GLU X  11      48.175  45.402  66.596  0.00  0.00           N
ATOM    158  H   GLU X  11      47.740  46.134  67.139  0.00  0.00           H
ATOM    159  CA  GLU X  11      49.585  45.099  66.843  0.00  0.00           C
ATOM    160  HA  GLU X  11      49.953  45.706  67.670  0.00  0.00           H
ATOM    161  CB  GLU X  11      49.762  43.620  67.204  0.00  0.00           C
ATOM    162  HB2 GLU X  11      48.899  43.056  66.851  0.00  0.00           H
ATOM    163  HB3 GLU X  11      50.665  43.238  66.729  0.00  0.00           H
ATOM    164  CG  GLU X  11      49.882  43.470  68.723  0.00  0.00           C
ATOM    165  HG2 GLU X  11      50.101  42.431  68.968  0.00  0.00           H
ATOM    166  HG3 GLU X  11      50.692  44.106  69.080  0.00  0.00           H
ATOM    167  CD  GLU X  11      48.578  43.885  69.394  0.00  0.00           C
ATOM    168  OE1 GLU X  11      47.542  43.391  68.984  0.00  0.00           O
ATOM    169  OE2 GLU X  11      48.636  44.687  70.310  0.00  0.00           O
ATOM    170  C   GLU X  11      50.432  45.441  65.618  0.00  0.00           C
ATOM    171  O   GLU X  11      51.020  46.520  65.545  0.00  0.00           O
ATOM    172  N   ARG X  12      50.492  44.522  64.657  0.00  0.00           N
ATOM    173  H   ARG X  12      50.011  43.640  64.756  0.00  0.00           H
ATOM    174  CA  ARG X  12      51.273  44.751  63.450  0.00  0.00           C
ATOM    175  HA  ARG X  12      51.277  43.854  62.832  0.00  0.00           H
ATOM    176  CB  ARG X  12      50.664  45.897  62.642  0.00  0.00           C
ATOM    177  HB2 ARG X  12      50.357  46.695  63.319  0.00  0.00           H
ATOM    178  HB3 ARG X  12      51.406  46.281  61.942  0.00  0.00           H
ATOM    179  CG  ARG X  12      49.447  45.390  61.867  0.00  0.00           C
ATOM    180  HG2 ARG X  12      48.858  44.724  62.498  0.00  0.00           H
ATOM    181  HG3 ARG X  12      48.830  46.233  61.554  0.00  0.00           H
ATOM    182  CD  ARG X  12      49.932  44.627  60.632  0.00  0.00           C
ATOM    183  HD2 ARG X  12      50.636  45.245  60.074  0.00  0.00           H
ATOM    184  HD3 ARG X  12      50.424  43.705  60.942  0.00  0.00           H
ATOM    185  NE  ARG X  12      48.812  44.289  59.759  0.00  0.00           N
ATOM    186  HE  ARG X  12      47.882  44.612  59.987  0.00  0.00           H
ATOM    187  CZ  ARG X  12      48.980  43.557  58.655  0.00  0.00           C
ATOM    188  NH1 ARG X  12      50.164  43.107  58.321  0.00  0.00           N
ATOM    189 HH11 ARG X  12      50.962  43.315  58.904  0.00  0.00           H
ATOM    190 HH12 ARG X  12      50.273  42.555  57.483  0.00  0.00           H
ATOM    191  NH2 ARG X  12      47.952  43.287  57.899  0.00  0.00           N
ATOM    192 HH21 ARG X  12      47.037  43.633  58.153  0.00  0.00           H
ATOM    193 HH22 ARG X  12      48.075  42.734  57.063  0.00  0.00           H
ATOM    194  C   ARG X  12      52.716  45.085  63.798  0.00  0.00           C
ATOM    195  O   ARG X  12      53.400  45.779  63.048  0.00  0.00           O
ATOM    196  N   VAL X  13      53.173  44.584  64.937  0.00  0.00           N
ATOM    197  H   VAL X  13      52.575  44.035  65.538  0.00  0.00           H
ATOM    198  CA  VAL X  13      54.540  44.837  65.368  0.00  0.00           C
ATOM    199  HA  VAL X  13      55.104  45.299  64.558  0.00  0.00           H
ATOM    200  CB  VAL X  13      54.547  45.783  66.568  0.00  0.00           C
ATOM    201  HB  VAL X  13      54.191  46.765  66.256  0.00  0.00           H
ATOM    202  CG1 VAL X  13      53.632  45.234  67.664  0.00  0.00           C
ATOM    203 HG11 VAL X  13      53.987  44.253  67.977  0.00  0.00           H
ATOM    204 HG12 VAL X  13      53.640  45.912  68.518  0.00  0.00           H
ATOM    205 HG13 VAL X  13      52.616  45.147  67.280  0.00  0.00           H
ATOM    206  CG2 VAL X  13      55.974  45.896  67.107  0.00  0.00           C
ATOM    207 HG21 VAL X  13      56.627  46.288  66.328  0.00  0.00           H
ATOM    208 HG22 VAL X  13      55.987  46.570  67.964  0.00  0.00           H
ATOM    209 HG23 VAL X  13      56.326  44.912  67.415  0.00  0.00           H
ATOM    210  C   VAL X  13      55.242  43.535  65.741  0.00  0.00           C
ATOM    211  O   VAL X  13      56.447  43.398  65.532  0.00  0.00           O
ATOM    212  N   ALA X  14      54.475  42.595  66.299  0.00  0.00           N
ATOM    213  H   ALA X  14      53.498  42.786  66.469  0.00  0.00           H
ATOM    214  CA  ALA X  14      55.013  41.299  66.718  0.00  0.00           C
ATOM    215  HA  ALA X  14      54.187  40.628  66.956  0.00  0.00           H
ATOM    216  CB  ALA X  14      55.845  40.673  65.594  0.00  0.00           C
ATOM    217  HB1 ALA X  14      56.680  41.330  65.351  0.00  0.00           H
ATOM    218  HB2 ALA X  14      56.226  39.706  65.920  0.00  0.00           H
ATOM    219  HB3 ALA X  14      55.220  40.539  64.711  0.00  0.00           H
ATOM    220  C   ALA X  14      55.868  41.446  67.974  0.00  0.00           C
ATOM    221  O   ALA X  14      55.538  40.900  69.026  0.00  0.00           O
ATOM    222  N   ASP X  15      56.968  42.183  67.858  0.00  0.00           N
ATOM    223  H   ASP X  15      57.207  42.611  66.975  0.00  0.00           H
ATOM    224  CA  ASP X  15      57.863  42.388  68.989  0.00  0.00           C
ATOM    225  HA  ASP X  15      57.947  41.474  69.576  0.00  0.00           H
ATOM    226  CB  ASP X  15      59.254  42.769  68.475  0.00  0.00           C
ATOM    227  HB2 ASP X  15      59.601  41.997  67.789  0.00  0.00           H
ATOM    228  HB3 ASP X  15      59.189  43.721  67.948  0.00  0.00           H
ATOM    229  CG  ASP X  15      60.236  42.896  69.635  0.00  0.00           C
ATOM    230  OD1 ASP X  15      59.812  42.737  70.768  0.00  0.00           O
ATOM    231  OD2 ASP X  15      61.400  43.152  69.374  0.00  0.00           O
ATOM    232  C   ASP X  15      57.335  43.499  69.894  0.00  0.00           C
ATOM    233  O   ASP X  15      57.406  44.679  69.552  0.00  0.00           O
ATOM    234  N   ASP X  16      56.810  43.107  71.050  0.00  0.00           N
ATOM    235  H   ASP X  16      56.755  42.125  71.279  0.00  0.00           H
ATOM    236  CA  ASP X  16      56.274  44.072  72.006  0.00  0.00           C
ATOM    237  HA  ASP X  16      56.016  45.001  71.497  0.00  0.00           H
ATOM    238  CB  ASP X  16      55.015  43.509  72.661  0.00  0.00           C
ATOM    239  HB2 ASP X  16      55.221  42.508  73.039  0.00  0.00           H
ATOM    240  HB3 ASP X  16      54.721  44.155  73.488  0.00  0.00           H
ATOM    241  CG  ASP X  16      53.884  43.444  71.641  0.00  0.00           C
ATOM    242  OD1 ASP X  16      54.020  44.057  70.594  0.00  0.00           O
ATOM    243  OD2 ASP X  16      52.898  42.782  71.919  0.00  0.00           O
ATOM    244  C   ASP X  16      57.308  44.404  73.084  0.00  0.00           C
ATOM    245  O   ASP X  16      57.012  45.122  74.038  0.00  0.00           O
ATOM    246  N   ALA X  17      58.521  43.877  72.925  0.00  0.00           N
ATOM    247  H   ALA X  17      58.715  43.282  72.133  0.00  0.00           H
ATOM    248  CA  ALA X  17      59.590  44.123  73.881  0.00  0.00           C
ATOM    249  HA  ALA X  17      59.191  44.512  74.818  0.00  0.00           H
ATOM    250  CB  ALA X  17      60.337  42.820  74.171  0.00  0.00           C
ATOM    251  HB1 ALA X  17      60.750  42.424  73.244  0.00  0.00           H
ATOM    252  HB2 ALA X  17      61.146  43.014  74.876  0.00  0.00           H
ATOM    253  HB3 ALA X  17      59.647  42.094  74.601  0.00  0.00           H
ATOM    254  C   ALA X  17      60.562  45.156  73.325  0.00  0.00           C
ATOM    255  O   ALA X  17      60.602  45.384  72.116  0.00  0.00           O
ATOM    256  N   ALA X  18      61.334  45.776  74.219  0.00  0.00           N
ATOM    257  H   ALA X  18      61.228  45.566  75.201  0.00  0.00           H
ATOM    258  CA  ALA X  18      62.311  46.793  73.828  0.00  0.00           C
ATOM    259  HA  ALA X  18      62.961  47.014  74.674  0.00  0.00           H
ATOM    260  CB  ALA X  18      63.173  46.295  72.665  0.00  0.00           C
ATOM    261  HB1 ALA X  18      62.536  46.079  71.807  0.00  0.00           H
ATOM    262  HB2 ALA X  18      63.898  47.063  72.395  0.00  0.00           H
ATOM    263  HB3 ALA X  18      63.699  45.389  72.964  0.00  0.00           H
ATOM    264  C   ALA X  18      61.608  48.088  73.435  0.00  0.00           C
ATOM    265  O   ALA X  18      61.730  49.102  74.121  0.00  0.00           O
ATOM    266  N   ASP X  19      60.870  48.047  72.331  0.00  0.00           N
ATOM    267  H   ASP X  19      60.809  47.201  71.783  0.00  0.00           H
ATOM    268  CA  ASP X  19      60.149  49.224  71.866  0.00  0.00           C
ATOM    269  HA  ASP X  19      60.674  50.130  72.170  0.00  0.00           H
ATOM    270  CB  ASP X  19      60.051  49.204  70.341  0.00  0.00           C
ATOM    271  HB2 ASP X  19      59.706  48.223  70.016  0.00  0.00           H
ATOM    272  HB3 ASP X  19      59.340  49.964  70.016  0.00  0.00           H
ATOM    273  CG  ASP X  19      61.417  49.491  69.729  0.00  0.00           C
ATOM    274  OD1 ASP X  19      62.297  49.913  70.463  0.00  0.00           O
ATOM    275  OD2 ASP X  19      61.564  49.286  68.536  0.00  0.00           O
ATOM    276  C   ASP X  19      58.750  49.264  72.470  0.00  0.00           C
ATOM    277  O   ASP X  19      58.023  48.271  72.442  0.00  0.00           O
ATOM    278  N   GLU X  20      58.382  50.417  73.015  0.00  0.00           N
ATOM    279  H   GLU X  20      59.019  51.201  73.037  0.00  0.00           H
ATOM    280  CA  GLU X  20      57.068  50.578  73.623  0.00  0.00           C
ATOM    281  HA  GLU X  20      56.604  49.604  73.774  0.00  0.00           H
ATOM    282  CB  GLU X  20      57.201  51.271  74.979  0.00  0.00           C
ATOM    283  HB2 GLU X  20      57.642  52.259  74.844  0.00  0.00           H
ATOM    284  HB3 GLU X  20      56.216  51.374  75.436  0.00  0.00           H
ATOM    285  CG  GLU X  20      58.099  50.432  75.888  0.00  0.00           C
ATOM    286  HG2 GLU X  20      59.050  50.252  75.387  0.00  0.00           H
ATOM    287  HG3 GLU X  20      58.275  50.973  76.818  0.00  0.00           H
ATOM    288  CD  GLU X  20      57.426  49.099  76.196  0.00  0.00           C
ATOM    289  OE1 GLU X  20      56.217  49.021  76.050  0.00  0.00           O
ATOM    290  OE2 GLU X  20      58.129  48.176  76.573  0.00  0.00           O
ATOM    291  C   GLU X  20      56.146  51.393  72.719  0.00  0.00           C
ATOM    292  O   GLU X  20      55.142  51.933  73.181  0.00  0.00           O
ATOM    293  N   GLU X  21      56.496  51.485  71.437  0.00  0.00           N
ATOM    294  H   GLU X  21      57.347  51.050  71.111  0.00  0.00           H
ATOM    295  CA  GLU X  21      55.697  52.247  70.481  0.00  0.00           C
ATOM    296  HA  GLU X  21      56.183  52.243  69.506  0.00  0.00           H
ATOM    297  CB  GLU X  21      54.304  51.629  70.336  0.00  0.00           C
ATOM    298  HB2 GLU X  21      53.872  51.483  71.326  0.00  0.00           H
ATOM    299  HB3 GLU X  21      53.670  52.304  69.760  0.00  0.00           H
ATOM    300  CG  GLU X  21      54.400  50.283  69.618  0.00  0.00           C
ATOM    301  HG2 GLU X  21      54.753  50.438  68.599  0.00  0.00           H
ATOM    302  HG3 GLU X  21      55.099  49.639  70.151  0.00  0.00           H
ATOM    303  CD  GLU X  21      53.027  49.624  69.585  0.00  0.00           C
ATOM    304  OE1 GLU X  21      52.142  50.113  70.268  0.00  0.00           O
ATOM    305  OE2 GLU X  21      52.877  48.642  68.877  0.00  0.00           O
ATOM    306  C   GLU X  21      55.582  53.707  70.924  0.00  0.00           C
ATOM    307  O   GLU X  21      56.420  54.531  70.566  0.00  0.00           O
ATOM    308  N   ALA X  22      54.550  54.025  71.708  0.00  0.00           N
ATOM    309  H   ALA X  22      53.869  53.326  71.966  0.00  0.00           H
ATOM    310  CA  ALA X  22      54.357  55.385  72.186  0.00  0.00           C
ATOM    311  HA  ALA X  22      53.392  55.474  72.685  0.00  0.00           H
ATOM    312  CB  ALA X  22      55.459  55.746  73.185  0.00  0.00           C
ATOM    313  HB1 ALA X  22      56.431  55.671  72.698  0.00  0.00           H
ATOM    314  HB2 ALA X  22      55.309  56.766  73.539  0.00  0.00           H
ATOM    315  HB3 ALA X  22      55.423  55.060  74.031  0.00  0.00           H
ATOM    316  C   ALA X  22      54.370  56.371  71.023  0.00  0.00           C
ATOM    317  O   ALA X  22      54.788  57.519  71.171  0.00  0.00           O
ATOM    318  N   VAL X  23      53.904  55.915  69.867  0.00  0.00           N
ATOM    319  H   VAL X  23      53.591  54.959  69.781  0.00  0.00           H
ATOM    320  CA  VAL X  23      53.859  56.765  68.685  0.00  0.00           C
ATOM    321  HA  VAL X  23      54.030  57.804  68.967  0.00  0.00           H
ATOM    322  CB  VAL X  23      54.946  56.341  67.697  0.00  0.00           C
ATOM    323  HB  VAL X  23      54.793  56.856  66.749  0.00  0.00           H
ATOM    324  CG1 VAL X  23      56.326  56.704  68.259  0.00  0.00           C
ATOM    325 HG11 VAL X  23      56.479  56.190  69.208  0.00  0.00           H
ATOM    326 HG12 VAL X  23      57.098  56.401  67.552  0.00  0.00           H
ATOM    327 HG13 VAL X  23      56.382  57.781  68.418  0.00  0.00           H
ATOM    328  CG2 VAL X  23      54.867  54.825  67.482  0.00  0.00           C
ATOM    329 HG21 VAL X  23      53.887  54.565  67.082  0.00  0.00           H
ATOM    330 HG22 VAL X  23      55.640  54.517  66.778  0.00  0.00           H
ATOM    331 HG23 VAL X  23      55.017  54.315  68.433  0.00  0.00           H
ATOM    332  C   VAL X  23      52.495  56.686  68.012  0.00  0.00           C
ATOM    333  O   VAL X  23      51.834  55.646  68.041  0.00  0.00           O
ATOM    334  N   THR X  24      52.078  57.789  67.399  0.00  0.00           N
ATOM    335  H   THR X  24      52.639  58.629  67.412  0.00  0.00           H
ATOM    336  CA  THR X  24      50.793  57.828  66.713  0.00  0.00           C
ATOM    337  HA  THR X  24      50.439  56.817  66.514  0.00  0.00           H
ATOM    338  CB  THR X  24      49.760  58.545  67.587  0.00  0.00           C
ATOM    339  HB  THR X  24      50.086  59.571  67.761  0.00  0.00           H
ATOM    340  CG2 THR X  24      48.399  58.554  66.887  0.00  0.00           C
ATOM    341 HG21 THR X  24      48.072  57.529  66.714  0.00  0.00           H
ATOM    342 HG22 THR X  24      47.670  59.066  67.515  0.00  0.00           H
ATOM    343 HG23 THR X  24      48.484  59.074  65.933  0.00  0.00           H
ATOM    344  OG1 THR X  24      49.648  57.870  68.832  0.00  0.00           O
ATOM    345  HG1 THR X  24      49.001  58.318  69.382  0.00  0.00           H
ATOM    346  C   THR X  24      50.921  58.550  65.375  0.00  0.00           C
ATOM    347  O   THR X  24      50.985  59.778  65.327  0.00  0.00           O
ATOM    348  N   GLU X  25      50.949  57.782  64.291  0.00  0.00           N
ATOM    349  H   GLU X  25      50.919  56.776  64.370  0.00  0.00           H
ATOM    350  CA  GLU X  25      51.059  58.368  62.960  0.00  0.00           C
ATOM    351  HA  GLU X  25      50.842  59.436  63.003  0.00  0.00           H
ATOM    352  CB  GLU X  25      52.477  58.179  62.420  0.00  0.00           C
ATOM    353  HB2 GLU X  25      52.711  57.116  62.374  0.00  0.00           H
ATOM    354  HB3 GLU X  25      52.547  58.610  61.421  0.00  0.00           H
ATOM    355  CG  GLU X  25      53.470  58.879  63.348  0.00  0.00           C
ATOM    356  HG2 GLU X  25      53.247  59.946  63.374  0.00  0.00           H
ATOM    357  HG3 GLU X  25      53.376  58.465  64.352  0.00  0.00           H
ATOM    358  CD  GLU X  25      54.893  58.670  62.843  0.00  0.00           C
ATOM    359  OE1 GLU X  25      55.052  57.977  61.851  0.00  0.00           O
ATOM    360  OE2 GLU X  25      55.802  59.205  63.454  0.00  0.00           O
ATOM    361  C   GLU X  25      50.054  57.735  62.004  0.00  0.00           C
ATOM    362  O   GLU X  25      50.433  57.021  61.076  0.00  0.00           O
ATOM    363  N   PRO X  26      48.791  57.985  62.211  0.00  0.00           N
ATOM    364  CD  PRO X  26      48.253  58.827  63.292  0.00  0.00           C
ATOM    365  HD2 PRO X  26      48.768  59.788  63.291  0.00  0.00           H
ATOM    366  HD3 PRO X  26      48.413  58.331  64.249  0.00  0.00           H
ATOM    367  CG  PRO X  26      46.771  58.956  62.943  0.00  0.00           C
ATOM    368  HG2 PRO X  26      46.610  59.882  62.391  0.00  0.00           H
ATOM    369  HG3 PRO X  26      46.184  58.975  63.862  0.00  0.00           H
ATOM    370  CB  PRO X  26      46.428  57.761  62.116  0.00  0.00           C
ATOM    371  HB2 PRO X  26      45.635  58.031  61.418  0.00  0.00           H
ATOM    372  HB3 PRO X  26      46.114  56.900  62.706  0.00  0.00           H
ATOM    373  CA  PRO X  26      47.708  57.428  61.346  0.00  0.00           C
ATOM    374  HA  PRO X  26      47.866  56.354  61.252  0.00  0.00           H
ATOM    375  C   PRO X  26      47.698  58.064  59.959  0.00  0.00           C
ATOM    376  O   PRO X  26      48.058  59.230  59.797  0.00  0.00           O
ATOM    377  N   LEU X  27      47.279  57.291  58.960  0.00  0.00           N
ATOM    378  H   LEU X  27      47.006  56.334  59.131  0.00  0.00           H
ATOM    379  CA  LEU X  27      47.223  57.792  57.592  0.00  0.00           C
ATOM    380  HA  LEU X  27      46.937  56.991  56.911  0.00  0.00           H
ATOM    381  CB  LEU X  27      46.186  58.913  57.492  0.00  0.00           C
ATOM    382  HB2 LEU X  27      46.517  59.766  58.086  0.00  0.00           H
ATOM    383  HB3 LEU X  27      46.078  59.217  56.451  0.00  0.00           H
ATOM    384  CG  LEU X  27      44.838  58.416  58.021  0.00  0.00           C
ATOM    385  HG  LEU X  27      44.952  58.087  59.054  0.00  0.00           H
ATOM    386  CD1 LEU X  27      43.814  59.551  57.958  0.00  0.00           C
ATOM    387 HD11 LEU X  27      43.699  59.881  56.926  0.00  0.00           H
ATOM    388 HD12 LEU X  27      42.854  59.197  58.335  0.00  0.00           H
ATOM    389 HD13 LEU X  27      44.158  60.386  58.569  0.00  0.00           H
ATOM    390  CD2 LEU X  27      44.349  57.242  57.167  0.00  0.00           C
ATOM    391 HD21 LEU X  27      45.076  56.432  57.213  0.00  0.00           H
ATOM    392 HD22 LEU X  27      43.389  56.891  57.547  0.00  0.00           H
ATOM    393 HD23 LEU X  27      44.233  57.568  56.133  0.00  0.00           H
ATOM    394  C   LEU X  27      48.588  58.318  57.156  0.00  0.00           C
ATOM    395  O   LEU X  27      48.728  59.490  56.807  0.00  0.00           O
ATOM    396  N   ALA X  28      49.590  57.446  57.185  0.00  0.00           N
ATOM    397  H   ALA X  28      49.437  56.498  57.497  0.00  0.00           H
ATOM    398  CA  ALA X  28      50.940  57.836  56.793  0.00  0.00           C
ATOM    399  HA  ALA X  28      51.283  58.672  57.403  0.00  0.00           H
ATOM    400  CB  ALA X  28      51.899  56.662  56.989  0.00  0.00           C
ATOM    401  HB1 ALA X  28      51.573  55.821  56.378  0.00  0.00           H
ATOM    402  HB2 ALA X  28      52.904  56.960  56.691  0.00  0.00           H
ATOM    403  HB3 ALA X  28      51.904  56.368  58.039  0.00  0.00           H
ATOM    404  C   ALA X  28      50.968  58.281  55.334  0.00  0.00           C
ATOM    405  O   ALA X  28      50.311  57.684  54.480  0.00  0.00           O
ATOM    406  N   THR X  29      51.730  59.334  55.055  0.00  0.00           N
ATOM    407  H   THR X  29      52.238  59.808  55.788  0.00  0.00           H
ATOM    408  CA  THR X  29      51.836  59.851  53.696  0.00  0.00           C
ATOM    409  HA  THR X  29      51.279  59.216  53.007  0.00  0.00           H
ATOM    410  CB  THR X  29      51.259  61.267  53.631  0.00  0.00           C
ATOM    411  HB  THR X  29      51.813  61.917  54.308  0.00  0.00           H
ATOM    412  CG2 THR X  29      51.375  61.802  52.203  0.00  0.00           C
ATOM    413 HG21 THR X  29      50.820  61.154  51.525  0.00  0.00           H
ATOM    414 HG22 THR X  29      50.964  62.811  52.158  0.00  0.00           H
ATOM    415 HG23 THR X  29      52.424  61.825  51.907  0.00  0.00           H
ATOM    416  OG1 THR X  29      49.893  61.237  54.019  0.00  0.00           O
ATOM    417  HG1 THR X  29      49.529  62.125  53.979  0.00  0.00           H
ATOM    418  C   THR X  29      53.291  59.872  53.239  0.00  0.00           C
ATOM    419  O   THR X  29      54.165  60.379  53.941  0.00  0.00           O
ATOM    420  N   GLU X  30      53.542  59.321  52.055  0.00  0.00           N
ATOM    421  H   GLU X  30      52.800  58.897  51.517  0.00  0.00           H
ATOM    422  CA  GLU X  30      54.895  59.287  51.513  0.00  0.00           C
ATOM    423  HA  GLU X  30      55.547  59.939  52.094  0.00  0.00           H
ATOM    424  CB  GLU X  30      55.446  57.860  51.576  0.00  0.00           C
ATOM    425  HB2 GLU X  30      55.460  57.522  52.612  0.00  0.00           H
ATOM    426  HB3 GLU X  30      54.810  57.200  50.987  0.00  0.00           H
ATOM    427  CG  GLU X  30      56.868  57.834  51.012  0.00  0.00           C
ATOM    428  HG2 GLU X  30      56.846  58.113  49.959  0.00  0.00           H
ATOM    429  HG3 GLU X  30      57.482  58.546  51.563  0.00  0.00           H
ATOM    430  CD  GLU X  30      57.459  56.436  51.155  0.00  0.00           C
ATOM    431  OE1 GLU X  30      56.799  55.592  51.739  0.00  0.00           O
ATOM    432  OE2 GLU X  30      58.560  56.227  50.675  0.00  0.00           O
ATOM    433  C   GLU X  30      54.908  59.781  50.070  0.00  0.00           C
ATOM    434  O   GLU X  30      54.157  59.290  49.227  0.00  0.00           O
ATOM    435  N   SER X  31      55.768  60.755  49.793  0.00  0.00           N
ATOM    436  H   SER X  31      56.353  61.144  50.519  0.00  0.00           H
ATOM    437  CA  SER X  31      55.874  61.311  48.448  0.00  0.00           C
ATOM    438  HA  SER X  31      55.340  60.678  47.739  0.00  0.00           H
ATOM    439  CB  SER X  31      55.261  62.711  48.410  0.00  0.00           C
ATOM    440  HB2 SER X  31      55.768  63.353  49.131  0.00  0.00           H
ATOM    441  HB3 SER X  31      55.371  63.132  47.411  0.00  0.00           H
ATOM    442  OG  SER X  31      53.881  62.627  48.739  0.00  0.00           O
ATOM    443  HG  SER X  31      53.492  63.505  48.716  0.00  0.00           H
ATOM    444  C   SER X  31      57.334  61.378  48.007  0.00  0.00           C
ATOM    445  O   SER X  31      58.236  61.508  48.834  0.00  0.00           O
ATOM    446  N   LYS X  32      57.555  61.289  46.702  0.00  0.00           N
ATOM    447  H   LYS X  32      56.785  61.169  46.060  0.00  0.00           H
ATOM    448  CA  LYS X  32      58.907  61.341  46.158  0.00  0.00           C
ATOM    449  HA  LYS X  32      59.569  60.699  46.738  0.00  0.00           H
ATOM    450  CB  LYS X  32      58.901  60.856  44.707  0.00  0.00           C
ATOM    451  HB2 LYS X  32      58.258  61.507  44.114  0.00  0.00           H
ATOM    452  HB3 LYS X  32      59.916  60.891  44.313  0.00  0.00           H
ATOM    453  CG  LYS X  32      58.375  59.417  44.637  0.00  0.00           C
ATOM    454  HG2 LYS X  32      57.410  59.363  45.142  0.00  0.00           H
ATOM    455  HG3 LYS X  32      58.255  59.130  43.593  0.00  0.00           H
ATOM    456  CD  LYS X  32      59.361  58.465  45.318  0.00  0.00           C
ATOM    457  HD2 LYS X  32      60.342  58.567  44.855  0.00  0.00           H
ATOM    458  HD3 LYS X  32      59.432  58.713  46.377  0.00  0.00           H
ATOM    459  CE  LYS X  32      58.871  57.025  45.163  0.00  0.00           C
ATOM    460  HE2 LYS X  32      57.891  56.920  45.630  0.00  0.00           H
ATOM    461  HE3 LYS X  32      58.797  56.776  44.105  0.00  0.00           H
ATOM    462  NZ  LYS X  32      59.837  56.104  45.824  0.00  0.00           N
ATOM    463  HZ1 LYS X  32      59.905  56.335  46.805  0.00  0.00           H
ATOM    464  HZ2 LYS X  32      59.516  55.152  45.724  0.00  0.00           H
ATOM    465  HZ3 LYS X  32      60.744  56.202  45.392  0.00  0.00           H
ATOM    466  C   LYS X  32      59.452  62.763  46.217  0.00  0.00           C
ATOM    467  O   LYS X  32      58.703  63.731  46.091  0.00  0.00           O
ATOM    468  N   ASP X  33      60.761  62.881  46.406  0.00  0.00           N
ATOM    469  H   ASP X  33      61.342  62.062  46.516  0.00  0.00           H
ATOM    470  CA  ASP X  33      61.394  64.191  46.477  0.00  0.00           C
ATOM    471  HA  ASP X  33      60.729  64.953  46.069  0.00  0.00           H
ATOM    472  CB  ASP X  33      61.700  64.540  47.935  0.00  0.00           C
ATOM    473  HB2 ASP X  33      60.786  64.454  48.522  0.00  0.00           H
ATOM    474  HB3 ASP X  33      62.444  63.843  48.319  0.00  0.00           H
ATOM    475  CG  ASP X  33      62.237  65.963  48.037  0.00  0.00           C
ATOM    476  OD1 ASP X  33      62.436  66.578  47.003  0.00  0.00           O
ATOM    477  OD2 ASP X  33      62.441  66.419  49.151  0.00  0.00           O
ATOM    478  C   ASP X  33      62.689  64.200  45.670  0.00  0.00           C
ATOM    479  O   ASP X  33      63.783  64.145  46.232  0.00  0.00           O
ATOM    480  N   GLU X  34      62.554  64.275  44.349  0.00  0.00           N
ATOM    481  H   GLU X  34      61.637  64.297  43.927  0.00  0.00           H
ATOM    482  CA  GLU X  34      63.721  64.295  43.471  0.00  0.00           C
ATOM    483  HA  GLU X  34      63.415  64.138  42.437  0.00  0.00           H
ATOM    484  CB  GLU X  34      64.422  65.650  43.573  0.00  0.00           C
ATOM    485  HB2 GLU X  34      64.759  65.810  44.597  0.00  0.00           H
ATOM    486  HB3 GLU X  34      65.280  65.668  42.901  0.00  0.00           H
ATOM    487  CG  GLU X  34      63.444  66.759  43.180  0.00  0.00           C
ATOM    488  HG2 GLU X  34      62.591  66.745  43.858  0.00  0.00           H
ATOM    489  HG3 GLU X  34      63.948  67.723  43.252  0.00  0.00           H
ATOM    490  CD  GLU X  34      62.960  66.544  41.750  0.00  0.00           C
ATOM    491  OE1 GLU X  34      63.786  66.239  40.904  0.00  0.00           O
ATOM    492  OE2 GLU X  34      61.770  66.685  41.520  0.00  0.00           O
ATOM    493  C   GLU X  34      64.699  63.182  43.834  0.00  0.00           C
ATOM    494  O   GLU X  34      65.836  63.447  44.224  0.00  0.00           O
ATOM    495  N   PRO X  35      64.276  61.950  43.717  0.00  0.00           N
ATOM    496  CD  PRO X  35      62.941  61.551  43.250  0.00  0.00           C
ATOM    497  HD2 PRO X  35      62.675  62.134  42.368  0.00  0.00           H
ATOM    498  HD3 PRO X  35      62.210  61.733  44.039  0.00  0.00           H
ATOM    499  CG  PRO X  35      63.108  60.066  42.943  0.00  0.00           C
ATOM    500  HG2 PRO X  35      63.381  59.941  41.895  0.00  0.00           H
ATOM    501  HG3 PRO X  35      62.169  59.548  43.138  0.00  0.00           H
ATOM    502  CB  PRO X  35      64.187  59.574  43.850  0.00  0.00           C
ATOM    503  HB2 PRO X  35      64.718  58.761  43.357  0.00  0.00           H
ATOM    504  HB3 PRO X  35      63.817  59.232  44.817  0.00  0.00           H
ATOM    505  CA  PRO X  35      65.126  60.767  44.043  0.00  0.00           C
ATOM    506  HA  PRO X  35      65.463  60.864  45.075  0.00  0.00           H
ATOM    507  C   PRO X  35      66.336  60.661  43.122  0.00  0.00           C
ATOM    508  O   PRO X  35      67.373  60.112  43.500  0.00  0.00           O
ATOM    509  N   ALA X  36      66.201  61.195  41.912  0.00  0.00           N
ATOM    510  H   ALA X  36      65.333  61.631  41.632  0.00  0.00           H
ATOM    511  CA  ALA X  36      67.295  61.155  40.952  0.00  0.00           C
ATOM    512  HA  ALA X  36      67.639  60.132  40.803  0.00  0.00           H
ATOM    513  CB  ALA X  36      66.833  61.716  39.607  0.00  0.00           C
ATOM    514  HB1 ALA X  36      66.494  62.744  39.739  0.00  0.00           H
ATOM    515  HB2 ALA X  36      67.662  61.696  38.900  0.00  0.00           H
ATOM    516  HB3 ALA X  36      66.013  61.110  39.222  0.00  0.00           H
ATOM    517  C   ALA X  36      68.472  61.975  41.463  0.00  0.00           C
ATOM    518  O   ALA X  36      68.310  63.122  41.881  0.00  0.00           O
ATOM    519  N   GLU X  37      69.652  61.379  41.431  0.00  0.00           N
ATOM    520  H   GLU X  37      69.735  60.425  41.110  0.00  0.00           H
ATOM    521  CA  GLU X  37      70.852  62.058  41.897  0.00  0.00           C
ATOM    522  HA  GLU X  37      71.676  61.349  41.971  0.00  0.00           H
ATOM    523  CB  GLU X  37      71.245  63.164  40.918  0.00  0.00           C
ATOM    524  HB2 GLU X  37      70.418  63.866  40.809  0.00  0.00           H
ATOM    525  HB3 GLU X  37      72.121  63.692  41.296  0.00  0.00           H
ATOM    526  CG  GLU X  37      71.571  62.544  39.557  0.00  0.00           C
ATOM    527  HG2 GLU X  37      72.407  61.853  39.665  0.00  0.00           H
ATOM    528  HG3 GLU X  37      70.699  62.005  39.186  0.00  0.00           H
ATOM    529  CD  GLU X  37      71.945  63.643  38.570  0.00  0.00           C
ATOM    530  OE1 GLU X  37      71.900  64.798  38.959  0.00  0.00           O
ATOM    531  OE2 GLU X  37      72.270  63.314  37.441  0.00  0.00           O
ATOM    532  C   GLU X  37      70.641  62.644  43.291  0.00  0.00           C
ATOM    533  O   GLU X  37      71.254  63.649  43.653  0.00  0.00           O
ATOM    534  N   HIE X  38      69.801  61.983  44.082  0.00  0.00           N
ATOM    535  H   HIE X  38      69.301  61.175  43.739  0.00  0.00           H
ATOM    536  CA  HIE X  38      69.557  62.416  45.451  0.00  0.00           C
ATOM    537  HA  HIE X  38      69.104  63.408  45.451  0.00  0.00           H
ATOM    538  CB  HIE X  38      68.605  61.443  46.155  0.00  0.00           C
ATOM    539  HB2 HIE X  38      67.558  61.724  46.037  0.00  0.00           H
ATOM    540  HB3 HIE X  38      68.747  60.419  45.810  0.00  0.00           H
ATOM    541  CG  HIE X  38      68.887  61.442  47.635  0.00  0.00           C
ATOM    542  ND1 HIE X  38      68.446  62.449  48.479  0.00  0.00           N
ATOM    543  CE1 HIE X  38      68.872  62.152  49.723  0.00  0.00           C
ATOM    544  HE1 HIE X  38      68.610  62.848  50.520  0.00  0.00           H
ATOM    545  NE2 HIE X  38      69.566  61.011  49.749  0.00  0.00           N
ATOM    546  HE2 HIE X  38      70.005  60.539  50.526  0.00  0.00           H
ATOM    547  CD2 HIE X  38      69.576  60.561  48.434  0.00  0.00           C
ATOM    548  HD2 HIE X  38      70.085  59.632  48.180  0.00  0.00           H
ATOM    549  C   HIE X  38      70.874  62.496  46.230  0.00  0.00           C
ATOM    550  O   HIE X  38      71.187  63.541  46.798  0.00  0.00           O
ATOM    551  N   PRO X  39      71.661  61.429  46.275  0.00  0.00           N
ATOM    552  CD  PRO X  39      71.415  60.107  45.651  0.00  0.00           C
ATOM    553  HD2 PRO X  39      71.149  60.249  44.603  0.00  0.00           H
ATOM    554  HD3 PRO X  39      70.594  59.612  46.170  0.00  0.00           H
ATOM    555  CG  PRO X  39      72.745  59.370  45.826  0.00  0.00           C
ATOM    556  HG2 PRO X  39      73.346  59.493  44.925  0.00  0.00           H
ATOM    557  HG3 PRO X  39      72.551  58.311  45.992  0.00  0.00           H
ATOM    558  CB  PRO X  39      73.410  59.981  47.011  0.00  0.00           C
ATOM    559  HB2 PRO X  39      74.490  59.926  46.880  0.00  0.00           H
ATOM    560  HB3 PRO X  39      73.134  59.503  47.951  0.00  0.00           H
ATOM    561  CA  PRO X  39      72.961  61.445  47.018  0.00  0.00           C
ATOM    562  HA  PRO X  39      72.770  61.810  48.027  0.00  0.00           H
ATOM    563  C   PRO X  39      74.001  62.338  46.342  0.00  0.00           C
ATOM    564  O   PRO X  39      74.112  62.361  45.117  0.00  0.00           O
ATOM    565  N   GLU X  40      74.763  63.066  47.153  0.00  0.00           N
ATOM    566  H   GLU X  40      74.628  63.034  48.154  0.00  0.00           H
ATOM    567  CA  GLU X  40      75.795  63.951  46.623  0.00  0.00           C
ATOM    568  HA  GLU X  40      76.421  63.412  45.912  0.00  0.00           H
ATOM    569  CB  GLU X  40      75.147  65.137  45.903  0.00  0.00           C
ATOM    570  HB2 GLU X  40      74.485  64.770  45.119  0.00  0.00           H
ATOM    571  HB3 GLU X  40      74.571  65.726  46.617  0.00  0.00           H
ATOM    572  CG  GLU X  40      76.236  66.013  45.281  0.00  0.00           C
ATOM    573  HG2 GLU X  40      76.873  66.412  46.071  0.00  0.00           H
ATOM    574  HG3 GLU X  40      76.836  65.410  44.600  0.00  0.00           H
ATOM    575  CD  GLU X  40      75.599  67.167  44.511  0.00  0.00           C
ATOM    576  OE1 GLU X  40      74.974  66.901  43.498  0.00  0.00           O
ATOM    577  OE2 GLU X  40      75.746  68.297  44.948  0.00  0.00           O
ATOM    578  C   GLU X  40      76.692  64.461  47.746  0.00  0.00           C
ATOM    579  O   GLU X  40      76.211  64.837  48.814  0.00  0.00           O
ATOM    580  N   PHE X  41      77.998  64.479  47.497  0.00  0.00           N
ATOM    581  H   PHE X  41      78.360  64.145  46.616  0.00  0.00           H
ATOM    582  CA  PHE X  41      78.945  64.955  48.498  0.00  0.00           C
ATOM    583  HA  PHE X  41      78.429  65.156  49.437  0.00  0.00           H
ATOM    584  CB  PHE X  41      80.017  63.892  48.747  0.00  0.00           C
ATOM    585  HB2 PHE X  41      80.482  63.550  47.823  0.00  0.00           H
ATOM    586  HB3 PHE X  41      80.788  64.240  49.434  0.00  0.00           H
ATOM    587  CG  PHE X  41      79.384  62.680  49.386  0.00  0.00           C
ATOM    588  CD1 PHE X  41      78.895  61.639  48.588  0.00  0.00           C
ATOM    589  HD1 PHE X  41      78.969  61.703  47.503  0.00  0.00           H
ATOM    590  CE1 PHE X  41      78.310  60.515  49.185  0.00  0.00           C
ATOM    591  HE1 PHE X  41      77.930  59.704  48.564  0.00  0.00           H
ATOM    592  CZ  PHE X  41      78.213  60.434  50.579  0.00  0.00           C
ATOM    593  HZ  PHE X  41      77.756  59.560  51.044  0.00  0.00           H
ATOM    594  CE2 PHE X  41      78.702  61.475  51.376  0.00  0.00           C
ATOM    595  HE2 PHE X  41      78.627  61.412  52.462  0.00  0.00           H
ATOM    596  CD2 PHE X  41      79.288  62.598  50.779  0.00  0.00           C
ATOM    597  HD2 PHE X  41      79.669  63.409  51.400  0.00  0.00           H
ATOM    598  C   PHE X  41      79.603  66.251  48.039  0.00  0.00           C
ATOM    599  O   PHE X  41      80.412  66.253  47.110  0.00  0.00           O
ATOM    600  N   GLU X  42      79.254  67.352  48.697  0.00  0.00           N
ATOM    601  H   GLU X  42      78.570  67.311  49.439  0.00  0.00           H
ATOM    602  CA  GLU X  42      79.820  68.651  48.349  0.00  0.00           C
ATOM    603  HA  GLU X  42      80.876  68.544  48.103  0.00  0.00           H
ATOM    604  CB  GLU X  42      79.092  69.234  47.135  0.00  0.00           C
ATOM    605  HB2 GLU X  42      79.197  68.555  46.289  0.00  0.00           H
ATOM    606  HB3 GLU X  42      78.035  69.359  47.372  0.00  0.00           H
ATOM    607  CG  GLU X  42      79.698  70.593  46.776  0.00  0.00           C
ATOM    608  HG2 GLU X  42      79.155  71.014  45.930  0.00  0.00           H
ATOM    609  HG3 GLU X  42      79.613  71.264  47.631  0.00  0.00           H
ATOM    610  CD  GLU X  42      81.167  70.426  46.405  0.00  0.00           C
ATOM    611  OE1 GLU X  42      81.547  69.323  46.048  0.00  0.00           O
ATOM    612  OE2 GLU X  42      81.893  71.405  46.486  0.00  0.00           O
ATOM    613  C   GLU X  42      79.713  69.614  49.527  0.00  0.00           C
ATOM    614  O   GLU X  42      78.704  69.635  50.231  0.00  0.00           O
ATOM    615  N   GLY X  43      80.756  70.409  49.736  0.00  0.00           N
ATOM    616  H   GLY X  43      81.568  70.367  49.138  0.00  0.00           H
ATOM    617  CA  GLY X  43      80.757  71.365  50.835  0.00  0.00           C
ATOM    618  HA2 GLY X  43      81.346  72.237  50.552  0.00  0.00           H
ATOM    619  HA3 GLY X  43      79.732  71.673  51.045  0.00  0.00           H
ATOM    620  C   GLY X  43      81.357  70.748  52.093  0.00  0.00           C
ATOM    621  O   GLY X  43      80.634  70.397  53.027  0.00  0.00           O
ATOM    622  N   PRO X  44      82.657  70.601  52.130  0.00  0.00           N
ATOM    623  CD  PRO X  44      83.594  70.990  51.063  0.00  0.00           C
ATOM    624  HD2 PRO X  44      83.345  71.990  50.708  0.00  0.00           H
ATOM    625  HD3 PRO X  44      83.518  70.283  50.238  0.00  0.00           H
ATOM    626  CG  PRO X  44      84.955  70.935  51.753  0.00  0.00           C
ATOM    627  HG2 PRO X  44      85.199  71.920  52.152  0.00  0.00           H
ATOM    628  HG3 PRO X  44      85.715  70.637  51.032  0.00  0.00           H
ATOM    629  CB  PRO X  44      84.827  69.923  52.842  0.00  0.00           C
ATOM    630  HB2 PRO X  44      85.489  70.197  53.663  0.00  0.00           H
ATOM    631  HB3 PRO X  44      85.057  68.910  52.513  0.00  0.00           H
ATOM    632  CA  PRO X  44      83.367  70.005  53.301  0.00  0.00           C
ATOM    633  HA  PRO X  44      82.943  69.019  53.489  0.00  0.00           H
ATOM    634  C   PRO X  44      83.232  70.863  54.556  0.00  0.00           C
ATOM    635  O   PRO X  44      83.451  70.387  55.669  0.00  0.00           O
ATOM    636  N   ARG X  45      82.877  72.130  54.368  0.00  0.00           N
ATOM    637  H   ARG X  45      82.718  72.489  53.437  0.00  0.00           H
ATOM    638  CA  ARG X  45      82.722  73.041  55.496  0.00  0.00           C
ATOM    639  HA  ARG X  45      83.601  72.998  56.138  0.00  0.00           H
ATOM    640  CB  ARG X  45      82.561  74.472  54.985  0.00  0.00           C
ATOM    641  HB2 ARG X  45      81.671  74.538  54.359  0.00  0.00           H
ATOM    642  HB3 ARG X  45      82.460  75.153  55.831  0.00  0.00           H
ATOM    643  CG  ARG X  45      83.793  74.859  54.163  0.00  0.00           C
ATOM    644  HG2 ARG X  45      84.692  74.685  54.755  0.00  0.00           H
ATOM    645  HG3 ARG X  45      83.830  74.251  53.259  0.00  0.00           H
ATOM    646  CD  ARG X  45      83.714  76.336  53.780  0.00  0.00           C
ATOM    647  HD2 ARG X  45      84.491  76.576  53.054  0.00  0.00           H
ATOM    648  HD3 ARG X  45      82.736  76.559  53.352  0.00  0.00           H
ATOM    649  NE  ARG X  45      83.907  77.168  54.963  0.00  0.00           N
ATOM    650  HE  ARG X  45      83.107  77.583  55.420  0.00  0.00           H
ATOM    651  CZ  ARG X  45      85.122  77.405  55.465  0.00  0.00           C
ATOM    652  NH1 ARG X  45      86.191  76.890  54.911  0.00  0.00           N
ATOM    653 HH11 ARG X  45      86.100  76.305  54.093  0.00  0.00           H
ATOM    654 HH12 ARG X  45      87.101  77.081  55.305  0.00  0.00           H
ATOM    655  NH2 ARG X  45      85.245  78.156  56.523  0.00  0.00           N
ATOM    656 HH21 ARG X  45      84.423  78.553  56.955  0.00  0.00           H
ATOM    657 HH22 ARG X  45      86.162  78.338  56.906  0.00  0.00           H
ATOM    658  C   ARG X  45      81.501  72.659  56.327  0.00  0.00           C
ATOM    659  O   ARG X  45      80.454  72.310  55.784  0.00  0.00           O
ATOM    660  N   ARG X  46      81.645  72.734  57.646  0.00  0.00           N
ATOM    661  H   ARG X  46      82.529  73.008  58.050  0.00  0.00           H
ATOM    662  CA  ARG X  46      80.547  72.402  58.546  0.00  0.00           C
ATOM    663  HA  ARG X  46      79.773  71.855  58.008  0.00  0.00           H
ATOM    664  CB  ARG X  46      81.060  71.525  59.691  0.00  0.00           C
ATOM    665  HB2 ARG X  46      82.095  71.785  59.911  0.00  0.00           H
ATOM    666  HB3 ARG X  46      80.448  71.692  60.578  0.00  0.00           H
ATOM    667  CG  ARG X  46      80.979  70.052  59.286  0.00  0.00           C
ATOM    668  HG2 ARG X  46      81.212  69.952  58.226  0.00  0.00           H
ATOM    669  HG3 ARG X  46      81.693  69.474  59.871  0.00  0.00           H
ATOM    670  CD  ARG X  46      79.564  69.530  59.548  0.00  0.00           C
ATOM    671  HD2 ARG X  46      78.833  70.184  59.072  0.00  0.00           H
ATOM    672  HD3 ARG X  46      79.462  68.521  59.150  0.00  0.00           H
ATOM    673  NE  ARG X  46      79.295  69.496  60.985  0.00  0.00           N
ATOM    674  HE  ARG X  46      80.029  69.733  61.638  0.00  0.00           H
ATOM    675  CZ  ARG X  46      78.096  69.158  61.469  0.00  0.00           C
ATOM    676  NH1 ARG X  46      77.112  68.842  60.666  0.00  0.00           N
ATOM    677 HH11 ARG X  46      77.256  68.853  59.667  0.00  0.00           H
ATOM    678 HH12 ARG X  46      76.212  68.590  61.050  0.00  0.00           H
ATOM    679  NH2 ARG X  46      77.902  69.142  62.759  0.00  0.00           N
ATOM    680 HH21 ARG X  46      78.658  69.385  63.383  0.00  0.00           H
ATOM    681 HH22 ARG X  46      76.997  68.887  63.127  0.00  0.00           H
ATOM    682  C   ARG X  46      79.918  73.669  59.114  0.00  0.00           C
ATOM    683  O   ARG X  46      80.339  74.167  60.159  0.00  0.00           O
ATOM    684  N   ARG X  47      78.901  74.183  58.426  0.00  0.00           N
ATOM    685  H   ARG X  47      78.596  73.756  57.563  0.00  0.00           H
ATOM    686  CA  ARG X  47      78.217  75.389  58.880  0.00  0.00           C
ATOM    687  HA  ARG X  47      77.542  75.753  58.105  0.00  0.00           H
ATOM    688  CB  ARG X  47      77.400  75.080  60.133  0.00  0.00           C
ATOM    689  HB2 ARG X  47      78.059  74.701  60.914  0.00  0.00           H
ATOM    690  HB3 ARG X  47      76.911  75.990  60.482  0.00  0.00           H
ATOM    691  CG  ARG X  47      76.342  74.027  59.803  0.00  0.00           C
ATOM    692  HG2 ARG X  47      75.623  74.442  59.096  0.00  0.00           H
ATOM    693  HG3 ARG X  47      76.822  73.154  59.362  0.00  0.00           H
ATOM    694  CD  ARG X  47      75.616  73.615  61.085  0.00  0.00           C
ATOM    695  HD2 ARG X  47      74.931  72.795  60.873  0.00  0.00           H
ATOM    696  HD3 ARG X  47      76.341  73.298  61.834  0.00  0.00           H
ATOM    697  NE  ARG X  47      74.850  74.738  61.621  0.00  0.00           N
ATOM    698  HE  ARG X  47      74.757  75.587  61.081  0.00  0.00           H
ATOM    699  CZ  ARG X  47      74.256  74.675  62.815  0.00  0.00           C
ATOM    700  NH1 ARG X  47      74.347  73.597  63.554  0.00  0.00           N
ATOM    701 HH11 ARG X  47      74.872  72.802  63.219  0.00  0.00           H
ATOM    702 HH12 ARG X  47      73.891  73.567  64.455  0.00  0.00           H
ATOM    703  NH2 ARG X  47      73.581  75.701  63.255  0.00  0.00           N
ATOM    704 HH21 ARG X  47      73.512  76.536  62.691  0.00  0.00           H
ATOM    705 HH22 ARG X  47      73.131  75.656  64.158  0.00  0.00           H
ATOM    706  C   ARG X  47      79.218  76.501  59.183  0.00  0.00           C
ATOM    707  O   ARG X  47      79.696  76.625  60.310  0.00  0.00           O
ATOM    708  N   ALA X  48      79.537  77.300  58.168  0.00  0.00           N
ATOM    709  H   ALA X  48      79.138  77.147  57.253  0.00  0.00           H
ATOM    710  CA  ALA X  48      80.488  78.397  58.334  0.00  0.00           C
ATOM    711  HA  ALA X  48      81.320  78.079  58.962  0.00  0.00           H
ATOM    712  CB  ALA X  48      81.037  78.816  56.973  0.00  0.00           C
ATOM    713  HB1 ALA X  48      80.216  79.146  56.336  0.00  0.00           H
ATOM    714  HB2 ALA X  48      81.747  79.633  57.103  0.00  0.00           H
ATOM    715  HB3 ALA X  48      81.540  77.969  56.507  0.00  0.00           H
ATOM    716  C   ALA X  48      79.824  79.595  59.011  0.00  0.00           C
ATOM    717  O   ALA X  48      79.837  80.717  58.487  0.00  0.00           O
ATOM    718  N   ARG X  49      79.257  79.350  60.186  0.00  0.00           N
ATOM    719  H   ARG X  49      79.254  78.415  60.566  0.00  0.00           H
ATOM    720  CA  ARG X  49      78.594  80.402  60.940  0.00  0.00           C
ATOM    721  HA  ARG X  49      77.769  80.812  60.358  0.00  0.00           H
ATOM    722  CB  ARG X  49      78.038  79.847  62.250  0.00  0.00           C
ATOM    723  HB2 ARG X  49      77.348  79.031  62.037  0.00  0.00           H
ATOM    724  HB3 ARG X  49      78.857  79.478  62.867  0.00  0.00           H
ATOM    725  CG  ARG X  49      77.298  80.957  62.997  0.00  0.00           C
ATOM    726  HG2 ARG X  49      78.011  81.709  63.335  0.00  0.00           H
ATOM    727  HG3 ARG X  49      76.569  81.422  62.333  0.00  0.00           H
ATOM    728  CD  ARG X  49      76.577  80.359  64.205  0.00  0.00           C
ATOM    729  HD2 ARG X  49      75.817  79.654  63.868  0.00  0.00           H
ATOM    730  HD3 ARG X  49      77.294  79.843  64.843  0.00  0.00           H
ATOM    731  NE  ARG X  49      75.928  81.407  64.985  0.00  0.00           N
ATOM    732  HE  ARG X  49      76.094  82.377  64.758  0.00  0.00           H
ATOM    733  CZ  ARG X  49      75.110  81.122  66.002  0.00  0.00           C
ATOM    734  NH1 ARG X  49      74.858  79.879  66.332  0.00  0.00           N
ATOM    735 HH11 ARG X  49      75.286  79.126  65.813  0.00  0.00           H
ATOM    736 HH12 ARG X  49      74.237  79.681  67.104  0.00  0.00           H
ATOM    737  NH2 ARG X  49      74.557  82.092  66.675  0.00  0.00           N
ATOM    738 HH21 ARG X  49      74.750  83.051  66.424  0.00  0.00           H
ATOM    739 HH22 ARG X  49      73.938  81.880  67.445  0.00  0.00           H
ATOM    740  C   ARG X  49      79.570  81.535  61.223  0.00  0.00           C
ATOM    741  O   ARG X  49      79.189  82.704  61.253  0.00  0.00           O
ATOM    742  N   ARG X  50      80.832  81.181  61.429  0.00  0.00           N
ATOM    743  H   ARG X  50      81.108  80.210  61.402  0.00  0.00           H
ATOM    744  CA  ARG X  50      81.852  82.180  61.709  0.00  0.00           C
ATOM    745  HA  ARG X  50      81.605  82.721  62.623  0.00  0.00           H
ATOM    746  CB  ARG X  50      83.209  81.502  61.894  0.00  0.00           C
ATOM    747  HB2 ARG X  50      83.143  80.772  62.700  0.00  0.00           H
ATOM    748  HB3 ARG X  50      83.493  80.999  60.970  0.00  0.00           H
ATOM    749  CG  ARG X  50      84.262  82.555  62.245  0.00  0.00           C
ATOM    750  HG2 ARG X  50      84.391  83.235  61.402  0.00  0.00           H
ATOM    751  HG3 ARG X  50      83.934  83.119  63.119  0.00  0.00           H
ATOM    752  CD  ARG X  50      85.593  81.866  62.553  0.00  0.00           C
ATOM    753  HD2 ARG X  50      85.874  81.221  61.721  0.00  0.00           H
ATOM    754  HD3 ARG X  50      86.368  82.616  62.709  0.00  0.00           H
ATOM    755  NE  ARG X  50      85.480  81.052  63.760  0.00  0.00           N
ATOM    756  HE  ARG X  50      84.623  81.066  64.296  0.00  0.00           H
ATOM    757  CZ  ARG X  50      86.485  80.283  64.185  0.00  0.00           C
ATOM    758  NH1 ARG X  50      87.617  80.233  63.528  0.00  0.00           N
ATOM    759 HH11 ARG X  50      87.735  80.782  62.689  0.00  0.00           H
ATOM    760 HH12 ARG X  50      88.367  79.646  63.864  0.00  0.00           H
ATOM    761  NH2 ARG X  50      86.339  79.570  65.267  0.00  0.00           N
ATOM    762 HH21 ARG X  50      85.467  79.604  65.777  0.00  0.00           H
ATOM    763 HH22 ARG X  50      87.098  78.988  65.591  0.00  0.00           H
ATOM    764  C   ARG X  50      81.947  83.182  60.560  0.00  0.00           C
ATOM    765  O   ARG X  50      82.066  84.387  60.785  0.00  0.00           O
ATOM    766  N   GLU X  51      81.890  82.681  59.328  0.00  0.00           N
ATOM    767  H   GLU X  51      81.806  81.687  59.174  0.00  0.00           H
ATOM    768  CA  GLU X  51      81.971  83.557  58.164  0.00  0.00           C
ATOM    769  HA  GLU X  51      82.877  84.161  58.214  0.00  0.00           H
ATOM    770  CB  GLU X  51      82.008  82.724  56.881  0.00  0.00           C
ATOM    771  HB2 GLU X  51      81.200  81.992  56.899  0.00  0.00           H
ATOM    772  HB3 GLU X  51      81.885  83.379  56.018  0.00  0.00           H
ATOM    773  CG  GLU X  51      83.351  81.999  56.783  0.00  0.00           C
ATOM    774  HG2 GLU X  51      84.145  82.732  56.641  0.00  0.00           H
ATOM    775  HG3 GLU X  51      83.528  81.446  57.705  0.00  0.00           H
ATOM    776  CD  GLU X  51      83.336  81.031  55.605  0.00  0.00           C
ATOM    777  OE1 GLU X  51      82.260  80.780  55.084  0.00  0.00           O
ATOM    778  OE2 GLU X  51      84.397  80.555  55.240  0.00  0.00           O
ATOM    779  C   GLU X  51      80.777  84.499  58.125  0.00  0.00           C
ATOM    780  O   GLU X  51      80.911  85.682  57.808  0.00  0.00           O
ATOM    781  N   ARG X  52      79.607  83.967  58.451  0.00  0.00           N
ATOM    782  H   ARG X  52      79.530  82.989  58.691  0.00  0.00           H
ATOM    783  CA  ARG X  52      78.393  84.777  58.450  0.00  0.00           C
ATOM    784  HA  ARG X  52      78.242  85.220  57.466  0.00  0.00           H
ATOM    785  CB  ARG X  52      77.181  83.911  58.786  0.00  0.00           C
ATOM    786  HB2 ARG X  52      77.158  83.043  58.127  0.00  0.00           H
ATOM    787  HB3 ARG X  52      77.246  83.579  59.822  0.00  0.00           H
ATOM    788  CG  ARG X  52      75.904  84.730  58.593  0.00  0.00           C
ATOM    789  HG2 ARG X  52      76.026  85.710  59.056  0.00  0.00           H
ATOM    790  HG3 ARG X  52      75.709  84.854  57.528  0.00  0.00           H
ATOM    791  CD  ARG X  52      74.727  84.002  59.245  0.00  0.00           C
ATOM    792  HD2 ARG X  52      73.790  84.483  58.963  0.00  0.00           H
ATOM    793  HD3 ARG X  52      74.711  82.961  58.925  0.00  0.00           H
ATOM    794  NE  ARG X  52      74.854  84.042  60.700  0.00  0.00           N
ATOM    795  HE  ARG X  52      75.587  84.594  61.123  0.00  0.00           H
ATOM    796  CZ  ARG X  52      74.027  83.364  61.497  0.00  0.00           C
ATOM    797  NH1 ARG X  52      73.064  82.632  60.999  0.00  0.00           N
ATOM    798 HH11 ARG X  52      72.942  82.577  59.998  0.00  0.00           H
ATOM    799 HH12 ARG X  52      72.447  82.126  61.618  0.00  0.00           H
ATOM    800  NH2 ARG X  52      74.178  83.434  62.792  0.00  0.00           N
ATOM    801 HH21 ARG X  52      74.918  84.000  63.181  0.00  0.00           H
ATOM    802 HH22 ARG X  52      73.553  82.922  63.399  0.00  0.00           H
ATOM    803  C   ARG X  52      78.505  85.909  59.468  0.00  0.00           C
ATOM    804  O   ARG X  52      78.117  87.045  59.196  0.00  0.00           O
ATOM    805  N   ALA X  53      79.034  85.586  60.645  0.00  0.00           N
ATOM    806  H   ALA X  53      79.322  84.637  60.834  0.00  0.00           H
ATOM    807  CA  ALA X  53      79.190  86.580  61.703  0.00  0.00           C
ATOM    808  HA  ALA X  53      78.224  87.019  61.954  0.00  0.00           H
ATOM    809  CB  ALA X  53      79.769  85.922  62.956  0.00  0.00           C
ATOM    810  HB1 ALA X  53      80.740  85.487  62.723  0.00  0.00           H
ATOM    811  HB2 ALA X  53      79.886  86.671  63.739  0.00  0.00           H
ATOM    812  HB3 ALA X  53      79.094  85.139  63.301  0.00  0.00           H
ATOM    813  C   ALA X  53      80.109  87.708  61.247  0.00  0.00           C
ATOM    814  O   ALA X  53      79.863  88.879  61.536  0.00  0.00           O
ATOM    815  N   GLU X  54      81.169  87.346  60.532  0.00  0.00           N
ATOM    816  H   GLU X  54      81.346  86.373  60.329  0.00  0.00           H
ATOM    817  CA  GLU X  54      82.118  88.339  60.040  0.00  0.00           C
ATOM    818  HA  GLU X  54      82.521  88.916  60.872  0.00  0.00           H
ATOM    819  CB  GLU X  54      83.274  87.643  59.322  0.00  0.00           C
ATOM    820  HB2 GLU X  54      82.877  86.931  58.599  0.00  0.00           H
ATOM    821  HB3 GLU X  54      83.880  88.386  58.804  0.00  0.00           H
ATOM    822  CG  GLU X  54      84.139  86.903  60.345  0.00  0.00           C
ATOM    823  HG2 GLU X  54      84.644  87.629  60.982  0.00  0.00           H
ATOM    824  HG3 GLU X  54      83.502  86.265  60.957  0.00  0.00           H
ATOM    825  CD  GLU X  54      85.177  86.047  59.627  0.00  0.00           C
ATOM    826  OE1 GLU X  54      85.031  85.854  58.432  0.00  0.00           O
ATOM    827  OE2 GLU X  54      86.102  85.600  60.283  0.00  0.00           O
ATOM    828  C   GLU X  54      81.429  89.303  59.084  0.00  0.00           C
ATOM    829  O   GLU X  54      81.686  90.507  59.107  0.00  0.00           O
ATOM    830  N   ARG X  55      80.548  88.767  58.247  0.00  0.00           N
ATOM    831  H   ARG X  55      80.382  87.771  58.242  0.00  0.00           H
ATOM    832  CA  ARG X  55      79.824  89.592  57.290  0.00  0.00           C
ATOM    833  HA  ARG X  55      80.526  90.112  56.638  0.00  0.00           H
ATOM    834  CB  ARG X  55      78.912  88.716  56.428  0.00  0.00           C
ATOM    835  HB2 ARG X  55      79.520  88.069  55.797  0.00  0.00           H
ATOM    836  HB3 ARG X  55      78.280  88.105  57.072  0.00  0.00           H
ATOM    837  CG  ARG X  55      78.032  89.607  55.547  0.00  0.00           C
ATOM    838  HG2 ARG X  55      77.122  89.868  56.088  0.00  0.00           H
ATOM    839  HG3 ARG X  55      78.576  90.517  55.293  0.00  0.00           H
ATOM    840  CD  ARG X  55      77.666  88.857  54.266  0.00  0.00           C
ATOM    841  HD2 ARG X  55      77.315  87.853  54.504  0.00  0.00           H
ATOM    842  HD3 ARG X  55      76.888  89.395  53.724  0.00  0.00           H
ATOM    843  NE  ARG X  55      78.842  88.750  53.412  0.00  0.00           N
ATOM    844  HE  ARG X  55      79.325  87.867  53.328  0.00  0.00           H
ATOM    845  CZ  ARG X  55      79.303  89.797  52.723  0.00  0.00           C
ATOM    846  NH1 ARG X  55      78.711  90.962  52.795  0.00  0.00           N
ATOM    847 HH11 ARG X  55      77.894  91.075  53.379  0.00  0.00           H
ATOM    848 HH12 ARG X  55      79.073  91.743  52.267  0.00  0.00           H
ATOM    849  NH2 ARG X  55      80.362  89.661  51.972  0.00  0.00           N
ATOM    850 HH21 ARG X  55      80.826  88.766  51.916  0.00  0.00           H
ATOM    851 HH22 ARG X  55      80.712  90.452  51.450  0.00  0.00           H
ATOM    852  C   ARG X  55      79.001  90.647  58.014  0.00  0.00           C
ATOM    853  O   ARG X  55      78.996  91.818  57.633  0.00  0.00           O
ATOM    854  N   ARG X  56      78.312  90.230  59.066  0.00  0.00           N
ATOM    855  H   ARG X  56      78.322  89.258  59.340  0.00  0.00           H
ATOM    856  CA  ARG X  56      77.498  91.155  59.837  0.00  0.00           C
ATOM    857  HA  ARG X  56      76.779  91.652  59.185  0.00  0.00           H
ATOM    858  CB  ARG X  56      76.732  90.400  60.925  0.00  0.00           C
ATOM    859  HB2 ARG X  56      76.116  89.631  60.459  0.00  0.00           H
ATOM    860  HB3 ARG X  56      77.445  89.933  61.604  0.00  0.00           H
ATOM    861  CG  ARG X  56      75.836  91.364  61.710  0.00  0.00           C
ATOM    862  HG2 ARG X  56      75.389  90.836  62.553  0.00  0.00           H
ATOM    863  HG3 ARG X  56      76.437  92.195  62.080  0.00  0.00           H
ATOM    864  CD  ARG X  56      74.729  91.901  60.801  0.00  0.00           C
ATOM    865  HD2 ARG X  56      75.159  92.533  60.024  0.00  0.00           H
ATOM    866  HD3 ARG X  56      74.192  91.073  60.339  0.00  0.00           H
ATOM    867  NE  ARG X  56      73.784  92.694  61.578  0.00  0.00           N
ATOM    868  HE  ARG X  56      73.844  93.702  61.560  0.00  0.00           H
ATOM    869  CZ  ARG X  56      72.830  92.126  62.318  0.00  0.00           C
ATOM    870  NH1 ARG X  56      72.711  90.823  62.380  0.00  0.00           N
ATOM    871 HH11 ARG X  56      73.348  90.236  61.862  0.00  0.00           H
ATOM    872 HH12 ARG X  56      71.982  90.412  62.946  0.00  0.00           H
ATOM    873  NH2 ARG X  56      72.008  92.880  62.990  0.00  0.00           N
ATOM    874 HH21 ARG X  56      72.098  93.885  62.946  0.00  0.00           H
ATOM    875 HH22 ARG X  56      71.283  92.457  63.552  0.00  0.00           H
ATOM    876  C   ARG X  56      78.381  92.228  60.470  0.00  0.00           C
ATOM    877  O   ARG X  56      78.031  93.408  60.485  0.00  0.00           O
ATOM    878  N   ALA X  57      79.531  91.809  60.991  0.00  0.00           N
ATOM    879  H   ALA X  57      79.779  90.831  60.971  0.00  0.00           H
ATOM    880  CA  ALA X  57      80.455  92.744  61.626  0.00  0.00           C
ATOM    881  HA  ALA X  57      79.960  93.264  62.447  0.00  0.00           H
ATOM    882  CB  ALA X  57      81.662  91.986  62.183  0.00  0.00           C
ATOM    883  HB1 ALA X  57      82.173  91.469  61.371  0.00  0.00           H
ATOM    884  HB2 ALA X  57      82.348  92.691  62.653  0.00  0.00           H
ATOM    885  HB3 ALA X  57      81.325  91.259  62.922  0.00  0.00           H
ATOM    886  C   ALA X  57      80.931  93.794  60.628  0.00  0.00           C
ATOM    887  O   ALA X  57      81.030  94.977  60.955  0.00  0.00           O
ATOM    888  N   ALA X  58      81.223  93.357  59.408  0.00  0.00           N
ATOM    889  H   ALA X  58      81.144  92.377  59.181  0.00  0.00           H
ATOM    890  CA  ALA X  58      81.686  94.273  58.370  0.00  0.00           C
ATOM    891  HA  ALA X  58      82.581  94.801  58.700  0.00  0.00           H
ATOM    892  CB  ALA X  58      82.020  93.490  57.100  0.00  0.00           C
ATOM    893  HB1 ALA X  58      81.131  92.964  56.753  0.00  0.00           H
ATOM    894  HB2 ALA X  58      82.359  94.179  56.327  0.00  0.00           H
ATOM    895  HB3 ALA X  58      82.808  92.769  57.314  0.00  0.00           H
ATOM    896  C   ALA X  58      80.618  95.316  58.060  0.00  0.00           C
ATOM    897  O   ALA X  58      80.919  96.499  57.891  0.00  0.00           O
ATOM    898  N   GLN X  59      79.368  94.869  57.986  0.00  0.00           N
ATOM    899  H   GLN X  59      79.165  93.887  58.108  0.00  0.00           H
ATOM    900  CA  GLN X  59      78.261  95.772  57.697  0.00  0.00           C
ATOM    901  HA  GLN X  59      78.455  96.315  56.772  0.00  0.00           H
ATOM    902  CB  GLN X  59      76.963  94.979  57.536  0.00  0.00           C
ATOM    903  HB2 GLN X  59      77.099  94.211  56.775  0.00  0.00           H
ATOM    904  HB3 GLN X  59      76.704  94.509  58.485  0.00  0.00           H
ATOM    905  CG  GLN X  59      75.836  95.923  57.111  0.00  0.00           C
ATOM    906  HG2 GLN X  59      75.644  96.654  57.897  0.00  0.00           H
ATOM    907  HG3 GLN X  59      76.109  96.443  56.192  0.00  0.00           H
ATOM    908  CD  GLN X  59      74.558  95.129  56.861  0.00  0.00           C
ATOM    909  OE1 GLN X  59      74.581  93.899  56.857  0.00  0.00           O
ATOM    910  NE2 GLN X  59      73.438  95.764  56.650  0.00  0.00           N
ATOM    911 HE21 GLN X  59      72.589  95.243  56.484  0.00  0.00           H
ATOM    912 HE22 GLN X  59      73.425  96.774  56.654  0.00  0.00           H
ATOM    913  C   GLN X  59      78.103  96.798  58.813  0.00  0.00           C
ATOM    914  O   GLN X  59      77.847  97.975  58.557  0.00  0.00           O
ATOM    915  N   ALA X  60      78.256  96.343  60.052  0.00  0.00           N
ATOM    916  H   ALA X  60      78.451  95.367  60.222  0.00  0.00           H
ATOM    917  CA  ALA X  60      78.126  97.231  61.200  0.00  0.00           C
ATOM    918  HA  ALA X  60      77.141  97.698  61.210  0.00  0.00           H
ATOM    919  CB  ALA X  60      78.305  96.438  62.497  0.00  0.00           C
ATOM    920  HB1 ALA X  60      79.290  95.972  62.506  0.00  0.00           H
ATOM    921  HB2 ALA X  60      78.214  97.111  63.350  0.00  0.00           H
ATOM    922  HB3 ALA X  60      77.538  95.667  62.560  0.00  0.00           H
ATOM    923  C   ALA X  60      79.167  98.340  61.134  0.00  0.00           C
ATOM    924  O   ALA X  60      78.870  99.499  61.420  0.00  0.00           O
ATOM    925  N   ARG X  61      80.386  97.979  60.748  0.00  0.00           N
ATOM    926  H   ARG X  61      80.599  97.012  60.550  0.00  0.00           H
ATOM    927  CA  ARG X  61      81.459  98.958  60.641  0.00  0.00           C
ATOM    928  HA  ARG X  61      81.599  99.466  61.596  0.00  0.00           H
ATOM    929  CB  ARG X  61      82.768  98.259  60.262  0.00  0.00           C
ATOM    930  HB2 ARG X  61      83.041  97.550  61.043  0.00  0.00           H
ATOM    931  HB3 ARG X  61      82.637  97.728  59.319  0.00  0.00           H
ATOM    932  CG  ARG X  61      83.877  99.301  60.110  0.00  0.00           C
ATOM    933  HG2 ARG X  61      83.731  99.855  59.182  0.00  0.00           H
ATOM    934  HG3 ARG X  61      83.845  99.992  60.953  0.00  0.00           H
ATOM    935  CD  ARG X  61      85.235  98.600  60.077  0.00  0.00           C
ATOM    936  HD2 ARG X  61      85.214  97.773  59.367  0.00  0.00           H
ATOM    937  HD3 ARG X  61      86.015  99.305  59.791  0.00  0.00           H
ATOM    938  NE  ARG X  61      85.545  98.072  61.401  0.00  0.00           N
ATOM    939  HE  ARG X  61      85.419  97.089  61.591  0.00  0.00           H
ATOM    940  CZ  ARG X  61      86.003  98.857  62.380  0.00  0.00           C
ATOM    941  NH1 ARG X  61      86.186 100.138  62.183  0.00  0.00           N
ATOM    942 HH11 ARG X  61      85.979 100.542  61.281  0.00  0.00           H
ATOM    943 HH12 ARG X  61      86.533 100.717  62.935  0.00  0.00           H
ATOM    944  NH2 ARG X  61      86.265  98.344  63.549  0.00  0.00           N
ATOM    945 HH21 ARG X  61      86.120  97.358  63.708  0.00  0.00           H
ATOM    946 HH22 ARG X  61      86.611  98.936  64.291  0.00  0.00           H
ATOM    947  C   ARG X  61      81.114 100.024  59.607  0.00  0.00           C
ATOM    948  O   ARG X  61      81.278 101.218  59.856  0.00  0.00           O
ATOM    949  N   ALA X  62      80.632  99.586  58.449  0.00  0.00           N
ATOM    950  H   ALA X  62      80.525  98.597  58.275  0.00  0.00           H
ATOM    951  CA  ALA X  62      80.266 100.518  57.388  0.00  0.00           C
ATOM    952  HA  ALA X  62      81.118 101.145  57.126  0.00  0.00           H
ATOM    953  CB  ALA X  62      79.829  99.741  56.145  0.00  0.00           C
ATOM    954  HB1 ALA X  62      78.970  99.117  56.390  0.00  0.00           H
ATOM    955  HB2 ALA X  62      79.555 100.442  55.356  0.00  0.00           H
ATOM    956  HB3 ALA X  62      80.650  99.112  55.802  0.00  0.00           H
ATOM    957  C   ALA X  62      79.134 101.436  57.840  0.00  0.00           C
ATOM    958  O   ALA X  62      79.158 102.640  57.577  0.00  0.00           O
ATOM    959  N   THR X  63      78.146 100.863  58.520  0.00  0.00           N
ATOM    960  H   THR X  63      78.156  99.870  58.700  0.00  0.00           H
ATOM    961  CA  THR X  63      77.010 101.641  59.001  0.00  0.00           C
ATOM    962  HA  THR X  63      76.550 102.180  58.172  0.00  0.00           H
ATOM    963  CB  THR X  63      75.964 100.712  59.621  0.00  0.00           C
ATOM    964  HB  THR X  63      76.411 100.166  60.451  0.00  0.00           H
ATOM    965  CG2 THR X  63      74.782 101.537  60.133  0.00  0.00           C
ATOM    966 HG21 THR X  63      74.333 102.084  59.304  0.00  0.00           H
ATOM    967 HG22 THR X  63      74.038 100.873  60.574  0.00  0.00           H
ATOM    968 HG23 THR X  63      75.130 102.243  60.887  0.00  0.00           H
ATOM    969  OG1 THR X  63      75.508  99.795  58.635  0.00  0.00           O
ATOM    970  HG1 THR X  63      74.851  99.211  59.021  0.00  0.00           H
ATOM    971  C   THR X  63      77.459 102.668  60.036  0.00  0.00           C
ATOM    972  O   THR X  63      77.042 103.826  59.994  0.00  0.00           O
ATOM    973  N   ALA X  64      78.307 102.237  60.962  0.00  0.00           N
ATOM    974  H   ALA X  64      78.611 101.274  60.971  0.00  0.00           H
ATOM    975  CA  ALA X  64      78.803 103.127  62.003  0.00  0.00           C
ATOM    976  HA  ALA X  64      77.970 103.549  62.566  0.00  0.00           H
ATOM    977  CB  ALA X  64      79.702 102.352  62.967  0.00  0.00           C
ATOM    978  HB1 ALA X  64      80.545 101.932  62.420  0.00  0.00           H
ATOM    979  HB2 ALA X  64      80.071 103.025  63.741  0.00  0.00           H
ATOM    980  HB3 ALA X  64      79.131 101.547  63.429  0.00  0.00           H
ATOM    981  C   ALA X  64      79.586 104.283  61.393  0.00  0.00           C
ATOM    982  O   ALA X  64      79.452 105.430  61.821  0.00  0.00           O
ATOM    983  N   ILE X  65      80.405 103.975  60.392  0.00  0.00           N
ATOM    984  H   ILE X  65      80.500 103.019  60.083  0.00  0.00           H
ATOM    985  CA  ILE X  65      81.205 104.998  59.731  0.00  0.00           C
ATOM    986  HA  ILE X  65      81.816 105.518  60.469  0.00  0.00           H
ATOM    987  CB  ILE X  65      82.115 104.349  58.680  0.00  0.00           C
ATOM    988  HB  ILE X  65      81.523 103.693  58.043  0.00  0.00           H
ATOM    989  CG2 ILE X  65      82.769 105.441  57.822  0.00  0.00           C
ATOM    990 HG21 ILE X  65      83.362 106.098  58.459  0.00  0.00           H
ATOM    991 HG22 ILE X  65      83.415 104.979  57.076  0.00  0.00           H
ATOM    992 HG23 ILE X  65      81.995 106.023  57.322  0.00  0.00           H
ATOM    993  CG1 ILE X  65      83.204 103.521  59.378  0.00  0.00           C
ATOM    994 HG12 ILE X  65      82.752 102.956  60.193  0.00  0.00           H
ATOM    995 HG13 ILE X  65      83.642 102.831  58.657  0.00  0.00           H
ATOM    996  CD1 ILE X  65      84.299 104.438  59.938  0.00  0.00           C
ATOM    997 HD11 ILE X  65      83.862 105.128  60.660  0.00  0.00           H
ATOM    998 HD12 ILE X  65      85.062 103.835  60.429  0.00  0.00           H
ATOM    999 HD13 ILE X  65      84.751 105.004  59.124  0.00  0.00           H
ATOM   1000  C   ILE X  65      80.309 106.033  59.062  0.00  0.00           C
ATOM   1001  O   ILE X  65      80.530 107.236  59.195  0.00  0.00           O
ATOM   1002  N   GLU X  66      79.299 105.558  58.342  0.00  0.00           N
ATOM   1003  H   GLU X  66      79.154 104.563  58.246  0.00  0.00           H
ATOM   1004  CA  GLU X  66      78.382 106.458  57.656  0.00  0.00           C
ATOM   1005  HA  GLU X  66      78.933 107.120  56.988  0.00  0.00           H
ATOM   1006  CB  GLU X  66      77.385 105.645  56.826  0.00  0.00           C
ATOM   1007  HB2 GLU X  66      76.968 104.846  57.439  0.00  0.00           H
ATOM   1008  HB3 GLU X  66      76.581 106.297  56.484  0.00  0.00           H
ATOM   1009  CG  GLU X  66      78.099 105.040  55.617  0.00  0.00           C
ATOM   1010  HG2 GLU X  66      79.012 104.547  55.951  0.00  0.00           H
ATOM   1011  HG3 GLU X  66      77.444 104.309  55.142  0.00  0.00           H
ATOM   1012  CD  GLU X  66      78.450 106.135  54.614  0.00  0.00           C
ATOM   1013  OE1 GLU X  66      79.540 106.672  54.712  0.00  0.00           O
ATOM   1014  OE2 GLU X  66      77.623 106.420  53.764  0.00  0.00           O
ATOM   1015  C   GLU X  66      77.621 107.320  58.657  0.00  0.00           C
ATOM   1016  O   GLU X  66      77.435 108.518  58.443  0.00  0.00           O
ATOM   1017  N   GLN X  67      77.180 106.704  59.751  0.00  0.00           N
ATOM   1018  H   GLN X  67      77.338 105.716  59.887  0.00  0.00           H
ATOM   1019  CA  GLN X  67      76.438 107.431  60.772  0.00  0.00           C
ATOM   1020  HA  GLN X  67      75.576 107.929  60.328  0.00  0.00           H
ATOM   1021  CB  GLN X  67      75.942 106.455  61.843  0.00  0.00           C
ATOM   1022  HB2 GLN X  67      75.389 105.645  61.368  0.00  0.00           H
ATOM   1023  HB3 GLN X  67      76.795 106.045  62.384  0.00  0.00           H
ATOM   1024  CG  GLN X  67      75.025 107.192  62.821  0.00  0.00           C
ATOM   1025  HG2 GLN X  67      74.699 106.513  63.608  0.00  0.00           H
ATOM   1026  HG3 GLN X  67      75.551 108.037  63.266  0.00  0.00           H
ATOM   1027  CD  GLN X  67      73.794 107.715  62.089  0.00  0.00           C
ATOM   1028  OE1 GLN X  67      73.072 106.943  61.457  0.00  0.00           O
ATOM   1029  NE2 GLN X  67      73.511 108.988  62.133  0.00  0.00           N
ATOM   1030 HE21 GLN X  67      72.696 109.339  61.649  0.00  0.00           H
ATOM   1031 HE22 GLN X  67      74.108 109.618  62.651  0.00  0.00           H
ATOM   1032  C   GLN X  67      77.310 108.500  61.424  0.00  0.00           C
ATOM   1033  O   GLN X  67      76.867 109.630  61.635  0.00  0.00           O
ATOM   1034  N   ALA X  68      78.548 108.137  61.742  0.00  0.00           N
ATOM   1035  H   ALA X  68      78.866 107.194  61.573  0.00  0.00           H
ATOM   1036  CA  ALA X  68      79.470 109.076  62.370  0.00  0.00           C
ATOM   1037  HA  ALA X  68      79.023 109.482  63.277  0.00  0.00           H
ATOM   1038  CB  ALA X  68      80.770 108.363  62.743  0.00  0.00           C
ATOM   1039  HB1 ALA X  68      81.234 107.959  61.844  0.00  0.00           H
ATOM   1040  HB2 ALA X  68      81.450 109.072  63.216  0.00  0.00           H
ATOM   1041  HB3 ALA X  68      80.553 107.551  63.436  0.00  0.00           H
ATOM   1042  C   ALA X  68      79.777 110.243  61.439  0.00  0.00           C
ATOM   1043  O   ALA X  68      79.838 111.394  61.869  0.00  0.00           O
ATOM   1044  N   ARG X  69      79.979 109.938  60.162  0.00  0.00           N
ATOM   1045  H   ARG X  69      79.938 108.980  59.845  0.00  0.00           H
ATOM   1046  CA  ARG X  69      80.288 110.974  59.189  0.00  0.00           C
ATOM   1047  HA  ARG X  69      81.179 111.522  59.496  0.00  0.00           H
ATOM   1048  CB  ARG X  69      80.549 110.342  57.819  0.00  0.00           C
ATOM   1049  HB2 ARG X  69      79.752 109.636  57.588  0.00  0.00           H
ATOM   1050  HB3 ARG X  69      80.574 111.123  57.058  0.00  0.00           H
ATOM   1051  CG  ARG X  69      81.892 109.607  57.841  0.00  0.00           C
ATOM   1052  HG2 ARG X  69      82.364 109.739  58.814  0.00  0.00           H
ATOM   1053  HG3 ARG X  69      81.730 108.545  57.657  0.00  0.00           H
ATOM   1054  CD  ARG X  69      82.800 110.180  56.752  0.00  0.00           C
ATOM   1055  HD2 ARG X  69      83.772 109.689  56.781  0.00  0.00           H
ATOM   1056  HD3 ARG X  69      82.346 110.032  55.772  0.00  0.00           H
ATOM   1057  NE  ARG X  69      82.993 111.609  56.965  0.00  0.00           N
ATOM   1058  HE  ARG X  69      82.521 112.273  56.367  0.00  0.00           H
ATOM   1059  CZ  ARG X  69      83.786 112.075  57.932  0.00  0.00           C
ATOM   1060  NH1 ARG X  69      84.427 111.258  58.729  0.00  0.00           N
ATOM   1061 HH11 ARG X  69      84.323 110.260  58.614  0.00  0.00           H
ATOM   1062 HH12 ARG X  69      85.022 111.630  59.455  0.00  0.00           H
ATOM   1063  NH2 ARG X  69      83.920 113.363  58.089  0.00  0.00           N
ATOM   1064 HH21 ARG X  69      83.424 113.998  57.479  0.00  0.00           H
ATOM   1065 HH22 ARG X  69      84.519 113.720  58.820  0.00  0.00           H
ATOM   1066  C   ARG X  69      79.140 111.967  59.081  0.00  0.00           C
ATOM   1067  O   ARG X  69      79.358 113.177  59.014  0.00  0.00           O
ATOM   1068  N   ARG X  70      77.916 111.454  59.068  0.00  0.00           N
ATOM   1069  H   ARG X  70      77.769 110.456  59.107  0.00  0.00           H
ATOM   1070  CA  ARG X  70      76.749 112.320  58.972  0.00  0.00           C
ATOM   1071  HA  ARG X  70      76.841 112.987  58.115  0.00  0.00           H
ATOM   1072  CB  ARG X  70      75.495 111.464  58.793  0.00  0.00           C
ATOM   1073  HB2 ARG X  70      75.476 110.683  59.552  0.00  0.00           H
ATOM   1074  HB3 ARG X  70      74.609 112.091  58.896  0.00  0.00           H
ATOM   1075  CG  ARG X  70      75.509 110.825  57.404  0.00  0.00           C
ATOM   1076  HG2 ARG X  70      75.383 111.598  56.645  0.00  0.00           H
ATOM   1077  HG3 ARG X  70      76.458 110.313  57.247  0.00  0.00           H
ATOM   1078  CD  ARG X  70      74.362 109.817  57.300  0.00  0.00           C
ATOM   1079  HD2 ARG X  70      74.504 109.021  58.031  0.00  0.00           H
ATOM   1080  HD3 ARG X  70      73.413 110.319  57.490  0.00  0.00           H
ATOM   1081  NE  ARG X  70      74.320 109.226  55.966  0.00  0.00           N
ATOM   1082  HE  ARG X  70      74.901 109.604  55.231  0.00  0.00           H
ATOM   1083  CZ  ARG X  70      73.527 108.189  55.683  0.00  0.00           C
ATOM   1084  NH1 ARG X  70      72.755 107.663  56.600  0.00  0.00           N
ATOM   1085 HH11 ARG X  70      72.756 108.044  57.536  0.00  0.00           H
ATOM   1086 HH12 ARG X  70      72.162 106.880  56.368  0.00  0.00           H
ATOM   1087  NH2 ARG X  70      73.521 107.692  54.477  0.00  0.00           N
ATOM   1088 HH21 ARG X  70      74.115 108.094  53.766  0.00  0.00           H
ATOM   1089 HH22 ARG X  70      72.922 106.908  54.260  0.00  0.00           H
ATOM   1090  C   ARG X  70      76.611 113.184  60.226  0.00  0.00           C
ATOM   1091  O   ARG X  70      76.347 114.385  60.141  0.00  0.00           O
ATOM   1092  N   ALA X  71      76.807 112.562  61.386  0.00  0.00           N
ATOM   1093  H   ALA X  71      77.000 111.571  61.405  0.00  0.00           H
ATOM   1094  CA  ALA X  71      76.706 113.272  62.658  0.00  0.00           C
ATOM   1095  HA  ALA X  71      75.731 113.756  62.728  0.00  0.00           H
ATOM   1096  CB  ALA X  71      76.851 112.293  63.824  0.00  0.00           C
ATOM   1097  HB1 ALA X  71      77.825 111.808  63.773  0.00  0.00           H
ATOM   1098  HB2 ALA X  71      76.764 112.835  64.766  0.00  0.00           H
ATOM   1099  HB3 ALA X  71      76.066 111.539  63.766  0.00  0.00           H
ATOM   1100  C   ALA X  71      77.768 114.360  62.755  0.00  0.00           C
ATOM   1101  O   ALA X  71      77.571 115.377  63.421  0.00  0.00           O
ATOM   1102  N   ALA X  72      78.894 114.135  62.092  0.00  0.00           N
ATOM   1103  H   ALA X  72      79.020 113.279  61.571  0.00  0.00           H
ATOM   1104  CA  ALA X  72      79.984 115.098  62.111  0.00  0.00           C
ATOM   1105  HA  ALA X  72      80.323 115.269  63.133  0.00  0.00           H
ATOM   1106  CB  ALA X  72      81.161 114.570  61.287  0.00  0.00           C
ATOM   1107  HB1 ALA X  72      80.839 114.403  60.259  0.00  0.00           H
ATOM   1108  HB2 ALA X  72      81.970 115.300  61.300  0.00  0.00           H
ATOM   1109  HB3 ALA X  72      81.512 113.631  61.715  0.00  0.00           H
ATOM   1110  C   ALA X  72      79.523 116.436  61.542  0.00  0.00           C
ATOM   1111  O   ALA X  72      79.908 117.496  62.040  0.00  0.00           O
ATOM   1112  N   LYS X  73      78.705 116.381  60.494  0.00  0.00           N
ATOM   1113  H   LYS X  73      78.427 115.494  60.101  0.00  0.00           H
ATOM   1114  CA  LYS X  73      78.205 117.601  59.869  0.00  0.00           C
ATOM   1115  HA  LYS X  73      79.037 118.238  59.569  0.00  0.00           H
ATOM   1116  CB  LYS X  73      77.387 117.248  58.627  0.00  0.00           C
ATOM   1117  HB2 LYS X  73      76.664 116.471  58.875  0.00  0.00           H
ATOM   1118  HB3 LYS X  73      76.860 118.135  58.273  0.00  0.00           H
ATOM   1119  CG  LYS X  73      78.323 116.741  57.531  0.00  0.00           C
ATOM   1120  HG2 LYS X  73      78.930 117.568  57.163  0.00  0.00           H
ATOM   1121  HG3 LYS X  73      78.973 115.968  57.940  0.00  0.00           H
ATOM   1122  CD  LYS X  73      77.501 116.159  56.378  0.00  0.00           C
ATOM   1123  HD2 LYS X  73      78.172 115.707  55.649  0.00  0.00           H
ATOM   1124  HD3 LYS X  73      76.822 115.400  56.766  0.00  0.00           H
ATOM   1125  CE  LYS X  73      76.693 117.270  55.706  0.00  0.00           C
ATOM   1126  HE2 LYS X  73      76.098 116.849  54.895  0.00  0.00           H
ATOM   1127  HE3 LYS X  73      76.031 117.733  56.438  0.00  0.00           H
ATOM   1128  NZ  LYS X  73      77.623 118.297  55.158  0.00  0.00           N
ATOM   1129  HZ1 LYS X  73      78.236 117.869  54.479  0.00  0.00           H
ATOM   1130  HZ2 LYS X  73      77.090 119.032  54.714  0.00  0.00           H
ATOM   1131  HZ3 LYS X  73      78.173 118.688  55.909  0.00  0.00           H
ATOM   1132  C   LYS X  73      77.338 118.394  60.838  0.00  0.00           C
ATOM   1133  O   LYS X  73      77.410 119.622  60.889  0.00  0.00           O
ATOM   1134  N   ARG X  74      76.517 117.684  61.599  0.00  0.00           N
ATOM   1135  H   ARG X  74      76.475 116.679  61.512  0.00  0.00           H
ATOM   1136  CA  ARG X  74      75.636 118.330  62.561  0.00  0.00           C
ATOM   1137  HA  ARG X  74      74.993 119.050  62.054  0.00  0.00           H
ATOM   1138  CB  ARG X  74      74.755 117.287  63.248  0.00  0.00           C
ATOM   1139  HB2 ARG X  74      74.143 116.782  62.501  0.00  0.00           H
ATOM   1140  HB3 ARG X  74      75.386 116.557  63.755  0.00  0.00           H
ATOM   1141  CG  ARG X  74      73.846 117.973  64.272  0.00  0.00           C
ATOM   1142  HG2 ARG X  74      74.454 118.473  65.026  0.00  0.00           H
ATOM   1143  HG3 ARG X  74      73.216 118.708  63.770  0.00  0.00           H
ATOM   1144  CD  ARG X  74      72.964 116.921  64.944  0.00  0.00           C
ATOM   1145  HD2 ARG X  74      72.261 116.512  64.218  0.00  0.00           H
ATOM   1146  HD3 ARG X  74      73.585 116.118  65.340  0.00  0.00           H
ATOM   1147  NE  ARG X  74      72.209 117.513  66.043  0.00  0.00           N
ATOM   1148  HE  ARG X  74      72.157 118.518  66.133  0.00  0.00           H
ATOM   1149  CZ  ARG X  74      71.569 116.760  66.940  0.00  0.00           C
ATOM   1150  NH1 ARG X  74      71.595 115.454  66.860  0.00  0.00           N
ATOM   1151 HH11 ARG X  74      72.105 115.007  66.112  0.00  0.00           H
ATOM   1152 HH12 ARG X  74      71.105 114.900  67.547  0.00  0.00           H
ATOM   1153  NH2 ARG X  74      70.916 117.332  67.914  0.00  0.00           N
ATOM   1154 HH21 ARG X  74      70.899 118.340  67.983  0.00  0.00           H
ATOM   1155 HH22 ARG X  74      70.431 116.765  68.594  0.00  0.00           H
ATOM   1156  C   ARG X  74      76.439 119.085  63.613  0.00  0.00           C
ATOM   1157  O   ARG X  74      76.086 120.202  63.992  0.00  0.00           O
ATOM   1158  N   ARG X  75      77.506 118.461  64.099  0.00  0.00           N
ATOM   1159  H   ARG X  75      77.764 117.543  63.769  0.00  0.00           H
ATOM   1160  CA  ARG X  75      78.329 119.082  65.129  0.00  0.00           C
ATOM   1161  HA  ARG X  75      77.731 119.283  66.018  0.00  0.00           H
ATOM   1162  CB  ARG X  75      79.474 118.140  65.511  0.00  0.00           C
ATOM   1163  HB2 ARG X  75      79.140 117.108  65.406  0.00  0.00           H
ATOM   1164  HB3 ARG X  75      80.321 118.317  64.848  0.00  0.00           H
ATOM   1165  CG  ARG X  75      79.899 118.394  66.960  0.00  0.00           C
ATOM   1166  HG2 ARG X  75      80.875 117.943  67.137  0.00  0.00           H
ATOM   1167  HG3 ARG X  75      79.958 119.468  67.139  0.00  0.00           H
ATOM   1168  CD  ARG X  75      78.869 117.774  67.911  0.00  0.00           C
ATOM   1169  HD2 ARG X  75      77.872 118.146  67.673  0.00  0.00           H
ATOM   1170  HD3 ARG X  75      78.883 116.689  67.817  0.00  0.00           H
ATOM   1171  NE  ARG X  75      79.182 118.127  69.289  0.00  0.00           N
ATOM   1172  HE  ARG X  75      79.662 117.463  69.880  0.00  0.00           H
ATOM   1173  CZ  ARG X  75      78.852 119.313  69.802  0.00  0.00           C
ATOM   1174  NH1 ARG X  75      78.242 120.215  69.075  0.00  0.00           N
ATOM   1175 HH11 ARG X  75      78.016 120.015  68.111  0.00  0.00           H
ATOM   1176 HH12 ARG X  75      78.000 121.108  69.481  0.00  0.00           H
ATOM   1177  NH2 ARG X  75      79.141 119.576  71.044  0.00  0.00           N
ATOM   1178 HH21 ARG X  75      79.611 118.883  71.608  0.00  0.00           H
ATOM   1179 HH22 ARG X  75      78.893 120.473  71.438  0.00  0.00           H
ATOM   1180  C   ARG X  75      78.908 120.398  64.620  0.00  0.00           C
ATOM   1181  O   ARG X  75      78.883 121.410  65.321  0.00  0.00           O
ATOM   1182  N   ALA X  76      79.419 120.377  63.394  0.00  0.00           N
ATOM   1183  H   ALA X  76      79.439 119.519  62.862  0.00  0.00           H
ATOM   1184  CA  ALA X  76      79.992 121.577  62.794  0.00  0.00           C
ATOM   1185  HA  ALA X  76      80.543 121.311  61.892  0.00  0.00           H
ATOM   1186  CB  ALA X  76      78.878 122.554  62.415  0.00  0.00           C
ATOM   1187  HB1 ALA X  76      78.322 122.837  63.309  0.00  0.00           H
ATOM   1188  HB2 ALA X  76      79.313 123.445  61.962  0.00  0.00           H
ATOM   1189  HB3 ALA X  76      78.203 122.078  61.704  0.00  0.00           H
ATOM   1190  C   ALA X  76      80.965 122.257  63.752  0.00  0.00           C
ATOM   1191  O   ALA X  76      80.629 123.258  64.386  0.00  0.00           O
ATOM   1192  N   ARG X  77      82.171 121.712  63.850  0.00  0.00           N
ATOM   1193  H   ARG X  77      82.399 120.877  63.330  0.00  0.00           H
ATOM   1194  CA  ARG X  77      83.187 122.278  64.729  0.00  0.00           C
ATOM   1195  HA  ARG X  77      82.717 122.912  65.482  0.00  0.00           H
ATOM   1196  CB  ARG X  77      83.950 121.161  65.438  0.00  0.00           C
ATOM   1197  HB2 ARG X  77      84.285 120.428  64.704  0.00  0.00           H
ATOM   1198  HB3 ARG X  77      84.814 121.582  65.952  0.00  0.00           H
ATOM   1199  CG  ARG X  77      83.034 120.481  66.455  0.00  0.00           C
ATOM   1200  HG2 ARG X  77      82.711 121.208  67.201  0.00  0.00           H
ATOM   1201  HG3 ARG X  77      82.161 120.072  65.946  0.00  0.00           H
ATOM   1202  CD  ARG X  77      83.799 119.351  67.143  0.00  0.00           C
ATOM   1203  HD2 ARG X  77      84.094 118.604  66.406  0.00  0.00           H
ATOM   1204  HD3 ARG X  77      84.688 119.752  67.629  0.00  0.00           H
ATOM   1205  NE  ARG X  77      82.964 118.708  68.152  0.00  0.00           N
ATOM   1206  HE  ARG X  77      82.017 119.028  68.299  0.00  0.00           H
ATOM   1207  CZ  ARG X  77      83.416 117.694  68.894  0.00  0.00           C
ATOM   1208  NH1 ARG X  77      84.633 117.236  68.735  0.00  0.00           N
ATOM   1209 HH11 ARG X  77      85.240 117.653  68.044  0.00  0.00           H
ATOM   1210 HH12 ARG X  77      84.959 116.469  69.305  0.00  0.00           H
ATOM   1211  NH2 ARG X  77      82.639 117.156  69.791  0.00  0.00           N
ATOM   1212 HH21 ARG X  77      81.701 117.509  69.919  0.00  0.00           H
ATOM   1213 HH22 ARG X  77      82.978 116.389  70.354  0.00  0.00           H
ATOM   1214  C   ARG X  77      84.166 123.147  63.943  0.00  0.00           C
ATOM   1215  O   ARG X  77      85.277 123.412  64.398  0.00  0.00           O
ATOM   1216  N   GLY X  78      83.746 123.588  62.759  0.00  0.00           N
ATOM   1217  H   GLY X  78      82.826 123.349  62.418  0.00  0.00           H
ATOM   1218  CA  GLY X  78      84.596 124.425  61.923  0.00  0.00           C
ATOM   1219  HA2 GLY X  78      85.597 123.996  61.882  0.00  0.00           H
ATOM   1220  HA3 GLY X  78      84.179 124.471  60.917  0.00  0.00           H
ATOM   1221  C   GLY X  78      84.686 125.839  62.488  0.00  0.00           C
ATOM   1222  O   GLY X  78      85.015 126.027  63.659  0.00  0.00           O
ATOM   1223  N   GLN X  79      84.396 126.827  61.651  0.00  0.00           N
ATOM   1224  H   GLN X  79      84.147 126.633  60.692  0.00  0.00           H
ATOM   1225  CA  GLN X  79      84.452 128.219  62.082  0.00  0.00           C
ATOM   1226  HA  GLN X  79      85.434 128.442  62.500  0.00  0.00           H
ATOM   1227  CB  GLN X  79      84.206 129.145  60.890  0.00  0.00           C
ATOM   1228  HB2 GLN X  79      84.906 128.904  60.091  0.00  0.00           H
ATOM   1229  HB3 GLN X  79      83.185 129.013  60.531  0.00  0.00           H
ATOM   1230  CG  GLN X  79      84.409 130.598  61.323  0.00  0.00           C
ATOM   1231  HG2 GLN X  79      84.198 131.267  60.488  0.00  0.00           H
ATOM   1232  HG3 GLN X  79      83.747 130.837  62.156  0.00  0.00           H
ATOM   1233  CD  GLN X  79      85.851 130.816  61.769  0.00  0.00           C
ATOM   1234  OE1 GLN X  79      86.783 130.562  61.007  0.00  0.00           O
ATOM   1235  NE2 GLN X  79      86.091 131.272  62.968  0.00  0.00           N
ATOM   1236 HE21 GLN X  79      87.044 131.418  63.268  0.00  0.00           H
ATOM   1237 HE22 GLN X  79      85.322 131.477  63.590  0.00  0.00           H
ATOM   1238  C   GLN X  79      83.410 128.492  63.163  0.00  0.00           C
ATOM   1239  O   GLN X  79      82.244 128.122  63.025  0.00  0.00           O
ATOM   1240  N   ILE X  80      83.840 129.143  64.239  0.00  0.00           N
ATOM   1241  H   ILE X  80      84.810 129.412  64.322  0.00  0.00           H
ATOM   1242  CA  ILE X  80      82.937 129.464  65.338  0.00  0.00           C
ATOM   1243  HA  ILE X  80      81.924 129.167  65.068  0.00  0.00           H
ATOM   1244  CB  ILE X  80      83.368 128.716  66.601  0.00  0.00           C
ATOM   1245  HB  ILE X  80      84.382 129.011  66.871  0.00  0.00           H
ATOM   1246  CG2 ILE X  80      82.415 129.062  67.747  0.00  0.00           C
ATOM   1247 HG21 ILE X  80      81.400 128.768  67.478  0.00  0.00           H
ATOM   1248 HG22 ILE X  80      82.721 128.530  68.648  0.00  0.00           H
ATOM   1249 HG23 ILE X  80      82.444 130.136  67.933  0.00  0.00           H
ATOM   1250  CG1 ILE X  80      83.322 127.209  66.335  0.00  0.00           C
ATOM   1251 HG12 ILE X  80      82.284 126.888  66.247  0.00  0.00           H
ATOM   1252 HG13 ILE X  80      83.851 126.988  65.408  0.00  0.00           H
ATOM   1253  CD1 ILE X  80      83.989 126.464  67.492  0.00  0.00           C
ATOM   1254 HD11 ILE X  80      83.460 126.685  68.420  0.00  0.00           H
ATOM   1255 HD12 ILE X  80      83.955 125.392  67.302  0.00  0.00           H
ATOM   1256 HD13 ILE X  80      85.027 126.785  67.581  0.00  0.00           H
ATOM   1257  C   ILE X  80      82.930 130.965  65.610  0.00  0.00           C
ATOM   1258  O   ILE X  80      83.983 131.579  65.782  0.00  0.00           O
ATOM   1259  N   VAL X  81      81.738 131.551  65.646  0.00  0.00           N
ATOM   1260  H   VAL X  81      80.896 131.018  65.482  0.00  0.00           H
ATOM   1261  CA  VAL X  81      81.611 132.982  65.899  0.00  0.00           C
ATOM   1262  HA  VAL X  81      82.265 133.540  65.229  0.00  0.00           H
ATOM   1263  CB  VAL X  81      80.168 133.428  65.656  0.00  0.00           C
ATOM   1264  HB  VAL X  81      80.067 134.484  65.907  0.00  0.00           H
ATOM   1265  CG1 VAL X  81      79.808 133.218  64.185  0.00  0.00           C
ATOM   1266 HG11 VAL X  81      79.908 132.163  63.933  0.00  0.00           H
ATOM   1267 HG12 VAL X  81      78.780 133.537  64.013  0.00  0.00           H
ATOM   1268 HG13 VAL X  81      80.479 133.806  63.559  0.00  0.00           H
ATOM   1269  CG2 VAL X  81      79.225 132.601  66.533  0.00  0.00           C
ATOM   1270 HG21 VAL X  81      79.479 132.750  67.582  0.00  0.00           H
ATOM   1271 HG22 VAL X  81      78.196 132.918  66.361  0.00  0.00           H
ATOM   1272 HG23 VAL X  81      79.326 131.546  66.282  0.00  0.00           H
ATOM   1273  C   VAL X  81      82.012 133.309  67.334  0.00  0.00           C
ATOM   1274  O   VAL X  81      81.789 132.514  68.247  0.00  0.00           O
ATOM   1275  N   SER X  82      82.604 134.484  67.527  0.00  0.00           N
ATOM   1276  H   SER X  82      82.782 135.102  66.748  0.00  0.00           H
ATOM   1277  CA  SER X  82      83.032 134.906  68.857  0.00  0.00           C
ATOM   1278  HA  SER X  82      82.658 134.211  69.609  0.00  0.00           H
ATOM   1279  CB  SER X  82      84.558 134.929  68.929  0.00  0.00           C
ATOM   1280  HB2 SER X  82      84.950 135.594  68.160  0.00  0.00           H
ATOM   1281  HB3 SER X  82      84.872 135.285  69.910  0.00  0.00           H
ATOM   1282  OG  SER X  82      85.058 133.614  68.719  0.00  0.00           O
ATOM   1283  HG  SER X  82      86.017 133.626  68.764  0.00  0.00           H
ATOM   1284  C   SER X  82      82.487 136.291  69.181  0.00  0.00           C
ATOM   1285  O   SER X  82      82.323 137.127  68.292  0.00  0.00           O
ATOM   1286  N   GLU X  83      82.205 136.532  70.458  0.00  0.00           N
ATOM   1287  H   GLU X  83      82.338 135.820  71.162  0.00  0.00           H
ATOM   1288  CA  GLU X  83      81.679 137.825  70.875  0.00  0.00           C
ATOM   1289  HA  GLU X  83      82.127 138.622  70.282  0.00  0.00           H
ATOM   1290  CB  GLU X  83      80.163 137.858  70.672  0.00  0.00           C
ATOM   1291  HB2 GLU X  83      79.901 137.253  69.804  0.00  0.00           H
ATOM   1292  HB3 GLU X  83      79.670 137.456  71.557  0.00  0.00           H
ATOM   1293  CG  GLU X  83      79.704 139.301  70.445  0.00  0.00           C
ATOM   1294  HG2 GLU X  83      80.426 139.798  69.797  0.00  0.00           H
ATOM   1295  HG3 GLU X  83      78.727 139.294  69.962  0.00  0.00           H
ATOM   1296  CD  GLU X  83      79.610 140.052  71.769  0.00  0.00           C
ATOM   1297  OE1 GLU X  83      79.510 139.400  72.794  0.00  0.00           O
ATOM   1298  OE2 GLU X  83      79.633 141.272  71.736  0.00  0.00           O
ATOM   1299  C   GLU X  83      82.003 138.078  72.345  0.00  0.00           C
ATOM   1300  O   GLU X  83      82.040 137.147  73.149  0.00  0.00           O
ATOM   1301  N   GLN X  84      82.232 139.340  72.691  0.00  0.00           N
ATOM   1302  H   GLN X  84      82.204 140.079  72.002  0.00  0.00           H
ATOM   1303  CA  GLN X  84      82.546 139.693  74.070  0.00  0.00           C
ATOM   1304  HA  GLN X  84      83.118 138.894  74.541  0.00  0.00           H
ATOM   1305  CB  GLN X  84      83.381 140.975  74.099  0.00  0.00           C
ATOM   1306  HB2 GLN X  84      82.804 141.794  73.667  0.00  0.00           H
ATOM   1307  HB3 GLN X  84      83.638 141.217  75.130  0.00  0.00           H
ATOM   1308  CG  GLN X  84      84.663 140.771  73.288  0.00  0.00           C
ATOM   1309  HG2 GLN X  84      84.418 140.535  72.253  0.00  0.00           H
ATOM   1310  HG3 GLN X  84      85.271 141.675  73.320  0.00  0.00           H
ATOM   1311  CD  GLN X  84      85.471 139.619  73.873  0.00  0.00           C
ATOM   1312  OE1 GLN X  84      85.679 138.604  73.209  0.00  0.00           O
ATOM   1313  NE2 GLN X  84      85.944 139.716  75.085  0.00  0.00           N
ATOM   1314 HE21 GLN X  84      86.480 138.956  75.477  0.00  0.00           H
ATOM   1315 HE22 GLN X  84      85.772 140.552  75.626  0.00  0.00           H
ATOM   1316  C   GLN X  84      81.262 139.902  74.868  0.00  0.00           C
ATOM   1317  O   GLN X  84      80.551 140.888  74.669  0.00  0.00           O
ATOM   1318  N   ASN X  85      80.971 138.968  75.768  0.00  0.00           N
ATOM   1319  H   ASN X  85      81.571 138.165  75.887  0.00  0.00           H
ATOM   1320  CA  ASN X  85      79.768 139.060  76.588  0.00  0.00           C
ATOM   1321  HA  ASN X  85      79.610 138.124  77.123  0.00  0.00           H
ATOM   1322  CB  ASN X  85      79.912 140.188  77.609  0.00  0.00           C
ATOM   1323  HB2 ASN X  85      80.862 140.099  78.135  0.00  0.00           H
ATOM   1324  HB3 ASN X  85      79.864 141.155  77.108  0.00  0.00           H
ATOM   1325  CG  ASN X  85      78.782 140.111  78.629  0.00  0.00           C
ATOM   1326  OD1 ASN X  85      78.282 139.025  78.922  0.00  0.00           O
ATOM   1327  ND2 ASN X  85      78.346 141.205  79.192  0.00  0.00           N
ATOM   1328 HD21 ASN X  85      77.597 141.158  79.868  0.00  0.00           H
ATOM   1329 HD22 ASN X  85      78.759 142.094  78.949  0.00  0.00           H
ATOM   1330  C   ASN X  85      78.540 139.315  75.717  0.00  0.00           C
ATOM   1331  O   ASN X  85      77.907 140.366  75.811  0.00  0.00           O
ATOM   1332  N   PRO X  86      78.204 138.373  74.877  0.00  0.00           N
ATOM   1333  CD  PRO X  86      78.905 137.092  74.711  0.00  0.00           C
ATOM   1334  HD2 PRO X  86      79.103 136.659  75.691  0.00  0.00           H
ATOM   1335  HD3 PRO X  86      79.848 137.261  74.191  0.00  0.00           H
ATOM   1336  CG  PRO X  86      77.928 136.258  73.888  0.00  0.00           C
ATOM   1337  HG2 PRO X  86      77.298 135.673  74.558  0.00  0.00           H
ATOM   1338  HG3 PRO X  86      78.485 135.587  73.235  0.00  0.00           H
ATOM   1339  CB  PRO X  86      77.122 137.228  73.091  0.00  0.00           C
ATOM   1340  HB2 PRO X  86      76.126 136.814  72.932  0.00  0.00           H
ATOM   1341  HB3 PRO X  86      77.571 137.474  72.129  0.00  0.00           H
ATOM   1342  CA  PRO X  86      77.029 138.486  73.961  0.00  0.00           C
ATOM   1343  HA  PRO X  86      77.139 139.401  73.378  0.00  0.00           H
ATOM   1344  C   PRO X  86      75.707 138.526  74.724  0.00  0.00           C
ATOM   1345  O   PRO X  86      74.704 139.031  74.221  0.00  0.00           O
ATOM   1346  N   ALA X  87      75.715 137.989  75.938  0.00  0.00           N
ATOM   1347  H   ALA X  87      76.556 137.569  76.307  0.00  0.00           H
ATOM   1348  CA  ALA X  87      74.511 137.965  76.761  0.00  0.00           C
ATOM   1349  HA  ALA X  87      73.942 138.884  76.618  0.00  0.00           H
ATOM   1350  CB  ALA X  87      73.629 136.779  76.370  0.00  0.00           C
ATOM   1351  HB1 ALA X  87      74.181 135.851  76.517  0.00  0.00           H
ATOM   1352  HB2 ALA X  87      72.734 136.771  76.992  0.00  0.00           H
ATOM   1353  HB3 ALA X  87      73.342 136.869  75.322  0.00  0.00           H
ATOM   1354  C   ALA X  87      74.873 137.866  78.238  0.00  0.00           C
ATOM   1355  O   ALA X  87      76.019 137.592  78.590  0.00  0.00           O
ATOM   1356  N   LYS X  88      73.890 138.101  79.099  0.00  0.00           N
ATOM   1357  H   LYS X  88      72.964 138.339  78.774  0.00  0.00           H
ATOM   1358  CA  LYS X  88      74.124 138.043  80.535  0.00  0.00           C
ATOM   1359  HA  LYS X  88      75.008 138.626  80.794  0.00  0.00           H
ATOM   1360  CB  LYS X  88      72.922 138.620  81.284  0.00  0.00           C
ATOM   1361  HB2 LYS X  88      73.154 138.688  82.347  0.00  0.00           H
ATOM   1362  HB3 LYS X  88      72.697 139.615  80.898  0.00  0.00           H
ATOM   1363  CG  LYS X  88      71.709 137.709  81.084  0.00  0.00           C
ATOM   1364  HG2 LYS X  88      71.537 137.563  80.018  0.00  0.00           H
ATOM   1365  HG3 LYS X  88      71.897 136.746  81.557  0.00  0.00           H
ATOM   1366  CD  LYS X  88      70.473 138.354  81.715  0.00  0.00           C
ATOM   1367  HD2 LYS X  88      70.389 139.386  81.372  0.00  0.00           H
ATOM   1368  HD3 LYS X  88      69.584 137.799  81.417  0.00  0.00           H
ATOM   1369  CE  LYS X  88      70.599 138.333  83.240  0.00  0.00           C
ATOM   1370  HE2 LYS X  88      70.726 137.306  83.581  0.00  0.00           H
ATOM   1371  HE3 LYS X  88      71.462 138.926  83.542  0.00  0.00           H
ATOM   1372  NZ  LYS X  88      69.366 138.908  83.847  0.00  0.00           N
ATOM   1373  HZ1 LYS X  88      68.565 138.360  83.567  0.00  0.00           H
ATOM   1374  HZ2 LYS X  88      69.448 138.895  84.854  0.00  0.00           H
ATOM   1375  HZ3 LYS X  88      69.248 139.861  83.532  0.00  0.00           H
ATOM   1376  C   LYS X  88      74.358 136.601  80.987  0.00  0.00           C
ATOM   1377  O   LYS X  88      73.981 135.659  80.289  0.00  0.00           O
ATOM   1378  N   PRO X  89      74.964 136.411  82.136  0.00  0.00           N
ATOM   1379  CD  PRO X  89      75.455 137.465  83.043  0.00  0.00           C
ATOM   1380  HD2 PRO X  89      74.614 137.910  83.576  0.00  0.00           H
ATOM   1381  HD3 PRO X  89      75.966 138.235  82.466  0.00  0.00           H
ATOM   1382  CG  PRO X  89      76.401 136.708  83.969  0.00  0.00           C
ATOM   1383  HG2 PRO X  89      76.420 137.192  84.946  0.00  0.00           H
ATOM   1384  HG3 PRO X  89      77.405 136.708  83.545  0.00  0.00           H
ATOM   1385  CB  PRO X  89      75.861 135.323  84.058  0.00  0.00           C
ATOM   1386  HB2 PRO X  89      75.086 135.301  84.825  0.00  0.00           H
ATOM   1387  HB3 PRO X  89      76.617 134.571  84.285  0.00  0.00           H
ATOM   1388  CA  PRO X  89      75.242 135.045  82.683  0.00  0.00           C
ATOM   1389  HA  PRO X  89      75.925 134.539  82.002  0.00  0.00           H
ATOM   1390  C   PRO X  89      73.968 134.217  82.834  0.00  0.00           C
ATOM   1391  O   PRO X  89      72.920 134.738  83.219  0.00  0.00           O
ATOM   1392  N   ALA X  90      74.064 132.925  82.532  0.00  0.00           N
ATOM   1393  H   ALA X  90      74.936 132.538  82.202  0.00  0.00           H
ATOM   1394  CA  ALA X  90      72.911 132.037  82.643  0.00  0.00           C
ATOM   1395  HA  ALA X  90      72.280 132.341  83.479  0.00  0.00           H
ATOM   1396  CB  ALA X  90      72.082 132.094  81.359  0.00  0.00           C
ATOM   1397  HB1 ALA X  90      72.697 131.785  80.515  0.00  0.00           H
ATOM   1398  HB2 ALA X  90      71.226 131.426  81.449  0.00  0.00           H
ATOM   1399  HB3 ALA X  90      71.731 133.114  81.198  0.00  0.00           H
ATOM   1400  C   ALA X  90      73.364 130.603  82.898  0.00  0.00           C
ATOM   1401  O   ALA X  90      74.439 130.196  82.457  0.00  0.00           O
ATOM   1402  N   ALA X  91      72.538 129.842  83.607  0.00  0.00           N
ATOM   1403  H   ALA X  91      71.671 130.219  83.964  0.00  0.00           H
ATOM   1404  CA  ALA X  91      72.866 128.454  83.911  0.00  0.00           C
ATOM   1405  HA  ALA X  91      73.817 128.398  84.441  0.00  0.00           H
ATOM   1406  CB  ALA X  91      71.778 127.840  84.794  0.00  0.00           C
ATOM   1407  HB1 ALA X  91      70.821 127.881  84.274  0.00  0.00           H
ATOM   1408  HB2 ALA X  91      72.029 126.802  85.012  0.00  0.00           H
ATOM   1409  HB3 ALA X  91      71.708 128.400  85.727  0.00  0.00           H
ATOM   1410  C   ALA X  91      72.999 127.643  82.625  0.00  0.00           C
ATOM   1411  O   ALA X  91      73.887 126.799  82.500  0.00  0.00           O
ATOM   1412  N   ARG X  92      72.110 127.904  81.674  0.00  0.00           N
ATOM   1413  H   ARG X  92      71.387 128.594  81.822  0.00  0.00           H
ATOM   1414  CA  ARG X  92      72.135 127.191  80.404  0.00  0.00           C
ATOM   1415  HA  ARG X  92      73.138 127.221  79.978  0.00  0.00           H
ATOM   1416  CB  ARG X  92      71.737 125.729  80.618  0.00  0.00           C
ATOM   1417  HB2 ARG X  92      71.707 125.514  81.686  0.00  0.00           H
ATOM   1418  HB3 ARG X  92      70.752 125.554  80.185  0.00  0.00           H
ATOM   1419  CG  ARG X  92      72.761 124.815  79.942  0.00  0.00           C
ATOM   1420  HG2 ARG X  92      73.766 125.197  80.119  0.00  0.00           H
ATOM   1421  HG3 ARG X  92      72.678 123.808  80.349  0.00  0.00           H
ATOM   1422  CD  ARG X  92      72.486 124.781  78.438  0.00  0.00           C
ATOM   1423  HD2 ARG X  92      71.410 124.769  78.262  0.00  0.00           H
ATOM   1424  HD3 ARG X  92      72.921 125.662  77.965  0.00  0.00           H
ATOM   1425  NE  ARG X  92      73.073 123.588  77.835  0.00  0.00           N
ATOM   1426  HE  ARG X  92      73.515 122.895  78.421  0.00  0.00           H
ATOM   1427  CZ  ARG X  92      73.044 123.383  76.514  0.00  0.00           C
ATOM   1428  NH1 ARG X  92      72.487 124.254  75.711  0.00  0.00           N
ATOM   1429 HH11 ARG X  92      72.072 125.094  76.091  0.00  0.00           H
ATOM   1430 HH12 ARG X  92      72.474 124.083  74.716  0.00  0.00           H
ATOM   1431  NH2 ARG X  92      73.576 122.301  76.020  0.00  0.00           N
ATOM   1432 HH21 ARG X  92      74.005 121.627  76.637  0.00  0.00           H
ATOM   1433 HH22 ARG X  92      73.556 122.143  75.023  0.00  0.00           H
ATOM   1434  C   ARG X  92      71.181 127.837  79.404  0.00  0.00           C
ATOM   1435  O   ARG X  92      71.562 128.146  78.275  0.00  0.00           O
ATOM   1436  N   GLY X  93      69.937 128.029  79.827  0.00  0.00           N
ATOM   1437  H   GLY X  93      69.667 127.760  80.763  0.00  0.00           H
ATOM   1438  CA  GLY X  93      68.928 128.629  78.963  0.00  0.00           C
ATOM   1439  HA2 GLY X  93      68.227 129.199  79.574  0.00  0.00           H
ATOM   1440  HA3 GLY X  93      69.416 129.297  78.253  0.00  0.00           H
ATOM   1441  C   GLY X  93      68.158 127.559  78.191  0.00  0.00           C
ATOM   1442  O   GLY X  93      67.139 127.848  77.566  0.00  0.00           O
ATOM   1443  N   VAL X  94      68.646 126.318  78.243  0.00  0.00           N
ATOM   1444  H   VAL X  94      69.493 126.120  78.755  0.00  0.00           H
ATOM   1445  CA  VAL X  94      67.985 125.221  77.549  0.00  0.00           C
ATOM   1446  HA  VAL X  94      67.052 125.566  77.102  0.00  0.00           H
ATOM   1447  CB  VAL X  94      68.891 124.688  76.439  0.00  0.00           C
ATOM   1448  HB  VAL X  94      69.851 124.395  76.864  0.00  0.00           H
ATOM   1449  CG1 VAL X  94      68.234 123.476  75.780  0.00  0.00           C
ATOM   1450 HG11 VAL X  94      67.274 123.769  75.355  0.00  0.00           H
ATOM   1451 HG12 VAL X  94      68.881 123.097  74.989  0.00  0.00           H
ATOM   1452 HG13 VAL X  94      68.078 122.697  76.526  0.00  0.00           H
ATOM   1453  CG2 VAL X  94      69.112 125.782  75.391  0.00  0.00           C
ATOM   1454 HG21 VAL X  94      69.583 126.646  75.861  0.00  0.00           H
ATOM   1455 HG22 VAL X  94      69.758 125.403  74.600  0.00  0.00           H
ATOM   1456 HG23 VAL X  94      68.153 126.078  74.966  0.00  0.00           H
ATOM   1457  C   VAL X  94      67.657 124.096  78.525  0.00  0.00           C
ATOM   1458  O   VAL X  94      66.498 123.890  78.883  0.00  0.00           O
ATOM   1459  N   VAL X  95      68.689 123.376  78.956  0.00  0.00           N
ATOM   1460  H   VAL X  95      69.623 123.569  78.623  0.00  0.00           H
ATOM   1461  CA  VAL X  95      68.503 122.275  79.895  0.00  0.00           C
ATOM   1462  HA  VAL X  95      67.777 121.565  79.499  0.00  0.00           H
ATOM   1463  CB  VAL X  95      69.829 121.545  80.119  0.00  0.00           C
ATOM   1464  HB  VAL X  95      70.598 122.267  80.395  0.00  0.00           H
ATOM   1465  CG1 VAL X  95      69.667 120.518  81.243  0.00  0.00           C
ATOM   1466 HG11 VAL X  95      68.898 119.796  80.968  0.00  0.00           H
ATOM   1467 HG12 VAL X  95      70.612 120.000  81.401  0.00  0.00           H
ATOM   1468 HG13 VAL X  95      69.374 121.027  82.162  0.00  0.00           H
ATOM   1469  CG2 VAL X  95      70.240 120.830  78.830  0.00  0.00           C
ATOM   1470 HG21 VAL X  95      70.358 121.561  78.030  0.00  0.00           H
ATOM   1471 HG22 VAL X  95      71.184 120.310  78.988  0.00  0.00           H
ATOM   1472 HG23 VAL X  95      69.470 120.110  78.553  0.00  0.00           H
ATOM   1473  C   VAL X  95      67.972 122.799  81.226  0.00  0.00           C
ATOM   1474  O   VAL X  95      67.064 122.215  81.818  0.00  0.00           O
ATOM   1475  N   ARG X  96      68.548 123.906  81.691  0.00  0.00           N
ATOM   1476  H   ARG X  96      69.299 124.346  81.178  0.00  0.00           H
ATOM   1477  CA  ARG X  96      68.132 124.504  82.955  0.00  0.00           C
ATOM   1478  HA  ARG X  96      67.349 123.900  83.414  0.00  0.00           H
ATOM   1479  CB  ARG X  96      69.319 124.580  83.918  0.00  0.00           C
ATOM   1480  HB2 ARG X  96      70.141 125.111  83.439  0.00  0.00           H
ATOM   1481  HB3 ARG X  96      69.020 125.113  84.821  0.00  0.00           H
ATOM   1482  CG  ARG X  96      69.771 123.166  84.287  0.00  0.00           C
ATOM   1483  HG2 ARG X  96      68.953 122.640  84.779  0.00  0.00           H
ATOM   1484  HG3 ARG X  96      70.057 122.628  83.383  0.00  0.00           H
ATOM   1485  CD  ARG X  96      70.969 123.245  85.234  0.00  0.00           C
ATOM   1486  HD2 ARG X  96      71.331 122.243  85.460  0.00  0.00           H
ATOM   1487  HD3 ARG X  96      71.769 123.826  84.775  0.00  0.00           H
ATOM   1488  NE  ARG X  96      70.579 123.893  86.482  0.00  0.00           N
ATOM   1489  HE  ARG X  96      70.811 124.865  86.633  0.00  0.00           H
ATOM   1490  CZ  ARG X  96      69.921 123.239  87.442  0.00  0.00           C
ATOM   1491  NH1 ARG X  96      69.593 121.981  87.296  0.00  0.00           N
ATOM   1492 HH11 ARG X  96      69.839 121.494  86.447  0.00  0.00           H
ATOM   1493 HH12 ARG X  96      69.095 121.504  88.034  0.00  0.00           H
ATOM   1494  NH2 ARG X  96      69.599 123.865  88.540  0.00  0.00           N
ATOM   1495 HH21 ARG X  96      69.849 124.837  88.656  0.00  0.00           H
ATOM   1496 HH22 ARG X  96      69.101 123.376  89.270  0.00  0.00           H
ATOM   1497  C   ARG X  96      67.576 125.906  82.730  0.00  0.00           C
ATOM   1498  O   ARG X  96      68.033 126.634  81.847  0.00  0.00           O
ATOM   1499  N   GLY X  97      66.589 126.279  83.538  0.00  0.00           N
ATOM   1500  H   GLY X  97      66.245 125.650  84.249  0.00  0.00           H
ATOM   1501  CA  GLY X  97      65.975 127.596  83.426  0.00  0.00           C
ATOM   1502  HA2 GLY X  97      66.354 128.239  84.221  0.00  0.00           H
ATOM   1503  HA3 GLY X  97      66.226 128.030  82.458  0.00  0.00           H
ATOM   1504  C   GLY X  97      64.459 127.499  83.547  0.00  0.00           C
ATOM   1505  O   GLY X  97      63.843 126.568  83.027  0.00  0.00           O
ATOM   1506  N   LEU X  98      63.862 128.465  84.238  0.00  0.00           N
ATOM   1507  H   LEU X  98      64.405 129.203  84.663  0.00  0.00           H
ATOM   1508  CA  LEU X  98      62.416 128.478  84.423  0.00  0.00           C
ATOM   1509  HA  LEU X  98      61.995 127.509  84.155  0.00  0.00           H
ATOM   1510  CB  LEU X  98      62.082 128.768  85.887  0.00  0.00           C
ATOM   1511  HB2 LEU X  98      62.894 129.336  86.342  0.00  0.00           H
ATOM   1512  HB3 LEU X  98      61.160 129.348  85.940  0.00  0.00           H
ATOM   1513  CG  LEU X  98      61.898 127.449  86.640  0.00  0.00           C
ATOM   1514  HG  LEU X  98      61.107 126.868  86.167  0.00  0.00           H
ATOM   1515  CD1 LEU X  98      63.204 126.655  86.605  0.00  0.00           C
ATOM   1516 HD11 LEU X  98      63.995 127.236  87.079  0.00  0.00           H
ATOM   1517 HD12 LEU X  98      63.073 125.716  87.142  0.00  0.00           H
ATOM   1518 HD13 LEU X  98      63.476 126.448  85.570  0.00  0.00           H
ATOM   1519  CD2 LEU X  98      61.520 127.743  88.094  0.00  0.00           C
ATOM   1520 HD21 LEU X  98      60.589 128.311  88.121  0.00  0.00           H
ATOM   1521 HD22 LEU X  98      61.388 126.805  88.633  0.00  0.00           H
ATOM   1522 HD23 LEU X  98      62.312 128.324  88.566  0.00  0.00           H
ATOM   1523  C   LEU X  98      61.770 129.536  83.534  0.00  0.00           C
ATOM   1524  O   LEU X  98      60.707 129.310  82.957  0.00  0.00           O
ATOM   1525  N   LYS X  99      62.421 130.690  83.427  0.00  0.00           N
ATOM   1526  H   LYS X  99      63.284 130.842  83.929  0.00  0.00           H
ATOM   1527  CA  LYS X  99      61.899 131.776  82.606  0.00  0.00           C
ATOM   1528  HA  LYS X  99      62.463 132.690  82.791  0.00  0.00           H
ATOM   1529  CB  LYS X  99      62.024 131.415  81.125  0.00  0.00           C
ATOM   1530  HB2 LYS X  99      61.668 130.397  80.967  0.00  0.00           H
ATOM   1531  HB3 LYS X  99      61.425 132.105  80.531  0.00  0.00           H
ATOM   1532  CG  LYS X  99      63.490 131.514  80.698  0.00  0.00           C
ATOM   1533  HG2 LYS X  99      63.878 132.499  80.958  0.00  0.00           H
ATOM   1534  HG3 LYS X  99      64.070 130.748  81.211  0.00  0.00           H
ATOM   1535  CD  LYS X  99      63.597 131.307  79.185  0.00  0.00           C
ATOM   1536  HD2 LYS X  99      62.884 131.958  78.679  0.00  0.00           H
ATOM   1537  HD3 LYS X  99      64.607 131.551  78.856  0.00  0.00           H
ATOM   1538  CE  LYS X  99      63.287 129.848  78.843  0.00  0.00           C
ATOM   1539  HE2 LYS X  99      63.968 129.194  79.388  0.00  0.00           H
ATOM   1540  HE3 LYS X  99      62.259 129.619  79.125  0.00  0.00           H
ATOM   1541  NZ  LYS X  99      63.459 129.635  77.378  0.00  0.00           N
ATOM   1542  HZ1 LYS X  99      64.411 129.848  77.117  0.00  0.00           H
ATOM   1543  HZ2 LYS X  99      63.254 128.673  77.152  0.00  0.00           H
ATOM   1544  HZ3 LYS X  99      62.828 130.241  76.873  0.00  0.00           H
ATOM   1545  C   LYS X  99      60.438 132.050  82.943  0.00  0.00           C
ATOM   1546  O   LYS X  99      59.595 131.776  82.105  0.00  0.00           O
ATOM   1547  OXT LYS X  99      60.182 132.531  84.035  0.00  0.00           O
ATOM   1548  Cl- Cl- X 100      76.465 104.009  81.365  0.00  0.00          CL
ATOM   1549  Na+ Na+ X 101      76.107 101.608  85.274  0.00  0.00          NA
ATOM   1550  Cl- Cl- X 102      75.846 101.482  88.082  0.00  0.00          CL
ATOM   1551  Na+ Na+ X 103      75.053 104.484  91.648  0.00  0.00          NA
ATOM   1552  Cl- Cl- X 104      75.502 106.302  94.579  0.00  0.00          CL
ATOM   1553  Na+ Na+ X 105      69.944 105.993 101.511  0.00  0.00          NA
ATOM   1554  Cl- Cl- X 106      66.076 109.482 102.477  0.00  0.00          CL
ATOM   1555  Na+ Na+ X 107      69.140 114.356 108.509  0.00  0.00          NA
ATOM   1556  Cl- Cl- X 108      68.645 115.102 103.830  0.00  0.00          CL
ATOM   1557  Na+ Na+ X 109      64.577 112.462 105.445  0.00  0.00          NA
ATOM   1558  Cl- Cl- X 110      62.502 116.112 107.227  0.00  0.00          CL
ATOM   1559  Na+ Na+ X 111      57.247 120.476 104.134  0.00  0.00          NA
ATOM   1560  Cl- Cl- X 112      70.535 111.278 106.298  0.00  0.00          CL
ATOM   1561  Na+ Na+ X 113      72.451 113.026 104.773  0.00  0.00          NA
ATOM   1562  Cl- Cl- X 114      54.182 122.733 105.613  0.00  0.00          CL
ATOM   1563  Na+ Na+ X 115      66.440 117.895 106.133  0.00  0.00          NA
ATOM   1564  Cl- Cl- X 116      70.354 117.156 109.327  0.00  0.00          CL
ATOM   1565  Na+ Na+ X 117      50.125 123.348 104.841  0.00  0.00          NA
ATOM   1566  Cl- Cl- X 118      48.144 121.746 103.729  0.00  0.00          CL
ATOM   1567  Na+ Na+ X 119      48.631 117.923 103.063  0.00  0.00          NA
ATOM   1568  Cl- Cl- X 120      52.652 117.393 102.316  0.00  0.00          CL
ATOM   1569  Na+ Na+ X 121      55.816 115.827  99.119  0.00  0.00          NA
ATOM   1570  Cl- Cl- X 122      57.279 117.472 103.759  0.00  0.00          CL
ATOM   1571  Na+ Na+ X 123      59.360 116.066 108.955  0.00  0.00          NA
ATOM   1572  Cl- Cl- X 124      54.779 114.202  96.843  0.00  0.00          CL
ATOM   1573  Na+ Na+ X 125      53.959 113.667 102.120  0.00  0.00          NA
ATOM   1574  Cl- Cl- X 126      56.085 112.359 101.035  0.00  0.00          CL
ATOM   1575  Na+ Na+ X 127      55.376 110.977  98.619  0.00  0.00          NA
ATOM   1576  Cl- Cl- X 128      52.788 109.228  98.829  0.00  0.00          CL
ATOM   1577  Na+ Na+ X 129      51.157 111.090  96.943  0.00  0.00          NA
ATOM   1578  Cl- Cl- X 130      50.786 113.585 101.213  0.00  0.00          CL
ATOM   1579  Na+ Na+ X 131      54.464 119.363 107.367  0.00  0.00          NA
ATOM   1580  Cl- Cl- X 132      57.734 120.597 109.456  0.00  0.00          CL
ATOM   1581  Na+ Na+ X 133      57.200 124.839 108.221  0.00  0.00          NA
ATOM   1582  Cl- Cl- X 134      60.894 122.090 105.518  0.00  0.00          CL
ATOM   1583  Na+ Na+ X 135      59.920 118.047 103.996  0.00  0.00          NA
ATOM   1584  Cl- Cl- X 136      62.895 115.249 102.382  0.00  0.00          CL
ATOM   1585  Na+ Na+ X 137      64.525 111.412 100.021  0.00  0.00          NA
ATOM   1586  Cl- Cl- X 138      73.262 109.827 101.776  0.00  0.00          CL
ATOM   1587  Na+ Na+ X 139      76.453 110.819  97.062  0.00  0.00          NA
ATOM   1588  Cl- Cl- X 140      81.715 110.069  96.135  0.00  0.00          CL
ATOM   1589  Na+ Na+ X 141      79.217 106.605  95.224  0.00  0.00          NA
ATOM   1590  Cl- Cl- X 142      78.551 103.288  94.093  0.00  0.00          CL
ATOM   1591  Na+ Na+ X 143      79.034 100.075  90.348  0.00  0.00          NA
ATOM   1592  Cl- Cl- X 144      79.754 103.222  86.658  0.00  0.00          CL
ATOM   1593  Na+ Na+ X 145      80.124 104.043  81.876  0.00  0.00          NA
ATOM   1594  Cl- Cl- X 146      83.125 101.590  78.830  0.00  0.00          CL
ATOM   1595  Na+ Na+ X 147      83.770 110.686  93.938  0.00  0.00          NA
ATOM   1596  Cl- Cl- X 148      83.940 110.218  90.021  0.00  0.00          CL
ATOM   1597  Na+ Na+ X 149      83.786 107.204  86.145  0.00  0.00          NA
ATOM   1598  Cl- Cl- X 150      85.064 103.479  82.206  0.00  0.00          CL
ATOM   1599  Na+ Na+ X 151      83.741  98.797  83.321  0.00  0.00          NA
ATOM   1600  Cl- Cl- X 152      79.667  96.545  86.262  0.00  0.00          CL
ATOM   1601  Na+ Na+ X 153      87.992 103.226  80.003  0.00  0.00          NA
ATOM   1602  Cl- Cl- X 154      91.989 101.681  81.175  0.00  0.00          CL
ATOM   1603  Na+ Na+ X 155      93.764  99.588  81.974  0.00  0.00          NA
ATOM   1604  Cl- Cl- X 156      95.886  94.765  79.483  0.00  0.00          CL
ATOM   1605  Na+ Na+ X 157      97.318  92.647  81.099  0.00  0.00          NA
ATOM   1606  Cl- Cl- X 158      88.506  94.718  82.353  0.00  0.00          CL
ATOM   1607  Na+ Na+ X 159      93.805  93.493  82.174  0.00  0.00          NA
ATOM   1608  Cl- Cl- X 160      95.758  89.897  81.354  0.00  0.00          CL
ATOM   1609  Na+ Na+ X 161      81.014  93.769  85.316  0.00  0.00          NA
ATOM   1610  Cl- Cl- X 162      78.458  92.647  81.099  0.00  0.00          CL
ATOM   1611  Na+ Na+ X 163      77.265  95.526  84.941  0.00  0.00          NA
ATOM   1612  Cl- Cl- X 164      76.800  90.318  85.464  0.00  0.00          CL
ATOM   1613  Na+ Na+ X 165      73.262  90.960  82.917  0.00  0.00          NA
ATOM   1614  Cl- Cl- X 166      72.819  94.800  83.260  0.00  0.00          CL
ATOM   1615  Na+ Na+ X 167      80.244  89.407  81.718  0.00  0.00          NA
ATOM   1616  Cl- Cl- X 168      84.936  90.616  83.617  0.00  0.00          CL
ATOM   1617  Na+ Na+ X 169      87.142  90.923  82.146  0.00  0.00          NA
ATOM   1618  Cl- Cl- X 170      92.889  97.271  83.172  0.00  0.00          CL
ATOM   1619  Na+ Na+ X 171      89.927  97.314  86.368  0.00  0.00          NA
ATOM   1620  Cl- Cl- X 172      83.718  97.131  85.882  0.00  0.00          CL
ATOM   1621  Na+ Na+ X 173      73.497  87.767  85.804  0.00  0.00          NA
ATOM   1622  Cl- Cl- X 174      69.944  87.126  82.651  0.00  0.00          CL
ATOM   1623  Na+ Na+ X 175      66.076  90.616  83.617  0.00  0.00          NA
ATOM   1624  Cl- Cl- X 176      66.347  93.597  84.512  0.00  0.00          CL
ATOM   1625  Na+ Na+ X 177      68.645  96.234  84.970  0.00  0.00          NA
ATOM   1626  Cl- Cl- X 178      64.265 101.590  78.830  0.00  0.00          CL
ATOM   1627  Na+ Na+ X 179      64.430 100.507  85.234  0.00  0.00          NA
ATOM   1628  Cl- Cl- X 180      66.440  99.027  87.273  0.00  0.00          CL
ATOM   1629  Na+ Na+ X 181      66.032  97.261  80.366  0.00  0.00          NA
ATOM   1630  Cl- Cl- X 182      69.654 100.553  83.284  0.00  0.00          CL
ATOM   1631  Na+ Na+ X 183      73.129 101.681  81.175  0.00  0.00          NA
ATOM   1632  Cl- Cl- X 184      65.179  92.674  78.301  0.00  0.00          CL
ATOM   1633  Na+ Na+ X 185      61.049 101.179  77.089  0.00  0.00          NA
ATOM   1634  Cl- Cl- X 186      57.247 101.608  85.274  0.00  0.00          CL
ATOM   1635  Na+ Na+ X 187      54.632 105.234  83.400  0.00  0.00          NA
ATOM   1636  Cl- Cl- X 188      52.262 106.248  87.860  0.00  0.00          CL
ATOM   1637  Na+ Na+ X 189      57.200 105.971  89.362  0.00  0.00          NA
ATOM   1638  Cl- Cl- X 190      55.445 107.417  81.162  0.00  0.00          CL
ATOM   1639  Na+ Na+ X 191      51.860 108.034  82.434  0.00  0.00          NA
ATOM   1640  Cl- Cl- X 192      58.265 101.428  80.278  0.00  0.00          CL
ATOM   1641  Na+ Na+ X 193      61.264 104.043  81.876  0.00  0.00          NA
ATOM   1642  Cl- Cl- X 194      63.421 102.951  85.822  0.00  0.00          CL
ATOM   1643  Na+ Na+ X 195      64.790 100.793  88.419  0.00  0.00          NA
ATOM   1644  Cl- Cl- X 196      59.819 106.220  90.447  0.00  0.00          CL
ATOM   1645  Na+ Na+ X 197      59.996 100.771  87.624  0.00  0.00          NA
ATOM   1646  Cl- Cl- X 198      61.841 103.234  92.339  0.00  0.00          CL
ATOM   1647  Na+ Na+ X 199      61.505 106.235  92.855  0.00  0.00          NA
ATOM   1648  Cl- Cl- X 200      62.855 110.069  96.135  0.00  0.00          CL
ATOM   1649  Na+ Na+ X 201      60.174 118.941 109.207  0.00  0.00          NA
ATOM   1650  Cl- Cl- X 202      66.258 119.471 109.400  0.00  0.00          CL
ATOM   1651  Na+ Na+ X 203      71.357 124.344 109.331  0.00  0.00          NA
ATOM   1652  Cl- Cl- X 204      68.850 126.698 107.339  0.00  0.00          CL
ATOM   1653  Na+ Na+ X 205      64.962 122.446 107.996  0.00  0.00          NA
ATOM   1654  Cl- Cl- X 206      61.822 123.380 108.243  0.00  0.00          CL
ATOM   1655  Na+ Na+ X 207      65.080 129.085 108.881  0.00  0.00          NA
ATOM   1656  Cl- Cl- X 208      61.047 130.622 107.296  0.00  0.00          CL
ATOM   1657  Na+ Na+ X 209      58.367 134.303 106.322  0.00  0.00          NA
ATOM   1658  Cl- Cl- X 210      54.830 133.585 106.560  0.00  0.00          CL
ATOM   1659  Na+ Na+ X 211      52.207 135.048 105.229  0.00  0.00          NA
ATOM   1660  Cl- Cl- X 212      52.009 140.055 104.371  0.00  0.00          CL
ATOM   1661  Na+ Na+ X 213      54.632 142.969 102.260  0.00  0.00          NA
ATOM   1662  Cl- Cl- X 214      59.367 143.550 101.509  0.00  0.00          CL
ATOM   1663  Na+ Na+ X 215      59.449 146.686  97.773  0.00  0.00          NA
ATOM   1664  Cl- Cl- X 216      59.918 149.721  96.366  0.00  0.00          CL
ATOM   1665  Na+ Na+ X 217      61.836 152.156  99.526  0.00  0.00          NA
ATOM   1666  Cl- Cl- X 218      64.886 151.674 101.183  0.00  0.00          CL
ATOM   1667  Na+ Na+ X 219      64.926 144.938 105.005  0.00  0.00          NA
ATOM   1668  Cl- Cl- X 220      65.410 142.277 105.462  0.00  0.00          CL
ATOM   1669  Na+ Na+ X 221      69.646 151.320 101.213  0.00  0.00          NA
ATOM   1670  Cl- Cl- X 222      78.227 143.550 101.509  0.00  0.00          CL
ATOM   1671  Na+ Na+ X 223      79.754 140.956 105.518  0.00  0.00          NA
ATOM   1672  Cl- Cl- X 224      74.945 150.094 101.035  0.00  0.00          CL
ATOM   1673  Na+ Na+ X 225      78.458 149.249  99.959  0.00  0.00          NA
ATOM   1674  Cl- Cl- X 226      78.780 136.913 103.996  0.00  0.00          CL
ATOM   1675  Na+ Na+ X 227      76.107 139.342 104.134  0.00  0.00          NA
ATOM   1676  Cl- Cl- X 228      55.445 145.152 100.022  0.00  0.00          CL
ATOM   1677  Na+ Na+ X 229      60.894 140.956 105.518  0.00  0.00          NA
ATOM   1678  Cl- Cl- X 230      62.467 137.563 106.216  0.00  0.00          CL
ATOM   1679  Na+ Na+ X 231      66.440 136.762 106.133  0.00  0.00          NA
ATOM   1680  Cl- Cl- X 232      67.447 132.826 106.498  0.00  0.00          CL
ATOM   1681  Na+ Na+ X 233      70.535 130.145 106.298  0.00  0.00          NA
ATOM   1682  Cl- Cl- X 234      74.361 127.827 108.788  0.00  0.00          CL
ATOM   1683  Na+ Na+ X 235      64.633 133.385 107.360  0.00  0.00          NA
ATOM   1684  Cl- Cl- X 236      73.042 141.600 105.613  0.00  0.00          CL
ATOM   1685  Na+ Na+ X 237      73.497 144.367 104.664  0.00  0.00          NA
ATOM   1686  Cl- Cl- X 238      70.613 144.501 104.078  0.00  0.00          CL
ATOM   1687  Na+ Na+ X 239      67.004 140.613 103.729  0.00  0.00          NA
ATOM   1688  Cl- Cl- X 240      67.491 136.790 103.063  0.00  0.00          CL
ATOM   1689  Na+ Na+ X 241      70.720 145.768 101.294  0.00  0.00          NA
ATOM   1690  Cl- Cl- X 242      66.076 147.216 102.477  0.00  0.00          CL
ATOM   1691  Na+ Na+ X 243      61.384 146.007 100.578  0.00  0.00          NA
ATOM   1692  Cl- Cl- X 244      63.633 142.063 102.243  0.00  0.00          CL
ATOM   1693  Na+ Na+ X 245      77.265 133.260 103.801  0.00  0.00          NA
ATOM   1694  Cl- Cl- X 246      72.451 131.893 104.773  0.00  0.00          CL
ATOM   1695  Na+ Na+ X 247      71.512 136.260 102.316  0.00  0.00          NA
ATOM   1696  Cl- Cl- X 248      74.676 136.089 106.231  0.00  0.00          CL
ATOM   1697  Na+ Na+ X 249      73.014 131.897 110.414  0.00  0.00          NA
ATOM   1698  Cl- Cl- X 250      83.385 149.146 100.021  0.00  0.00          CL
ATOM   1699  Na+ Na+ X 251      82.646 145.464 102.343  0.00  0.00          NA
ATOM   1700  Cl- Cl- X 252      82.281 140.684 104.682  0.00  0.00          CL
ATOM   1701  Na+ Na+ X 253      83.741 136.531 102.181  0.00  0.00          NA
ATOM   1702  Cl- Cl- X 254      81.755 134.117 102.382  0.00  0.00          CL
ATOM   1703  Na+ Na+ X 255      84.039 149.275  97.161  0.00  0.00          NA
ATOM   1704  Cl- Cl- X 256      78.778 149.721  96.366  0.00  0.00          CL
ATOM   1705  Na+ Na+ X 257      76.305 151.712  95.656  0.00  0.00          NA
ATOM   1706  Cl- Cl- X 258      72.233 154.074  95.653  0.00  0.00          CL
ATOM   1707  Na+ Na+ X 259      73.324 157.098  88.507  0.00  0.00          NA
ATOM   1708  Cl- Cl- X 260      72.982 159.790  90.312  0.00  0.00          CL
ATOM   1709  Na+ Na+ X 261      73.481 157.645  93.424  0.00  0.00          NA
ATOM   1710  Cl- Cl- X 262      75.938 154.374  91.562  0.00  0.00          CL
ATOM   1711  Na+ Na+ X 263      74.744 159.346  83.480  0.00  0.00          NA
ATOM   1712  Cl- Cl- X 264      74.305 164.018  81.162  0.00  0.00          CL
ATOM   1713  Na+ Na+ X 265      75.502 162.904  75.719  0.00  0.00          NA
ATOM   1714  Cl- Cl- X 266      76.283 162.820  86.217  0.00  0.00          CL
ATOM   1715  Na+ Na+ X 267      78.227 162.417  82.649  0.00  0.00          NA
ATOM   1716  Cl- Cl- X 268      82.454 164.494  79.546  0.00  0.00          CL
ATOM   1717  Na+ Na+ X 269      84.004 162.180  76.294  0.00  0.00          NA
ATOM   1718  Cl- Cl- X 270      80.365 162.837  73.995  0.00  0.00          CL
ATOM   1719  Na+ Na+ X 271      84.042 163.729  72.635  0.00  0.00          NA
ATOM   1720  Cl- Cl- X 272      87.780 161.320  72.897  0.00  0.00          CL
ATOM   1721  Na+ Na+ X 273      90.451 159.453  73.775  0.00  0.00          NA
ATOM   1722  Cl- Cl- X 274      89.394 162.145  78.654  0.00  0.00          CL
ATOM   1723  Na+ Na+ X 275      84.270 161.143  86.602  0.00  0.00          NA
ATOM   1724  Cl- Cl- X 276      79.754 159.824  86.658  0.00  0.00          CL
ATOM   1725  Na+ Na+ X 277      79.034 156.675  90.348  0.00  0.00          NA
ATOM   1726  Cl- Cl- X 278      83.241 159.984  74.450  0.00  0.00          CL
ATOM   1727  Na+ Na+ X 279      80.701 159.835  73.479  0.00  0.00          NA
ATOM   1728  Cl- Cl- X 280      76.515 158.652  74.312  0.00  0.00          CL
ATOM   1729  Na+ Na+ X 281      86.915 158.745  70.388  0.00  0.00          NA
ATOM   1730  Cl- Cl- X 282      84.270 161.143  67.742  0.00  0.00          CL
ATOM   1731  Na+ Na+ X 283      85.064 160.081  63.347  0.00  0.00          NA
ATOM   1732  Cl- Cl- X 284      80.124 160.645  81.876  0.00  0.00          CL
ATOM   1733  O   WAT X 285     116.604 167.501 123.677  0.00  0.00           O
ATOM   1734  H1  WAT X 285     116.376 167.472 122.748  0.00  0.00           H
ATOM   1735  H2  WAT X 285     116.089 168.227 124.029  0.00  0.00           H
ATOM   1736  EPW WAT X 285     116.506 167.593 123.601  0.00  0.00            
ATOM   1737  O   WAT X 286     114.520 165.786 123.184  0.00  0.00           O
ATOM   1738  H1  WAT X 286     113.960 165.339 123.817  0.00  0.00           H
ATOM   1739  H2  WAT X 286     114.374 166.718 123.350  0.00  0.00           H
ATOM   1740  EPW WAT X 286     114.427 165.850 123.289  0.00  0.00            
ATOM   1741  O   WAT X 287     115.339 174.027 112.432  0.00  0.00           O
ATOM   1742  H1  WAT X 287     115.185 173.571 113.258  0.00  0.00           H
ATOM   1743  H2  WAT X 287     114.704 173.646 111.825  0.00  0.00           H
ATOM   1744  EPW WAT X 287     115.235 173.917 112.461  0.00  0.00            
ATOM   1745  O   WAT X 288     118.734 169.236 123.036  0.00  0.00           O
ATOM   1746  H1  WAT X 288     118.131 169.878 123.412  0.00  0.00           H
ATOM   1747  H2  WAT X 288     119.523 169.306 123.574  0.00  0.00           H
ATOM   1748  EPW WAT X 288     118.758 169.330 123.157  0.00  0.00            
ATOM   1749  O   WAT X 289     121.157 169.062 124.304  0.00  0.00           O
ATOM   1750  H1  WAT X 289     120.979 168.180 123.978  0.00  0.00           H
ATOM   1751  H2  WAT X 289     120.838 169.643 123.613  0.00  0.00           H
ATOM   1752  EPW WAT X 289     121.091 169.023 124.170  0.00  0.00            
ATOM   1753  O   WAT X 290     120.845 177.059 116.550  0.00  0.00           O
ATOM   1754  H1  WAT X 290     120.419 177.666 115.946  0.00  0.00           H
ATOM   1755  H2  WAT X 290     121.722 177.421 116.676  0.00  0.00           H
ATOM   1756  EPW WAT X 290     120.904 177.186 116.487  0.00  0.00            
ATOM   1757  O   WAT X 291     118.812 168.109 111.793  0.00  0.00           O
ATOM   1758  H1  WAT X 291     118.546 168.572 112.587  0.00  0.00           H
ATOM   1759  H2  WAT X 291     118.828 168.786 111.115  0.00  0.00           H
ATOM   1760  EPW WAT X 291     118.779 168.260 111.808  0.00  0.00            
ATOM   1761  O   WAT X 292     119.047 175.298 125.076  0.00  0.00           O
ATOM   1762  H1  WAT X 292     118.919 176.163 125.466  0.00  0.00           H
ATOM   1763  H2  WAT X 292     119.490 175.471 124.246  0.00  0.00           H
ATOM   1764  EPW WAT X 292     119.089 175.435 125.018  0.00  0.00            
ATOM   1765  O   WAT X 293     121.923 176.249 112.095  0.00  0.00           O
ATOM   1766  H1  WAT X 293     121.152 176.271 111.528  0.00  0.00           H
ATOM   1767  H2  WAT X 293     122.628 176.606 111.556  0.00  0.00           H
ATOM   1768  EPW WAT X 293     121.914 176.299 111.949  0.00  0.00            
ATOM   1769  O   WAT X 294     110.171 169.628 123.633  0.00  0.00           O
ATOM   1770  H1  WAT X 294     109.894 170.197 122.915  0.00  0.00           H
ATOM   1771  H2  WAT X 294     110.773 169.004 123.227  0.00  0.00           H
ATOM   1772  EPW WAT X 294     110.214 169.620 123.485  0.00  0.00            
ATOM   1773  O   WAT X 295     111.044 175.964 126.227  0.00  0.00           O
ATOM   1774  H1  WAT X 295     110.123 176.184 126.087  0.00  0.00           H
ATOM   1775  H2  WAT X 295     111.426 175.961 125.349  0.00  0.00           H
ATOM   1776  EPW WAT X 295     110.973 175.993 126.092  0.00  0.00            
ATOM   1777  O   WAT X 296     114.746 170.234 117.203  0.00  0.00           O
ATOM   1778  H1  WAT X 296     114.339 170.234 116.337  0.00  0.00           H
ATOM   1779  H2  WAT X 296     115.435 170.896 117.146  0.00  0.00           H
ATOM   1780  EPW WAT X 296     114.783 170.321 117.082  0.00  0.00            
ATOM   1781  O   WAT X 297     112.865 166.630 125.221  0.00  0.00           O
ATOM   1782  H1  WAT X 297     112.658 167.528 124.964  0.00  0.00           H
ATOM   1783  H2  WAT X 297     113.221 166.229 124.428  0.00  0.00           H
ATOM   1784  EPW WAT X 297     112.885 166.695 125.083  0.00  0.00            
ATOM   1785  O   WAT X 298     114.173 167.421 115.922  0.00  0.00           O
ATOM   1786  H1  WAT X 298     113.415 167.433 116.506  0.00  0.00           H
ATOM   1787  H2  WAT X 298     114.706 168.165 116.202  0.00  0.00           H
ATOM   1788  EPW WAT X 298     114.143 167.520 116.036  0.00  0.00            
ATOM   1789  O   WAT X 299     121.213 171.118 126.220  0.00  0.00           O
ATOM   1790  H1  WAT X 299     120.627 171.432 125.531  0.00  0.00           H
ATOM   1791  H2  WAT X 299     121.938 171.743 126.221  0.00  0.00           H
ATOM   1792  EPW WAT X 299     121.231 171.242 126.130  0.00  0.00            
ATOM   1793  O   WAT X 300     118.833 171.619 115.753  0.00  0.00           O
ATOM   1794  H1  WAT X 300     118.008 171.637 115.267  0.00  0.00           H
ATOM   1795  H2  WAT X 300     118.583 171.805 116.658  0.00  0.00           H
ATOM   1796  EPW WAT X 300     118.691 171.646 115.808  0.00  0.00            
ATOM   1797  O   WAT X 301     113.658 173.242 110.423  0.00  0.00           O
ATOM   1798  H1  WAT X 301     113.055 172.504 110.326  0.00  0.00           H
ATOM   1799  H2  WAT X 301     113.331 173.900 109.810  0.00  0.00           H
ATOM   1800  EPW WAT X 301     113.535 173.231 110.329  0.00  0.00            
ATOM   1801  O   WAT X 302     116.808 172.195 120.698  0.00  0.00           O
ATOM   1802  H1  WAT X 302     115.927 172.487 120.465  0.00  0.00           H
ATOM   1803  H2  WAT X 302     117.335 172.382 119.921  0.00  0.00           H
ATOM   1804  EPW WAT X 302     116.761 172.258 120.564  0.00  0.00            
ATOM   1805  O   WAT X 303     121.105 168.014 118.882  0.00  0.00           O
ATOM   1806  H1  WAT X 303     120.153 168.077 118.953  0.00  0.00           H
ATOM   1807  H2  WAT X 303     121.434 168.741 119.409  0.00  0.00           H
ATOM   1808  EPW WAT X 303     121.023 168.118 118.961  0.00  0.00            
ATOM   1809  O   WAT X 304     123.584 169.339 112.745  0.00  0.00           O
ATOM   1810  H1  WAT X 304     123.480 169.683 111.858  0.00  0.00           H
ATOM   1811  H2  WAT X 304     123.714 170.115 113.290  0.00  0.00           H
ATOM   1812  EPW WAT X 304     123.587 169.486 112.700  0.00  0.00            
ATOM   1813  O   WAT X 305     124.071 174.523 121.924  0.00  0.00           O
ATOM   1814  H1  WAT X 305     123.196 174.781 121.633  0.00  0.00           H
ATOM   1815  H2  WAT X 305     124.423 175.306 122.347  0.00  0.00           H
ATOM   1816  EPW WAT X 305     124.002 174.661 121.941  0.00  0.00            
ATOM   1817  O   WAT X 306     115.813 166.512 110.732  0.00  0.00           O
ATOM   1818  H1  WAT X 306     115.471 166.521 109.839  0.00  0.00           H
ATOM   1819  H2  WAT X 306     116.298 167.334 110.812  0.00  0.00           H
ATOM   1820  EPW WAT X 306     115.832 166.622 110.625  0.00  0.00            
ATOM   1821  O   WAT X 307     110.982 166.428 120.636  0.00  0.00           O
ATOM   1822  H1  WAT X 307     110.148 166.882 120.760  0.00  0.00           H
ATOM   1823  H2  WAT X 307     111.570 166.828 121.277  0.00  0.00           H
ATOM   1824  EPW WAT X 307     110.950 166.541 120.737  0.00  0.00            
ATOM   1825  O   WAT X 308     118.416 171.023 118.386  0.00  0.00           O
ATOM   1826  H1  WAT X 308     118.330 170.240 117.844  0.00  0.00           H
ATOM   1827  H2  WAT X 308     117.976 171.711 117.887  0.00  0.00           H
ATOM   1828  EPW WAT X 308     118.347 171.011 118.249  0.00  0.00            
ATOM   1829  O   WAT X 309     120.649 170.365 111.863  0.00  0.00           O
ATOM   1830  H1  WAT X 309     120.023 171.088 111.886  0.00  0.00           H
ATOM   1831  H2  WAT X 309     120.867 170.205 112.781  0.00  0.00           H
ATOM   1832  EPW WAT X 309     120.595 170.439 111.987  0.00  0.00            
ATOM   1833  O   WAT X 310     117.387 172.012 123.982  0.00  0.00           O
ATOM   1834  H1  WAT X 310     116.542 172.332 124.299  0.00  0.00           H
ATOM   1835  H2  WAT X 310     117.861 172.803 123.723  0.00  0.00           H
ATOM   1836  EPW WAT X 310     117.338 172.159 123.990  0.00  0.00            
ATOM   1837  O   WAT X 311     116.576 176.238 125.344  0.00  0.00           O
ATOM   1838  H1  WAT X 311     115.696 175.865 125.396  0.00  0.00           H
ATOM   1839  H2  WAT X 311     116.478 177.006 124.781  0.00  0.00           H
ATOM   1840  EPW WAT X 311     116.447 176.291 125.277  0.00  0.00            
ATOM   1841  O   WAT X 312     124.946 169.046 117.451  0.00  0.00           O
ATOM   1842  H1  WAT X 312     124.250 168.661 117.984  0.00  0.00           H
ATOM   1843  H2  WAT X 312     124.684 169.960 117.340  0.00  0.00           H
ATOM   1844  EPW WAT X 312     124.820 169.116 117.507  0.00  0.00            
ATOM   1845  O   WAT X 313     123.020 174.495 124.993  0.00  0.00           O
ATOM   1846  H1  WAT X 313     122.463 174.889 124.322  0.00  0.00           H
ATOM   1847  H2  WAT X 313     123.875 174.909 124.869  0.00  0.00           H
ATOM   1848  EPW WAT X 313     123.059 174.602 124.889  0.00  0.00            
ATOM   1849  O   WAT X 314     120.847 170.482 114.526  0.00  0.00           O
ATOM   1850  H1  WAT X 314     120.023 170.199 114.923  0.00  0.00           H
ATOM   1851  H2  WAT X 314     120.582 171.010 113.773  0.00  0.00           H
ATOM   1852  EPW WAT X 314     120.703 170.515 114.479  0.00  0.00            
ATOM   1853  O   WAT X 315     113.859 174.074 122.619  0.00  0.00           O
ATOM   1854  H1  WAT X 315     113.482 174.201 123.490  0.00  0.00           H
ATOM   1855  H2  WAT X 315     113.296 174.584 122.037  0.00  0.00           H
ATOM   1856  EPW WAT X 315     113.735 174.158 122.658  0.00  0.00            
ATOM   1857  O   WAT X 316     122.866 175.583 118.075  0.00  0.00           O
ATOM   1858  H1  WAT X 316     122.321 176.084 117.468  0.00  0.00           H
ATOM   1859  H2  WAT X 316     123.560 176.191 118.331  0.00  0.00           H
ATOM   1860  EPW WAT X 316     122.886 175.730 118.028  0.00  0.00            
ATOM   1861  O   WAT X 317     110.849 177.150 118.896  0.00  0.00           O
ATOM   1862  H1  WAT X 317     110.455 177.080 119.765  0.00  0.00           H
ATOM   1863  H2  WAT X 317     111.659 177.640 119.037  0.00  0.00           H
ATOM   1864  EPW WAT X 317     110.904 177.205 119.029  0.00  0.00            
ATOM   1865  O   WAT X 318     120.320 173.693 114.746  0.00  0.00           O
ATOM   1866  H1  WAT X 318     119.648 174.374 114.776  0.00  0.00           H
ATOM   1867  H2  WAT X 318     120.577 173.570 115.660  0.00  0.00           H
ATOM   1868  EPW WAT X 318     120.265 173.767 114.871  0.00  0.00            
ATOM   1869  O   WAT X 319     114.985 170.994 122.661  0.00  0.00           O
ATOM   1870  H1  WAT X 319     114.395 171.733 122.510  0.00  0.00           H
ATOM   1871  H2  WAT X 319     115.598 171.022 121.927  0.00  0.00           H
ATOM   1872  EPW WAT X 319     114.988 171.096 122.545  0.00  0.00            
ATOM   1873  O   WAT X 320     116.370 177.186 120.693  0.00  0.00           O
ATOM   1874  H1  WAT X 320     116.330 178.142 120.656  0.00  0.00           H
ATOM   1875  H2  WAT X 320     116.845 176.935 119.902  0.00  0.00           H
ATOM   1876  EPW WAT X 320     116.427 177.279 120.584  0.00  0.00            
ATOM   1877  O   WAT X 321     109.953 172.941 114.512  0.00  0.00           O
ATOM   1878  H1  WAT X 321     109.288 173.541 114.175  0.00  0.00           H
ATOM   1879  H2  WAT X 321     110.785 173.375 114.324  0.00  0.00           H
ATOM   1880  EPW WAT X 321     109.975 173.078 114.443  0.00  0.00            
ATOM   1881  O   WAT X 322     112.286 177.387 116.715  0.00  0.00           O
ATOM   1882  H1  WAT X 322     111.607 177.107 116.101  0.00  0.00           H
ATOM   1883  H2  WAT X 322     112.188 178.337 116.764  0.00  0.00           H
ATOM   1884  EPW WAT X 322     112.183 177.475 116.640  0.00  0.00            
ATOM   1885  O   WAT X 323     117.700 176.122 111.801  0.00  0.00           O
ATOM   1886  H1  WAT X 323     117.317 176.432 110.980  0.00  0.00           H
ATOM   1887  H2  WAT X 323     117.653 176.878 112.388  0.00  0.00           H
ATOM   1888  EPW WAT X 323     117.643 176.263 111.770  0.00  0.00            
ATOM   1889  O   WAT X 324     111.956 167.577 117.479  0.00  0.00           O
ATOM   1890  H1  WAT X 324     111.718 168.397 117.045  0.00  0.00           H
ATOM   1891  H2  WAT X 324     112.835 167.735 117.824  0.00  0.00           H
ATOM   1892  EPW WAT X 324     112.041 167.706 117.468  0.00  0.00            
ATOM   1893  O   WAT X 325     116.527 166.393 113.483  0.00  0.00           O
ATOM   1894  H1  WAT X 325     116.282 165.518 113.183  0.00  0.00           H
ATOM   1895  H2  WAT X 325     116.435 166.353 114.435  0.00  0.00           H
ATOM   1896  EPW WAT X 325     116.482 166.272 113.569  0.00  0.00            
ATOM   1897  O   WAT X 326     121.759 168.141 116.021  0.00  0.00           O
ATOM   1898  H1  WAT X 326     121.465 167.426 115.457  0.00  0.00           H
ATOM   1899  H2  WAT X 326     121.488 167.880 116.901  0.00  0.00           H
ATOM   1900  EPW WAT X 326     121.684 168.013 116.063  0.00  0.00            
ATOM   1901  O   WAT X 327     113.365 170.658 111.518  0.00  0.00           O
ATOM   1902  H1  WAT X 327     112.440 170.901 111.556  0.00  0.00           H
ATOM   1903  H2  WAT X 327     113.833 171.455 111.763  0.00  0.00           H
ATOM   1904  EPW WAT X 327     113.305 170.795 111.555  0.00  0.00            
ATOM   1905  O   WAT X 328     115.334 175.010 114.807  0.00  0.00           O
ATOM   1906  H1  WAT X 328     114.510 175.497 114.845  0.00  0.00           H
ATOM   1907  H2  WAT X 328     115.798 175.262 115.605  0.00  0.00           H
ATOM   1908  EPW WAT X 328     115.287 175.108 114.917  0.00  0.00            
ATOM   1909  O   WAT X 329     117.629 176.647 114.809  0.00  0.00           O
ATOM   1910  H1  WAT X 329     117.106 175.945 115.194  0.00  0.00           H
ATOM   1911  H2  WAT X 329     117.879 177.196 115.552  0.00  0.00           H
ATOM   1912  EPW WAT X 329     117.593 176.627 114.957  0.00  0.00            
ATOM   1913  O   WAT X 330     124.672 171.514 110.973  0.00  0.00           O
ATOM   1914  H1  WAT X 330     124.193 171.161 111.722  0.00  0.00           H
ATOM   1915  H2  WAT X 330     124.170 172.286 110.710  0.00  0.00           H
ATOM   1916  EPW WAT X 330     124.543 171.570 111.037  0.00  0.00            
ATOM   1917  O   WAT X 331     113.566 176.951 125.802  0.00  0.00           O
ATOM   1918  H1  WAT X 331     113.528 176.633 124.900  0.00  0.00           H
ATOM   1919  H2  WAT X 331     112.694 177.309 125.968  0.00  0.00           H
ATOM   1920  EPW WAT X 331     113.446 176.956 125.705  0.00  0.00            
ATOM   1921  O   WAT X 332     116.500 174.647 122.856  0.00  0.00           O
ATOM   1922  H1  WAT X 332     116.175 173.844 122.449  0.00  0.00           H
ATOM   1923  H2  WAT X 332     115.793 175.282 122.734  0.00  0.00           H
ATOM   1924  EPW WAT X 332     116.364 174.625 122.787  0.00  0.00            
ATOM   1925  O   WAT X 333     122.612 172.729 118.086  0.00  0.00           O
ATOM   1926  H1  WAT X 333     122.114 172.523 118.876  0.00  0.00           H
ATOM   1927  H2  WAT X 333     122.428 173.654 117.921  0.00  0.00           H
ATOM   1928  EPW WAT X 333     122.522 172.824 118.168  0.00  0.00            
ATOM   1929  O   WAT X 334     117.237 171.475 111.826  0.00  0.00           O
ATOM   1930  H1  WAT X 334     116.756 172.293 111.695  0.00  0.00           H
ATOM   1931  H2  WAT X 334     117.671 171.316 110.989  0.00  0.00           H
ATOM   1932  EPW WAT X 334     117.231 171.562 111.699  0.00  0.00            
ATOM   1933  O   WAT X 335     111.201 176.512 112.285  0.00  0.00           O
ATOM   1934  H1  WAT X 335     110.435 176.190 111.810  0.00  0.00           H
ATOM   1935  H2  WAT X 335     110.842 176.913 113.076  0.00  0.00           H
ATOM   1936  EPW WAT X 335     111.053 176.523 112.326  0.00  0.00            
ATOM   1937  O   WAT X 336     110.539 170.268 120.980  0.00  0.00           O
ATOM   1938  H1  WAT X 336     109.741 169.918 121.376  0.00  0.00           H
ATOM   1939  H2  WAT X 336     110.920 170.824 121.661  0.00  0.00           H
ATOM   1940  EPW WAT X 336     110.484 170.296 121.122  0.00  0.00            
ATOM   1941  O   WAT X 337     119.933 173.326 118.709  0.00  0.00           O
ATOM   1942  H1  WAT X 337     119.526 172.566 118.293  0.00  0.00           H
ATOM   1943  H2  WAT X 337     119.275 173.642 119.327  0.00  0.00           H
ATOM   1944  EPW WAT X 337     119.792 173.267 118.735  0.00  0.00            
ATOM   1945  O   WAT X 338     124.470 174.564 116.190  0.00  0.00           O
ATOM   1946  H1  WAT X 338     123.796 174.977 115.650  0.00  0.00           H
ATOM   1947  H2  WAT X 338     125.280 175.011 115.945  0.00  0.00           H
ATOM   1948  EPW WAT X 338     124.488 174.678 116.087  0.00  0.00            
ATOM   1949  O   WAT X 339     112.624 175.055 119.693  0.00  0.00           O
ATOM   1950  H1  WAT X 339     111.667 175.040 119.713  0.00  0.00           H
ATOM   1951  H2  WAT X 339     112.859 175.878 120.124  0.00  0.00           H
ATOM   1952  EPW WAT X 339     112.529 175.162 119.753  0.00  0.00            
ATOM   1953  O   WAT X 340     122.927 169.066 122.232  0.00  0.00           O
ATOM   1954  H1  WAT X 340     122.473 168.624 121.515  0.00  0.00           H
ATOM   1955  H2  WAT X 340     122.386 168.891 123.002  0.00  0.00           H
ATOM   1956  EPW WAT X 340     122.796 168.984 122.239  0.00  0.00            
ATOM   1957  O   WAT X 341     121.466 170.542 120.043  0.00  0.00           O
ATOM   1958  H1  WAT X 341     120.840 170.992 120.610  0.00  0.00           H
ATOM   1959  H2  WAT X 341     121.638 171.162 119.335  0.00  0.00           H
ATOM   1960  EPW WAT X 341     121.406 170.683 120.024  0.00  0.00            
ATOM   1961  O   WAT X 342     120.001 178.419 123.542  0.00  0.00           O
ATOM   1962  H1  WAT X 342     119.608 179.240 123.245  0.00  0.00           H
ATOM   1963  H2  WAT X 342     120.914 178.474 123.259  0.00  0.00           H
ATOM   1964  EPW WAT X 342     120.070 178.534 123.465  0.00  0.00            
ATOM   1965  O   WAT X 343     121.490 167.286 112.799  0.00  0.00           O
ATOM   1966  H1  WAT X 343     120.731 167.039 112.271  0.00  0.00           H
ATOM   1967  H2  WAT X 343     121.315 168.190 113.061  0.00  0.00           H
ATOM   1968  EPW WAT X 343     121.367 167.373 112.764  0.00  0.00            
ATOM   1969  O   WAT X 344     114.025 170.579 114.516  0.00  0.00           O
ATOM   1970  H1  WAT X 344     113.935 170.851 113.602  0.00  0.00           H
ATOM   1971  H2  WAT X 344     114.968 170.601 114.680  0.00  0.00           H
ATOM   1972  EPW WAT X 344     114.137 170.618 114.417  0.00  0.00            
ATOM   1973  O   WAT X 345     123.612 166.471 117.312  0.00  0.00           O
ATOM   1974  H1  WAT X 345     122.950 166.065 116.752  0.00  0.00           H
ATOM   1975  H2  WAT X 345     123.248 166.411 118.195  0.00  0.00           H
ATOM   1976  EPW WAT X 345     123.477 166.409 117.354  0.00  0.00            
ATOM   1977  O   WAT X 346     115.971 173.495 116.915  0.00  0.00           O
ATOM   1978  H1  WAT X 346     115.783 172.744 117.477  0.00  0.00           H
ATOM   1979  H2  WAT X 346     115.115 173.888 116.745  0.00  0.00           H
ATOM   1980  EPW WAT X 346     115.833 173.448 116.967  0.00  0.00            
ATOM   1981  O   WAT X 347     117.627 168.355 126.156  0.00  0.00           O
ATOM   1982  H1  WAT X 347     116.705 168.432 125.911  0.00  0.00           H
ATOM   1983  H2  WAT X 347     118.079 168.973 125.580  0.00  0.00           H
ATOM   1984  EPW WAT X 347     117.565 168.447 126.047  0.00  0.00            
ATOM   1985  O   WAT X 348     114.618 165.365 119.075  0.00  0.00           O
ATOM   1986  H1  WAT X 348     114.447 166.286 118.876  0.00  0.00           H
ATOM   1987  H2  WAT X 348     115.270 165.388 119.775  0.00  0.00           H
ATOM   1988  EPW WAT X 348     114.681 165.490 119.141  0.00  0.00            
ATOM   1989  O   WAT X 349     118.421 178.702 111.199  0.00  0.00           O
ATOM   1990  H1  WAT X 349     117.577 178.665 110.748  0.00  0.00           H
ATOM   1991  H2  WAT X 349     118.199 178.907 112.107  0.00  0.00           H
ATOM   1992  EPW WAT X 349     118.280 178.725 111.259  0.00  0.00            
ATOM   1993  O   WAT X 350     115.472 174.492 119.467  0.00  0.00           O
ATOM   1994  H1  WAT X 350     115.215 174.075 120.289  0.00  0.00           H
ATOM   1995  H2  WAT X 350     115.684 175.393 119.712  0.00  0.00           H
ATOM   1996  EPW WAT X 350     115.466 174.556 119.608  0.00  0.00            
ATOM   1997  O   WAT X 351     119.843 174.469 112.127  0.00  0.00           O
ATOM   1998  H1  WAT X 351     119.113 175.089 112.137  0.00  0.00           H
ATOM   1999  H2  WAT X 351     120.626 175.020 112.157  0.00  0.00           H
ATOM   2000  EPW WAT X 351     119.850 174.624 112.132  0.00  0.00            
ATOM   2001  O   WAT X 352     119.475 171.850 121.243  0.00  0.00           O
ATOM   2002  H1  WAT X 352     119.026 172.605 121.625  0.00  0.00           H
ATOM   2003  H2  WAT X 352     120.198 172.230 120.742  0.00  0.00           H
ATOM   2004  EPW WAT X 352     119.511 172.000 121.227  0.00  0.00            
ATOM   2005  O   WAT X 353     121.010 175.975 122.954  0.00  0.00           O
ATOM   2006  H1  WAT X 353     120.734 175.151 123.356  0.00  0.00           H
ATOM   2007  H2  WAT X 353     120.197 176.374 122.644  0.00  0.00           H
ATOM   2008  EPW WAT X 353     120.866 175.919 122.967  0.00  0.00            
ATOM   2009  O   WAT X 354     116.498 168.587 115.226  0.00  0.00           O
ATOM   2010  H1  WAT X 354     116.350 167.645 115.148  0.00  0.00           H
ATOM   2011  H2  WAT X 354     115.707 168.920 115.649  0.00  0.00           H
ATOM   2012  EPW WAT X 354     116.374 168.507 115.271  0.00  0.00            
ATOM   2013  O   WAT X 355     115.754 169.076 111.821  0.00  0.00           O
ATOM   2014  H1  WAT X 355     114.836 169.292 111.987  0.00  0.00           H
ATOM   2015  H2  WAT X 355     116.228 169.465 112.556  0.00  0.00           H
ATOM   2016  EPW WAT X 355     115.695 169.156 111.939  0.00  0.00            
ATOM   2017  O   WAT X 356     112.396 173.822 125.091  0.00  0.00           O
ATOM   2018  H1  WAT X 356     111.718 173.184 125.311  0.00  0.00           H
ATOM   2019  H2  WAT X 356     111.987 174.673 125.254  0.00  0.00           H
ATOM   2020  EPW WAT X 356     112.253 173.850 125.142  0.00  0.00            
ATOM   2021  O   WAT X 357     110.544 166.731 123.674  0.00  0.00           O
ATOM   2022  H1  WAT X 357     109.682 166.692 123.259  0.00  0.00           H
ATOM   2023  H2  WAT X 357     110.358 166.881 124.600  0.00  0.00           H
ATOM   2024  EPW WAT X 357     110.406 166.746 123.741  0.00  0.00            
ATOM   2025  O   WAT X 358     121.461 174.264 121.040  0.00  0.00           O
ATOM   2026  H1  WAT X 358     121.193 173.622 121.697  0.00  0.00           H
ATOM   2027  H2  WAT X 358     120.663 174.447 120.544  0.00  0.00           H
ATOM   2028  EPW WAT X 358     121.320 174.204 121.062  0.00  0.00            
ATOM   2029  O   WAT X 359     111.359 170.803 115.703  0.00  0.00           O
ATOM   2030  H1  WAT X 359     110.959 171.388 115.060  0.00  0.00           H
ATOM   2031  H2  WAT X 359     111.823 171.388 116.303  0.00  0.00           H
ATOM   2032  EPW WAT X 359     111.367 170.958 115.698  0.00  0.00            
ATOM   2033  O   WAT X 360     121.438 172.598 123.603  0.00  0.00           O
ATOM   2034  H1  WAT X 360     121.275 172.289 122.711  0.00  0.00           H
ATOM   2035  H2  WAT X 360     120.577 172.863 123.926  0.00  0.00           H
ATOM   2036  EPW WAT X 360     121.303 172.593 123.528  0.00  0.00            
ATOM   2037  O   WAT X 361     113.319 165.482 111.748  0.00  0.00           O
ATOM   2038  H1  WAT X 361     113.318 166.225 111.144  0.00  0.00           H
ATOM   2039  H2  WAT X 361     113.824 164.806 111.297  0.00  0.00           H
ATOM   2040  EPW WAT X 361     113.385 165.491 111.609  0.00  0.00            
ATOM   2041  O   WAT X 362     114.235 177.518 112.033  0.00  0.00           O
ATOM   2042  H1  WAT X 362     114.149 177.467 112.984  0.00  0.00           H
ATOM   2043  H2  WAT X 362     114.787 178.286 111.882  0.00  0.00           H
ATOM   2044  EPW WAT X 362     114.297 177.613 112.138  0.00  0.00            
ATOM   2045  O   WAT X 363     121.370 176.262 126.138  0.00  0.00           O
ATOM   2046  H1  WAT X 363     120.552 176.418 125.667  0.00  0.00           H
ATOM   2047  H2  WAT X 363     121.732 177.135 126.286  0.00  0.00           H
ATOM   2048  EPW WAT X 363     121.310 176.397 126.096  0.00  0.00            
ATOM   2049  O   WAT X 364     111.749 172.740 120.892  0.00  0.00           O
ATOM   2050  H1  WAT X 364     110.970 172.234 121.122  0.00  0.00           H
ATOM   2051  H2  WAT X 364     111.488 173.652 121.014  0.00  0.00           H
ATOM   2052  EPW WAT X 364     111.612 172.793 120.938  0.00  0.00            
ATOM   2053  O   WAT X 365     114.845 176.896 117.997  0.00  0.00           O
ATOM   2054  H1  WAT X 365     114.758 176.117 118.546  0.00  0.00           H
ATOM   2055  H2  WAT X 365     114.917 177.621 118.619  0.00  0.00           H
ATOM   2056  EPW WAT X 365     114.843 176.889 118.152  0.00  0.00            
ATOM   2057  O   WAT X 366     110.476 167.980 113.202  0.00  0.00           O
ATOM   2058  H1  WAT X 366     110.419 168.235 112.281  0.00  0.00           H
ATOM   2059  H2  WAT X 366     111.053 168.635 113.597  0.00  0.00           H
ATOM   2060  EPW WAT X 366     110.545 168.100 113.133  0.00  0.00            
ATOM   2061  O   WAT X 367     114.947 172.038 125.182  0.00  0.00           O
ATOM   2062  H1  WAT X 367     114.856 172.158 124.236  0.00  0.00           H
ATOM   2063  H2  WAT X 367     115.717 172.556 125.416  0.00  0.00           H
ATOM   2064  EPW WAT X 367     115.037 172.122 125.088  0.00  0.00            
ATOM   2065  O   WAT X 368     116.029 165.553 116.633  0.00  0.00           O
ATOM   2066  H1  WAT X 368     115.624 165.884 117.435  0.00  0.00           H
ATOM   2067  H2  WAT X 368     116.136 166.328 116.081  0.00  0.00           H
ATOM   2068  EPW WAT X 368     115.990 165.699 116.666  0.00  0.00            
ATOM   2069  O   WAT X 369     116.572 171.600 114.520  0.00  0.00           O
ATOM   2070  H1  WAT X 369     116.199 171.534 115.399  0.00  0.00           H
ATOM   2071  H2  WAT X 369     115.854 171.928 113.978  0.00  0.00           H
ATOM   2072  EPW WAT X 369     116.428 171.634 114.564  0.00  0.00            
ATOM   2073  O   WAT X 370     116.271 178.757 112.953  0.00  0.00           O
ATOM   2074  H1  WAT X 370     115.539 179.245 112.578  0.00  0.00           H
ATOM   2075  H2  WAT X 370     116.932 178.743 112.261  0.00  0.00           H
ATOM   2076  EPW WAT X 370     116.262 178.819 112.813  0.00  0.00            
ATOM   2077  O   WAT X 371     118.717 168.497 116.905  0.00  0.00           O
ATOM   2078  H1  WAT X 371     117.864 168.635 116.492  0.00  0.00           H
ATOM   2079  H2  WAT X 371     119.094 169.373 116.975  0.00  0.00           H
ATOM   2080  EPW WAT X 371     118.654 168.630 116.859  0.00  0.00            
ATOM   2081  O   WAT X 372     119.762 172.167 110.144  0.00  0.00           O
ATOM   2082  H1  WAT X 372     119.743 171.517 110.846  0.00  0.00           H
ATOM   2083  H2  WAT X 372     119.417 171.706 109.379  0.00  0.00           H
ATOM   2084  EPW WAT X 372     119.714 172.021 110.135  0.00  0.00            
ATOM   2085  O   WAT X 373     119.435 166.671 114.995  0.00  0.00           O
ATOM   2086  H1  WAT X 373     119.210 165.885 115.495  0.00  0.00           H
ATOM   2087  H2  WAT X 373     118.649 167.215 115.038  0.00  0.00           H
ATOM   2088  EPW WAT X 373     119.302 166.639 115.067  0.00  0.00            
ATOM   2089  O   WAT X 374     124.862 166.391 119.866  0.00  0.00           O
ATOM   2090  H1  WAT X 374     123.991 165.998 119.809  0.00  0.00           H
ATOM   2091  H2  WAT X 374     124.961 166.622 120.789  0.00  0.00           H
ATOM   2092  EPW WAT X 374     124.760 166.369 119.980  0.00  0.00            
ATOM   2093  O   WAT X 375     121.770 166.658 124.999  0.00  0.00           O
ATOM   2094  H1  WAT X 375     121.510 167.433 124.503  0.00  0.00           H
ATOM   2095  H2  WAT X 375     122.726 166.651 124.952  0.00  0.00           H
ATOM   2096  EPW WAT X 375     121.862 166.759 124.928  0.00  0.00            
ATOM   2097  O   WAT X 376     118.690 168.805 120.281  0.00  0.00           O
ATOM   2098  H1  WAT X 376     117.840 169.236 120.194  0.00  0.00           H
ATOM   2099  H2  WAT X 376     119.017 168.737 119.384  0.00  0.00           H
ATOM   2100  EPW WAT X 376     118.621 168.853 120.151  0.00  0.00            
ATOM   2101  O   WAT X 377     116.112 178.339 116.117  0.00  0.00           O
ATOM   2102  H1  WAT X 377     115.476 178.795 116.668  0.00  0.00           H
ATOM   2103  H2  WAT X 377     116.919 178.845 116.213  0.00  0.00           H
ATOM   2104  EPW WAT X 377     116.134 178.466 116.202  0.00  0.00            
ATOM   2105  O   WAT X 378     112.665 168.960 119.895  0.00  0.00           O
ATOM   2106  H1  WAT X 378     112.571 169.428 119.064  0.00  0.00           H
ATOM   2107  H2  WAT X 378     113.489 169.284 120.260  0.00  0.00           H
ATOM   2108  EPW WAT X 378     112.761 169.065 119.833  0.00  0.00            
ATOM   2109  O   WAT X 379     114.828 168.219 121.150  0.00  0.00           O
ATOM   2110  H1  WAT X 379     114.376 167.640 120.537  0.00  0.00           H
ATOM   2111  H2  WAT X 379     114.265 168.234 121.924  0.00  0.00           H
ATOM   2112  EPW WAT X 379     114.694 168.144 121.172  0.00  0.00            
ATOM   2113  O   WAT X 380     111.410 171.318 125.420  0.00  0.00           O
ATOM   2114  H1  WAT X 380     110.844 170.957 124.737  0.00  0.00           H
ATOM   2115  H2  WAT X 380     110.914 171.202 126.230  0.00  0.00           H
ATOM   2116  EPW WAT X 380     111.270 171.256 125.436  0.00  0.00            
ATOM   2117  O   WAT X 381     113.827 177.076 122.994  0.00  0.00           O
ATOM   2118  H1  WAT X 381     113.366 176.732 122.229  0.00  0.00           H
ATOM   2119  H2  WAT X 381     113.909 178.015 122.824  0.00  0.00           H
ATOM   2120  EPW WAT X 381     113.777 177.155 122.871  0.00  0.00            
ATOM   2121  O   WAT X 382     112.023 174.717 115.179  0.00  0.00           O
ATOM   2122  H1  WAT X 382     111.067 174.750 115.152  0.00  0.00           H
ATOM   2123  H2  WAT X 382     112.295 175.634 115.142  0.00  0.00           H
ATOM   2124  EPW WAT X 382     111.933 174.843 115.171  0.00  0.00            
ATOM   2125  O   WAT X 383     113.382 168.007 113.150  0.00  0.00           O
ATOM   2126  H1  WAT X 383     113.074 168.072 112.247  0.00  0.00           H
ATOM   2127  H2  WAT X 383     112.618 168.233 113.681  0.00  0.00           H
ATOM   2128  EPW WAT X 383     113.241 168.046 113.101  0.00  0.00            
ATOM   2129  O   WAT X 384     122.691 172.268 115.535  0.00  0.00           O
ATOM   2130  H1  WAT X 384     122.071 172.712 116.113  0.00  0.00           H
ATOM   2131  H2  WAT X 384     123.501 172.772 115.619  0.00  0.00           H
ATOM   2132  EPW WAT X 384     122.716 172.393 115.622  0.00  0.00            
ATOM   2133  O   WAT X 385     109.311 178.320 111.495  0.00  0.00           O
ATOM   2134  H1  WAT X 385     108.683 177.798 110.997  0.00  0.00           H
ATOM   2135  H2  WAT X 385     108.817 178.627 112.256  0.00  0.00           H
ATOM   2136  EPW WAT X 385     109.163 178.292 111.530  0.00  0.00            
ATOM   2137  O   WAT X 386     123.584 178.348 122.589  0.00  0.00           O
ATOM   2138  H1  WAT X 386     123.411 178.425 121.650  0.00  0.00           H
ATOM   2139  H2  WAT X 386     122.887 178.856 123.004  0.00  0.00           H
ATOM   2140  EPW WAT X 386     123.469 178.425 122.519  0.00  0.00            
ATOM   2141  O   WAT X 387     118.402 174.731 116.908  0.00  0.00           O
ATOM   2142  H1  WAT X 387     117.888 174.131 117.448  0.00  0.00           H
ATOM   2143  H2  WAT X 387     118.677 175.422 117.511  0.00  0.00           H
ATOM   2144  EPW WAT X 387     118.370 174.743 117.058  0.00  0.00            
ATOM   2145  O   WAT X 388     124.444 167.960 124.466  0.00  0.00           O
ATOM   2146  H1  WAT X 388     124.157 167.135 124.857  0.00  0.00           H
ATOM   2147  H2  WAT X 388     124.221 167.877 123.539  0.00  0.00           H
ATOM   2148  EPW WAT X 388     124.377 167.841 124.396  0.00  0.00            
ATOM   2149  O   WAT X 389     116.178 168.115 118.818  0.00  0.00           O
ATOM   2150  H1  WAT X 389     116.000 167.525 118.086  0.00  0.00           H
ATOM   2151  H2  WAT X 389     115.782 167.684 119.576  0.00  0.00           H
ATOM   2152  EPW WAT X 389     116.102 167.981 118.822  0.00  0.00            
ATOM   2153  O   WAT X 390     109.783 174.706 117.396  0.00  0.00           O
ATOM   2154  H1  WAT X 390     109.186 174.961 118.099  0.00  0.00           H
ATOM   2155  H2  WAT X 390     109.481 175.200 116.633  0.00  0.00           H
ATOM   2156  EPW WAT X 390     109.664 174.804 117.388  0.00  0.00            
ATOM   2157  O   WAT X 391     112.464 178.212 121.201  0.00  0.00           O
ATOM   2158  H1  WAT X 391     112.205 178.905 121.808  0.00  0.00           H
ATOM   2159  H2  WAT X 391     113.336 178.470 120.901  0.00  0.00           H
ATOM   2160  EPW WAT X 391     112.545 178.338 121.241  0.00  0.00            
ATOM   2161  O   WAT X 392     124.298 176.473 113.396  0.00  0.00           O
ATOM   2162  H1  WAT X 392     123.902 176.814 112.595  0.00  0.00           H
ATOM   2163  H2  WAT X 392     124.987 175.884 113.092  0.00  0.00           H
ATOM   2164  EPW WAT X 392     124.337 176.441 113.250  0.00  0.00            
ATOM   2165  O   WAT X 393     124.027 170.559 125.358  0.00  0.00           O
ATOM   2166  H1  WAT X 393     123.334 170.753 124.727  0.00  0.00           H
ATOM   2167  H2  WAT X 393     124.663 171.265 125.241  0.00  0.00           H
ATOM   2168  EPW WAT X 393     124.020 170.678 125.260  0.00  0.00            
ATOM   2169  O   WAT X 394     116.604 167.501 104.817  0.00  0.00           O
ATOM   2170  H1  WAT X 394     116.376 167.472 103.888  0.00  0.00           H
ATOM   2171  H2  WAT X 394     116.089 168.227 105.169  0.00  0.00           H
ATOM   2172  EPW WAT X 394     116.506 167.593 104.741  0.00  0.00            
ATOM   2173  O   WAT X 395     114.520 165.786 104.324  0.00  0.00           O
ATOM   2174  H1  WAT X 395     113.960 165.339 104.957  0.00  0.00           H
ATOM   2175  H2  WAT X 395     114.374 166.718 104.490  0.00  0.00           H
ATOM   2176  EPW WAT X 395     114.427 165.850 104.429  0.00  0.00            
ATOM   2177  O   WAT X 396     115.339 174.027  93.572  0.00  0.00           O
ATOM   2178  H1  WAT X 396     115.185 173.571  94.398  0.00  0.00           H
ATOM   2179  H2  WAT X 396     114.704 173.646  92.965  0.00  0.00           H
ATOM   2180  EPW WAT X 396     115.235 173.917  93.601  0.00  0.00            
ATOM   2181  O   WAT X 397     118.734 169.236 104.176  0.00  0.00           O
ATOM   2182  H1  WAT X 397     118.131 169.878 104.552  0.00  0.00           H
ATOM   2183  H2  WAT X 397     119.523 169.306 104.714  0.00  0.00           H
ATOM   2184  EPW WAT X 397     118.758 169.330 104.297  0.00  0.00            
ATOM   2185  O   WAT X 398     119.272 165.673 110.454  0.00  0.00           O
ATOM   2186  H1  WAT X 398     118.381 165.445 110.718  0.00  0.00           H
ATOM   2187  H2  WAT X 398     119.196 165.909 109.530  0.00  0.00           H
ATOM   2188  EPW WAT X 398     119.144 165.674 110.367  0.00  0.00            
ATOM   2189  O   WAT X 399     121.157 169.062 105.445  0.00  0.00           O
ATOM   2190  H1  WAT X 399     120.979 168.180 105.118  0.00  0.00           H
ATOM   2191  H2  WAT X 399     120.838 169.643 104.753  0.00  0.00           H
ATOM   2192  EPW WAT X 399     121.091 169.023 105.310  0.00  0.00            
ATOM   2193  O   WAT X 400     120.845 177.059  97.690  0.00  0.00           O
ATOM   2194  H1  WAT X 400     120.419 177.666  97.086  0.00  0.00           H
ATOM   2195  H2  WAT X 400     121.722 177.421  97.816  0.00  0.00           H
ATOM   2196  EPW WAT X 400     120.904 177.186  97.627  0.00  0.00            
ATOM   2197  O   WAT X 401     118.812 168.109  92.933  0.00  0.00           O
ATOM   2198  H1  WAT X 401     118.546 168.572  93.727  0.00  0.00           H
ATOM   2199  H2  WAT X 401     118.828 168.786  92.255  0.00  0.00           H
ATOM   2200  EPW WAT X 401     118.779 168.260  92.948  0.00  0.00            
ATOM   2201  O   WAT X 402     119.047 175.298 106.216  0.00  0.00           O
ATOM   2202  H1  WAT X 402     118.919 176.163 106.606  0.00  0.00           H
ATOM   2203  H2  WAT X 402     119.490 175.471 105.386  0.00  0.00           H
ATOM   2204  EPW WAT X 402     119.089 175.435 106.158  0.00  0.00            
ATOM   2205  O   WAT X 403     121.923 176.249  93.235  0.00  0.00           O
ATOM   2206  H1  WAT X 403     121.152 176.271  92.668  0.00  0.00           H
ATOM   2207  H2  WAT X 403     122.628 176.606  92.696  0.00  0.00           H
ATOM   2208  EPW WAT X 403     121.914 176.299  93.089  0.00  0.00            
ATOM   2209  O   WAT X 404     110.171 169.628 104.773  0.00  0.00           O
ATOM   2210  H1  WAT X 404     109.894 170.197 104.055  0.00  0.00           H
ATOM   2211  H2  WAT X 404     110.773 169.004 104.367  0.00  0.00           H
ATOM   2212  EPW WAT X 404     110.214 169.620 104.625  0.00  0.00            
ATOM   2213  O   WAT X 405     111.044 175.964 107.367  0.00  0.00           O
ATOM   2214  H1  WAT X 405     110.123 176.184 107.227  0.00  0.00           H
ATOM   2215  H2  WAT X 405     111.426 175.961 106.489  0.00  0.00           H
ATOM   2216  EPW WAT X 405     110.973 175.993 107.232  0.00  0.00            
ATOM   2217  O   WAT X 406     114.746 170.234  98.343  0.00  0.00           O
ATOM   2218  H1  WAT X 406     114.339 170.234  97.477  0.00  0.00           H
ATOM   2219  H2  WAT X 406     115.435 170.896  98.286  0.00  0.00           H
ATOM   2220  EPW WAT X 406     114.783 170.321  98.222  0.00  0.00            
ATOM   2221  O   WAT X 407     112.865 166.630 106.362  0.00  0.00           O
ATOM   2222  H1  WAT X 407     112.658 167.528 106.104  0.00  0.00           H
ATOM   2223  H2  WAT X 407     113.221 166.229 105.568  0.00  0.00           H
ATOM   2224  EPW WAT X 407     112.885 166.695 106.223  0.00  0.00            
ATOM   2225  O   WAT X 408     114.173 167.421  97.062  0.00  0.00           O
ATOM   2226  H1  WAT X 408     113.415 167.433  97.646  0.00  0.00           H
ATOM   2227  H2  WAT X 408     114.706 168.165  97.342  0.00  0.00           H
ATOM   2228  EPW WAT X 408     114.143 167.520  97.176  0.00  0.00            
ATOM   2229  O   WAT X 409     121.213 171.118 107.360  0.00  0.00           O
ATOM   2230  H1  WAT X 409     120.627 171.432 106.671  0.00  0.00           H
ATOM   2231  H2  WAT X 409     121.938 171.743 107.361  0.00  0.00           H
ATOM   2232  EPW WAT X 409     121.231 171.242 107.270  0.00  0.00            
ATOM   2233  O   WAT X 410     118.833 171.619  96.893  0.00  0.00           O
ATOM   2234  H1  WAT X 410     118.008 171.637  96.407  0.00  0.00           H
ATOM   2235  H2  WAT X 410     118.583 171.805  97.798  0.00  0.00           H
ATOM   2236  EPW WAT X 410     118.691 171.646  96.948  0.00  0.00            
ATOM   2237  O   WAT X 411     110.734 169.632 110.414  0.00  0.00           O
ATOM   2238  H1  WAT X 411     110.536 169.550 109.482  0.00  0.00           H
ATOM   2239  H2  WAT X 411     109.940 169.329 110.856  0.00  0.00           H
ATOM   2240  EPW WAT X 411     110.603 169.581 110.350  0.00  0.00            
ATOM   2241  O   WAT X 412     113.658 173.242  91.562  0.00  0.00           O
ATOM   2242  H1  WAT X 412     113.055 172.504  91.466  0.00  0.00           H
ATOM   2243  H2  WAT X 412     113.331 173.900  90.950  0.00  0.00           H
ATOM   2244  EPW WAT X 412     113.535 173.231  91.469  0.00  0.00            
ATOM   2245  O   WAT X 413     116.808 172.195 101.838  0.00  0.00           O
ATOM   2246  H1  WAT X 413     115.927 172.487 101.605  0.00  0.00           H
ATOM   2247  H2  WAT X 413     117.335 172.382 101.061  0.00  0.00           H
ATOM   2248  EPW WAT X 413     116.761 172.258 101.704  0.00  0.00            
ATOM   2249  O   WAT X 414     110.702 178.658 109.172  0.00  0.00           O
ATOM   2250  H1  WAT X 414     109.940 178.090 109.055  0.00  0.00           H
ATOM   2251  H2  WAT X 414     110.908 178.968 108.290  0.00  0.00           H
ATOM   2252  EPW WAT X 414     110.629 178.624 109.040  0.00  0.00            
ATOM   2253  O   WAT X 415     121.105 168.014 100.021  0.00  0.00           O
ATOM   2254  H1  WAT X 415     120.153 168.077 100.093  0.00  0.00           H
ATOM   2255  H2  WAT X 415     121.434 168.741 100.549  0.00  0.00           H
ATOM   2256  EPW WAT X 415     121.023 168.118 100.101  0.00  0.00            
ATOM   2257  O   WAT X 416     116.754 175.542 109.207  0.00  0.00           O
ATOM   2258  H1  WAT X 416     116.597 176.486 109.172  0.00  0.00           H
ATOM   2259  H2  WAT X 416     116.922 175.362 110.133  0.00  0.00           H
ATOM   2260  EPW WAT X 416     116.755 175.643 109.325  0.00  0.00            
ATOM   2261  O   WAT X 417     123.584 169.339  93.885  0.00  0.00           O
ATOM   2262  H1  WAT X 417     123.480 169.683  92.998  0.00  0.00           H
ATOM   2263  H2  WAT X 417     123.714 170.115  94.430  0.00  0.00           H
ATOM   2264  EPW WAT X 417     123.587 169.486  93.840  0.00  0.00            
ATOM   2265  O   WAT X 418     124.071 174.523 103.063  0.00  0.00           O
ATOM   2266  H1  WAT X 418     123.196 174.781 102.773  0.00  0.00           H
ATOM   2267  H2  WAT X 418     124.423 175.306 103.487  0.00  0.00           H
ATOM   2268  EPW WAT X 418     124.002 174.661 103.081  0.00  0.00            
ATOM   2269  O   WAT X 419     115.813 166.512  91.872  0.00  0.00           O
ATOM   2270  H1  WAT X 419     115.471 166.521  90.979  0.00  0.00           H
ATOM   2271  H2  WAT X 419     116.298 167.334  91.952  0.00  0.00           H
ATOM   2272  EPW WAT X 419     115.832 166.622  91.765  0.00  0.00            
ATOM   2273  O   WAT X 420     110.982 166.428 101.776  0.00  0.00           O
ATOM   2274  H1  WAT X 420     110.148 166.882 101.900  0.00  0.00           H
ATOM   2275  H2  WAT X 420     111.570 166.828 102.417  0.00  0.00           H
ATOM   2276  EPW WAT X 420     110.950 166.541 101.877  0.00  0.00            
ATOM   2277  O   WAT X 421     112.081 165.561 108.788  0.00  0.00           O
ATOM   2278  H1  WAT X 421     111.248 165.988 108.989  0.00  0.00           H
ATOM   2279  H2  WAT X 421     112.531 166.175 108.208  0.00  0.00           H
ATOM   2280  EPW WAT X 421     112.031 165.699 108.738  0.00  0.00            
ATOM   2281  O   WAT X 422     118.416 171.023  99.526  0.00  0.00           O
ATOM   2282  H1  WAT X 422     118.330 170.240  98.984  0.00  0.00           H
ATOM   2283  H2  WAT X 422     117.976 171.711  99.027  0.00  0.00           H
ATOM   2284  EPW WAT X 422     118.347 171.011  99.389  0.00  0.00            
ATOM   2285  O   WAT X 423     120.649 170.365  93.003  0.00  0.00           O
ATOM   2286  H1  WAT X 423     120.023 171.088  93.026  0.00  0.00           H
ATOM   2287  H2  WAT X 423     120.867 170.205  93.921  0.00  0.00           H
ATOM   2288  EPW WAT X 423     120.595 170.439  93.127  0.00  0.00            
ATOM   2289  O   WAT X 424     117.387 172.012 105.122  0.00  0.00           O
ATOM   2290  H1  WAT X 424     116.542 172.332 105.439  0.00  0.00           H
ATOM   2291  H2  WAT X 424     117.861 172.803 104.863  0.00  0.00           H
ATOM   2292  EPW WAT X 424     117.338 172.159 105.130  0.00  0.00            
ATOM   2293  O   WAT X 425     114.314 177.199 109.456  0.00  0.00           O
ATOM   2294  H1  WAT X 425     113.503 176.710 109.599  0.00  0.00           H
ATOM   2295  H2  WAT X 425     114.584 177.476 110.332  0.00  0.00           H
ATOM   2296  EPW WAT X 425     114.243 177.171 109.591  0.00  0.00            
ATOM   2297  O   WAT X 426     116.576 176.238 106.484  0.00  0.00           O
ATOM   2298  H1  WAT X 426     115.696 175.865 106.536  0.00  0.00           H
ATOM   2299  H2  WAT X 426     116.478 177.006 105.921  0.00  0.00           H
ATOM   2300  EPW WAT X 426     116.447 176.291 106.417  0.00  0.00            
ATOM   2301  O   WAT X 427     124.946 169.046  98.591  0.00  0.00           O
ATOM   2302  H1  WAT X 427     124.250 168.661  99.124  0.00  0.00           H
ATOM   2303  H2  WAT X 427     124.684 169.960  98.480  0.00  0.00           H
ATOM   2304  EPW WAT X 427     124.820 169.116  98.647  0.00  0.00            
ATOM   2305  O   WAT X 428     123.020 174.495 106.133  0.00  0.00           O
ATOM   2306  H1  WAT X 428     122.463 174.889 105.462  0.00  0.00           H
ATOM   2307  H2  WAT X 428     123.875 174.909 106.009  0.00  0.00           H
ATOM   2308  EPW WAT X 428     123.059 174.602 106.029  0.00  0.00            
ATOM   2309  O   WAT X 429     120.847 170.482  95.667  0.00  0.00           O
ATOM   2310  H1  WAT X 429     120.023 170.199  96.063  0.00  0.00           H
ATOM   2311  H2  WAT X 429     120.582 171.010  94.913  0.00  0.00           H
ATOM   2312  EPW WAT X 429     120.703 170.515  95.619  0.00  0.00            
ATOM   2313  O   WAT X 430     113.859 174.074 103.759  0.00  0.00           O
ATOM   2314  H1  WAT X 430     113.482 174.201 104.630  0.00  0.00           H
ATOM   2315  H2  WAT X 430     113.296 174.584 103.177  0.00  0.00           H
ATOM   2316  EPW WAT X 430     113.735 174.158 103.798  0.00  0.00            
ATOM   2317  O   WAT X 431     122.866 175.583  99.215  0.00  0.00           O
ATOM   2318  H1  WAT X 431     122.321 176.084  98.608  0.00  0.00           H
ATOM   2319  H2  WAT X 431     123.560 176.191  99.471  0.00  0.00           H
ATOM   2320  EPW WAT X 431     122.886 175.730  99.168  0.00  0.00            
ATOM   2321  O   WAT X 432     110.849 177.150 100.035  0.00  0.00           O
ATOM   2322  H1  WAT X 432     110.455 177.080 100.905  0.00  0.00           H
ATOM   2323  H2  WAT X 432     111.659 177.640 100.177  0.00  0.00           H
ATOM   2324  EPW WAT X 432     110.904 177.205 100.169  0.00  0.00            
ATOM   2325  O   WAT X 433     120.320 173.693  95.886  0.00  0.00           O
ATOM   2326  H1  WAT X 433     119.648 174.374  95.917  0.00  0.00           H
ATOM   2327  H2  WAT X 433     120.577 173.570  96.800  0.00  0.00           H
ATOM   2328  EPW WAT X 433     120.265 173.767  96.011  0.00  0.00            
ATOM   2329  O   WAT X 434     114.007 168.546 109.850  0.00  0.00           O
ATOM   2330  H1  WAT X 434     113.854 168.266 108.947  0.00  0.00           H
ATOM   2331  H2  WAT X 434     114.321 169.447 109.771  0.00  0.00           H
ATOM   2332  EPW WAT X 434     114.028 168.628 109.720  0.00  0.00            
ATOM   2333  O   WAT X 435     115.940 172.667 108.955  0.00  0.00           O
ATOM   2334  H1  WAT X 435     115.825 172.951 108.049  0.00  0.00           H
ATOM   2335  H2  WAT X 435     116.889 172.628 109.076  0.00  0.00           H
ATOM   2336  EPW WAT X 435     116.050 172.700 108.852  0.00  0.00            
ATOM   2337  O   WAT X 436     114.985 170.994 103.801  0.00  0.00           O
ATOM   2338  H1  WAT X 436     114.395 171.733 103.650  0.00  0.00           H
ATOM   2339  H2  WAT X 436     115.598 171.022 103.067  0.00  0.00           H
ATOM   2340  EPW WAT X 436     114.988 171.096 103.685  0.00  0.00            
ATOM   2341  O   WAT X 437     116.370 177.186 101.834  0.00  0.00           O
ATOM   2342  H1  WAT X 437     116.330 178.142 101.796  0.00  0.00           H
ATOM   2343  H2  WAT X 437     116.845 176.935 101.042  0.00  0.00           H
ATOM   2344  EPW WAT X 437     116.427 177.279 101.724  0.00  0.00            
ATOM   2345  O   WAT X 438     124.335 173.839 108.516  0.00  0.00           O
ATOM   2346  H1  WAT X 438     123.644 174.480 108.684  0.00  0.00           H
ATOM   2347  H2  WAT X 438     124.890 173.875 109.295  0.00  0.00           H
ATOM   2348  EPW WAT X 438     124.317 173.929 108.641  0.00  0.00            
ATOM   2349  O   WAT X 439     109.953 172.941  95.653  0.00  0.00           O
ATOM   2350  H1  WAT X 439     109.288 173.541  95.315  0.00  0.00           H
ATOM   2351  H2  WAT X 439     110.785 173.375  95.464  0.00  0.00           H
ATOM   2352  EPW WAT X 439     109.975 173.078  95.583  0.00  0.00            
ATOM   2353  O   WAT X 440     112.286 177.387  97.854  0.00  0.00           O
ATOM   2354  H1  WAT X 440     111.607 177.107  97.241  0.00  0.00           H
ATOM   2355  H2  WAT X 440     112.188 178.337  97.904  0.00  0.00           H
ATOM   2356  EPW WAT X 440     112.183 177.475  97.780  0.00  0.00            
ATOM   2357  O   WAT X 441     117.700 176.122  92.941  0.00  0.00           O
ATOM   2358  H1  WAT X 441     117.317 176.432  92.120  0.00  0.00           H
ATOM   2359  H2  WAT X 441     117.653 176.878  93.528  0.00  0.00           H
ATOM   2360  EPW WAT X 441     117.643 176.263  92.910  0.00  0.00            
ATOM   2361  O   WAT X 442     111.956 167.577  98.619  0.00  0.00           O
ATOM   2362  H1  WAT X 442     111.718 168.397  98.185  0.00  0.00           H
ATOM   2363  H2  WAT X 442     112.835 167.735  98.964  0.00  0.00           H
ATOM   2364  EPW WAT X 442     112.041 167.706  98.608  0.00  0.00            
ATOM   2365  O   WAT X 443     116.527 166.393  94.623  0.00  0.00           O
ATOM   2366  H1  WAT X 443     116.282 165.518  94.323  0.00  0.00           H
ATOM   2367  H2  WAT X 443     116.435 166.353  95.575  0.00  0.00           H
ATOM   2368  EPW WAT X 443     116.482 166.272  94.709  0.00  0.00            
ATOM   2369  O   WAT X 444     121.759 168.141  97.161  0.00  0.00           O
ATOM   2370  H1  WAT X 444     121.465 167.426  96.597  0.00  0.00           H
ATOM   2371  H2  WAT X 444     121.488 167.880  98.041  0.00  0.00           H
ATOM   2372  EPW WAT X 444     121.684 168.013  97.203  0.00  0.00            
ATOM   2373  O   WAT X 445     113.365 170.658  92.658  0.00  0.00           O
ATOM   2374  H1  WAT X 445     112.440 170.901  92.696  0.00  0.00           H
ATOM   2375  H2  WAT X 445     113.833 171.455  92.903  0.00  0.00           H
ATOM   2376  EPW WAT X 445     113.305 170.795  92.695  0.00  0.00            
ATOM   2377  O   WAT X 446     115.334 175.010  95.947  0.00  0.00           O
ATOM   2378  H1  WAT X 446     114.510 175.497  95.985  0.00  0.00           H
ATOM   2379  H2  WAT X 446     115.798 175.262  96.745  0.00  0.00           H
ATOM   2380  EPW WAT X 446     115.287 175.108  96.057  0.00  0.00            
ATOM   2381  O   WAT X 447     117.629 176.647  95.949  0.00  0.00           O
ATOM   2382  H1  WAT X 447     117.106 175.945  96.334  0.00  0.00           H
ATOM   2383  H2  WAT X 447     117.879 177.196  96.692  0.00  0.00           H
ATOM   2384  EPW WAT X 447     117.593 176.627  96.097  0.00  0.00            
ATOM   2385  O   WAT X 448     124.672 171.514  92.113  0.00  0.00           O
ATOM   2386  H1  WAT X 448     124.193 171.161  92.862  0.00  0.00           H
ATOM   2387  H2  WAT X 448     124.170 172.286  91.850  0.00  0.00           H
ATOM   2388  EPW WAT X 448     124.543 171.570  92.177  0.00  0.00            
ATOM   2389  O   WAT X 449     113.566 176.951 106.942  0.00  0.00           O
ATOM   2390  H1  WAT X 449     113.528 176.633 106.040  0.00  0.00           H
ATOM   2391  H2  WAT X 449     112.694 177.309 107.108  0.00  0.00           H
ATOM   2392  EPW WAT X 449     113.446 176.956 106.845  0.00  0.00            
ATOM   2393  O   WAT X 450     116.500 174.647 103.996  0.00  0.00           O
ATOM   2394  H1  WAT X 450     116.175 173.844 103.589  0.00  0.00           H
ATOM   2395  H2  WAT X 450     115.793 175.282 103.874  0.00  0.00           H
ATOM   2396  EPW WAT X 450     116.364 174.625 103.927  0.00  0.00            
ATOM   2397  O   WAT X 451     112.116 175.581 109.965  0.00  0.00           O
ATOM   2398  H1  WAT X 451     111.313 176.091 110.075  0.00  0.00           H
ATOM   2399  H2  WAT X 451     112.567 175.999 109.231  0.00  0.00           H
ATOM   2400  EPW WAT X 451     112.070 175.704 109.883  0.00  0.00            
ATOM   2401  O   WAT X 452     122.612 172.729  99.226  0.00  0.00           O
ATOM   2402  H1  WAT X 452     122.114 172.523 100.016  0.00  0.00           H
ATOM   2403  H2  WAT X 452     122.428 173.654  99.061  0.00  0.00           H
ATOM   2404  EPW WAT X 452     122.522 172.824  99.308  0.00  0.00            
ATOM   2405  O   WAT X 453     117.237 171.475  92.966  0.00  0.00           O
ATOM   2406  H1  WAT X 453     116.756 172.293  92.835  0.00  0.00           H
ATOM   2407  H2  WAT X 453     117.671 171.316  92.129  0.00  0.00           H
ATOM   2408  EPW WAT X 453     117.231 171.562  92.839  0.00  0.00            
ATOM   2409  O   WAT X 454     111.201 176.512  93.424  0.00  0.00           O
ATOM   2410  H1  WAT X 454     110.435 176.190  92.950  0.00  0.00           H
ATOM   2411  H2  WAT X 454     110.842 176.913  94.216  0.00  0.00           H
ATOM   2412  EPW WAT X 454     111.053 176.523  93.466  0.00  0.00            
ATOM   2413  O   WAT X 455     110.539 170.268 102.120  0.00  0.00           O
ATOM   2414  H1  WAT X 455     109.741 169.918 102.516  0.00  0.00           H
ATOM   2415  H2  WAT X 455     110.920 170.824 102.801  0.00  0.00           H
ATOM   2416  EPW WAT X 455     110.484 170.296 102.262  0.00  0.00            
ATOM   2417  O   WAT X 456     119.933 173.326  99.849  0.00  0.00           O
ATOM   2418  H1  WAT X 456     119.526 172.566  99.433  0.00  0.00           H
ATOM   2419  H2  WAT X 456     119.275 173.642 100.467  0.00  0.00           H
ATOM   2420  EPW WAT X 456     119.792 173.267  99.875  0.00  0.00            
ATOM   2421  O   WAT X 457     124.470 174.564  97.330  0.00  0.00           O
ATOM   2422  H1  WAT X 457     123.796 174.977  96.790  0.00  0.00           H
ATOM   2423  H2  WAT X 457     125.280 175.011  97.085  0.00  0.00           H
ATOM   2424  EPW WAT X 457     124.488 174.678  97.227  0.00  0.00            
ATOM   2425  O   WAT X 458     112.624 175.055 100.834  0.00  0.00           O
ATOM   2426  H1  WAT X 458     111.667 175.040 100.853  0.00  0.00           H
ATOM   2427  H2  WAT X 458     112.859 175.878 101.264  0.00  0.00           H
ATOM   2428  EPW WAT X 458     112.529 175.162 100.893  0.00  0.00            
ATOM   2429  O   WAT X 459     122.927 169.066 103.372  0.00  0.00           O
ATOM   2430  H1  WAT X 459     122.473 168.624 102.655  0.00  0.00           H
ATOM   2431  H2  WAT X 459     122.386 168.891 104.142  0.00  0.00           H
ATOM   2432  EPW WAT X 459     122.796 168.984 103.379  0.00  0.00            
ATOM   2433  O   WAT X 460     121.466 170.542 101.183  0.00  0.00           O
ATOM   2434  H1  WAT X 460     120.840 170.992 101.750  0.00  0.00           H
ATOM   2435  H2  WAT X 460     121.638 171.162 100.475  0.00  0.00           H
ATOM   2436  EPW WAT X 460     121.406 170.683 101.164  0.00  0.00            
ATOM   2437  O   WAT X 461     120.001 178.419 104.682  0.00  0.00           O
ATOM   2438  H1  WAT X 461     119.608 179.240 104.385  0.00  0.00           H
ATOM   2439  H2  WAT X 461     120.914 178.474 104.399  0.00  0.00           H
ATOM   2440  EPW WAT X 461     120.070 178.534 104.605  0.00  0.00            
ATOM   2441  O   WAT X 462     121.490 167.286  93.938  0.00  0.00           O
ATOM   2442  H1  WAT X 462     120.731 167.039  93.411  0.00  0.00           H
ATOM   2443  H2  WAT X 462     121.315 168.190  94.201  0.00  0.00           H
ATOM   2444  EPW WAT X 462     121.367 167.373  93.904  0.00  0.00            
ATOM   2445  O   WAT X 463     114.025 170.579  95.656  0.00  0.00           O
ATOM   2446  H1  WAT X 463     113.935 170.851  94.742  0.00  0.00           H
ATOM   2447  H2  WAT X 463     114.968 170.601  95.820  0.00  0.00           H
ATOM   2448  EPW WAT X 463     114.137 170.618  95.557  0.00  0.00            
ATOM   2449  O   WAT X 464     123.612 166.471  98.451  0.00  0.00           O
ATOM   2450  H1  WAT X 464     122.950 166.065  97.892  0.00  0.00           H
ATOM   2451  H2  WAT X 464     123.248 166.411  99.335  0.00  0.00           H
ATOM   2452  EPW WAT X 464     123.477 166.409  98.494  0.00  0.00            
ATOM   2453  O   WAT X 465     115.971 173.495  98.056  0.00  0.00           O
ATOM   2454  H1  WAT X 465     115.783 172.744  98.617  0.00  0.00           H
ATOM   2455  H2  WAT X 465     115.115 173.888  97.885  0.00  0.00           H
ATOM   2456  EPW WAT X 465     115.833 173.448  98.107  0.00  0.00            
ATOM   2457  O   WAT X 466     117.627 168.355 107.296  0.00  0.00           O
ATOM   2458  H1  WAT X 466     116.705 168.432 107.051  0.00  0.00           H
ATOM   2459  H2  WAT X 466     118.079 168.973 106.720  0.00  0.00           H
ATOM   2460  EPW WAT X 466     117.565 168.447 107.187  0.00  0.00            
ATOM   2461  O   WAT X 467     114.618 165.365 100.215  0.00  0.00           O
ATOM   2462  H1  WAT X 467     114.447 166.286 100.016  0.00  0.00           H
ATOM   2463  H2  WAT X 467     115.270 165.388 100.915  0.00  0.00           H
ATOM   2464  EPW WAT X 467     114.681 165.490 100.281  0.00  0.00            
ATOM   2465  O   WAT X 468     118.421 178.702  92.339  0.00  0.00           O
ATOM   2466  H1  WAT X 468     117.577 178.665  91.888  0.00  0.00           H
ATOM   2467  H2  WAT X 468     118.199 178.907  93.247  0.00  0.00           H
ATOM   2468  EPW WAT X 468     118.280 178.725  92.399  0.00  0.00            
ATOM   2469  O   WAT X 469     115.472 174.492 100.607  0.00  0.00           O
ATOM   2470  H1  WAT X 469     115.215 174.075 101.429  0.00  0.00           H
ATOM   2471  H2  WAT X 469     115.684 175.393 100.852  0.00  0.00           H
ATOM   2472  EPW WAT X 469     115.466 174.556 100.748  0.00  0.00            
ATOM   2473  O   WAT X 470     119.843 174.469  93.267  0.00  0.00           O
ATOM   2474  H1  WAT X 470     119.113 175.089  93.277  0.00  0.00           H
ATOM   2475  H2  WAT X 470     120.626 175.020  93.297  0.00  0.00           H
ATOM   2476  EPW WAT X 470     119.850 174.624  93.272  0.00  0.00            
ATOM   2477  O   WAT X 471     119.475 171.850 102.382  0.00  0.00           O
ATOM   2478  H1  WAT X 471     119.026 172.605 102.765  0.00  0.00           H
ATOM   2479  H2  WAT X 471     120.198 172.230 101.882  0.00  0.00           H
ATOM   2480  EPW WAT X 471     119.511 172.000 102.367  0.00  0.00            
ATOM   2481  O   WAT X 472     121.010 175.975 104.094  0.00  0.00           O
ATOM   2482  H1  WAT X 472     120.734 175.151 104.496  0.00  0.00           H
ATOM   2483  H2  WAT X 472     120.197 176.374 103.784  0.00  0.00           H
ATOM   2484  EPW WAT X 472     120.866 175.919 104.107  0.00  0.00            
ATOM   2485  O   WAT X 473     116.498 168.587  96.366  0.00  0.00           O
ATOM   2486  H1  WAT X 473     116.350 167.645  96.288  0.00  0.00           H
ATOM   2487  H2  WAT X 473     115.707 168.920  96.789  0.00  0.00           H
ATOM   2488  EPW WAT X 473     116.374 168.507  96.411  0.00  0.00            
ATOM   2489  O   WAT X 474     120.149 168.932 108.785  0.00  0.00           O
ATOM   2490  H1  WAT X 474     119.683 168.333 109.369  0.00  0.00           H
ATOM   2491  H2  WAT X 474     119.788 169.795 108.987  0.00  0.00           H
ATOM   2492  EPW WAT X 474     120.040 168.966 108.888  0.00  0.00            
ATOM   2493  O   WAT X 475     115.754 169.076  92.961  0.00  0.00           O
ATOM   2494  H1  WAT X 475     114.836 169.292  93.127  0.00  0.00           H
ATOM   2495  H2  WAT X 475     116.228 169.465  93.696  0.00  0.00           H
ATOM   2496  EPW WAT X 475     115.695 169.156  93.079  0.00  0.00            
ATOM   2497  O   WAT X 476     112.396 173.822 106.231  0.00  0.00           O
ATOM   2498  H1  WAT X 476     111.718 173.184 106.451  0.00  0.00           H
ATOM   2499  H2  WAT X 476     111.987 174.673 106.394  0.00  0.00           H
ATOM   2500  EPW WAT X 476     112.253 173.850 106.282  0.00  0.00            
ATOM   2501  O   WAT X 477     110.544 166.731 104.813  0.00  0.00           O
ATOM   2502  H1  WAT X 477     109.682 166.692 104.399  0.00  0.00           H
ATOM   2503  H2  WAT X 477     110.358 166.881 105.740  0.00  0.00           H
ATOM   2504  EPW WAT X 477     110.406 166.746 104.881  0.00  0.00            
ATOM   2505  O   WAT X 478     121.461 174.264 102.181  0.00  0.00           O
ATOM   2506  H1  WAT X 478     121.193 173.622 102.837  0.00  0.00           H
ATOM   2507  H2  WAT X 478     120.663 174.447 101.684  0.00  0.00           H
ATOM   2508  EPW WAT X 478     121.320 174.204 102.202  0.00  0.00            
ATOM   2509  O   WAT X 479     110.003 171.902 108.800  0.00  0.00           O
ATOM   2510  H1  WAT X 479     109.403 171.170 108.941  0.00  0.00           H
ATOM   2511  H2  WAT X 479     109.757 172.253 107.944  0.00  0.00           H
ATOM   2512  EPW WAT X 479     109.891 171.852 108.706  0.00  0.00            
ATOM   2513  O   WAT X 480     111.359 170.803  96.843  0.00  0.00           O
ATOM   2514  H1  WAT X 480     110.959 171.388  96.200  0.00  0.00           H
ATOM   2515  H2  WAT X 480     111.823 171.388  97.443  0.00  0.00           H
ATOM   2516  EPW WAT X 480     111.367 170.958  96.838  0.00  0.00            
ATOM   2517  O   WAT X 481     121.438 172.598 104.743  0.00  0.00           O
ATOM   2518  H1  WAT X 481     121.275 172.289 103.851  0.00  0.00           H
ATOM   2519  H2  WAT X 481     120.577 172.863 105.066  0.00  0.00           H
ATOM   2520  EPW WAT X 481     121.303 172.593 104.668  0.00  0.00            
ATOM   2521  O   WAT X 482     121.660 166.820 108.881  0.00  0.00           O
ATOM   2522  H1  WAT X 482     121.657 167.110 107.968  0.00  0.00           H
ATOM   2523  H2  WAT X 482     122.333 167.355 109.300  0.00  0.00           H
ATOM   2524  EPW WAT X 482     121.748 166.928 108.816  0.00  0.00            
ATOM   2525  O   WAT X 483     113.319 165.482  92.888  0.00  0.00           O
ATOM   2526  H1  WAT X 483     113.318 166.225  92.284  0.00  0.00           H
ATOM   2527  H2  WAT X 483     113.824 164.806  92.437  0.00  0.00           H
ATOM   2528  EPW WAT X 483     113.385 165.491  92.749  0.00  0.00            
ATOM   2529  O   WAT X 484     114.235 177.518  93.173  0.00  0.00           O
ATOM   2530  H1  WAT X 484     114.149 177.467  94.124  0.00  0.00           H
ATOM   2531  H2  WAT X 484     114.787 178.286  93.022  0.00  0.00           H
ATOM   2532  EPW WAT X 484     114.297 177.613  93.278  0.00  0.00            
ATOM   2533  O   WAT X 485     121.370 176.262 107.279  0.00  0.00           O
ATOM   2534  H1  WAT X 485     120.552 176.418 106.807  0.00  0.00           H
ATOM   2535  H2  WAT X 485     121.732 177.135 107.426  0.00  0.00           H
ATOM   2536  EPW WAT X 485     121.310 176.397 107.236  0.00  0.00            
ATOM   2537  O   WAT X 486     111.749 172.740 102.032  0.00  0.00           O
ATOM   2538  H1  WAT X 486     110.970 172.234 102.262  0.00  0.00           H
ATOM   2539  H2  WAT X 486     111.488 173.652 102.154  0.00  0.00           H
ATOM   2540  EPW WAT X 486     111.612 172.793 102.078  0.00  0.00            
ATOM   2541  O   WAT X 487     114.845 176.896  99.137  0.00  0.00           O
ATOM   2542  H1  WAT X 487     114.758 176.117  99.686  0.00  0.00           H
ATOM   2543  H2  WAT X 487     114.917 177.621  99.759  0.00  0.00           H
ATOM   2544  EPW WAT X 487     114.843 176.889  99.292  0.00  0.00            
ATOM   2545  O   WAT X 488     110.476 167.980  94.342  0.00  0.00           O
ATOM   2546  H1  WAT X 488     110.419 168.235  93.421  0.00  0.00           H
ATOM   2547  H2  WAT X 488     111.053 168.635  94.737  0.00  0.00           H
ATOM   2548  EPW WAT X 488     110.545 168.100  94.273  0.00  0.00            
ATOM   2549  O   WAT X 489     114.947 172.038 106.322  0.00  0.00           O
ATOM   2550  H1  WAT X 489     114.856 172.158 105.376  0.00  0.00           H
ATOM   2551  H2  WAT X 489     115.717 172.556 106.556  0.00  0.00           H
ATOM   2552  EPW WAT X 489     115.037 172.122 106.228  0.00  0.00            
ATOM   2553  O   WAT X 490     116.029 165.553  97.773  0.00  0.00           O
ATOM   2554  H1  WAT X 490     115.624 165.884  98.575  0.00  0.00           H
ATOM   2555  H2  WAT X 490     116.136 166.328  97.221  0.00  0.00           H
ATOM   2556  EPW WAT X 490     115.990 165.699  97.806  0.00  0.00            
ATOM   2557  O   WAT X 491     116.572 171.600  95.660  0.00  0.00           O
ATOM   2558  H1  WAT X 491     116.199 171.534  96.539  0.00  0.00           H
ATOM   2559  H2  WAT X 491     115.854 171.928  95.118  0.00  0.00           H
ATOM   2560  EPW WAT X 491     116.428 171.634  95.704  0.00  0.00            
ATOM   2561  O   WAT X 492     116.271 178.757  94.093  0.00  0.00           O
ATOM   2562  H1  WAT X 492     115.539 179.245  93.718  0.00  0.00           H
ATOM   2563  H2  WAT X 492     116.932 178.743  93.401  0.00  0.00           H
ATOM   2564  EPW WAT X 492     116.262 178.819  93.953  0.00  0.00            
ATOM   2565  O   WAT X 493     118.717 168.497  98.045  0.00  0.00           O
ATOM   2566  H1  WAT X 493     117.864 168.635  97.632  0.00  0.00           H
ATOM   2567  H2  WAT X 493     119.094 169.373  98.115  0.00  0.00           H
ATOM   2568  EPW WAT X 493     118.654 168.630  97.999  0.00  0.00            
ATOM   2569  O   WAT X 494     113.589 169.165 107.235  0.00  0.00           O
ATOM   2570  H1  WAT X 494     112.798 169.198 107.773  0.00  0.00           H
ATOM   2571  H2  WAT X 494     113.949 170.050 107.284  0.00  0.00           H
ATOM   2572  EPW WAT X 494     113.532 169.286 107.313  0.00  0.00            
ATOM   2573  O   WAT X 495     119.762 172.167  91.284  0.00  0.00           O
ATOM   2574  H1  WAT X 495     119.743 171.517  91.986  0.00  0.00           H
ATOM   2575  H2  WAT X 495     119.417 171.706  90.519  0.00  0.00           H
ATOM   2576  EPW WAT X 495     119.714 172.021  91.275  0.00  0.00            
ATOM   2577  O   WAT X 496     124.745 167.417 108.704  0.00  0.00           O
ATOM   2578  H1  WAT X 496     124.684 167.070 109.594  0.00  0.00           H
ATOM   2579  H2  WAT X 496     123.836 167.543 108.433  0.00  0.00           H
ATOM   2580  EPW WAT X 496     124.617 167.388 108.786  0.00  0.00            
ATOM   2581  O   WAT X 497     119.435 166.671  96.135  0.00  0.00           O
ATOM   2582  H1  WAT X 497     119.210 165.885  96.635  0.00  0.00           H
ATOM   2583  H2  WAT X 497     118.649 167.215  96.178  0.00  0.00           H
ATOM   2584  EPW WAT X 497     119.302 166.639  96.207  0.00  0.00            
ATOM   2585  O   WAT X 498     124.862 166.391 101.006  0.00  0.00           O
ATOM   2586  H1  WAT X 498     123.991 165.998 100.949  0.00  0.00           H
ATOM   2587  H2  WAT X 498     124.961 166.622 101.929  0.00  0.00           H
ATOM   2588  EPW WAT X 498     124.760 166.369 101.120  0.00  0.00            
ATOM   2589  O   WAT X 499     121.770 166.658 106.140  0.00  0.00           O
ATOM   2590  H1  WAT X 499     121.510 167.433 105.643  0.00  0.00           H
ATOM   2591  H2  WAT X 499     122.726 166.651 106.092  0.00  0.00           H
ATOM   2592  EPW WAT X 499     121.862 166.759 106.068  0.00  0.00            
ATOM   2593  O   WAT X 500     118.690 168.805 101.421  0.00  0.00           O
ATOM   2594  H1  WAT X 500     117.840 169.236 101.334  0.00  0.00           H
ATOM   2595  H2  WAT X 500     119.017 168.737 100.524  0.00  0.00           H
ATOM   2596  EPW WAT X 500     118.621 168.853 101.291  0.00  0.00            
ATOM   2597  O   WAT X 501     117.321 165.826 108.572  0.00  0.00           O
ATOM   2598  H1  WAT X 501     116.768 165.515 109.288  0.00  0.00           H
ATOM   2599  H2  WAT X 501     117.537 166.728 108.809  0.00  0.00           H
ATOM   2600  EPW WAT X 501     117.277 165.904 108.697  0.00  0.00            
ATOM   2601  O   WAT X 502     116.112 178.339  97.257  0.00  0.00           O
ATOM   2602  H1  WAT X 502     115.476 178.795  97.808  0.00  0.00           H
ATOM   2603  H2  WAT X 502     116.919 178.845  97.353  0.00  0.00           H
ATOM   2604  EPW WAT X 502     116.134 178.466  97.342  0.00  0.00            
ATOM   2605  O   WAT X 503     124.635 177.613 108.108  0.00  0.00           O
ATOM   2606  H1  WAT X 503     123.995 178.145 108.580  0.00  0.00           H
ATOM   2607  H2  WAT X 503     124.598 177.934 107.208  0.00  0.00           H
ATOM   2608  EPW WAT X 503     124.546 177.725 108.052  0.00  0.00            
ATOM   2609  O   WAT X 504     112.665 168.960 101.035  0.00  0.00           O
ATOM   2610  H1  WAT X 504     112.571 169.428 100.204  0.00  0.00           H
ATOM   2611  H2  WAT X 504     113.489 169.284 101.400  0.00  0.00           H
ATOM   2612  EPW WAT X 504     112.761 169.065 100.973  0.00  0.00            
ATOM   2613  O   WAT X 505     114.828 168.219 102.290  0.00  0.00           O
ATOM   2614  H1  WAT X 505     114.376 167.640 101.677  0.00  0.00           H
ATOM   2615  H2  WAT X 505     114.265 168.234 103.064  0.00  0.00           H
ATOM   2616  EPW WAT X 505     114.694 168.144 102.312  0.00  0.00            
ATOM   2617  O   WAT X 506     111.410 171.318 106.560  0.00  0.00           O
ATOM   2618  H1  WAT X 506     110.844 170.957 105.877  0.00  0.00           H
ATOM   2619  H2  WAT X 506     110.914 171.202 107.370  0.00  0.00           H
ATOM   2620  EPW WAT X 506     111.270 171.256 106.576  0.00  0.00            
ATOM   2621  O   WAT X 507     113.827 177.076 104.134  0.00  0.00           O
ATOM   2622  H1  WAT X 507     113.366 176.732 103.369  0.00  0.00           H
ATOM   2623  H2  WAT X 507     113.909 178.015 103.964  0.00  0.00           H
ATOM   2624  EPW WAT X 507     113.777 177.155 104.011  0.00  0.00            
ATOM   2625  O   WAT X 508     112.023 174.717  96.320  0.00  0.00           O
ATOM   2626  H1  WAT X 508     111.067 174.750  96.292  0.00  0.00           H
ATOM   2627  H2  WAT X 508     112.295 175.634  96.282  0.00  0.00           H
ATOM   2628  EPW WAT X 508     111.933 174.843  96.311  0.00  0.00            
ATOM   2629  O   WAT X 509     116.863 170.176 109.262  0.00  0.00           O
ATOM   2630  H1  WAT X 509     116.099 170.573 109.680  0.00  0.00           H
ATOM   2631  H2  WAT X 509     117.500 170.889 109.201  0.00  0.00           H
ATOM   2632  EPW WAT X 509     116.846 170.323 109.310  0.00  0.00            
ATOM   2633  O   WAT X 510     113.382 168.007  94.290  0.00  0.00           O
ATOM   2634  H1  WAT X 510     113.074 168.072  93.387  0.00  0.00           H
ATOM   2635  H2  WAT X 510     112.618 168.233  94.821  0.00  0.00           H
ATOM   2636  EPW WAT X 510     113.241 168.046  94.241  0.00  0.00            
ATOM   2637  O   WAT X 511     122.691 172.268  96.674  0.00  0.00           O
ATOM   2638  H1  WAT X 511     122.071 172.712  97.253  0.00  0.00           H
ATOM   2639  H2  WAT X 511     123.501 172.772  96.759  0.00  0.00           H
ATOM   2640  EPW WAT X 511     122.716 172.393  96.762  0.00  0.00            
ATOM   2641  O   WAT X 512     109.311 178.320  92.635  0.00  0.00           O
ATOM   2642  H1  WAT X 512     108.683 177.798  92.137  0.00  0.00           H
ATOM   2643  H2  WAT X 512     108.817 178.627  93.396  0.00  0.00           H
ATOM   2644  EPW WAT X 512     109.163 178.292  92.670  0.00  0.00            
ATOM   2645  O   WAT X 513     123.584 178.348 103.729  0.00  0.00           O
ATOM   2646  H1  WAT X 513     123.411 178.425 102.790  0.00  0.00           H
ATOM   2647  H2  WAT X 513     122.887 178.856 104.144  0.00  0.00           H
ATOM   2648  EPW WAT X 513     123.469 178.425 103.659  0.00  0.00            
ATOM   2649  O   WAT X 514     118.402 174.731  98.048  0.00  0.00           O
ATOM   2650  H1  WAT X 514     117.888 174.131  98.588  0.00  0.00           H
ATOM   2651  H2  WAT X 514     118.677 175.422  98.651  0.00  0.00           H
ATOM   2652  EPW WAT X 514     118.370 174.743  98.198  0.00  0.00            
ATOM   2653  O   WAT X 515     124.444 167.960 105.606  0.00  0.00           O
ATOM   2654  H1  WAT X 515     124.157 167.135 105.997  0.00  0.00           H
ATOM   2655  H2  WAT X 515     124.221 167.877 104.679  0.00  0.00           H
ATOM   2656  EPW WAT X 515     124.377 167.841 105.536  0.00  0.00            
ATOM   2657  O   WAT X 516     122.838 176.072 109.400  0.00  0.00           O
ATOM   2658  H1  WAT X 516     122.027 176.035 108.893  0.00  0.00           H
ATOM   2659  H2  WAT X 516     123.203 176.936 109.206  0.00  0.00           H
ATOM   2660  EPW WAT X 516     122.779 176.181 109.308  0.00  0.00            
ATOM   2661  O   WAT X 517     116.178 168.115  99.959  0.00  0.00           O
ATOM   2662  H1  WAT X 517     116.000 167.525  99.226  0.00  0.00           H
ATOM   2663  H2  WAT X 517     115.782 167.684 100.716  0.00  0.00           H
ATOM   2664  EPW WAT X 517     116.102 167.981  99.962  0.00  0.00            
ATOM   2665  O   WAT X 518     109.783 174.706  98.535  0.00  0.00           O
ATOM   2666  H1  WAT X 518     109.186 174.961  99.239  0.00  0.00           H
ATOM   2667  H2  WAT X 518     109.481 175.200  97.773  0.00  0.00           H
ATOM   2668  EPW WAT X 518     109.664 174.804  98.528  0.00  0.00            
ATOM   2669  O   WAT X 519     112.464 178.212 102.340  0.00  0.00           O
ATOM   2670  H1  WAT X 519     112.205 178.905 102.948  0.00  0.00           H
ATOM   2671  H2  WAT X 519     113.336 178.470 102.041  0.00  0.00           H
ATOM   2672  EPW WAT X 519     112.545 178.338 102.381  0.00  0.00            
ATOM   2673  O   WAT X 520     119.082 172.714 107.227  0.00  0.00           O
ATOM   2674  H1  WAT X 520     118.328 173.043 106.738  0.00  0.00           H
ATOM   2675  H2  WAT X 520     118.880 172.912 108.141  0.00  0.00           H
ATOM   2676  EPW WAT X 520     118.956 172.783 107.283  0.00  0.00            
ATOM   2677  O   WAT X 521     122.632 172.036 109.296  0.00  0.00           O
ATOM   2678  H1  WAT X 521     121.848 172.076 109.843  0.00  0.00           H
ATOM   2679  H2  WAT X 521     123.270 172.588 109.749  0.00  0.00           H
ATOM   2680  EPW WAT X 521     122.613 172.114 109.428  0.00  0.00            
ATOM   2681  O   WAT X 522     124.298 176.473  94.536  0.00  0.00           O
ATOM   2682  H1  WAT X 522     123.902 176.814  93.735  0.00  0.00           H
ATOM   2683  H2  WAT X 522     124.987 175.884  94.232  0.00  0.00           H
ATOM   2684  EPW WAT X 522     124.337 176.441  94.390  0.00  0.00            
ATOM   2685  O   WAT X 523     124.027 170.559 106.498  0.00  0.00           O
ATOM   2686  H1  WAT X 523     123.334 170.753 105.867  0.00  0.00           H
ATOM   2687  H2  WAT X 523     124.663 171.265 106.381  0.00  0.00           H
ATOM   2688  EPW WAT X 523     124.020 170.678 106.400  0.00  0.00            
ATOM   2689  O   WAT X 524     116.604 167.501  85.957  0.00  0.00           O
ATOM   2690  H1  WAT X 524     116.376 167.472  85.028  0.00  0.00           H
ATOM   2691  H2  WAT X 524     116.089 168.227  86.309  0.00  0.00           H
ATOM   2692  EPW WAT X 524     116.506 167.593  85.881  0.00  0.00            
ATOM   2693  O   WAT X 525     114.520 165.786  85.464  0.00  0.00           O
ATOM   2694  H1  WAT X 525     113.960 165.339  86.097  0.00  0.00           H
ATOM   2695  H2  WAT X 525     114.374 166.718  85.630  0.00  0.00           H
ATOM   2696  EPW WAT X 525     114.427 165.850  85.569  0.00  0.00            
ATOM   2697  O   WAT X 526     115.339 174.027  74.712  0.00  0.00           O
ATOM   2698  H1  WAT X 526     115.185 173.571  75.538  0.00  0.00           H
ATOM   2699  H2  WAT X 526     114.704 173.646  74.105  0.00  0.00           H
ATOM   2700  EPW WAT X 526     115.235 173.917  74.741  0.00  0.00            
ATOM   2701  O   WAT X 527     118.734 169.236  85.316  0.00  0.00           O
ATOM   2702  H1  WAT X 527     118.131 169.878  85.692  0.00  0.00           H
ATOM   2703  H2  WAT X 527     119.523 169.306  85.854  0.00  0.00           H
ATOM   2704  EPW WAT X 527     118.758 169.330  85.437  0.00  0.00            
ATOM   2705  O   WAT X 528     119.272 165.673  91.594  0.00  0.00           O
ATOM   2706  H1  WAT X 528     118.381 165.445  91.858  0.00  0.00           H
ATOM   2707  H2  WAT X 528     119.196 165.909  90.670  0.00  0.00           H
ATOM   2708  EPW WAT X 528     119.144 165.674  91.507  0.00  0.00            
ATOM   2709  O   WAT X 529     121.157 169.062  86.585  0.00  0.00           O
ATOM   2710  H1  WAT X 529     120.979 168.180  86.258  0.00  0.00           H
ATOM   2711  H2  WAT X 529     120.838 169.643  85.893  0.00  0.00           H
ATOM   2712  EPW WAT X 529     121.091 169.023  86.450  0.00  0.00            
ATOM   2713  O   WAT X 530     120.845 177.059  78.830  0.00  0.00           O
ATOM   2714  H1  WAT X 530     120.419 177.666  78.226  0.00  0.00           H
ATOM   2715  H2  WAT X 530     121.722 177.421  78.956  0.00  0.00           H
ATOM   2716  EPW WAT X 530     120.904 177.186  78.767  0.00  0.00            
ATOM   2717  O   WAT X 531     118.812 168.109  74.073  0.00  0.00           O
ATOM   2718  H1  WAT X 531     118.546 168.572  74.867  0.00  0.00           H
ATOM   2719  H2  WAT X 531     118.828 168.786  73.395  0.00  0.00           H
ATOM   2720  EPW WAT X 531     118.779 168.260  74.088  0.00  0.00            
ATOM   2721  O   WAT X 532     119.047 175.298  87.356  0.00  0.00           O
ATOM   2722  H1  WAT X 532     118.919 176.163  87.746  0.00  0.00           H
ATOM   2723  H2  WAT X 532     119.490 175.471  86.526  0.00  0.00           H
ATOM   2724  EPW WAT X 532     119.089 175.435  87.298  0.00  0.00            
ATOM   2725  O   WAT X 533     121.923 176.249  74.376  0.00  0.00           O
ATOM   2726  H1  WAT X 533     121.152 176.271  73.808  0.00  0.00           H
ATOM   2727  H2  WAT X 533     122.628 176.606  73.836  0.00  0.00           H
ATOM   2728  EPW WAT X 533     121.914 176.299  74.229  0.00  0.00            
ATOM   2729  O   WAT X 534     110.171 169.628  85.913  0.00  0.00           O
ATOM   2730  H1  WAT X 534     109.894 170.197  85.195  0.00  0.00           H
ATOM   2731  H2  WAT X 534     110.773 169.004  85.507  0.00  0.00           H
ATOM   2732  EPW WAT X 534     110.214 169.620  85.765  0.00  0.00            
ATOM   2733  O   WAT X 535     111.044 175.964  88.507  0.00  0.00           O
ATOM   2734  H1  WAT X 535     110.123 176.184  88.367  0.00  0.00           H
ATOM   2735  H2  WAT X 535     111.426 175.961  87.629  0.00  0.00           H
ATOM   2736  EPW WAT X 535     110.973 175.993  88.372  0.00  0.00            
ATOM   2737  O   WAT X 536     114.746 170.234  79.483  0.00  0.00           O
ATOM   2738  H1  WAT X 536     114.339 170.234  78.617  0.00  0.00           H
ATOM   2739  H2  WAT X 536     115.435 170.896  79.426  0.00  0.00           H
ATOM   2740  EPW WAT X 536     114.783 170.321  79.362  0.00  0.00            
ATOM   2741  O   WAT X 537     112.865 166.630  87.502  0.00  0.00           O
ATOM   2742  H1  WAT X 537     112.658 167.528  87.244  0.00  0.00           H
ATOM   2743  H2  WAT X 537     113.221 166.229  86.708  0.00  0.00           H
ATOM   2744  EPW WAT X 537     112.885 166.695  87.363  0.00  0.00            
ATOM   2745  O   WAT X 538     114.173 167.421  78.201  0.00  0.00           O
ATOM   2746  H1  WAT X 538     113.415 167.433  78.786  0.00  0.00           H
ATOM   2747  H2  WAT X 538     114.706 168.165  78.482  0.00  0.00           H
ATOM   2748  EPW WAT X 538     114.143 167.520  78.316  0.00  0.00            
ATOM   2749  O   WAT X 539     121.213 171.118  88.501  0.00  0.00           O
ATOM   2750  H1  WAT X 539     120.627 171.432  87.811  0.00  0.00           H
ATOM   2751  H2  WAT X 539     121.938 171.743  88.501  0.00  0.00           H
ATOM   2752  EPW WAT X 539     121.231 171.242  88.410  0.00  0.00            
ATOM   2753  O   WAT X 540     118.833 171.619  78.033  0.00  0.00           O
ATOM   2754  H1  WAT X 540     118.008 171.637  77.547  0.00  0.00           H
ATOM   2755  H2  WAT X 540     118.583 171.805  78.938  0.00  0.00           H
ATOM   2756  EPW WAT X 540     118.691 171.646  78.088  0.00  0.00            
ATOM   2757  O   WAT X 541     110.734 169.632  91.554  0.00  0.00           O
ATOM   2758  H1  WAT X 541     110.536 169.550  90.622  0.00  0.00           H
ATOM   2759  H2  WAT X 541     109.940 169.329  91.996  0.00  0.00           H
ATOM   2760  EPW WAT X 541     110.603 169.581  91.490  0.00  0.00            
ATOM   2761  O   WAT X 542     113.658 173.242  72.702  0.00  0.00           O
ATOM   2762  H1  WAT X 542     113.055 172.504  72.606  0.00  0.00           H
ATOM   2763  H2  WAT X 542     113.331 173.900  72.090  0.00  0.00           H
ATOM   2764  EPW WAT X 542     113.535 173.231  72.609  0.00  0.00            
ATOM   2765  O   WAT X 543     116.808 172.195  82.978  0.00  0.00           O
ATOM   2766  H1  WAT X 543     115.927 172.487  82.745  0.00  0.00           H
ATOM   2767  H2  WAT X 543     117.335 172.382  82.201  0.00  0.00           H
ATOM   2768  EPW WAT X 543     116.761 172.258  82.844  0.00  0.00            
ATOM   2769  O   WAT X 544     110.702 178.658  90.312  0.00  0.00           O
ATOM   2770  H1  WAT X 544     109.940 178.090  90.195  0.00  0.00           H
ATOM   2771  H2  WAT X 544     110.908 178.968  89.430  0.00  0.00           H
ATOM   2772  EPW WAT X 544     110.629 178.624  90.180  0.00  0.00            
ATOM   2773  O   WAT X 545     121.105 168.014  81.161  0.00  0.00           O
ATOM   2774  H1  WAT X 545     120.153 168.077  81.233  0.00  0.00           H
ATOM   2775  H2  WAT X 545     121.434 168.741  81.689  0.00  0.00           H
ATOM   2776  EPW WAT X 545     121.023 168.118  81.241  0.00  0.00            
ATOM   2777  O   WAT X 546     116.754 175.542  90.348  0.00  0.00           O
ATOM   2778  H1  WAT X 546     116.597 176.486  90.312  0.00  0.00           H
ATOM   2779  H2  WAT X 546     116.922 175.362  91.273  0.00  0.00           H
ATOM   2780  EPW WAT X 546     116.755 175.643  90.465  0.00  0.00            
ATOM   2781  O   WAT X 547     123.584 169.339  75.025  0.00  0.00           O
ATOM   2782  H1  WAT X 547     123.480 169.683  74.138  0.00  0.00           H
ATOM   2783  H2  WAT X 547     123.714 170.115  75.570  0.00  0.00           H
ATOM   2784  EPW WAT X 547     123.587 169.486  74.980  0.00  0.00            
ATOM   2785  O   WAT X 548     124.071 174.523  84.203  0.00  0.00           O
ATOM   2786  H1  WAT X 548     123.196 174.781  83.913  0.00  0.00           H
ATOM   2787  H2  WAT X 548     124.423 175.306  84.627  0.00  0.00           H
ATOM   2788  EPW WAT X 548     124.002 174.661  84.221  0.00  0.00            
ATOM   2789  O   WAT X 549     115.813 166.512  73.012  0.00  0.00           O
ATOM   2790  H1  WAT X 549     115.471 166.521  72.119  0.00  0.00           H
ATOM   2791  H2  WAT X 549     116.298 167.334  73.092  0.00  0.00           H
ATOM   2792  EPW WAT X 549     115.832 166.622  72.905  0.00  0.00            
ATOM   2793  O   WAT X 550     110.982 166.428  82.917  0.00  0.00           O
ATOM   2794  H1  WAT X 550     110.148 166.882  83.040  0.00  0.00           H
ATOM   2795  H2  WAT X 550     111.570 166.828  83.557  0.00  0.00           H
ATOM   2796  EPW WAT X 550     110.950 166.541  83.017  0.00  0.00            
ATOM   2797  O   WAT X 551     112.081 165.561  89.928  0.00  0.00           O
ATOM   2798  H1  WAT X 551     111.248 165.988  90.129  0.00  0.00           H
ATOM   2799  H2  WAT X 551     112.531 166.175  89.348  0.00  0.00           H
ATOM   2800  EPW WAT X 551     112.031 165.699  89.878  0.00  0.00            
ATOM   2801  O   WAT X 552     118.416 171.023  80.667  0.00  0.00           O
ATOM   2802  H1  WAT X 552     118.330 170.240  80.124  0.00  0.00           H
ATOM   2803  H2  WAT X 552     117.976 171.711  80.167  0.00  0.00           H
ATOM   2804  EPW WAT X 552     118.347 171.011  80.529  0.00  0.00            
ATOM   2805  O   WAT X 553     120.649 170.365  74.143  0.00  0.00           O
ATOM   2806  H1  WAT X 553     120.023 171.088  74.166  0.00  0.00           H
ATOM   2807  H2  WAT X 553     120.867 170.205  75.061  0.00  0.00           H
ATOM   2808  EPW WAT X 553     120.595 170.439  74.267  0.00  0.00            
ATOM   2809  O   WAT X 554     117.387 172.012  86.262  0.00  0.00           O
ATOM   2810  H1  WAT X 554     116.542 172.332  86.579  0.00  0.00           H
ATOM   2811  H2  WAT X 554     117.861 172.803  86.003  0.00  0.00           H
ATOM   2812  EPW WAT X 554     117.338 172.159  86.270  0.00  0.00            
ATOM   2813  O   WAT X 555     114.314 177.199  90.596  0.00  0.00           O
ATOM   2814  H1  WAT X 555     113.503 176.710  90.739  0.00  0.00           H
ATOM   2815  H2  WAT X 555     114.584 177.476  91.472  0.00  0.00           H
ATOM   2816  EPW WAT X 555     114.243 177.171  90.731  0.00  0.00            
ATOM   2817  O   WAT X 556     116.576 176.238  87.624  0.00  0.00           O
ATOM   2818  H1  WAT X 556     115.696 175.865  87.676  0.00  0.00           H
ATOM   2819  H2  WAT X 556     116.478 177.006  87.061  0.00  0.00           H
ATOM   2820  EPW WAT X 556     116.447 176.291  87.557  0.00  0.00            
ATOM   2821  O   WAT X 557     124.946 169.046  79.731  0.00  0.00           O
ATOM   2822  H1  WAT X 557     124.250 168.661  80.264  0.00  0.00           H
ATOM   2823  H2  WAT X 557     124.684 169.960  79.620  0.00  0.00           H
ATOM   2824  EPW WAT X 557     124.820 169.116  79.787  0.00  0.00            
ATOM   2825  O   WAT X 558     123.020 174.495  87.273  0.00  0.00           O
ATOM   2826  H1  WAT X 558     122.463 174.889  86.602  0.00  0.00           H
ATOM   2827  H2  WAT X 558     123.875 174.909  87.149  0.00  0.00           H
ATOM   2828  EPW WAT X 558     123.059 174.602  87.169  0.00  0.00            
ATOM   2829  O   WAT X 559     120.847 170.482  76.807  0.00  0.00           O
ATOM   2830  H1  WAT X 559     120.023 170.199  77.203  0.00  0.00           H
ATOM   2831  H2  WAT X 559     120.582 171.010  76.053  0.00  0.00           H
ATOM   2832  EPW WAT X 559     120.703 170.515  76.759  0.00  0.00            
ATOM   2833  O   WAT X 560     113.859 174.074  84.899  0.00  0.00           O
ATOM   2834  H1  WAT X 560     113.482 174.201  85.770  0.00  0.00           H
ATOM   2835  H2  WAT X 560     113.296 174.584  84.317  0.00  0.00           H
ATOM   2836  EPW WAT X 560     113.735 174.158  84.938  0.00  0.00            
ATOM   2837  O   WAT X 561     122.866 175.583  80.354  0.00  0.00           O
ATOM   2838  H1  WAT X 561     122.321 176.084  79.748  0.00  0.00           H
ATOM   2839  H2  WAT X 561     123.560 176.191  80.611  0.00  0.00           H
ATOM   2840  EPW WAT X 561     122.886 175.730  80.308  0.00  0.00            
ATOM   2841  O   WAT X 562     110.849 177.150  81.175  0.00  0.00           O
ATOM   2842  H1  WAT X 562     110.455 177.080  82.045  0.00  0.00           H
ATOM   2843  H2  WAT X 562     111.659 177.640  81.317  0.00  0.00           H
ATOM   2844  EPW WAT X 562     110.904 177.205  81.309  0.00  0.00            
ATOM   2845  O   WAT X 563     120.320 173.693  77.026  0.00  0.00           O
ATOM   2846  H1  WAT X 563     119.648 174.374  77.057  0.00  0.00           H
ATOM   2847  H2  WAT X 563     120.577 173.570  77.940  0.00  0.00           H
ATOM   2848  EPW WAT X 563     120.265 173.767  77.151  0.00  0.00            
ATOM   2849  O   WAT X 564     114.007 168.546  90.990  0.00  0.00           O
ATOM   2850  H1  WAT X 564     113.854 168.266  90.087  0.00  0.00           H
ATOM   2851  H2  WAT X 564     114.321 169.447  90.911  0.00  0.00           H
ATOM   2852  EPW WAT X 564     114.028 168.628  90.860  0.00  0.00            
ATOM   2853  O   WAT X 565     115.940 172.667  90.095  0.00  0.00           O
ATOM   2854  H1  WAT X 565     115.825 172.951  89.189  0.00  0.00           H
ATOM   2855  H2  WAT X 565     116.889 172.628  90.216  0.00  0.00           H
ATOM   2856  EPW WAT X 565     116.050 172.700  89.992  0.00  0.00            
ATOM   2857  O   WAT X 566     114.985 170.994  84.941  0.00  0.00           O
ATOM   2858  H1  WAT X 566     114.395 171.733  84.790  0.00  0.00           H
ATOM   2859  H2  WAT X 566     115.598 171.022  84.207  0.00  0.00           H
ATOM   2860  EPW WAT X 566     114.988 171.096  84.825  0.00  0.00            
ATOM   2861  O   WAT X 567     116.370 177.186  82.974  0.00  0.00           O
ATOM   2862  H1  WAT X 567     116.330 178.142  82.936  0.00  0.00           H
ATOM   2863  H2  WAT X 567     116.845 176.935  82.182  0.00  0.00           H
ATOM   2864  EPW WAT X 567     116.427 177.279  82.864  0.00  0.00            
ATOM   2865  O   WAT X 568     124.335 173.839  89.656  0.00  0.00           O
ATOM   2866  H1  WAT X 568     123.644 174.480  89.824  0.00  0.00           H
ATOM   2867  H2  WAT X 568     124.890 173.875  90.435  0.00  0.00           H
ATOM   2868  EPW WAT X 568     124.317 173.929  89.781  0.00  0.00            
ATOM   2869  O   WAT X 569     109.953 172.941  76.793  0.00  0.00           O
ATOM   2870  H1  WAT X 569     109.288 173.541  76.455  0.00  0.00           H
ATOM   2871  H2  WAT X 569     110.785 173.375  76.604  0.00  0.00           H
ATOM   2872  EPW WAT X 569     109.975 173.078  76.723  0.00  0.00            
ATOM   2873  O   WAT X 570     112.286 177.387  78.994  0.00  0.00           O
ATOM   2874  H1  WAT X 570     111.607 177.107  78.381  0.00  0.00           H
ATOM   2875  H2  WAT X 570     112.188 178.337  79.044  0.00  0.00           H
ATOM   2876  EPW WAT X 570     112.183 177.475  78.920  0.00  0.00            
ATOM   2877  O   WAT X 571     117.700 176.122  74.081  0.00  0.00           O
ATOM   2878  H1  WAT X 571     117.317 176.432  73.260  0.00  0.00           H
ATOM   2879  H2  WAT X 571     117.653 176.878  74.668  0.00  0.00           H
ATOM   2880  EPW WAT X 571     117.643 176.263  74.050  0.00  0.00            
ATOM   2881  O   WAT X 572     111.956 167.577  79.759  0.00  0.00           O
ATOM   2882  H1  WAT X 572     111.718 168.397  79.325  0.00  0.00           H
ATOM   2883  H2  WAT X 572     112.835 167.735  80.104  0.00  0.00           H
ATOM   2884  EPW WAT X 572     112.041 167.706  79.748  0.00  0.00            
ATOM   2885  O   WAT X 573     116.527 166.393  75.763  0.00  0.00           O
ATOM   2886  H1  WAT X 573     116.282 165.518  75.463  0.00  0.00           H
ATOM   2887  H2  WAT X 573     116.435 166.353  76.715  0.00  0.00           H
ATOM   2888  EPW WAT X 573     116.482 166.272  75.849  0.00  0.00            
ATOM   2889  O   WAT X 574     121.759 168.141  78.301  0.00  0.00           O
ATOM   2890  H1  WAT X 574     121.465 167.426  77.737  0.00  0.00           H
ATOM   2891  H2  WAT X 574     121.488 167.880  79.181  0.00  0.00           H
ATOM   2892  EPW WAT X 574     121.684 168.013  78.343  0.00  0.00            
ATOM   2893  O   WAT X 575     113.365 170.658  73.798  0.00  0.00           O
ATOM   2894  H1  WAT X 575     112.440 170.901  73.836  0.00  0.00           H
ATOM   2895  H2  WAT X 575     113.833 171.455  74.043  0.00  0.00           H
ATOM   2896  EPW WAT X 575     113.305 170.795  73.835  0.00  0.00            
ATOM   2897  O   WAT X 576     115.334 175.010  77.087  0.00  0.00           O
ATOM   2898  H1  WAT X 576     114.510 175.497  77.125  0.00  0.00           H
ATOM   2899  H2  WAT X 576     115.798 175.262  77.885  0.00  0.00           H
ATOM   2900  EPW WAT X 576     115.287 175.108  77.197  0.00  0.00            
ATOM   2901  O   WAT X 577     117.629 176.647  77.089  0.00  0.00           O
ATOM   2902  H1  WAT X 577     117.106 175.945  77.474  0.00  0.00           H
ATOM   2903  H2  WAT X 577     117.879 177.196  77.832  0.00  0.00           H
ATOM   2904  EPW WAT X 577     117.593 176.627  77.237  0.00  0.00            
ATOM   2905  O   WAT X 578     124.672 171.514  73.253  0.00  0.00           O
ATOM   2906  H1  WAT X 578     124.193 171.161  74.002  0.00  0.00           H
ATOM   2907  H2  WAT X 578     124.170 172.286  72.990  0.00  0.00           H
ATOM   2908  EPW WAT X 578     124.543 171.570  73.317  0.00  0.00            
ATOM   2909  O   WAT X 579     113.566 176.951  88.082  0.00  0.00           O
ATOM   2910  H1  WAT X 579     113.528 176.633  87.180  0.00  0.00           H
ATOM   2911  H2  WAT X 579     112.694 177.309  88.248  0.00  0.00           H
ATOM   2912  EPW WAT X 579     113.446 176.956  87.985  0.00  0.00            
ATOM   2913  O   WAT X 580     116.500 174.647  85.136  0.00  0.00           O
ATOM   2914  H1  WAT X 580     116.175 173.844  84.729  0.00  0.00           H
ATOM   2915  H2  WAT X 580     115.793 175.282  85.014  0.00  0.00           H
ATOM   2916  EPW WAT X 580     116.364 174.625  85.067  0.00  0.00            
ATOM   2917  O   WAT X 581     112.116 175.581  91.105  0.00  0.00           O
ATOM   2918  H1  WAT X 581     111.313 176.091  91.215  0.00  0.00           H
ATOM   2919  H2  WAT X 581     112.567 175.999  90.371  0.00  0.00           H
ATOM   2920  EPW WAT X 581     112.070 175.704  91.023  0.00  0.00            
ATOM   2921  O   WAT X 582     122.612 172.729  80.366  0.00  0.00           O
ATOM   2922  H1  WAT X 582     122.114 172.523  81.156  0.00  0.00           H
ATOM   2923  H2  WAT X 582     122.428 173.654  80.201  0.00  0.00           H
ATOM   2924  EPW WAT X 582     122.522 172.824  80.448  0.00  0.00            
ATOM   2925  O   WAT X 583     117.237 171.475  74.106  0.00  0.00           O
ATOM   2926  H1  WAT X 583     116.756 172.293  73.975  0.00  0.00           H
ATOM   2927  H2  WAT X 583     117.671 171.316  73.269  0.00  0.00           H
ATOM   2928  EPW WAT X 583     117.231 171.562  73.979  0.00  0.00            
ATOM   2929  O   WAT X 584     111.201 176.512  74.564  0.00  0.00           O
ATOM   2930  H1  WAT X 584     110.435 176.190  74.090  0.00  0.00           H
ATOM   2931  H2  WAT X 584     110.842 176.913  75.356  0.00  0.00           H
ATOM   2932  EPW WAT X 584     111.053 176.523  74.606  0.00  0.00            
ATOM   2933  O   WAT X 585     110.539 170.268  83.260  0.00  0.00           O
ATOM   2934  H1  WAT X 585     109.741 169.918  83.656  0.00  0.00           H
ATOM   2935  H2  WAT X 585     110.920 170.824  83.941  0.00  0.00           H
ATOM   2936  EPW WAT X 585     110.484 170.296  83.402  0.00  0.00            
ATOM   2937  O   WAT X 586     119.933 173.326  80.989  0.00  0.00           O
ATOM   2938  H1  WAT X 586     119.526 172.566  80.573  0.00  0.00           H
ATOM   2939  H2  WAT X 586     119.275 173.642  81.607  0.00  0.00           H
ATOM   2940  EPW WAT X 586     119.792 173.267  81.015  0.00  0.00            
ATOM   2941  O   WAT X 587     124.470 174.564  78.470  0.00  0.00           O
ATOM   2942  H1  WAT X 587     123.796 174.977  77.930  0.00  0.00           H
ATOM   2943  H2  WAT X 587     125.280 175.011  78.225  0.00  0.00           H
ATOM   2944  EPW WAT X 587     124.488 174.678  78.367  0.00  0.00            
ATOM   2945  O   WAT X 588     112.624 175.055  81.974  0.00  0.00           O
ATOM   2946  H1  WAT X 588     111.667 175.040  81.993  0.00  0.00           H
ATOM   2947  H2  WAT X 588     112.859 175.878  82.404  0.00  0.00           H
ATOM   2948  EPW WAT X 588     112.529 175.162  82.033  0.00  0.00            
ATOM   2949  O   WAT X 589     122.927 169.066  84.512  0.00  0.00           O
ATOM   2950  H1  WAT X 589     122.473 168.624  83.795  0.00  0.00           H
ATOM   2951  H2  WAT X 589     122.386 168.891  85.282  0.00  0.00           H
ATOM   2952  EPW WAT X 589     122.796 168.984  84.519  0.00  0.00            
ATOM   2953  O   WAT X 590     121.466 170.542  82.323  0.00  0.00           O
ATOM   2954  H1  WAT X 590     120.840 170.992  82.890  0.00  0.00           H
ATOM   2955  H2  WAT X 590     121.638 171.162  81.615  0.00  0.00           H
ATOM   2956  EPW WAT X 590     121.406 170.683  82.304  0.00  0.00            
ATOM   2957  O   WAT X 591     120.001 178.419  85.822  0.00  0.00           O
ATOM   2958  H1  WAT X 591     119.608 179.240  85.525  0.00  0.00           H
ATOM   2959  H2  WAT X 591     120.914 178.474  85.539  0.00  0.00           H
ATOM   2960  EPW WAT X 591     120.070 178.534  85.745  0.00  0.00            
ATOM   2961  O   WAT X 592     121.490 167.286  75.078  0.00  0.00           O
ATOM   2962  H1  WAT X 592     120.731 167.039  74.551  0.00  0.00           H
ATOM   2963  H2  WAT X 592     121.315 168.190  75.341  0.00  0.00           H
ATOM   2964  EPW WAT X 592     121.367 167.373  75.044  0.00  0.00            
ATOM   2965  O   WAT X 593     114.025 170.579  76.796  0.00  0.00           O
ATOM   2966  H1  WAT X 593     113.935 170.851  75.882  0.00  0.00           H
ATOM   2967  H2  WAT X 593     114.968 170.601  76.960  0.00  0.00           H
ATOM   2968  EPW WAT X 593     114.137 170.618  76.697  0.00  0.00            
ATOM   2969  O   WAT X 594     123.612 166.471  79.591  0.00  0.00           O
ATOM   2970  H1  WAT X 594     122.950 166.065  79.032  0.00  0.00           H
ATOM   2971  H2  WAT X 594     123.248 166.411  80.475  0.00  0.00           H
ATOM   2972  EPW WAT X 594     123.477 166.409  79.634  0.00  0.00            
ATOM   2973  O   WAT X 595     115.971 173.495  79.196  0.00  0.00           O
ATOM   2974  H1  WAT X 595     115.783 172.744  79.757  0.00  0.00           H
ATOM   2975  H2  WAT X 595     115.115 173.888  79.025  0.00  0.00           H
ATOM   2976  EPW WAT X 595     115.833 173.448  79.247  0.00  0.00            
ATOM   2977  O   WAT X 596     117.627 168.355  88.436  0.00  0.00           O
ATOM   2978  H1  WAT X 596     116.705 168.432  88.191  0.00  0.00           H
ATOM   2979  H2  WAT X 596     118.079 168.973  87.860  0.00  0.00           H
ATOM   2980  EPW WAT X 596     117.565 168.447  88.327  0.00  0.00            
ATOM   2981  O   WAT X 597     114.618 165.365  81.354  0.00  0.00           O
ATOM   2982  H1  WAT X 597     114.447 166.286  81.156  0.00  0.00           H
ATOM   2983  H2  WAT X 597     115.270 165.388  82.055  0.00  0.00           H
ATOM   2984  EPW WAT X 597     114.681 165.490  81.421  0.00  0.00            
ATOM   2985  O   WAT X 598     118.421 178.702  73.479  0.00  0.00           O
ATOM   2986  H1  WAT X 598     117.577 178.665  73.028  0.00  0.00           H
ATOM   2987  H2  WAT X 598     118.199 178.907  74.387  0.00  0.00           H
ATOM   2988  EPW WAT X 598     118.280 178.725  73.539  0.00  0.00            
ATOM   2989  O   WAT X 599     115.472 174.492  81.747  0.00  0.00           O
ATOM   2990  H1  WAT X 599     115.215 174.075  82.569  0.00  0.00           H
ATOM   2991  H2  WAT X 599     115.684 175.393  81.992  0.00  0.00           H
ATOM   2992  EPW WAT X 599     115.466 174.556  81.888  0.00  0.00            
ATOM   2993  O   WAT X 600     119.843 174.469  74.407  0.00  0.00           O
ATOM   2994  H1  WAT X 600     119.113 175.089  74.417  0.00  0.00           H
ATOM   2995  H2  WAT X 600     120.626 175.020  74.437  0.00  0.00           H
ATOM   2996  EPW WAT X 600     119.850 174.624  74.412  0.00  0.00            
ATOM   2997  O   WAT X 601     119.475 171.850  83.522  0.00  0.00           O
ATOM   2998  H1  WAT X 601     119.026 172.605  83.905  0.00  0.00           H
ATOM   2999  H2  WAT X 601     120.198 172.230  83.022  0.00  0.00           H
ATOM   3000  EPW WAT X 601     119.511 172.000  83.507  0.00  0.00            
ATOM   3001  O   WAT X 602     121.010 175.975  85.234  0.00  0.00           O
ATOM   3002  H1  WAT X 602     120.734 175.151  85.636  0.00  0.00           H
ATOM   3003  H2  WAT X 602     120.197 176.374  84.924  0.00  0.00           H
ATOM   3004  EPW WAT X 602     120.866 175.919  85.247  0.00  0.00            
ATOM   3005  O   WAT X 603     116.498 168.587  77.506  0.00  0.00           O
ATOM   3006  H1  WAT X 603     116.350 167.645  77.428  0.00  0.00           H
ATOM   3007  H2  WAT X 603     115.707 168.920  77.929  0.00  0.00           H
ATOM   3008  EPW WAT X 603     116.374 168.507  77.551  0.00  0.00            
ATOM   3009  O   WAT X 604     120.149 168.932  89.924  0.00  0.00           O
ATOM   3010  H1  WAT X 604     119.683 168.333  90.509  0.00  0.00           H
ATOM   3011  H2  WAT X 604     119.788 169.795  90.127  0.00  0.00           H
ATOM   3012  EPW WAT X 604     120.040 168.966  90.028  0.00  0.00            
ATOM   3013  O   WAT X 605     115.754 169.076  74.101  0.00  0.00           O
ATOM   3014  H1  WAT X 605     114.836 169.292  74.267  0.00  0.00           H
ATOM   3015  H2  WAT X 605     116.228 169.465  74.836  0.00  0.00           H
ATOM   3016  EPW WAT X 605     115.695 169.156  74.219  0.00  0.00            
ATOM   3017  O   WAT X 606     112.396 173.822  87.371  0.00  0.00           O
ATOM   3018  H1  WAT X 606     111.718 173.184  87.591  0.00  0.00           H
ATOM   3019  H2  WAT X 606     111.987 174.673  87.534  0.00  0.00           H
ATOM   3020  EPW WAT X 606     112.253 173.850  87.422  0.00  0.00            
ATOM   3021  O   WAT X 607     110.544 166.731  85.953  0.00  0.00           O
ATOM   3022  H1  WAT X 607     109.682 166.692  85.539  0.00  0.00           H
ATOM   3023  H2  WAT X 607     110.358 166.881  86.880  0.00  0.00           H
ATOM   3024  EPW WAT X 607     110.406 166.746  86.021  0.00  0.00            
ATOM   3025  O   WAT X 608     121.461 174.264  83.321  0.00  0.00           O
ATOM   3026  H1  WAT X 608     121.193 173.622  83.977  0.00  0.00           H
ATOM   3027  H2  WAT X 608     120.663 174.447  82.824  0.00  0.00           H
ATOM   3028  EPW WAT X 608     121.320 174.204  83.342  0.00  0.00            
ATOM   3029  O   WAT X 609     110.003 171.902  89.940  0.00  0.00           O
ATOM   3030  H1  WAT X 609     109.403 171.170  90.081  0.00  0.00           H
ATOM   3031  H2  WAT X 609     109.757 172.253  89.084  0.00  0.00           H
ATOM   3032  EPW WAT X 609     109.891 171.852  89.846  0.00  0.00            
ATOM   3033  O   WAT X 610     111.359 170.803  77.983  0.00  0.00           O
ATOM   3034  H1  WAT X 610     110.959 171.388  77.340  0.00  0.00           H
ATOM   3035  H2  WAT X 610     111.823 171.388  78.583  0.00  0.00           H
ATOM   3036  EPW WAT X 610     111.367 170.958  77.978  0.00  0.00            
ATOM   3037  O   WAT X 611     121.438 172.598  85.882  0.00  0.00           O
ATOM   3038  H1  WAT X 611     121.275 172.289  84.991  0.00  0.00           H
ATOM   3039  H2  WAT X 611     120.577 172.863  86.206  0.00  0.00           H
ATOM   3040  EPW WAT X 611     121.303 172.593  85.808  0.00  0.00            
ATOM   3041  O   WAT X 612     121.660 166.820  90.021  0.00  0.00           O
ATOM   3042  H1  WAT X 612     121.657 167.110  89.108  0.00  0.00           H
ATOM   3043  H2  WAT X 612     122.333 167.355  90.440  0.00  0.00           H
ATOM   3044  EPW WAT X 612     121.748 166.928  89.956  0.00  0.00            
ATOM   3045  O   WAT X 613     113.319 165.482  74.029  0.00  0.00           O
ATOM   3046  H1  WAT X 613     113.318 166.225  73.424  0.00  0.00           H
ATOM   3047  H2  WAT X 613     113.824 164.806  73.577  0.00  0.00           H
ATOM   3048  EPW WAT X 613     113.385 165.491  73.889  0.00  0.00            
ATOM   3049  O   WAT X 614     114.235 177.518  74.312  0.00  0.00           O
ATOM   3050  H1  WAT X 614     114.149 177.467  75.264  0.00  0.00           H
ATOM   3051  H2  WAT X 614     114.787 178.286  74.162  0.00  0.00           H
ATOM   3052  EPW WAT X 614     114.297 177.613  74.418  0.00  0.00            
ATOM   3053  O   WAT X 615     121.370 176.262  88.419  0.00  0.00           O
ATOM   3054  H1  WAT X 615     120.552 176.418  87.947  0.00  0.00           H
ATOM   3055  H2  WAT X 615     121.732 177.135  88.566  0.00  0.00           H
ATOM   3056  EPW WAT X 615     121.310 176.397  88.376  0.00  0.00            
ATOM   3057  O   WAT X 616     111.749 172.740  83.172  0.00  0.00           O
ATOM   3058  H1  WAT X 616     110.970 172.234  83.402  0.00  0.00           H
ATOM   3059  H2  WAT X 616     111.488 173.652  83.294  0.00  0.00           H
ATOM   3060  EPW WAT X 616     111.612 172.793  83.218  0.00  0.00            
ATOM   3061  O   WAT X 617     114.845 176.896  80.278  0.00  0.00           O
ATOM   3062  H1  WAT X 617     114.758 176.117  80.826  0.00  0.00           H
ATOM   3063  H2  WAT X 617     114.917 177.621  80.899  0.00  0.00           H
ATOM   3064  EPW WAT X 617     114.843 176.889  80.432  0.00  0.00            
ATOM   3065  O   WAT X 618     110.476 167.980  75.482  0.00  0.00           O
ATOM   3066  H1  WAT X 618     110.419 168.235  74.561  0.00  0.00           H
ATOM   3067  H2  WAT X 618     111.053 168.635  75.877  0.00  0.00           H
ATOM   3068  EPW WAT X 618     110.545 168.100  75.413  0.00  0.00            
ATOM   3069  O   WAT X 619     114.947 172.038  87.462  0.00  0.00           O
ATOM   3070  H1  WAT X 619     114.856 172.158  86.516  0.00  0.00           H
ATOM   3071  H2  WAT X 619     115.717 172.556  87.696  0.00  0.00           H
ATOM   3072  EPW WAT X 619     115.037 172.122  87.368  0.00  0.00            
ATOM   3073  O   WAT X 620     116.029 165.553  78.913  0.00  0.00           O
ATOM   3074  H1  WAT X 620     115.624 165.884  79.715  0.00  0.00           H
ATOM   3075  H2  WAT X 620     116.136 166.328  78.361  0.00  0.00           H
ATOM   3076  EPW WAT X 620     115.990 165.699  78.946  0.00  0.00            
ATOM   3077  O   WAT X 621     116.572 171.600  76.799  0.00  0.00           O
ATOM   3078  H1  WAT X 621     116.199 171.534  77.679  0.00  0.00           H
ATOM   3079  H2  WAT X 621     115.854 171.928  76.258  0.00  0.00           H
ATOM   3080  EPW WAT X 621     116.428 171.634  76.844  0.00  0.00            
ATOM   3081  O   WAT X 622     116.271 178.757  75.233  0.00  0.00           O
ATOM   3082  H1  WAT X 622     115.539 179.245  74.858  0.00  0.00           H
ATOM   3083  H2  WAT X 622     116.932 178.743  74.541  0.00  0.00           H
ATOM   3084  EPW WAT X 622     116.262 178.819  75.093  0.00  0.00            
ATOM   3085  O   WAT X 623     118.717 168.497  79.185  0.00  0.00           O
ATOM   3086  H1  WAT X 623     117.864 168.635  78.772  0.00  0.00           H
ATOM   3087  H2  WAT X 623     119.094 169.373  79.255  0.00  0.00           H
ATOM   3088  EPW WAT X 623     118.654 168.630  79.139  0.00  0.00            
ATOM   3089  O   WAT X 624     113.589 169.165  88.376  0.00  0.00           O
ATOM   3090  H1  WAT X 624     112.798 169.198  88.913  0.00  0.00           H
ATOM   3091  H2  WAT X 624     113.949 170.050  88.424  0.00  0.00           H
ATOM   3092  EPW WAT X 624     113.532 169.286  88.453  0.00  0.00            
ATOM   3093  O   WAT X 625     119.762 172.167  72.424  0.00  0.00           O
ATOM   3094  H1  WAT X 625     119.743 171.517  73.126  0.00  0.00           H
ATOM   3095  H2  WAT X 625     119.417 171.706  71.659  0.00  0.00           H
ATOM   3096  EPW WAT X 625     119.714 172.021  72.415  0.00  0.00            
ATOM   3097  O   WAT X 626     124.745 167.417  89.844  0.00  0.00           O
ATOM   3098  H1  WAT X 626     124.684 167.070  90.735  0.00  0.00           H
ATOM   3099  H2  WAT X 626     123.836 167.543  89.573  0.00  0.00           H
ATOM   3100  EPW WAT X 626     124.617 167.388  89.926  0.00  0.00            
ATOM   3101  O   WAT X 627     119.435 166.671  77.275  0.00  0.00           O
ATOM   3102  H1  WAT X 627     119.210 165.885  77.775  0.00  0.00           H
ATOM   3103  H2  WAT X 627     118.649 167.215  77.318  0.00  0.00           H
ATOM   3104  EPW WAT X 627     119.302 166.639  77.347  0.00  0.00            
ATOM   3105  O   WAT X 628     124.862 166.391  82.146  0.00  0.00           O
ATOM   3106  H1  WAT X 628     123.991 165.998  82.089  0.00  0.00           H
ATOM   3107  H2  WAT X 628     124.961 166.622  83.069  0.00  0.00           H
ATOM   3108  EPW WAT X 628     124.760 166.369  82.260  0.00  0.00            
ATOM   3109  O   WAT X 629     121.770 166.658  87.280  0.00  0.00           O
ATOM   3110  H1  WAT X 629     121.510 167.433  86.783  0.00  0.00           H
ATOM   3111  H2  WAT X 629     122.726 166.651  87.232  0.00  0.00           H
ATOM   3112  EPW WAT X 629     121.862 166.759  87.208  0.00  0.00            
ATOM   3113  O   WAT X 630     118.690 168.805  82.561  0.00  0.00           O
ATOM   3114  H1  WAT X 630     117.840 169.236  82.474  0.00  0.00           H
ATOM   3115  H2  WAT X 630     119.017 168.737  81.664  0.00  0.00           H
ATOM   3116  EPW WAT X 630     118.621 168.853  82.431  0.00  0.00            
ATOM   3117  O   WAT X 631     117.321 165.826  89.712  0.00  0.00           O
ATOM   3118  H1  WAT X 631     116.768 165.515  90.428  0.00  0.00           H
ATOM   3119  H2  WAT X 631     117.537 166.728  89.949  0.00  0.00           H
ATOM   3120  EPW WAT X 631     117.277 165.904  89.837  0.00  0.00            
ATOM   3121  O   WAT X 632     116.112 178.339  78.396  0.00  0.00           O
ATOM   3122  H1  WAT X 632     115.476 178.795  78.948  0.00  0.00           H
ATOM   3123  H2  WAT X 632     116.919 178.845  78.493  0.00  0.00           H
ATOM   3124  EPW WAT X 632     116.134 178.466  78.482  0.00  0.00            
ATOM   3125  O   WAT X 633     124.635 177.613  89.248  0.00  0.00           O
ATOM   3126  H1  WAT X 633     123.995 178.145  89.720  0.00  0.00           H
ATOM   3127  H2  WAT X 633     124.598 177.934  88.348  0.00  0.00           H
ATOM   3128  EPW WAT X 633     124.546 177.725  89.192  0.00  0.00            
ATOM   3129  O   WAT X 634     112.665 168.960  82.174  0.00  0.00           O
ATOM   3130  H1  WAT X 634     112.571 169.428  81.344  0.00  0.00           H
ATOM   3131  H2  WAT X 634     113.489 169.284  82.540  0.00  0.00           H
ATOM   3132  EPW WAT X 634     112.761 169.065  82.113  0.00  0.00            
ATOM   3133  O   WAT X 635     114.828 168.219  83.431  0.00  0.00           O
ATOM   3134  H1  WAT X 635     114.376 167.640  82.817  0.00  0.00           H
ATOM   3135  H2  WAT X 635     114.265 168.234  84.204  0.00  0.00           H
ATOM   3136  EPW WAT X 635     114.694 168.144  83.452  0.00  0.00            
ATOM   3137  O   WAT X 636     111.410 171.318  87.700  0.00  0.00           O
ATOM   3138  H1  WAT X 636     110.844 170.957  87.017  0.00  0.00           H
ATOM   3139  H2  WAT X 636     110.914 171.202  88.510  0.00  0.00           H
ATOM   3140  EPW WAT X 636     111.270 171.256  87.716  0.00  0.00            
ATOM   3141  O   WAT X 637     113.827 177.076  85.274  0.00  0.00           O
ATOM   3142  H1  WAT X 637     113.366 176.732  84.509  0.00  0.00           H
ATOM   3143  H2  WAT X 637     113.909 178.015  85.104  0.00  0.00           H
ATOM   3144  EPW WAT X 637     113.777 177.155  85.151  0.00  0.00            
ATOM   3145  O   WAT X 638     112.023 174.717  77.460  0.00  0.00           O
ATOM   3146  H1  WAT X 638     111.067 174.750  77.432  0.00  0.00           H
ATOM   3147  H2  WAT X 638     112.295 175.634  77.422  0.00  0.00           H
ATOM   3148  EPW WAT X 638     111.933 174.843  77.451  0.00  0.00            
ATOM   3149  O   WAT X 639     116.863 170.176  90.403  0.00  0.00           O
ATOM   3150  H1  WAT X 639     116.099 170.573  90.820  0.00  0.00           H
ATOM   3151  H2  WAT X 639     117.500 170.889  90.341  0.00  0.00           H
ATOM   3152  EPW WAT X 639     116.846 170.323  90.450  0.00  0.00            
ATOM   3153  O   WAT X 640     113.382 168.007  75.431  0.00  0.00           O
ATOM   3154  H1  WAT X 640     113.074 168.072  74.527  0.00  0.00           H
ATOM   3155  H2  WAT X 640     112.618 168.233  75.961  0.00  0.00           H
ATOM   3156  EPW WAT X 640     113.241 168.046  75.381  0.00  0.00            
ATOM   3157  O   WAT X 641     122.691 172.268  77.814  0.00  0.00           O
ATOM   3158  H1  WAT X 641     122.071 172.712  78.393  0.00  0.00           H
ATOM   3159  H2  WAT X 641     123.501 172.772  77.899  0.00  0.00           H
ATOM   3160  EPW WAT X 641     122.716 172.393  77.902  0.00  0.00            
ATOM   3161  O   WAT X 642     109.311 178.320  73.775  0.00  0.00           O
ATOM   3162  H1  WAT X 642     108.683 177.798  73.277  0.00  0.00           H
ATOM   3163  H2  WAT X 642     108.817 178.627  74.536  0.00  0.00           H
ATOM   3164  EPW WAT X 642     109.163 178.292  73.810  0.00  0.00            
ATOM   3165  O   WAT X 643     123.584 178.348  84.868  0.00  0.00           O
ATOM   3166  H1  WAT X 643     123.411 178.425  83.930  0.00  0.00           H
ATOM   3167  H2  WAT X 643     122.887 178.856  85.284  0.00  0.00           H
ATOM   3168  EPW WAT X 643     123.469 178.425  84.799  0.00  0.00            
ATOM   3169  O   WAT X 644     118.402 174.731  79.188  0.00  0.00           O
ATOM   3170  H1  WAT X 644     117.888 174.131  79.728  0.00  0.00           H
ATOM   3171  H2  WAT X 644     118.677 175.422  79.791  0.00  0.00           H
ATOM   3172  EPW WAT X 644     118.370 174.743  79.338  0.00  0.00            
ATOM   3173  O   WAT X 645     124.444 167.960  86.746  0.00  0.00           O
ATOM   3174  H1  WAT X 645     124.157 167.135  87.137  0.00  0.00           H
ATOM   3175  H2  WAT X 645     124.221 167.877  85.819  0.00  0.00           H
ATOM   3176  EPW WAT X 645     124.377 167.841  86.676  0.00  0.00            
ATOM   3177  O   WAT X 646     122.838 176.072  90.540  0.00  0.00           O
ATOM   3178  H1  WAT X 646     122.027 176.035  90.033  0.00  0.00           H
ATOM   3179  H2  WAT X 646     123.203 176.936  90.346  0.00  0.00           H
ATOM   3180  EPW WAT X 646     122.779 176.181  90.448  0.00  0.00            
ATOM   3181  O   WAT X 647     116.178 168.115  81.099  0.00  0.00           O
ATOM   3182  H1  WAT X 647     116.000 167.525  80.366  0.00  0.00           H
ATOM   3183  H2  WAT X 647     115.782 167.684  81.856  0.00  0.00           H
ATOM   3184  EPW WAT X 647     116.102 167.981  81.102  0.00  0.00            
ATOM   3185  O   WAT X 648     109.783 174.706  79.675  0.00  0.00           O
ATOM   3186  H1  WAT X 648     109.186 174.961  80.379  0.00  0.00           H
ATOM   3187  H2  WAT X 648     109.481 175.200  78.913  0.00  0.00           H
ATOM   3188  EPW WAT X 648     109.664 174.804  79.668  0.00  0.00            
ATOM   3189  O   WAT X 649     112.464 178.212  83.480  0.00  0.00           O
ATOM   3190  H1  WAT X 649     112.205 178.905  84.088  0.00  0.00           H
ATOM   3191  H2  WAT X 649     113.336 178.470  83.181  0.00  0.00           H
ATOM   3192  EPW WAT X 649     112.545 178.338  83.521  0.00  0.00            
ATOM   3193  O   WAT X 650     119.082 172.714  88.367  0.00  0.00           O
ATOM   3194  H1  WAT X 650     118.328 173.043  87.878  0.00  0.00           H
ATOM   3195  H2  WAT X 650     118.880 172.912  89.281  0.00  0.00           H
ATOM   3196  EPW WAT X 650     118.956 172.783  88.423  0.00  0.00            
ATOM   3197  O   WAT X 651     122.632 172.036  90.436  0.00  0.00           O
ATOM   3198  H1  WAT X 651     121.848 172.076  90.983  0.00  0.00           H
ATOM   3199  H2  WAT X 651     123.270 172.588  90.889  0.00  0.00           H
ATOM   3200  EPW WAT X 651     122.613 172.114  90.568  0.00  0.00            
ATOM   3201  O   WAT X 652     124.298 176.473  75.676  0.00  0.00           O
ATOM   3202  H1  WAT X 652     123.902 176.814  74.875  0.00  0.00           H
ATOM   3203  H2  WAT X 652     124.987 175.884  75.372  0.00  0.00           H
ATOM   3204  EPW WAT X 652     124.337 176.441  75.530  0.00  0.00            
ATOM   3205  O   WAT X 653     124.027 170.559  87.638  0.00  0.00           O
ATOM   3206  H1  WAT X 653     123.334 170.753  87.007  0.00  0.00           H
ATOM   3207  H2  WAT X 653     124.663 171.265  87.521  0.00  0.00           H
ATOM   3208  EPW WAT X 653     124.020 170.678  87.540  0.00  0.00            
ATOM   3209  O   WAT X 654     116.604 167.501  67.098  0.00  0.00           O
ATOM   3210  H1  WAT X 654     116.376 167.472  66.168  0.00  0.00           H
ATOM   3211  H2  WAT X 654     116.089 168.227  67.449  0.00  0.00           H
ATOM   3212  EPW WAT X 654     116.506 167.593  67.021  0.00  0.00            
ATOM   3213  O   WAT X 655     114.520 165.786  66.604  0.00  0.00           O
ATOM   3214  H1  WAT X 655     113.960 165.339  67.237  0.00  0.00           H
ATOM   3215  H2  WAT X 655     114.374 166.718  66.770  0.00  0.00           H
ATOM   3216  EPW WAT X 655     114.427 165.850  66.709  0.00  0.00            
ATOM   3217  O   WAT X 656     115.339 174.027  55.852  0.00  0.00           O
ATOM   3218  H1  WAT X 656     115.185 173.571  56.678  0.00  0.00           H
ATOM   3219  H2  WAT X 656     114.704 173.646  55.245  0.00  0.00           H
ATOM   3220  EPW WAT X 656     115.235 173.917  55.881  0.00  0.00            
ATOM   3221  O   WAT X 657     118.734 169.236  66.456  0.00  0.00           O
ATOM   3222  H1  WAT X 657     118.131 169.878  66.832  0.00  0.00           H
ATOM   3223  H2  WAT X 657     119.523 169.306  66.994  0.00  0.00           H
ATOM   3224  EPW WAT X 657     118.758 169.330  66.577  0.00  0.00            
ATOM   3225  O   WAT X 658     119.272 165.673  72.734  0.00  0.00           O
ATOM   3226  H1  WAT X 658     118.381 165.445  72.998  0.00  0.00           H
ATOM   3227  H2  WAT X 658     119.196 165.909  71.810  0.00  0.00           H
ATOM   3228  EPW WAT X 658     119.144 165.674  72.647  0.00  0.00            
ATOM   3229  O   WAT X 659     121.157 169.062  67.725  0.00  0.00           O
ATOM   3230  H1  WAT X 659     120.979 168.180  67.398  0.00  0.00           H
ATOM   3231  H2  WAT X 659     120.838 169.643  67.033  0.00  0.00           H
ATOM   3232  EPW WAT X 659     121.091 169.023  67.590  0.00  0.00            
ATOM   3233  O   WAT X 660     120.845 177.059  59.971  0.00  0.00           O
ATOM   3234  H1  WAT X 660     120.419 177.666  59.366  0.00  0.00           H
ATOM   3235  H2  WAT X 660     121.722 177.421  60.096  0.00  0.00           H
ATOM   3236  EPW WAT X 660     120.904 177.186  59.907  0.00  0.00            
ATOM   3237  O   WAT X 661     118.812 168.109  55.213  0.00  0.00           O
ATOM   3238  H1  WAT X 661     118.546 168.572  56.007  0.00  0.00           H
ATOM   3239  H2  WAT X 661     118.828 168.786  54.535  0.00  0.00           H
ATOM   3240  EPW WAT X 661     118.779 168.260  55.228  0.00  0.00            
ATOM   3241  O   WAT X 662     119.047 175.298  68.496  0.00  0.00           O
ATOM   3242  H1  WAT X 662     118.919 176.163  68.886  0.00  0.00           H
ATOM   3243  H2  WAT X 662     119.490 175.471  67.666  0.00  0.00           H
ATOM   3244  EPW WAT X 662     119.089 175.435  68.438  0.00  0.00            
ATOM   3245  O   WAT X 663     121.923 176.249  55.515  0.00  0.00           O
ATOM   3246  H1  WAT X 663     121.152 176.271  54.948  0.00  0.00           H
ATOM   3247  H2  WAT X 663     122.628 176.606  54.976  0.00  0.00           H
ATOM   3248  EPW WAT X 663     121.914 176.299  55.369  0.00  0.00            
ATOM   3249  O   WAT X 664     110.171 169.628  67.053  0.00  0.00           O
ATOM   3250  H1  WAT X 664     109.894 170.197  66.335  0.00  0.00           H
ATOM   3251  H2  WAT X 664     110.773 169.004  66.647  0.00  0.00           H
ATOM   3252  EPW WAT X 664     110.214 169.620  66.905  0.00  0.00            
ATOM   3253  O   WAT X 665     111.044 175.964  69.646  0.00  0.00           O
ATOM   3254  H1  WAT X 665     110.123 176.184  69.507  0.00  0.00           H
ATOM   3255  H2  WAT X 665     111.426 175.961  68.769  0.00  0.00           H
ATOM   3256  EPW WAT X 665     110.973 175.993  69.512  0.00  0.00            
ATOM   3257  O   WAT X 666     114.746 170.234  60.624  0.00  0.00           O
ATOM   3258  H1  WAT X 666     114.339 170.234  59.757  0.00  0.00           H
ATOM   3259  H2  WAT X 666     115.435 170.896  60.566  0.00  0.00           H
ATOM   3260  EPW WAT X 666     114.783 170.321  60.502  0.00  0.00            
ATOM   3261  O   WAT X 667     112.865 166.630  68.642  0.00  0.00           O
ATOM   3262  H1  WAT X 667     112.658 167.528  68.384  0.00  0.00           H
ATOM   3263  H2  WAT X 667     113.221 166.229  67.848  0.00  0.00           H
ATOM   3264  EPW WAT X 667     112.885 166.695  68.503  0.00  0.00            
ATOM   3265  O   WAT X 668     114.173 167.421  59.341  0.00  0.00           O
ATOM   3266  H1  WAT X 668     113.415 167.433  59.926  0.00  0.00           H
ATOM   3267  H2  WAT X 668     114.706 168.165  59.622  0.00  0.00           H
ATOM   3268  EPW WAT X 668     114.143 167.520  59.456  0.00  0.00            
ATOM   3269  O   WAT X 669     121.213 171.118  69.641  0.00  0.00           O
ATOM   3270  H1  WAT X 669     120.627 171.432  68.951  0.00  0.00           H
ATOM   3271  H2  WAT X 669     121.938 171.743  69.641  0.00  0.00           H
ATOM   3272  EPW WAT X 669     121.231 171.242  69.550  0.00  0.00            
ATOM   3273  O   WAT X 670     118.833 171.619  59.173  0.00  0.00           O
ATOM   3274  H1  WAT X 670     118.008 171.637  58.687  0.00  0.00           H
ATOM   3275  H2  WAT X 670     118.583 171.805  60.078  0.00  0.00           H
ATOM   3276  EPW WAT X 670     118.691 171.646  59.228  0.00  0.00            
ATOM   3277  O   WAT X 671     110.734 169.632  72.695  0.00  0.00           O
ATOM   3278  H1  WAT X 671     110.536 169.550  71.762  0.00  0.00           H
ATOM   3279  H2  WAT X 671     109.940 169.329  73.136  0.00  0.00           H
ATOM   3280  EPW WAT X 671     110.603 169.581  72.630  0.00  0.00            
ATOM   3281  O   WAT X 672     113.658 173.242  53.842  0.00  0.00           O
ATOM   3282  H1  WAT X 672     113.055 172.504  53.746  0.00  0.00           H
ATOM   3283  H2  WAT X 672     113.331 173.900  53.230  0.00  0.00           H
ATOM   3284  EPW WAT X 672     113.535 173.231  53.749  0.00  0.00            
ATOM   3285  O   WAT X 673     116.808 172.195  64.118  0.00  0.00           O
ATOM   3286  H1  WAT X 673     115.927 172.487  63.885  0.00  0.00           H
ATOM   3287  H2  WAT X 673     117.335 172.382  63.341  0.00  0.00           H
ATOM   3288  EPW WAT X 673     116.761 172.258  63.984  0.00  0.00            
ATOM   3289  O   WAT X 674     110.702 178.658  71.451  0.00  0.00           O
ATOM   3290  H1  WAT X 674     109.940 178.090  71.335  0.00  0.00           H
ATOM   3291  H2  WAT X 674     110.908 178.968  70.570  0.00  0.00           H
ATOM   3292  EPW WAT X 674     110.629 178.624  71.320  0.00  0.00            
ATOM   3293  O   WAT X 675     121.105 168.014  62.301  0.00  0.00           O
ATOM   3294  H1  WAT X 675     120.153 168.077  62.373  0.00  0.00           H
ATOM   3295  H2  WAT X 675     121.434 168.741  62.829  0.00  0.00           H
ATOM   3296  EPW WAT X 675     121.023 168.118  62.381  0.00  0.00            
ATOM   3297  O   WAT X 676     116.754 175.542  71.488  0.00  0.00           O
ATOM   3298  H1  WAT X 676     116.597 176.486  71.452  0.00  0.00           H
ATOM   3299  H2  WAT X 676     116.922 175.362  72.413  0.00  0.00           H
ATOM   3300  EPW WAT X 676     116.755 175.643  71.605  0.00  0.00            
ATOM   3301  O   WAT X 677     123.584 169.339  56.166  0.00  0.00           O
ATOM   3302  H1  WAT X 677     123.480 169.683  55.278  0.00  0.00           H
ATOM   3303  H2  WAT X 677     123.714 170.115  56.710  0.00  0.00           H
ATOM   3304  EPW WAT X 677     123.587 169.486  56.120  0.00  0.00            
ATOM   3305  O   WAT X 678     124.071 174.523  65.343  0.00  0.00           O
ATOM   3306  H1  WAT X 678     123.196 174.781  65.053  0.00  0.00           H
ATOM   3307  H2  WAT X 678     124.423 175.306  65.767  0.00  0.00           H
ATOM   3308  EPW WAT X 678     124.002 174.661  65.361  0.00  0.00            
ATOM   3309  O   WAT X 679     115.813 166.512  54.153  0.00  0.00           O
ATOM   3310  H1  WAT X 679     115.471 166.521  53.259  0.00  0.00           H
ATOM   3311  H2  WAT X 679     116.298 167.334  54.232  0.00  0.00           H
ATOM   3312  EPW WAT X 679     115.832 166.622  54.045  0.00  0.00            
ATOM   3313  O   WAT X 680     110.982 166.428  64.057  0.00  0.00           O
ATOM   3314  H1  WAT X 680     110.148 166.882  64.180  0.00  0.00           H
ATOM   3315  H2  WAT X 680     111.570 166.828  64.697  0.00  0.00           H
ATOM   3316  EPW WAT X 680     110.950 166.541  64.157  0.00  0.00            
ATOM   3317  O   WAT X 681     112.081 165.561  71.068  0.00  0.00           O
ATOM   3318  H1  WAT X 681     111.248 165.988  71.269  0.00  0.00           H
ATOM   3319  H2  WAT X 681     112.531 166.175  70.488  0.00  0.00           H
ATOM   3320  EPW WAT X 681     112.031 165.699  71.018  0.00  0.00            
ATOM   3321  O   WAT X 682     118.416 171.023  61.806  0.00  0.00           O
ATOM   3322  H1  WAT X 682     118.330 170.240  61.264  0.00  0.00           H
ATOM   3323  H2  WAT X 682     117.976 171.711  61.307  0.00  0.00           H
ATOM   3324  EPW WAT X 682     118.347 171.011  61.669  0.00  0.00            
ATOM   3325  O   WAT X 683     120.649 170.365  55.283  0.00  0.00           O
ATOM   3326  H1  WAT X 683     120.023 171.088  55.306  0.00  0.00           H
ATOM   3327  H2  WAT X 683     120.867 170.205  56.201  0.00  0.00           H
ATOM   3328  EPW WAT X 683     120.595 170.439  55.407  0.00  0.00            
ATOM   3329  O   WAT X 684     117.387 172.012  67.403  0.00  0.00           O
ATOM   3330  H1  WAT X 684     116.542 172.332  67.719  0.00  0.00           H
ATOM   3331  H2  WAT X 684     117.861 172.803  67.143  0.00  0.00           H
ATOM   3332  EPW WAT X 684     117.338 172.159  67.410  0.00  0.00            
ATOM   3333  O   WAT X 685     114.314 177.199  71.737  0.00  0.00           O
ATOM   3334  H1  WAT X 685     113.503 176.710  71.879  0.00  0.00           H
ATOM   3335  H2  WAT X 685     114.584 177.476  72.612  0.00  0.00           H
ATOM   3336  EPW WAT X 685     114.243 177.171  71.871  0.00  0.00            
ATOM   3337  O   WAT X 686     116.576 176.238  68.765  0.00  0.00           O
ATOM   3338  H1  WAT X 686     115.696 175.865  68.816  0.00  0.00           H
ATOM   3339  H2  WAT X 686     116.478 177.006  68.201  0.00  0.00           H
ATOM   3340  EPW WAT X 686     116.447 176.291  68.697  0.00  0.00            
ATOM   3341  O   WAT X 687     124.946 169.046  60.872  0.00  0.00           O
ATOM   3342  H1  WAT X 687     124.250 168.661  61.404  0.00  0.00           H
ATOM   3343  H2  WAT X 687     124.684 169.960  60.760  0.00  0.00           H
ATOM   3344  EPW WAT X 687     124.820 169.116  60.927  0.00  0.00            
ATOM   3345  O   WAT X 688     123.020 174.495  68.413  0.00  0.00           O
ATOM   3346  H1  WAT X 688     122.463 174.889  67.742  0.00  0.00           H
ATOM   3347  H2  WAT X 688     123.875 174.909  68.289  0.00  0.00           H
ATOM   3348  EPW WAT X 688     123.059 174.602  68.309  0.00  0.00            
ATOM   3349  O   WAT X 689     120.847 170.482  57.946  0.00  0.00           O
ATOM   3350  H1  WAT X 689     120.023 170.199  58.343  0.00  0.00           H
ATOM   3351  H2  WAT X 689     120.582 171.010  57.193  0.00  0.00           H
ATOM   3352  EPW WAT X 689     120.703 170.515  57.899  0.00  0.00            
ATOM   3353  O   WAT X 690     113.859 174.074  66.039  0.00  0.00           O
ATOM   3354  H1  WAT X 690     113.482 174.201  66.910  0.00  0.00           H
ATOM   3355  H2  WAT X 690     113.296 174.584  65.457  0.00  0.00           H
ATOM   3356  EPW WAT X 690     113.735 174.158  66.078  0.00  0.00            
ATOM   3357  O   WAT X 691     122.866 175.583  61.494  0.00  0.00           O
ATOM   3358  H1  WAT X 691     122.321 176.084  60.888  0.00  0.00           H
ATOM   3359  H2  WAT X 691     123.560 176.191  61.751  0.00  0.00           H
ATOM   3360  EPW WAT X 691     122.886 175.730  61.448  0.00  0.00            
ATOM   3361  O   WAT X 692     110.849 177.150  62.315  0.00  0.00           O
ATOM   3362  H1  WAT X 692     110.455 177.080  63.185  0.00  0.00           H
ATOM   3363  H2  WAT X 692     111.659 177.640  62.457  0.00  0.00           H
ATOM   3364  EPW WAT X 692     110.904 177.205  62.449  0.00  0.00            
ATOM   3365  O   WAT X 693     120.320 173.693  58.167  0.00  0.00           O
ATOM   3366  H1  WAT X 693     119.648 174.374  58.196  0.00  0.00           H
ATOM   3367  H2  WAT X 693     120.577 173.570  59.080  0.00  0.00           H
ATOM   3368  EPW WAT X 693     120.265 173.767  58.291  0.00  0.00            
ATOM   3369  O   WAT X 694     114.007 168.546  72.130  0.00  0.00           O
ATOM   3370  H1  WAT X 694     113.854 168.266  71.227  0.00  0.00           H
ATOM   3371  H2  WAT X 694     114.321 169.447  72.051  0.00  0.00           H
ATOM   3372  EPW WAT X 694     114.028 168.628  72.000  0.00  0.00            
ATOM   3373  O   WAT X 695     115.940 172.667  71.235  0.00  0.00           O
ATOM   3374  H1  WAT X 695     115.825 172.951  70.329  0.00  0.00           H
ATOM   3375  H2  WAT X 695     116.889 172.628  71.356  0.00  0.00           H
ATOM   3376  EPW WAT X 695     116.050 172.700  71.132  0.00  0.00            
ATOM   3377  O   WAT X 696     114.985 170.994  66.081  0.00  0.00           O
ATOM   3378  H1  WAT X 696     114.395 171.733  65.930  0.00  0.00           H
ATOM   3379  H2  WAT X 696     115.598 171.022  65.347  0.00  0.00           H
ATOM   3380  EPW WAT X 696     114.988 171.096  65.965  0.00  0.00            
ATOM   3381  O   WAT X 697     116.370 177.186  64.114  0.00  0.00           O
ATOM   3382  H1  WAT X 697     116.330 178.142  64.076  0.00  0.00           H
ATOM   3383  H2  WAT X 697     116.845 176.935  63.322  0.00  0.00           H
ATOM   3384  EPW WAT X 697     116.427 177.279  64.004  0.00  0.00            
ATOM   3385  O   WAT X 698     124.335 173.839  70.796  0.00  0.00           O
ATOM   3386  H1  WAT X 698     123.644 174.480  70.964  0.00  0.00           H
ATOM   3387  H2  WAT X 698     124.890 173.875  71.575  0.00  0.00           H
ATOM   3388  EPW WAT X 698     124.317 173.929  70.921  0.00  0.00            
ATOM   3389  O   WAT X 699     109.953 172.941  57.932  0.00  0.00           O
ATOM   3390  H1  WAT X 699     109.288 173.541  57.595  0.00  0.00           H
ATOM   3391  H2  WAT X 699     110.785 173.375  57.744  0.00  0.00           H
ATOM   3392  EPW WAT X 699     109.975 173.078  57.863  0.00  0.00            
ATOM   3393  O   WAT X 700     112.286 177.387  60.134  0.00  0.00           O
ATOM   3394  H1  WAT X 700     111.607 177.107  59.521  0.00  0.00           H
ATOM   3395  H2  WAT X 700     112.188 178.337  60.184  0.00  0.00           H
ATOM   3396  EPW WAT X 700     112.183 177.475  60.060  0.00  0.00            
ATOM   3397  O   WAT X 701     117.700 176.122  55.222  0.00  0.00           O
ATOM   3398  H1  WAT X 701     117.317 176.432  54.400  0.00  0.00           H
ATOM   3399  H2  WAT X 701     117.653 176.878  55.808  0.00  0.00           H
ATOM   3400  EPW WAT X 701     117.643 176.263  55.190  0.00  0.00            
ATOM   3401  O   WAT X 702     111.956 167.577  60.900  0.00  0.00           O
ATOM   3402  H1  WAT X 702     111.718 168.397  60.465  0.00  0.00           H
ATOM   3403  H2  WAT X 702     112.835 167.735  61.244  0.00  0.00           H
ATOM   3404  EPW WAT X 702     112.041 167.706  60.888  0.00  0.00            
ATOM   3405  O   WAT X 703     116.527 166.393  56.903  0.00  0.00           O
ATOM   3406  H1  WAT X 703     116.282 165.518  56.603  0.00  0.00           H
ATOM   3407  H2  WAT X 703     116.435 166.353  57.855  0.00  0.00           H
ATOM   3408  EPW WAT X 703     116.482 166.272  56.989  0.00  0.00            
ATOM   3409  O   WAT X 704     121.759 168.141  59.442  0.00  0.00           O
ATOM   3410  H1  WAT X 704     121.465 167.426  58.877  0.00  0.00           H
ATOM   3411  H2  WAT X 704     121.488 167.880  60.321  0.00  0.00           H
ATOM   3412  EPW WAT X 704     121.684 168.013  59.483  0.00  0.00            
ATOM   3413  O   WAT X 705     113.365 170.658  54.938  0.00  0.00           O
ATOM   3414  H1  WAT X 705     112.440 170.901  54.976  0.00  0.00           H
ATOM   3415  H2  WAT X 705     113.833 171.455  55.183  0.00  0.00           H
ATOM   3416  EPW WAT X 705     113.305 170.795  54.975  0.00  0.00            
ATOM   3417  O   WAT X 706     115.334 175.010  58.227  0.00  0.00           O
ATOM   3418  H1  WAT X 706     114.510 175.497  58.265  0.00  0.00           H
ATOM   3419  H2  WAT X 706     115.798 175.262  59.025  0.00  0.00           H
ATOM   3420  EPW WAT X 706     115.287 175.108  58.337  0.00  0.00            
ATOM   3421  O   WAT X 707     117.629 176.647  58.229  0.00  0.00           O
ATOM   3422  H1  WAT X 707     117.106 175.945  58.614  0.00  0.00           H
ATOM   3423  H2  WAT X 707     117.879 177.196  58.972  0.00  0.00           H
ATOM   3424  EPW WAT X 707     117.593 176.627  58.377  0.00  0.00            
ATOM   3425  O   WAT X 708     124.672 171.514  54.393  0.00  0.00           O
ATOM   3426  H1  WAT X 708     124.193 171.161  55.142  0.00  0.00           H
ATOM   3427  H2  WAT X 708     124.170 172.286  54.130  0.00  0.00           H
ATOM   3428  EPW WAT X 708     124.543 171.570  54.457  0.00  0.00            
ATOM   3429  O   WAT X 709     113.566 176.951  69.223  0.00  0.00           O
ATOM   3430  H1  WAT X 709     113.528 176.633  68.320  0.00  0.00           H
ATOM   3431  H2  WAT X 709     112.694 177.309  69.388  0.00  0.00           H
ATOM   3432  EPW WAT X 709     113.446 176.956  69.125  0.00  0.00            
ATOM   3433  O   WAT X 710     116.500 174.647  66.276  0.00  0.00           O
ATOM   3434  H1  WAT X 710     116.175 173.844  65.869  0.00  0.00           H
ATOM   3435  H2  WAT X 710     115.793 175.282  66.154  0.00  0.00           H
ATOM   3436  EPW WAT X 710     116.364 174.625  66.207  0.00  0.00            
ATOM   3437  O   WAT X 711     112.116 175.581  72.245  0.00  0.00           O
ATOM   3438  H1  WAT X 711     111.313 176.091  72.355  0.00  0.00           H
ATOM   3439  H2  WAT X 711     112.567 175.999  71.511  0.00  0.00           H
ATOM   3440  EPW WAT X 711     112.070 175.704  72.163  0.00  0.00            
ATOM   3441  O   WAT X 712     122.612 172.729  61.506  0.00  0.00           O
ATOM   3442  H1  WAT X 712     122.114 172.523  62.296  0.00  0.00           H
ATOM   3443  H2  WAT X 712     122.428 173.654  61.341  0.00  0.00           H
ATOM   3444  EPW WAT X 712     122.522 172.824  61.588  0.00  0.00            
ATOM   3445  O   WAT X 713     117.237 171.475  55.247  0.00  0.00           O
ATOM   3446  H1  WAT X 713     116.756 172.293  55.115  0.00  0.00           H
ATOM   3447  H2  WAT X 713     117.671 171.316  54.409  0.00  0.00           H
ATOM   3448  EPW WAT X 713     117.231 171.562  55.119  0.00  0.00            
ATOM   3449  O   WAT X 714     111.201 176.512  55.705  0.00  0.00           O
ATOM   3450  H1  WAT X 714     110.435 176.190  55.230  0.00  0.00           H
ATOM   3451  H2  WAT X 714     110.842 176.913  56.496  0.00  0.00           H
ATOM   3452  EPW WAT X 714     111.053 176.523  55.746  0.00  0.00            
ATOM   3453  O   WAT X 715     110.539 170.268  64.400  0.00  0.00           O
ATOM   3454  H1  WAT X 715     109.741 169.918  64.796  0.00  0.00           H
ATOM   3455  H2  WAT X 715     110.920 170.824  65.081  0.00  0.00           H
ATOM   3456  EPW WAT X 715     110.484 170.296  64.542  0.00  0.00            
ATOM   3457  O   WAT X 716     119.933 173.326  62.129  0.00  0.00           O
ATOM   3458  H1  WAT X 716     119.526 172.566  61.713  0.00  0.00           H
ATOM   3459  H2  WAT X 716     119.275 173.642  62.747  0.00  0.00           H
ATOM   3460  EPW WAT X 716     119.792 173.267  62.155  0.00  0.00            
ATOM   3461  O   WAT X 717     124.470 174.564  59.611  0.00  0.00           O
ATOM   3462  H1  WAT X 717     123.796 174.977  59.070  0.00  0.00           H
ATOM   3463  H2  WAT X 717     125.280 175.011  59.365  0.00  0.00           H
ATOM   3464  EPW WAT X 717     124.488 174.678  59.507  0.00  0.00            
ATOM   3465  O   WAT X 718     112.624 175.055  63.113  0.00  0.00           O
ATOM   3466  H1  WAT X 718     111.667 175.040  63.132  0.00  0.00           H
ATOM   3467  H2  WAT X 718     112.859 175.878  63.544  0.00  0.00           H
ATOM   3468  EPW WAT X 718     112.529 175.162  63.173  0.00  0.00            
ATOM   3469  O   WAT X 719     122.927 169.066  65.653  0.00  0.00           O
ATOM   3470  H1  WAT X 719     122.473 168.624  64.935  0.00  0.00           H
ATOM   3471  H2  WAT X 719     122.386 168.891  66.422  0.00  0.00           H
ATOM   3472  EPW WAT X 719     122.796 168.984  65.659  0.00  0.00            
ATOM   3473  O   WAT X 720     121.466 170.542  63.463  0.00  0.00           O
ATOM   3474  H1  WAT X 720     120.840 170.992  64.030  0.00  0.00           H
ATOM   3475  H2  WAT X 720     121.638 171.162  62.755  0.00  0.00           H
ATOM   3476  EPW WAT X 720     121.406 170.683  63.444  0.00  0.00            
ATOM   3477  O   WAT X 721     120.001 178.419  66.962  0.00  0.00           O
ATOM   3478  H1  WAT X 721     119.608 179.240  66.665  0.00  0.00           H
ATOM   3479  H2  WAT X 721     120.914 178.474  66.679  0.00  0.00           H
ATOM   3480  EPW WAT X 721     120.070 178.534  66.885  0.00  0.00            
ATOM   3481  O   WAT X 722     121.490 167.286  56.219  0.00  0.00           O
ATOM   3482  H1  WAT X 722     120.731 167.039  55.691  0.00  0.00           H
ATOM   3483  H2  WAT X 722     121.315 168.190  56.481  0.00  0.00           H
ATOM   3484  EPW WAT X 722     121.367 167.373  56.184  0.00  0.00            
ATOM   3485  O   WAT X 723     114.025 170.579  57.936  0.00  0.00           O
ATOM   3486  H1  WAT X 723     113.935 170.851  57.022  0.00  0.00           H
ATOM   3487  H2  WAT X 723     114.968 170.601  58.100  0.00  0.00           H
ATOM   3488  EPW WAT X 723     114.137 170.618  57.837  0.00  0.00            
ATOM   3489  O   WAT X 724     123.612 166.471  60.731  0.00  0.00           O
ATOM   3490  H1  WAT X 724     122.950 166.065  60.172  0.00  0.00           H
ATOM   3491  H2  WAT X 724     123.248 166.411  61.615  0.00  0.00           H
ATOM   3492  EPW WAT X 724     123.477 166.409  60.774  0.00  0.00            
ATOM   3493  O   WAT X 725     115.971 173.495  60.335  0.00  0.00           O
ATOM   3494  H1  WAT X 725     115.783 172.744  60.897  0.00  0.00           H
ATOM   3495  H2  WAT X 725     115.115 173.888  60.165  0.00  0.00           H
ATOM   3496  EPW WAT X 725     115.833 173.448  60.387  0.00  0.00            
ATOM   3497  O   WAT X 726     117.627 168.355  69.576  0.00  0.00           O
ATOM   3498  H1  WAT X 726     116.705 168.432  69.331  0.00  0.00           H
ATOM   3499  H2  WAT X 726     118.079 168.973  69.000  0.00  0.00           H
ATOM   3500  EPW WAT X 726     117.565 168.447  69.467  0.00  0.00            
ATOM   3501  O   WAT X 727     114.618 165.365  62.494  0.00  0.00           O
ATOM   3502  H1  WAT X 727     114.447 166.286  62.296  0.00  0.00           H
ATOM   3503  H2  WAT X 727     115.270 165.388  63.195  0.00  0.00           H
ATOM   3504  EPW WAT X 727     114.681 165.490  62.561  0.00  0.00            
ATOM   3505  O   WAT X 728     118.421 178.702  54.618  0.00  0.00           O
ATOM   3506  H1  WAT X 728     117.577 178.665  54.168  0.00  0.00           H
ATOM   3507  H2  WAT X 728     118.199 178.907  55.527  0.00  0.00           H
ATOM   3508  EPW WAT X 728     118.280 178.725  54.679  0.00  0.00            
ATOM   3509  O   WAT X 729     115.472 174.492  62.888  0.00  0.00           O
ATOM   3510  H1  WAT X 729     115.215 174.075  63.709  0.00  0.00           H
ATOM   3511  H2  WAT X 729     115.684 175.393  63.132  0.00  0.00           H
ATOM   3512  EPW WAT X 729     115.466 174.556  63.028  0.00  0.00            
ATOM   3513  O   WAT X 730     119.843 174.469  55.547  0.00  0.00           O
ATOM   3514  H1  WAT X 730     119.113 175.089  55.557  0.00  0.00           H
ATOM   3515  H2  WAT X 730     120.626 175.020  55.577  0.00  0.00           H
ATOM   3516  EPW WAT X 730     119.850 174.624  55.552  0.00  0.00            
ATOM   3517  O   WAT X 731     119.475 171.850  64.662  0.00  0.00           O
ATOM   3518  H1  WAT X 731     119.026 172.605  65.045  0.00  0.00           H
ATOM   3519  H2  WAT X 731     120.198 172.230  64.162  0.00  0.00           H
ATOM   3520  EPW WAT X 731     119.511 172.000  64.647  0.00  0.00            
ATOM   3521  O   WAT X 732     121.010 175.975  66.374  0.00  0.00           O
ATOM   3522  H1  WAT X 732     120.734 175.151  66.776  0.00  0.00           H
ATOM   3523  H2  WAT X 732     120.197 176.374  66.064  0.00  0.00           H
ATOM   3524  EPW WAT X 732     120.866 175.919  66.387  0.00  0.00            
ATOM   3525  O   WAT X 733     116.498 168.587  58.646  0.00  0.00           O
ATOM   3526  H1  WAT X 733     116.350 167.645  58.568  0.00  0.00           H
ATOM   3527  H2  WAT X 733     115.707 168.920  59.069  0.00  0.00           H
ATOM   3528  EPW WAT X 733     116.374 168.507  58.691  0.00  0.00            
ATOM   3529  O   WAT X 734     120.149 168.932  71.064  0.00  0.00           O
ATOM   3530  H1  WAT X 734     119.683 168.333  71.649  0.00  0.00           H
ATOM   3531  H2  WAT X 734     119.788 169.795  71.267  0.00  0.00           H
ATOM   3532  EPW WAT X 734     120.040 168.966  71.168  0.00  0.00            
ATOM   3533  O   WAT X 735     115.754 169.076  55.241  0.00  0.00           O
ATOM   3534  H1  WAT X 735     114.836 169.292  55.407  0.00  0.00           H
ATOM   3535  H2  WAT X 735     116.228 169.465  55.976  0.00  0.00           H
ATOM   3536  EPW WAT X 735     115.695 169.156  55.359  0.00  0.00            
ATOM   3537  O   WAT X 736     112.396 173.822  68.511  0.00  0.00           O
ATOM   3538  H1  WAT X 736     111.718 173.184  68.731  0.00  0.00           H
ATOM   3539  H2  WAT X 736     111.987 174.673  68.674  0.00  0.00           H
ATOM   3540  EPW WAT X 736     112.253 173.850  68.562  0.00  0.00            
ATOM   3541  O   WAT X 737     110.544 166.731  67.093  0.00  0.00           O
ATOM   3542  H1  WAT X 737     109.682 166.692  66.679  0.00  0.00           H
ATOM   3543  H2  WAT X 737     110.358 166.881  68.020  0.00  0.00           H
ATOM   3544  EPW WAT X 737     110.406 166.746  67.161  0.00  0.00            
ATOM   3545  O   WAT X 738     121.461 174.264  64.461  0.00  0.00           O
ATOM   3546  H1  WAT X 738     121.193 173.622  65.117  0.00  0.00           H
ATOM   3547  H2  WAT X 738     120.663 174.447  63.964  0.00  0.00           H
ATOM   3548  EPW WAT X 738     121.320 174.204  64.482  0.00  0.00            
ATOM   3549  O   WAT X 739     110.003 171.902  71.080  0.00  0.00           O
ATOM   3550  H1  WAT X 739     109.403 171.170  71.221  0.00  0.00           H
ATOM   3551  H2  WAT X 739     109.757 172.253  70.224  0.00  0.00           H
ATOM   3552  EPW WAT X 739     109.891 171.852  70.986  0.00  0.00            
ATOM   3553  O   WAT X 740     111.359 170.803  59.124  0.00  0.00           O
ATOM   3554  H1  WAT X 740     110.959 171.388  58.480  0.00  0.00           H
ATOM   3555  H2  WAT X 740     111.823 171.388  59.723  0.00  0.00           H
ATOM   3556  EPW WAT X 740     111.367 170.958  59.118  0.00  0.00            
ATOM   3557  O   WAT X 741     121.438 172.598  67.022  0.00  0.00           O
ATOM   3558  H1  WAT X 741     121.275 172.289  66.131  0.00  0.00           H
ATOM   3559  H2  WAT X 741     120.577 172.863  67.346  0.00  0.00           H
ATOM   3560  EPW WAT X 741     121.303 172.593  66.948  0.00  0.00            
ATOM   3561  O   WAT X 742     121.660 166.820  71.160  0.00  0.00           O
ATOM   3562  H1  WAT X 742     121.657 167.110  70.248  0.00  0.00           H
ATOM   3563  H2  WAT X 742     122.333 167.355  71.580  0.00  0.00           H
ATOM   3564  EPW WAT X 742     121.748 166.928  71.096  0.00  0.00            
ATOM   3565  O   WAT X 743     113.319 165.482  55.168  0.00  0.00           O
ATOM   3566  H1  WAT X 743     113.318 166.225  54.564  0.00  0.00           H
ATOM   3567  H2  WAT X 743     113.824 164.806  54.717  0.00  0.00           H
ATOM   3568  EPW WAT X 743     113.385 165.491  55.029  0.00  0.00            
ATOM   3569  O   WAT X 744     114.235 177.518  55.452  0.00  0.00           O
ATOM   3570  H1  WAT X 744     114.149 177.467  56.404  0.00  0.00           H
ATOM   3571  H2  WAT X 744     114.787 178.286  55.302  0.00  0.00           H
ATOM   3572  EPW WAT X 744     114.297 177.613  55.558  0.00  0.00            
ATOM   3573  O   WAT X 745     121.370 176.262  69.559  0.00  0.00           O
ATOM   3574  H1  WAT X 745     120.552 176.418  69.087  0.00  0.00           H
ATOM   3575  H2  WAT X 745     121.732 177.135  69.706  0.00  0.00           H
ATOM   3576  EPW WAT X 745     121.310 176.397  69.516  0.00  0.00            
ATOM   3577  O   WAT X 746     111.749 172.740  64.312  0.00  0.00           O
ATOM   3578  H1  WAT X 746     110.970 172.234  64.542  0.00  0.00           H
ATOM   3579  H2  WAT X 746     111.488 173.652  64.434  0.00  0.00           H
ATOM   3580  EPW WAT X 746     111.612 172.793  64.358  0.00  0.00            
ATOM   3581  O   WAT X 747     114.845 176.896  61.417  0.00  0.00           O
ATOM   3582  H1  WAT X 747     114.758 176.117  61.966  0.00  0.00           H
ATOM   3583  H2  WAT X 747     114.917 177.621  62.039  0.00  0.00           H
ATOM   3584  EPW WAT X 747     114.843 176.889  61.572  0.00  0.00            
ATOM   3585  O   WAT X 748     110.476 167.980  56.623  0.00  0.00           O
ATOM   3586  H1  WAT X 748     110.419 168.235  55.701  0.00  0.00           H
ATOM   3587  H2  WAT X 748     111.053 168.635  57.017  0.00  0.00           H
ATOM   3588  EPW WAT X 748     110.545 168.100  56.553  0.00  0.00            
ATOM   3589  O   WAT X 749     114.947 172.038  68.602  0.00  0.00           O
ATOM   3590  H1  WAT X 749     114.856 172.158  67.656  0.00  0.00           H
ATOM   3591  H2  WAT X 749     115.717 172.556  68.836  0.00  0.00           H
ATOM   3592  EPW WAT X 749     115.037 172.122  68.508  0.00  0.00            
ATOM   3593  O   WAT X 750     116.029 165.553  60.054  0.00  0.00           O
ATOM   3594  H1  WAT X 750     115.624 165.884  60.855  0.00  0.00           H
ATOM   3595  H2  WAT X 750     116.136 166.328  59.501  0.00  0.00           H
ATOM   3596  EPW WAT X 750     115.990 165.699  60.086  0.00  0.00            
ATOM   3597  O   WAT X 751     116.572 171.600  57.939  0.00  0.00           O
ATOM   3598  H1  WAT X 751     116.199 171.534  58.819  0.00  0.00           H
ATOM   3599  H2  WAT X 751     115.854 171.928  57.398  0.00  0.00           H
ATOM   3600  EPW WAT X 751     116.428 171.634  57.984  0.00  0.00            
ATOM   3601  O   WAT X 752     116.271 178.757  56.374  0.00  0.00           O
ATOM   3602  H1  WAT X 752     115.539 179.245  55.998  0.00  0.00           H
ATOM   3603  H2  WAT X 752     116.932 178.743  55.681  0.00  0.00           H
ATOM   3604  EPW WAT X 752     116.262 178.819  56.233  0.00  0.00            
ATOM   3605  O   WAT X 753     118.717 168.497  60.325  0.00  0.00           O
ATOM   3606  H1  WAT X 753     117.864 168.635  59.912  0.00  0.00           H
ATOM   3607  H2  WAT X 753     119.094 169.373  60.395  0.00  0.00           H
ATOM   3608  EPW WAT X 753     118.654 168.630  60.279  0.00  0.00            
ATOM   3609  O   WAT X 754     113.589 169.165  69.516  0.00  0.00           O
ATOM   3610  H1  WAT X 754     112.798 169.198  70.053  0.00  0.00           H
ATOM   3611  H2  WAT X 754     113.949 170.050  69.564  0.00  0.00           H
ATOM   3612  EPW WAT X 754     113.532 169.286  69.593  0.00  0.00            
ATOM   3613  O   WAT X 755     119.762 172.167  53.563  0.00  0.00           O
ATOM   3614  H1  WAT X 755     119.743 171.517  54.266  0.00  0.00           H
ATOM   3615  H2  WAT X 755     119.417 171.706  52.799  0.00  0.00           H
ATOM   3616  EPW WAT X 755     119.714 172.021  53.555  0.00  0.00            
ATOM   3617  O   WAT X 756     124.745 167.417  70.984  0.00  0.00           O
ATOM   3618  H1  WAT X 756     124.684 167.070  71.875  0.00  0.00           H
ATOM   3619  H2  WAT X 756     123.836 167.543  70.713  0.00  0.00           H
ATOM   3620  EPW WAT X 756     124.617 167.388  71.066  0.00  0.00            
ATOM   3621  O   WAT X 757     119.435 166.671  58.416  0.00  0.00           O
ATOM   3622  H1  WAT X 757     119.210 165.885  58.915  0.00  0.00           H
ATOM   3623  H2  WAT X 757     118.649 167.215  58.458  0.00  0.00           H
ATOM   3624  EPW WAT X 757     119.302 166.639  58.487  0.00  0.00            
ATOM   3625  O   WAT X 758     124.862 166.391  63.285  0.00  0.00           O
ATOM   3626  H1  WAT X 758     123.991 165.998  63.229  0.00  0.00           H
ATOM   3627  H2  WAT X 758     124.961 166.622  64.209  0.00  0.00           H
ATOM   3628  EPW WAT X 758     124.760 166.369  63.400  0.00  0.00            
ATOM   3629  O   WAT X 759     121.770 166.658  68.420  0.00  0.00           O
ATOM   3630  H1  WAT X 759     121.510 167.433  67.923  0.00  0.00           H
ATOM   3631  H2  WAT X 759     122.726 166.651  68.372  0.00  0.00           H
ATOM   3632  EPW WAT X 759     121.862 166.759  68.348  0.00  0.00            
ATOM   3633  O   WAT X 760     118.690 168.805  63.701  0.00  0.00           O
ATOM   3634  H1  WAT X 760     117.840 169.236  63.614  0.00  0.00           H
ATOM   3635  H2  WAT X 760     119.017 168.737  62.804  0.00  0.00           H
ATOM   3636  EPW WAT X 760     118.621 168.853  63.571  0.00  0.00            
ATOM   3637  O   WAT X 761     117.321 165.826  70.852  0.00  0.00           O
ATOM   3638  H1  WAT X 761     116.768 165.515  71.568  0.00  0.00           H
ATOM   3639  H2  WAT X 761     117.537 166.728  71.089  0.00  0.00           H
ATOM   3640  EPW WAT X 761     117.277 165.904  70.977  0.00  0.00            
ATOM   3641  O   WAT X 762     116.112 178.339  59.536  0.00  0.00           O
ATOM   3642  H1  WAT X 762     115.476 178.795  60.088  0.00  0.00           H
ATOM   3643  H2  WAT X 762     116.919 178.845  59.633  0.00  0.00           H
ATOM   3644  EPW WAT X 762     116.134 178.466  59.622  0.00  0.00            
ATOM   3645  O   WAT X 763     124.635 177.613  70.388  0.00  0.00           O
ATOM   3646  H1  WAT X 763     123.995 178.145  70.860  0.00  0.00           H
ATOM   3647  H2  WAT X 763     124.598 177.934  69.488  0.00  0.00           H
ATOM   3648  EPW WAT X 763     124.546 177.725  70.332  0.00  0.00            
ATOM   3649  O   WAT X 764     112.665 168.960  63.314  0.00  0.00           O
ATOM   3650  H1  WAT X 764     112.571 169.428  62.484  0.00  0.00           H
ATOM   3651  H2  WAT X 764     113.489 169.284  63.680  0.00  0.00           H
ATOM   3652  EPW WAT X 764     112.761 169.065  63.253  0.00  0.00            
ATOM   3653  O   WAT X 765     114.828 168.219  64.571  0.00  0.00           O
ATOM   3654  H1  WAT X 765     114.376 167.640  63.957  0.00  0.00           H
ATOM   3655  H2  WAT X 765     114.265 168.234  65.344  0.00  0.00           H
ATOM   3656  EPW WAT X 765     114.694 168.144  64.592  0.00  0.00            
ATOM   3657  O   WAT X 766     111.410 171.318  68.840  0.00  0.00           O
ATOM   3658  H1  WAT X 766     110.844 170.957  68.157  0.00  0.00           H
ATOM   3659  H2  WAT X 766     110.914 171.202  69.650  0.00  0.00           H
ATOM   3660  EPW WAT X 766     111.270 171.256  68.856  0.00  0.00            
ATOM   3661  O   WAT X 767     113.827 177.076  66.414  0.00  0.00           O
ATOM   3662  H1  WAT X 767     113.366 176.732  65.649  0.00  0.00           H
ATOM   3663  H2  WAT X 767     113.909 178.015  66.244  0.00  0.00           H
ATOM   3664  EPW WAT X 767     113.777 177.155  66.291  0.00  0.00            
ATOM   3665  O   WAT X 768     112.023 174.717  58.599  0.00  0.00           O
ATOM   3666  H1  WAT X 768     111.067 174.750  58.572  0.00  0.00           H
ATOM   3667  H2  WAT X 768     112.295 175.634  58.562  0.00  0.00           H
ATOM   3668  EPW WAT X 768     111.933 174.843  58.591  0.00  0.00            
ATOM   3669  O   WAT X 769     116.863 170.176  71.543  0.00  0.00           O
ATOM   3670  H1  WAT X 769     116.099 170.573  71.960  0.00  0.00           H
ATOM   3671  H2  WAT X 769     117.500 170.889  71.481  0.00  0.00           H
ATOM   3672  EPW WAT X 769     116.846 170.323  71.590  0.00  0.00            
ATOM   3673  O   WAT X 770     113.382 168.007  56.570  0.00  0.00           O
ATOM   3674  H1  WAT X 770     113.074 168.072  55.667  0.00  0.00           H
ATOM   3675  H2  WAT X 770     112.618 168.233  57.101  0.00  0.00           H
ATOM   3676  EPW WAT X 770     113.241 168.046  56.521  0.00  0.00            
ATOM   3677  O   WAT X 771     122.691 172.268  58.955  0.00  0.00           O
ATOM   3678  H1  WAT X 771     122.071 172.712  59.533  0.00  0.00           H
ATOM   3679  H2  WAT X 771     123.501 172.772  59.039  0.00  0.00           H
ATOM   3680  EPW WAT X 771     122.716 172.393  59.042  0.00  0.00            
ATOM   3681  O   WAT X 772     109.311 178.320  54.916  0.00  0.00           O
ATOM   3682  H1  WAT X 772     108.683 177.798  54.417  0.00  0.00           H
ATOM   3683  H2  WAT X 772     108.817 178.627  55.676  0.00  0.00           H
ATOM   3684  EPW WAT X 772     109.163 178.292  54.950  0.00  0.00            
ATOM   3685  O   WAT X 773     123.584 178.348  66.008  0.00  0.00           O
ATOM   3686  H1  WAT X 773     123.411 178.425  65.070  0.00  0.00           H
ATOM   3687  H2  WAT X 773     122.887 178.856  66.424  0.00  0.00           H
ATOM   3688  EPW WAT X 773     123.469 178.425  65.939  0.00  0.00            
ATOM   3689  O   WAT X 774     118.402 174.731  60.327  0.00  0.00           O
ATOM   3690  H1  WAT X 774     117.888 174.131  60.868  0.00  0.00           H
ATOM   3691  H2  WAT X 774     118.677 175.422  60.931  0.00  0.00           H
ATOM   3692  EPW WAT X 774     118.370 174.743  60.478  0.00  0.00            
ATOM   3693  O   WAT X 775     124.444 167.960  67.886  0.00  0.00           O
ATOM   3694  H1  WAT X 775     124.157 167.135  68.277  0.00  0.00           H
ATOM   3695  H2  WAT X 775     124.221 167.877  66.959  0.00  0.00           H
ATOM   3696  EPW WAT X 775     124.377 167.841  67.816  0.00  0.00            
ATOM   3697  O   WAT X 776     122.838 176.072  71.681  0.00  0.00           O
ATOM   3698  H1  WAT X 776     122.027 176.035  71.173  0.00  0.00           H
ATOM   3699  H2  WAT X 776     123.203 176.936  71.486  0.00  0.00           H
ATOM   3700  EPW WAT X 776     122.779 176.181  71.588  0.00  0.00            
ATOM   3701  O   WAT X 777     116.178 168.115  62.238  0.00  0.00           O
ATOM   3702  H1  WAT X 777     116.000 167.525  61.506  0.00  0.00           H
ATOM   3703  H2  WAT X 777     115.782 167.684  62.996  0.00  0.00           H
ATOM   3704  EPW WAT X 777     116.102 167.981  62.242  0.00  0.00            
ATOM   3705  O   WAT X 778     109.783 174.706  60.815  0.00  0.00           O
ATOM   3706  H1  WAT X 778     109.186 174.961  61.519  0.00  0.00           H
ATOM   3707  H2  WAT X 778     109.481 175.200  60.053  0.00  0.00           H
ATOM   3708  EPW WAT X 778     109.664 174.804  60.808  0.00  0.00            
ATOM   3709  O   WAT X 779     112.464 178.212  64.620  0.00  0.00           O
ATOM   3710  H1  WAT X 779     112.205 178.905  65.228  0.00  0.00           H
ATOM   3711  H2  WAT X 779     113.336 178.470  64.321  0.00  0.00           H
ATOM   3712  EPW WAT X 779     112.545 178.338  64.661  0.00  0.00            
ATOM   3713  O   WAT X 780     119.082 172.714  69.507  0.00  0.00           O
ATOM   3714  H1  WAT X 780     118.328 173.043  69.018  0.00  0.00           H
ATOM   3715  H2  WAT X 780     118.880 172.912  70.421  0.00  0.00           H
ATOM   3716  EPW WAT X 780     118.956 172.783  69.563  0.00  0.00            
ATOM   3717  O   WAT X 781     122.632 172.036  71.576  0.00  0.00           O
ATOM   3718  H1  WAT X 781     121.848 172.076  72.123  0.00  0.00           H
ATOM   3719  H2  WAT X 781     123.270 172.588  72.029  0.00  0.00           H
ATOM   3720  EPW WAT X 781     122.613 172.114  71.708  0.00  0.00            
ATOM   3721  O   WAT X 782     124.298 176.473  56.817  0.00  0.00           O
ATOM   3722  H1  WAT X 782     123.902 176.814  56.015  0.00  0.00           H
ATOM   3723  H2  WAT X 782     124.987 175.884  56.512  0.00  0.00           H
ATOM   3724  EPW WAT X 782     124.337 176.441  56.670  0.00  0.00            
ATOM   3725  O   WAT X 783     124.027 170.559  68.779  0.00  0.00           O
ATOM   3726  H1  WAT X 783     123.334 170.753  68.147  0.00  0.00           H
ATOM   3727  H2  WAT X 783     124.663 171.265  68.661  0.00  0.00           H
ATOM   3728  EPW WAT X 783     124.020 170.678  68.680  0.00  0.00            
ATOM   3729  O   WAT X 784     116.604 167.501  48.237  0.00  0.00           O
ATOM   3730  H1  WAT X 784     116.376 167.472  47.308  0.00  0.00           H
ATOM   3731  H2  WAT X 784     116.089 168.227  48.589  0.00  0.00           H
ATOM   3732  EPW WAT X 784     116.506 167.593  48.161  0.00  0.00            
ATOM   3733  O   WAT X 785     114.520 165.786  47.743  0.00  0.00           O
ATOM   3734  H1  WAT X 785     113.960 165.339  48.377  0.00  0.00           H
ATOM   3735  H2  WAT X 785     114.374 166.718  47.910  0.00  0.00           H
ATOM   3736  EPW WAT X 785     114.427 165.850  47.849  0.00  0.00            
ATOM   3737  O   WAT X 786     115.339 174.027  36.992  0.00  0.00           O
ATOM   3738  H1  WAT X 786     115.185 173.571  37.818  0.00  0.00           H
ATOM   3739  H2  WAT X 786     114.704 173.646  36.385  0.00  0.00           H
ATOM   3740  EPW WAT X 786     115.235 173.917  37.021  0.00  0.00            
ATOM   3741  O   WAT X 787     118.734 169.236  47.597  0.00  0.00           O
ATOM   3742  H1  WAT X 787     118.131 169.878  47.972  0.00  0.00           H
ATOM   3743  H2  WAT X 787     119.523 169.306  48.134  0.00  0.00           H
ATOM   3744  EPW WAT X 787     118.758 169.330  47.717  0.00  0.00            
ATOM   3745  O   WAT X 788     119.272 165.673  53.875  0.00  0.00           O
ATOM   3746  H1  WAT X 788     118.381 165.445  54.138  0.00  0.00           H
ATOM   3747  H2  WAT X 788     119.196 165.909  52.950  0.00  0.00           H
ATOM   3748  EPW WAT X 788     119.144 165.674  53.787  0.00  0.00            
ATOM   3749  O   WAT X 789     121.157 169.062  48.865  0.00  0.00           O
ATOM   3750  H1  WAT X 789     120.979 168.180  48.538  0.00  0.00           H
ATOM   3751  H2  WAT X 789     120.838 169.643  48.173  0.00  0.00           H
ATOM   3752  EPW WAT X 789     121.091 169.023  48.730  0.00  0.00            
ATOM   3753  O   WAT X 790     120.845 177.059  41.111  0.00  0.00           O
ATOM   3754  H1  WAT X 790     120.419 177.666  40.506  0.00  0.00           H
ATOM   3755  H2  WAT X 790     121.722 177.421  41.236  0.00  0.00           H
ATOM   3756  EPW WAT X 790     120.904 177.186  41.047  0.00  0.00            
ATOM   3757  O   WAT X 791     118.812 168.109  36.353  0.00  0.00           O
ATOM   3758  H1  WAT X 791     118.546 168.572  37.147  0.00  0.00           H
ATOM   3759  H2  WAT X 791     118.828 168.786  35.675  0.00  0.00           H
ATOM   3760  EPW WAT X 791     118.779 168.260  36.368  0.00  0.00            
ATOM   3761  O   WAT X 792     119.047 175.298  49.637  0.00  0.00           O
ATOM   3762  H1  WAT X 792     118.919 176.163  50.026  0.00  0.00           H
ATOM   3763  H2  WAT X 792     119.490 175.471  48.806  0.00  0.00           H
ATOM   3764  EPW WAT X 792     119.089 175.435  49.578  0.00  0.00            
ATOM   3765  O   WAT X 793     121.923 176.249  36.655  0.00  0.00           O
ATOM   3766  H1  WAT X 793     121.152 176.271  36.088  0.00  0.00           H
ATOM   3767  H2  WAT X 793     122.628 176.606  36.116  0.00  0.00           H
ATOM   3768  EPW WAT X 793     121.914 176.299  36.509  0.00  0.00            
ATOM   3769  O   WAT X 794     110.171 169.628  48.194  0.00  0.00           O
ATOM   3770  H1  WAT X 794     109.894 170.197  47.475  0.00  0.00           H
ATOM   3771  H2  WAT X 794     110.773 169.004  47.787  0.00  0.00           H
ATOM   3772  EPW WAT X 794     110.214 169.620  48.045  0.00  0.00            
ATOM   3773  O   WAT X 795     111.044 175.964  50.786  0.00  0.00           O
ATOM   3774  H1  WAT X 795     110.123 176.184  50.646  0.00  0.00           H
ATOM   3775  H2  WAT X 795     111.426 175.961  49.909  0.00  0.00           H
ATOM   3776  EPW WAT X 795     110.973 175.993  50.652  0.00  0.00            
ATOM   3777  O   WAT X 796     114.746 170.234  41.764  0.00  0.00           O
ATOM   3778  H1  WAT X 796     114.339 170.234  40.897  0.00  0.00           H
ATOM   3779  H2  WAT X 796     115.435 170.896  41.706  0.00  0.00           H
ATOM   3780  EPW WAT X 796     114.783 170.321  41.642  0.00  0.00            
ATOM   3781  O   WAT X 797     112.865 166.630  49.782  0.00  0.00           O
ATOM   3782  H1  WAT X 797     112.658 167.528  49.524  0.00  0.00           H
ATOM   3783  H2  WAT X 797     113.221 166.229  48.988  0.00  0.00           H
ATOM   3784  EPW WAT X 797     112.885 166.695  49.643  0.00  0.00            
ATOM   3785  O   WAT X 798     114.173 167.421  40.481  0.00  0.00           O
ATOM   3786  H1  WAT X 798     113.415 167.433  41.066  0.00  0.00           H
ATOM   3787  H2  WAT X 798     114.706 168.165  40.762  0.00  0.00           H
ATOM   3788  EPW WAT X 798     114.143 167.520  40.596  0.00  0.00            
ATOM   3789  O   WAT X 799     121.213 171.118  50.780  0.00  0.00           O
ATOM   3790  H1  WAT X 799     120.627 171.432  50.091  0.00  0.00           H
ATOM   3791  H2  WAT X 799     121.938 171.743  50.781  0.00  0.00           H
ATOM   3792  EPW WAT X 799     121.231 171.242  50.690  0.00  0.00            
ATOM   3793  O   WAT X 800     118.833 171.619  40.312  0.00  0.00           O
ATOM   3794  H1  WAT X 800     118.008 171.637  39.827  0.00  0.00           H
ATOM   3795  H2  WAT X 800     118.583 171.805  41.218  0.00  0.00           H
ATOM   3796  EPW WAT X 800     118.691 171.646  40.368  0.00  0.00            
ATOM   3797  O   WAT X 801     110.734 169.632  53.834  0.00  0.00           O
ATOM   3798  H1  WAT X 801     110.536 169.550  52.902  0.00  0.00           H
ATOM   3799  H2  WAT X 801     109.940 169.329  54.276  0.00  0.00           H
ATOM   3800  EPW WAT X 801     110.603 169.581  53.770  0.00  0.00            
ATOM   3801  O   WAT X 802     113.658 173.242  34.983  0.00  0.00           O
ATOM   3802  H1  WAT X 802     113.055 172.504  34.886  0.00  0.00           H
ATOM   3803  H2  WAT X 802     113.331 173.900  34.370  0.00  0.00           H
ATOM   3804  EPW WAT X 802     113.535 173.231  34.889  0.00  0.00            
ATOM   3805  O   WAT X 803     116.808 172.195  45.257  0.00  0.00           O
ATOM   3806  H1  WAT X 803     115.927 172.487  45.025  0.00  0.00           H
ATOM   3807  H2  WAT X 803     117.335 172.382  44.481  0.00  0.00           H
ATOM   3808  EPW WAT X 803     116.761 172.258  45.124  0.00  0.00            
ATOM   3809  O   WAT X 804     110.702 178.658  52.591  0.00  0.00           O
ATOM   3810  H1  WAT X 804     109.940 178.090  52.475  0.00  0.00           H
ATOM   3811  H2  WAT X 804     110.908 178.968  51.710  0.00  0.00           H
ATOM   3812  EPW WAT X 804     110.629 178.624  52.460  0.00  0.00            
ATOM   3813  O   WAT X 805     121.105 168.014  43.442  0.00  0.00           O
ATOM   3814  H1  WAT X 805     120.153 168.077  43.513  0.00  0.00           H
ATOM   3815  H2  WAT X 805     121.434 168.741  43.969  0.00  0.00           H
ATOM   3816  EPW WAT X 805     121.023 168.118  43.521  0.00  0.00            
ATOM   3817  O   WAT X 806     116.754 175.542  52.627  0.00  0.00           O
ATOM   3818  H1  WAT X 806     116.597 176.486  52.592  0.00  0.00           H
ATOM   3819  H2  WAT X 806     116.922 175.362  53.553  0.00  0.00           H
ATOM   3820  EPW WAT X 806     116.755 175.643  52.745  0.00  0.00            
ATOM   3821  O   WAT X 807     123.584 169.339  37.306  0.00  0.00           O
ATOM   3822  H1  WAT X 807     123.480 169.683  36.418  0.00  0.00           H
ATOM   3823  H2  WAT X 807     123.714 170.115  37.850  0.00  0.00           H
ATOM   3824  EPW WAT X 807     123.587 169.486  37.260  0.00  0.00            
ATOM   3825  O   WAT X 808     124.071 174.523  46.484  0.00  0.00           O
ATOM   3826  H1  WAT X 808     123.196 174.781  46.193  0.00  0.00           H
ATOM   3827  H2  WAT X 808     124.423 175.306  46.907  0.00  0.00           H
ATOM   3828  EPW WAT X 808     124.002 174.661  46.501  0.00  0.00            
ATOM   3829  O   WAT X 809     115.813 166.512  35.292  0.00  0.00           O
ATOM   3830  H1  WAT X 809     115.471 166.521  34.399  0.00  0.00           H
ATOM   3831  H2  WAT X 809     116.298 167.334  35.372  0.00  0.00           H
ATOM   3832  EPW WAT X 809     115.832 166.622  35.185  0.00  0.00            
ATOM   3833  O   WAT X 810     110.982 166.428  45.196  0.00  0.00           O
ATOM   3834  H1  WAT X 810     110.148 166.882  45.320  0.00  0.00           H
ATOM   3835  H2  WAT X 810     111.570 166.828  45.837  0.00  0.00           H
ATOM   3836  EPW WAT X 810     110.950 166.541  45.297  0.00  0.00            
ATOM   3837  O   WAT X 811     112.081 165.561  52.208  0.00  0.00           O
ATOM   3838  H1  WAT X 811     111.248 165.988  52.409  0.00  0.00           H
ATOM   3839  H2  WAT X 811     112.531 166.175  51.628  0.00  0.00           H
ATOM   3840  EPW WAT X 811     112.031 165.699  52.158  0.00  0.00            
ATOM   3841  O   WAT X 812     118.416 171.023  42.946  0.00  0.00           O
ATOM   3842  H1  WAT X 812     118.330 170.240  42.404  0.00  0.00           H
ATOM   3843  H2  WAT X 812     117.976 171.711  42.447  0.00  0.00           H
ATOM   3844  EPW WAT X 812     118.347 171.011  42.809  0.00  0.00            
ATOM   3845  O   WAT X 813     120.649 170.365  36.423  0.00  0.00           O
ATOM   3846  H1  WAT X 813     120.023 171.088  36.446  0.00  0.00           H
ATOM   3847  H2  WAT X 813     120.867 170.205  37.341  0.00  0.00           H
ATOM   3848  EPW WAT X 813     120.595 170.439  36.547  0.00  0.00            
ATOM   3849  O   WAT X 814     117.387 172.012  48.542  0.00  0.00           O
ATOM   3850  H1  WAT X 814     116.542 172.332  48.859  0.00  0.00           H
ATOM   3851  H2  WAT X 814     117.861 172.803  48.283  0.00  0.00           H
ATOM   3852  EPW WAT X 814     117.338 172.159  48.550  0.00  0.00            
ATOM   3853  O   WAT X 815     114.314 177.199  52.876  0.00  0.00           O
ATOM   3854  H1  WAT X 815     113.503 176.710  53.019  0.00  0.00           H
ATOM   3855  H2  WAT X 815     114.584 177.476  53.752  0.00  0.00           H
ATOM   3856  EPW WAT X 815     114.243 177.171  53.011  0.00  0.00            
ATOM   3857  O   WAT X 816     116.576 176.238  49.904  0.00  0.00           O
ATOM   3858  H1  WAT X 816     115.696 175.865  49.957  0.00  0.00           H
ATOM   3859  H2  WAT X 816     116.478 177.006  49.341  0.00  0.00           H
ATOM   3860  EPW WAT X 816     116.447 176.291  49.837  0.00  0.00            
ATOM   3861  O   WAT X 817     124.946 169.046  42.012  0.00  0.00           O
ATOM   3862  H1  WAT X 817     124.250 168.661  42.544  0.00  0.00           H
ATOM   3863  H2  WAT X 817     124.684 169.960  41.900  0.00  0.00           H
ATOM   3864  EPW WAT X 817     124.820 169.116  42.067  0.00  0.00            
ATOM   3865  O   WAT X 818     123.020 174.495  49.554  0.00  0.00           O
ATOM   3866  H1  WAT X 818     122.463 174.889  48.882  0.00  0.00           H
ATOM   3867  H2  WAT X 818     123.875 174.909  49.429  0.00  0.00           H
ATOM   3868  EPW WAT X 818     123.059 174.602  49.449  0.00  0.00            
ATOM   3869  O   WAT X 819     120.847 170.482  39.087  0.00  0.00           O
ATOM   3870  H1  WAT X 819     120.023 170.199  39.483  0.00  0.00           H
ATOM   3871  H2  WAT X 819     120.582 171.010  38.333  0.00  0.00           H
ATOM   3872  EPW WAT X 819     120.703 170.515  39.039  0.00  0.00            
ATOM   3873  O   WAT X 820     113.859 174.074  47.180  0.00  0.00           O
ATOM   3874  H1  WAT X 820     113.482 174.201  48.050  0.00  0.00           H
ATOM   3875  H2  WAT X 820     113.296 174.584  46.597  0.00  0.00           H
ATOM   3876  EPW WAT X 820     113.735 174.158  47.218  0.00  0.00            
ATOM   3877  O   WAT X 821     122.866 175.583  42.634  0.00  0.00           O
ATOM   3878  H1  WAT X 821     122.321 176.084  42.028  0.00  0.00           H
ATOM   3879  H2  WAT X 821     123.560 176.191  42.891  0.00  0.00           H
ATOM   3880  EPW WAT X 821     122.886 175.730  42.588  0.00  0.00            
ATOM   3881  O   WAT X 822     110.849 177.150  43.456  0.00  0.00           O
ATOM   3882  H1  WAT X 822     110.455 177.080  44.325  0.00  0.00           H
ATOM   3883  H2  WAT X 822     111.659 177.640  43.597  0.00  0.00           H
ATOM   3884  EPW WAT X 822     110.904 177.205  43.589  0.00  0.00            
ATOM   3885  O   WAT X 823     120.320 173.693  39.306  0.00  0.00           O
ATOM   3886  H1  WAT X 823     119.648 174.374  39.337  0.00  0.00           H
ATOM   3887  H2  WAT X 823     120.577 173.570  40.220  0.00  0.00           H
ATOM   3888  EPW WAT X 823     120.265 173.767  39.431  0.00  0.00            
ATOM   3889  O   WAT X 824     114.007 168.546  53.270  0.00  0.00           O
ATOM   3890  H1  WAT X 824     113.854 168.266  52.367  0.00  0.00           H
ATOM   3891  H2  WAT X 824     114.321 169.447  53.191  0.00  0.00           H
ATOM   3892  EPW WAT X 824     114.028 168.628  53.140  0.00  0.00            
ATOM   3893  O   WAT X 825     115.940 172.667  52.375  0.00  0.00           O
ATOM   3894  H1  WAT X 825     115.825 172.951  51.469  0.00  0.00           H
ATOM   3895  H2  WAT X 825     116.889 172.628  52.496  0.00  0.00           H
ATOM   3896  EPW WAT X 825     116.050 172.700  52.272  0.00  0.00            
ATOM   3897  O   WAT X 826     114.985 170.994  47.222  0.00  0.00           O
ATOM   3898  H1  WAT X 826     114.395 171.733  47.070  0.00  0.00           H
ATOM   3899  H2  WAT X 826     115.598 171.022  46.487  0.00  0.00           H
ATOM   3900  EPW WAT X 826     114.988 171.096  47.105  0.00  0.00            
ATOM   3901  O   WAT X 827     116.370 177.186  45.254  0.00  0.00           O
ATOM   3902  H1  WAT X 827     116.330 178.142  45.216  0.00  0.00           H
ATOM   3903  H2  WAT X 827     116.845 176.935  44.462  0.00  0.00           H
ATOM   3904  EPW WAT X 827     116.427 177.279  45.144  0.00  0.00            
ATOM   3905  O   WAT X 828     124.335 173.839  51.936  0.00  0.00           O
ATOM   3906  H1  WAT X 828     123.644 174.480  52.104  0.00  0.00           H
ATOM   3907  H2  WAT X 828     124.890 173.875  52.715  0.00  0.00           H
ATOM   3908  EPW WAT X 828     124.317 173.929  52.061  0.00  0.00            
ATOM   3909  O   WAT X 829     109.953 172.941  39.072  0.00  0.00           O
ATOM   3910  H1  WAT X 829     109.288 173.541  38.735  0.00  0.00           H
ATOM   3911  H2  WAT X 829     110.785 173.375  38.884  0.00  0.00           H
ATOM   3912  EPW WAT X 829     109.975 173.078  39.003  0.00  0.00            
ATOM   3913  O   WAT X 830     112.286 177.387  41.275  0.00  0.00           O
ATOM   3914  H1  WAT X 830     111.607 177.107  40.661  0.00  0.00           H
ATOM   3915  H2  WAT X 830     112.188 178.337  41.324  0.00  0.00           H
ATOM   3916  EPW WAT X 830     112.183 177.475  41.200  0.00  0.00            
ATOM   3917  O   WAT X 831     117.700 176.122  36.361  0.00  0.00           O
ATOM   3918  H1  WAT X 831     117.317 176.432  35.540  0.00  0.00           H
ATOM   3919  H2  WAT X 831     117.653 176.878  36.948  0.00  0.00           H
ATOM   3920  EPW WAT X 831     117.643 176.263  36.330  0.00  0.00            
ATOM   3921  O   WAT X 832     111.956 167.577  42.040  0.00  0.00           O
ATOM   3922  H1  WAT X 832     111.718 168.397  41.605  0.00  0.00           H
ATOM   3923  H2  WAT X 832     112.835 167.735  42.384  0.00  0.00           H
ATOM   3924  EPW WAT X 832     112.041 167.706  42.028  0.00  0.00            
ATOM   3925  O   WAT X 833     116.527 166.393  38.043  0.00  0.00           O
ATOM   3926  H1  WAT X 833     116.282 165.518  37.743  0.00  0.00           H
ATOM   3927  H2  WAT X 833     116.435 166.353  38.995  0.00  0.00           H
ATOM   3928  EPW WAT X 833     116.482 166.272  38.129  0.00  0.00            
ATOM   3929  O   WAT X 834     121.759 168.141  40.582  0.00  0.00           O
ATOM   3930  H1  WAT X 834     121.465 167.426  40.017  0.00  0.00           H
ATOM   3931  H2  WAT X 834     121.488 167.880  41.461  0.00  0.00           H
ATOM   3932  EPW WAT X 834     121.684 168.013  40.623  0.00  0.00            
ATOM   3933  O   WAT X 835     113.365 170.658  36.077  0.00  0.00           O
ATOM   3934  H1  WAT X 835     112.440 170.901  36.116  0.00  0.00           H
ATOM   3935  H2  WAT X 835     113.833 171.455  36.323  0.00  0.00           H
ATOM   3936  EPW WAT X 835     113.305 170.795  36.115  0.00  0.00            
ATOM   3937  O   WAT X 836     115.334 175.010  39.367  0.00  0.00           O
ATOM   3938  H1  WAT X 836     114.510 175.497  39.405  0.00  0.00           H
ATOM   3939  H2  WAT X 836     115.798 175.262  40.165  0.00  0.00           H
ATOM   3940  EPW WAT X 836     115.287 175.108  39.477  0.00  0.00            
ATOM   3941  O   WAT X 837     117.629 176.647  39.368  0.00  0.00           O
ATOM   3942  H1  WAT X 837     117.106 175.945  39.754  0.00  0.00           H
ATOM   3943  H2  WAT X 837     117.879 177.196  40.112  0.00  0.00           H
ATOM   3944  EPW WAT X 837     117.593 176.627  39.517  0.00  0.00            
ATOM   3945  O   WAT X 838     124.672 171.514  35.533  0.00  0.00           O
ATOM   3946  H1  WAT X 838     124.193 171.161  36.282  0.00  0.00           H
ATOM   3947  H2  WAT X 838     124.170 172.286  35.270  0.00  0.00           H
ATOM   3948  EPW WAT X 838     124.543 171.570  35.597  0.00  0.00            
ATOM   3949  O   WAT X 839     113.566 176.951  50.362  0.00  0.00           O
ATOM   3950  H1  WAT X 839     113.528 176.633  49.460  0.00  0.00           H
ATOM   3951  H2  WAT X 839     112.694 177.309  50.528  0.00  0.00           H
ATOM   3952  EPW WAT X 839     113.446 176.956  50.265  0.00  0.00            
ATOM   3953  O   WAT X 840     116.500 174.647  47.417  0.00  0.00           O
ATOM   3954  H1  WAT X 840     116.175 173.844  47.009  0.00  0.00           H
ATOM   3955  H2  WAT X 840     115.793 175.282  47.294  0.00  0.00           H
ATOM   3956  EPW WAT X 840     116.364 174.625  47.347  0.00  0.00            
ATOM   3957  O   WAT X 841     112.116 175.581  53.386  0.00  0.00           O
ATOM   3958  H1  WAT X 841     111.313 176.091  53.495  0.00  0.00           H
ATOM   3959  H2  WAT X 841     112.567 175.999  52.651  0.00  0.00           H
ATOM   3960  EPW WAT X 841     112.070 175.704  53.303  0.00  0.00            
ATOM   3961  O   WAT X 842     122.612 172.729  42.646  0.00  0.00           O
ATOM   3962  H1  WAT X 842     122.114 172.523  43.436  0.00  0.00           H
ATOM   3963  H2  WAT X 842     122.428 173.654  42.481  0.00  0.00           H
ATOM   3964  EPW WAT X 842     122.522 172.824  42.728  0.00  0.00            
ATOM   3965  O   WAT X 843     117.237 171.475  36.387  0.00  0.00           O
ATOM   3966  H1  WAT X 843     116.756 172.293  36.255  0.00  0.00           H
ATOM   3967  H2  WAT X 843     117.671 171.316  35.549  0.00  0.00           H
ATOM   3968  EPW WAT X 843     117.231 171.562  36.259  0.00  0.00            
ATOM   3969  O   WAT X 844     111.201 176.512  36.845  0.00  0.00           O
ATOM   3970  H1  WAT X 844     110.435 176.190  36.370  0.00  0.00           H
ATOM   3971  H2  WAT X 844     110.842 176.913  37.636  0.00  0.00           H
ATOM   3972  EPW WAT X 844     111.053 176.523  36.886  0.00  0.00            
ATOM   3973  O   WAT X 845     110.539 170.268  45.541  0.00  0.00           O
ATOM   3974  H1  WAT X 845     109.741 169.918  45.936  0.00  0.00           H
ATOM   3975  H2  WAT X 845     110.920 170.824  46.221  0.00  0.00           H
ATOM   3976  EPW WAT X 845     110.484 170.296  45.682  0.00  0.00            
ATOM   3977  O   WAT X 846     119.933 173.326  43.269  0.00  0.00           O
ATOM   3978  H1  WAT X 846     119.526 172.566  42.853  0.00  0.00           H
ATOM   3979  H2  WAT X 846     119.275 173.642  43.887  0.00  0.00           H
ATOM   3980  EPW WAT X 846     119.792 173.267  43.295  0.00  0.00            
ATOM   3981  O   WAT X 847     124.470 174.564  40.750  0.00  0.00           O
ATOM   3982  H1  WAT X 847     123.796 174.977  40.210  0.00  0.00           H
ATOM   3983  H2  WAT X 847     125.280 175.011  40.505  0.00  0.00           H
ATOM   3984  EPW WAT X 847     124.488 174.678  40.647  0.00  0.00            
ATOM   3985  O   WAT X 848     112.624 175.055  44.254  0.00  0.00           O
ATOM   3986  H1  WAT X 848     111.667 175.040  44.272  0.00  0.00           H
ATOM   3987  H2  WAT X 848     112.859 175.878  44.684  0.00  0.00           H
ATOM   3988  EPW WAT X 848     112.529 175.162  44.313  0.00  0.00            
ATOM   3989  O   WAT X 849     122.927 169.066  46.792  0.00  0.00           O
ATOM   3990  H1  WAT X 849     122.473 168.624  46.075  0.00  0.00           H
ATOM   3991  H2  WAT X 849     122.386 168.891  47.562  0.00  0.00           H
ATOM   3992  EPW WAT X 849     122.796 168.984  46.799  0.00  0.00            
ATOM   3993  O   WAT X 850     121.466 170.542  44.603  0.00  0.00           O
ATOM   3994  H1  WAT X 850     120.840 170.992  45.170  0.00  0.00           H
ATOM   3995  H2  WAT X 850     121.638 171.162  43.895  0.00  0.00           H
ATOM   3996  EPW WAT X 850     121.406 170.683  44.584  0.00  0.00            
ATOM   3997  O   WAT X 851     120.001 178.419  48.102  0.00  0.00           O
ATOM   3998  H1  WAT X 851     119.608 179.240  47.805  0.00  0.00           H
ATOM   3999  H2  WAT X 851     120.914 178.474  47.819  0.00  0.00           H
ATOM   4000  EPW WAT X 851     120.070 178.534  48.025  0.00  0.00            
ATOM   4001  O   WAT X 852     121.490 167.286  37.359  0.00  0.00           O
ATOM   4002  H1  WAT X 852     120.731 167.039  36.831  0.00  0.00           H
ATOM   4003  H2  WAT X 852     121.315 168.190  37.621  0.00  0.00           H
ATOM   4004  EPW WAT X 852     121.367 167.373  37.324  0.00  0.00            
ATOM   4005  O   WAT X 853     114.025 170.579  39.076  0.00  0.00           O
ATOM   4006  H1  WAT X 853     113.935 170.851  38.162  0.00  0.00           H
ATOM   4007  H2  WAT X 853     114.968 170.601  39.240  0.00  0.00           H
ATOM   4008  EPW WAT X 853     114.137 170.618  38.977  0.00  0.00            
ATOM   4009  O   WAT X 854     123.612 166.471  41.872  0.00  0.00           O
ATOM   4010  H1  WAT X 854     122.950 166.065  41.312  0.00  0.00           H
ATOM   4011  H2  WAT X 854     123.248 166.411  42.755  0.00  0.00           H
ATOM   4012  EPW WAT X 854     123.477 166.409  41.914  0.00  0.00            
ATOM   4013  O   WAT X 855     115.971 173.495  41.476  0.00  0.00           O
ATOM   4014  H1  WAT X 855     115.783 172.744  42.037  0.00  0.00           H
ATOM   4015  H2  WAT X 855     115.115 173.888  41.305  0.00  0.00           H
ATOM   4016  EPW WAT X 855     115.833 173.448  41.527  0.00  0.00            
ATOM   4017  O   WAT X 856     117.627 168.355  50.715  0.00  0.00           O
ATOM   4018  H1  WAT X 856     116.705 168.432  50.471  0.00  0.00           H
ATOM   4019  H2  WAT X 856     118.079 168.973  50.140  0.00  0.00           H
ATOM   4020  EPW WAT X 856     117.565 168.447  50.607  0.00  0.00            
ATOM   4021  O   WAT X 857     114.618 165.365  43.634  0.00  0.00           O
ATOM   4022  H1  WAT X 857     114.447 166.286  43.436  0.00  0.00           H
ATOM   4023  H2  WAT X 857     115.270 165.388  44.335  0.00  0.00           H
ATOM   4024  EPW WAT X 857     114.681 165.490  43.701  0.00  0.00            
ATOM   4025  O   WAT X 858     118.421 178.702  35.758  0.00  0.00           O
ATOM   4026  H1  WAT X 858     117.577 178.665  35.308  0.00  0.00           H
ATOM   4027  H2  WAT X 858     118.199 178.907  36.667  0.00  0.00           H
ATOM   4028  EPW WAT X 858     118.280 178.725  35.819  0.00  0.00            
ATOM   4029  O   WAT X 859     115.472 174.492  44.028  0.00  0.00           O
ATOM   4030  H1  WAT X 859     115.215 174.075  44.849  0.00  0.00           H
ATOM   4031  H2  WAT X 859     115.684 175.393  44.272  0.00  0.00           H
ATOM   4032  EPW WAT X 859     115.466 174.556  44.168  0.00  0.00            
ATOM   4033  O   WAT X 860     119.843 174.469  36.687  0.00  0.00           O
ATOM   4034  H1  WAT X 860     119.113 175.089  36.697  0.00  0.00           H
ATOM   4035  H2  WAT X 860     120.626 175.020  36.717  0.00  0.00           H
ATOM   4036  EPW WAT X 860     119.850 174.624  36.692  0.00  0.00            
ATOM   4037  O   WAT X 861     119.475 171.850  45.803  0.00  0.00           O
ATOM   4038  H1  WAT X 861     119.026 172.605  46.185  0.00  0.00           H
ATOM   4039  H2  WAT X 861     120.198 172.230  45.302  0.00  0.00           H
ATOM   4040  EPW WAT X 861     119.511 172.000  45.787  0.00  0.00            
ATOM   4041  O   WAT X 862     121.010 175.975  47.514  0.00  0.00           O
ATOM   4042  H1  WAT X 862     120.734 175.151  47.916  0.00  0.00           H
ATOM   4043  H2  WAT X 862     120.197 176.374  47.204  0.00  0.00           H
ATOM   4044  EPW WAT X 862     120.866 175.919  47.527  0.00  0.00            
ATOM   4045  O   WAT X 863     116.498 168.587  39.785  0.00  0.00           O
ATOM   4046  H1  WAT X 863     116.350 167.645  39.708  0.00  0.00           H
ATOM   4047  H2  WAT X 863     115.707 168.920  40.209  0.00  0.00           H
ATOM   4048  EPW WAT X 863     116.374 168.507  39.831  0.00  0.00            
ATOM   4049  O   WAT X 864     120.149 168.932  52.205  0.00  0.00           O
ATOM   4050  H1  WAT X 864     119.683 168.333  52.789  0.00  0.00           H
ATOM   4051  H2  WAT X 864     119.788 169.795  52.407  0.00  0.00           H
ATOM   4052  EPW WAT X 864     120.040 168.966  52.308  0.00  0.00            
ATOM   4053  O   WAT X 865     115.754 169.076  36.381  0.00  0.00           O
ATOM   4054  H1  WAT X 865     114.836 169.292  36.547  0.00  0.00           H
ATOM   4055  H2  WAT X 865     116.228 169.465  37.116  0.00  0.00           H
ATOM   4056  EPW WAT X 865     115.695 169.156  36.499  0.00  0.00            
ATOM   4057  O   WAT X 866     112.396 173.822  49.652  0.00  0.00           O
ATOM   4058  H1  WAT X 866     111.718 173.184  49.871  0.00  0.00           H
ATOM   4059  H2  WAT X 866     111.987 174.673  49.814  0.00  0.00           H
ATOM   4060  EPW WAT X 866     112.253 173.850  49.702  0.00  0.00            
ATOM   4061  O   WAT X 867     110.544 166.731  48.234  0.00  0.00           O
ATOM   4062  H1  WAT X 867     109.682 166.692  47.819  0.00  0.00           H
ATOM   4063  H2  WAT X 867     110.358 166.881  49.160  0.00  0.00           H
ATOM   4064  EPW WAT X 867     110.406 166.746  48.301  0.00  0.00            
ATOM   4065  O   WAT X 868     121.461 174.264  45.601  0.00  0.00           O
ATOM   4066  H1  WAT X 868     121.193 173.622  46.257  0.00  0.00           H
ATOM   4067  H2  WAT X 868     120.663 174.447  45.104  0.00  0.00           H
ATOM   4068  EPW WAT X 868     121.320 174.204  45.622  0.00  0.00            
ATOM   4069  O   WAT X 869     110.003 171.902  52.221  0.00  0.00           O
ATOM   4070  H1  WAT X 869     109.403 171.170  52.361  0.00  0.00           H
ATOM   4071  H2  WAT X 869     109.757 172.253  51.364  0.00  0.00           H
ATOM   4072  EPW WAT X 869     109.891 171.852  52.126  0.00  0.00            
ATOM   4073  O   WAT X 870     111.359 170.803  40.264  0.00  0.00           O
ATOM   4074  H1  WAT X 870     110.959 171.388  39.620  0.00  0.00           H
ATOM   4075  H2  WAT X 870     111.823 171.388  40.863  0.00  0.00           H
ATOM   4076  EPW WAT X 870     111.367 170.958  40.258  0.00  0.00            
ATOM   4077  O   WAT X 871     121.438 172.598  48.162  0.00  0.00           O
ATOM   4078  H1  WAT X 871     121.275 172.289  47.271  0.00  0.00           H
ATOM   4079  H2  WAT X 871     120.577 172.863  48.486  0.00  0.00           H
ATOM   4080  EPW WAT X 871     121.303 172.593  48.088  0.00  0.00            
ATOM   4081  O   WAT X 872     121.660 166.820  52.300  0.00  0.00           O
ATOM   4082  H1  WAT X 872     121.657 167.110  51.388  0.00  0.00           H
ATOM   4083  H2  WAT X 872     122.333 167.355  52.720  0.00  0.00           H
ATOM   4084  EPW WAT X 872     121.748 166.928  52.236  0.00  0.00            
ATOM   4085  O   WAT X 873     113.319 165.482  36.308  0.00  0.00           O
ATOM   4086  H1  WAT X 873     113.318 166.225  35.704  0.00  0.00           H
ATOM   4087  H2  WAT X 873     113.824 164.806  35.857  0.00  0.00           H
ATOM   4088  EPW WAT X 873     113.385 165.491  36.169  0.00  0.00            
ATOM   4089  O   WAT X 874     114.235 177.518  36.592  0.00  0.00           O
ATOM   4090  H1  WAT X 874     114.149 177.467  37.544  0.00  0.00           H
ATOM   4091  H2  WAT X 874     114.787 178.286  36.442  0.00  0.00           H
ATOM   4092  EPW WAT X 874     114.297 177.613  36.698  0.00  0.00            
ATOM   4093  O   WAT X 875     121.370 176.262  50.699  0.00  0.00           O
ATOM   4094  H1  WAT X 875     120.552 176.418  50.227  0.00  0.00           H
ATOM   4095  H2  WAT X 875     121.732 177.135  50.846  0.00  0.00           H
ATOM   4096  EPW WAT X 875     121.310 176.397  50.656  0.00  0.00            
ATOM   4097  O   WAT X 876     111.749 172.740  45.451  0.00  0.00           O
ATOM   4098  H1  WAT X 876     110.970 172.234  45.682  0.00  0.00           H
ATOM   4099  H2  WAT X 876     111.488 173.652  45.574  0.00  0.00           H
ATOM   4100  EPW WAT X 876     111.612 172.793  45.498  0.00  0.00            
ATOM   4101  O   WAT X 877     114.845 176.896  42.557  0.00  0.00           O
ATOM   4102  H1  WAT X 877     114.758 176.117  43.106  0.00  0.00           H
ATOM   4103  H2  WAT X 877     114.917 177.621  43.179  0.00  0.00           H
ATOM   4104  EPW WAT X 877     114.843 176.889  42.712  0.00  0.00            
ATOM   4105  O   WAT X 878     110.476 167.980  37.763  0.00  0.00           O
ATOM   4106  H1  WAT X 878     110.419 168.235  36.841  0.00  0.00           H
ATOM   4107  H2  WAT X 878     111.053 168.635  38.157  0.00  0.00           H
ATOM   4108  EPW WAT X 878     110.545 168.100  37.693  0.00  0.00            
ATOM   4109  O   WAT X 879     114.947 172.038  49.742  0.00  0.00           O
ATOM   4110  H1  WAT X 879     114.856 172.158  48.796  0.00  0.00           H
ATOM   4111  H2  WAT X 879     115.717 172.556  49.976  0.00  0.00           H
ATOM   4112  EPW WAT X 879     115.037 172.122  49.648  0.00  0.00            
ATOM   4113  O   WAT X 880     116.029 165.553  41.194  0.00  0.00           O
ATOM   4114  H1  WAT X 880     115.624 165.884  41.995  0.00  0.00           H
ATOM   4115  H2  WAT X 880     116.136 166.328  40.641  0.00  0.00           H
ATOM   4116  EPW WAT X 880     115.990 165.699  41.226  0.00  0.00            
ATOM   4117  O   WAT X 881     116.572 171.600  39.080  0.00  0.00           O
ATOM   4118  H1  WAT X 881     116.199 171.534  39.959  0.00  0.00           H
ATOM   4119  H2  WAT X 881     115.854 171.928  38.538  0.00  0.00           H
ATOM   4120  EPW WAT X 881     116.428 171.634  39.124  0.00  0.00            
ATOM   4121  O   WAT X 882     116.271 178.757  37.514  0.00  0.00           O
ATOM   4122  H1  WAT X 882     115.539 179.245  37.138  0.00  0.00           H
ATOM   4123  H2  WAT X 882     116.932 178.743  36.821  0.00  0.00           H
ATOM   4124  EPW WAT X 882     116.262 178.819  37.373  0.00  0.00            
ATOM   4125  O   WAT X 883     118.717 168.497  41.465  0.00  0.00           O
ATOM   4126  H1  WAT X 883     117.864 168.635  41.052  0.00  0.00           H
ATOM   4127  H2  WAT X 883     119.094 169.373  41.535  0.00  0.00           H
ATOM   4128  EPW WAT X 883     118.654 168.630  41.419  0.00  0.00            
ATOM   4129  O   WAT X 884     113.589 169.165  50.655  0.00  0.00           O
ATOM   4130  H1  WAT X 884     112.798 169.198  51.193  0.00  0.00           H
ATOM   4131  H2  WAT X 884     113.949 170.050  50.704  0.00  0.00           H
ATOM   4132  EPW WAT X 884     113.532 169.286  50.733  0.00  0.00            
ATOM   4133  O   WAT X 885     119.762 172.167  34.703  0.00  0.00           O
ATOM   4134  H1  WAT X 885     119.743 171.517  35.406  0.00  0.00           H
ATOM   4135  H2  WAT X 885     119.417 171.706  33.939  0.00  0.00           H
ATOM   4136  EPW WAT X 885     119.714 172.021  34.695  0.00  0.00            
ATOM   4137  O   WAT X 886     124.745 167.417  52.125  0.00  0.00           O
ATOM   4138  H1  WAT X 886     124.684 167.070  53.014  0.00  0.00           H
ATOM   4139  H2  WAT X 886     123.836 167.543  51.853  0.00  0.00           H
ATOM   4140  EPW WAT X 886     124.617 167.388  52.206  0.00  0.00            
ATOM   4141  O   WAT X 887     119.435 166.671  39.556  0.00  0.00           O
ATOM   4142  H1  WAT X 887     119.210 165.885  40.055  0.00  0.00           H
ATOM   4143  H2  WAT X 887     118.649 167.215  39.598  0.00  0.00           H
ATOM   4144  EPW WAT X 887     119.302 166.639  39.627  0.00  0.00            
ATOM   4145  O   WAT X 888     124.862 166.391  44.425  0.00  0.00           O
ATOM   4146  H1  WAT X 888     123.991 165.998  44.369  0.00  0.00           H
ATOM   4147  H2  WAT X 888     124.961 166.622  45.349  0.00  0.00           H
ATOM   4148  EPW WAT X 888     124.760 166.369  44.540  0.00  0.00            
ATOM   4149  O   WAT X 889     121.770 166.658  49.560  0.00  0.00           O
ATOM   4150  H1  WAT X 889     121.510 167.433  49.063  0.00  0.00           H
ATOM   4151  H2  WAT X 889     122.726 166.651  49.512  0.00  0.00           H
ATOM   4152  EPW WAT X 889     121.862 166.759  49.488  0.00  0.00            
ATOM   4153  O   WAT X 890     118.690 168.805  44.840  0.00  0.00           O
ATOM   4154  H1  WAT X 890     117.840 169.236  44.754  0.00  0.00           H
ATOM   4155  H2  WAT X 890     119.017 168.737  43.944  0.00  0.00           H
ATOM   4156  EPW WAT X 890     118.621 168.853  44.711  0.00  0.00            
ATOM   4157  O   WAT X 891     117.321 165.826  51.992  0.00  0.00           O
ATOM   4158  H1  WAT X 891     116.768 165.515  52.708  0.00  0.00           H
ATOM   4159  H2  WAT X 891     117.537 166.728  52.229  0.00  0.00           H
ATOM   4160  EPW WAT X 891     117.277 165.904  52.117  0.00  0.00            
ATOM   4161  O   WAT X 892     116.112 178.339  40.676  0.00  0.00           O
ATOM   4162  H1  WAT X 892     115.476 178.795  41.228  0.00  0.00           H
ATOM   4163  H2  WAT X 892     116.919 178.845  40.773  0.00  0.00           H
ATOM   4164  EPW WAT X 892     116.134 178.466  40.762  0.00  0.00            
ATOM   4165  O   WAT X 893     124.635 177.613  51.528  0.00  0.00           O
ATOM   4166  H1  WAT X 893     123.995 178.145  52.000  0.00  0.00           H
ATOM   4167  H2  WAT X 893     124.598 177.934  50.628  0.00  0.00           H
ATOM   4168  EPW WAT X 893     124.546 177.725  51.472  0.00  0.00            
ATOM   4169  O   WAT X 894     112.665 168.960  44.455  0.00  0.00           O
ATOM   4170  H1  WAT X 894     112.571 169.428  43.624  0.00  0.00           H
ATOM   4171  H2  WAT X 894     113.489 169.284  44.820  0.00  0.00           H
ATOM   4172  EPW WAT X 894     112.761 169.065  44.393  0.00  0.00            
ATOM   4173  O   WAT X 895     114.828 168.219  45.710  0.00  0.00           O
ATOM   4174  H1  WAT X 895     114.376 167.640  45.097  0.00  0.00           H
ATOM   4175  H2  WAT X 895     114.265 168.234  46.484  0.00  0.00           H
ATOM   4176  EPW WAT X 895     114.694 168.144  45.732  0.00  0.00            
ATOM   4177  O   WAT X 896     111.410 171.318  49.979  0.00  0.00           O
ATOM   4178  H1  WAT X 896     110.844 170.957  49.297  0.00  0.00           H
ATOM   4179  H2  WAT X 896     110.914 171.202  50.790  0.00  0.00           H
ATOM   4180  EPW WAT X 896     111.270 171.256  49.996  0.00  0.00            
ATOM   4181  O   WAT X 897     113.827 177.076  47.555  0.00  0.00           O
ATOM   4182  H1  WAT X 897     113.366 176.732  46.789  0.00  0.00           H
ATOM   4183  H2  WAT X 897     113.909 178.015  47.384  0.00  0.00           H
ATOM   4184  EPW WAT X 897     113.777 177.155  47.431  0.00  0.00            
ATOM   4185  O   WAT X 898     112.023 174.717  39.740  0.00  0.00           O
ATOM   4186  H1  WAT X 898     111.067 174.750  39.712  0.00  0.00           H
ATOM   4187  H2  WAT X 898     112.295 175.634  39.702  0.00  0.00           H
ATOM   4188  EPW WAT X 898     111.933 174.843  39.731  0.00  0.00            
ATOM   4189  O   WAT X 899     116.863 170.176  52.682  0.00  0.00           O
ATOM   4190  H1  WAT X 899     116.099 170.573  53.100  0.00  0.00           H
ATOM   4191  H2  WAT X 899     117.500 170.889  52.621  0.00  0.00           H
ATOM   4192  EPW WAT X 899     116.846 170.323  52.730  0.00  0.00            
ATOM   4193  O   WAT X 900     113.382 168.007  37.710  0.00  0.00           O
ATOM   4194  H1  WAT X 900     113.074 168.072  36.807  0.00  0.00           H
ATOM   4195  H2  WAT X 900     112.618 168.233  38.241  0.00  0.00           H
ATOM   4196  EPW WAT X 900     113.241 168.046  37.661  0.00  0.00            
ATOM   4197  O   WAT X 901     122.691 172.268  40.095  0.00  0.00           O
ATOM   4198  H1  WAT X 901     122.071 172.712  40.673  0.00  0.00           H
ATOM   4199  H2  WAT X 901     123.501 172.772  40.179  0.00  0.00           H
ATOM   4200  EPW WAT X 901     122.716 172.393  40.182  0.00  0.00            
ATOM   4201  O   WAT X 902     109.311 178.320  36.056  0.00  0.00           O
ATOM   4202  H1  WAT X 902     108.683 177.798  35.557  0.00  0.00           H
ATOM   4203  H2  WAT X 902     108.817 178.627  36.816  0.00  0.00           H
ATOM   4204  EPW WAT X 902     109.163 178.292  36.090  0.00  0.00            
ATOM   4205  O   WAT X 903     123.584 178.348  47.148  0.00  0.00           O
ATOM   4206  H1  WAT X 903     123.411 178.425  46.210  0.00  0.00           H
ATOM   4207  H2  WAT X 903     122.887 178.856  47.564  0.00  0.00           H
ATOM   4208  EPW WAT X 903     123.469 178.425  47.079  0.00  0.00            
ATOM   4209  O   WAT X 904     118.402 174.731  41.467  0.00  0.00           O
ATOM   4210  H1  WAT X 904     117.888 174.131  42.008  0.00  0.00           H
ATOM   4211  H2  WAT X 904     118.677 175.422  42.071  0.00  0.00           H
ATOM   4212  EPW WAT X 904     118.370 174.743  41.618  0.00  0.00            
ATOM   4213  O   WAT X 905     124.444 167.960  49.027  0.00  0.00           O
ATOM   4214  H1  WAT X 905     124.157 167.135  49.417  0.00  0.00           H
ATOM   4215  H2  WAT X 905     124.221 167.877  48.099  0.00  0.00           H
ATOM   4216  EPW WAT X 905     124.377 167.841  48.956  0.00  0.00            
ATOM   4217  O   WAT X 906     122.838 176.072  52.820  0.00  0.00           O
ATOM   4218  H1  WAT X 906     122.027 176.035  52.313  0.00  0.00           H
ATOM   4219  H2  WAT X 906     123.203 176.936  52.626  0.00  0.00           H
ATOM   4220  EPW WAT X 906     122.779 176.181  52.728  0.00  0.00            
ATOM   4221  O   WAT X 907     116.178 168.115  43.379  0.00  0.00           O
ATOM   4222  H1  WAT X 907     116.000 167.525  42.646  0.00  0.00           H
ATOM   4223  H2  WAT X 907     115.782 167.684  44.136  0.00  0.00           H
ATOM   4224  EPW WAT X 907     116.102 167.981  43.382  0.00  0.00            
ATOM   4225  O   WAT X 908     109.783 174.706  41.956  0.00  0.00           O
ATOM   4226  H1  WAT X 908     109.186 174.961  42.659  0.00  0.00           H
ATOM   4227  H2  WAT X 908     109.481 175.200  41.193  0.00  0.00           H
ATOM   4228  EPW WAT X 908     109.664 174.804  41.948  0.00  0.00            
ATOM   4229  O   WAT X 909     112.464 178.212  45.761  0.00  0.00           O
ATOM   4230  H1  WAT X 909     112.205 178.905  46.368  0.00  0.00           H
ATOM   4231  H2  WAT X 909     113.336 178.470  45.461  0.00  0.00           H
ATOM   4232  EPW WAT X 909     112.545 178.338  45.801  0.00  0.00            
ATOM   4233  O   WAT X 910     119.082 172.714  50.646  0.00  0.00           O
ATOM   4234  H1  WAT X 910     118.328 173.043  50.158  0.00  0.00           H
ATOM   4235  H2  WAT X 910     118.880 172.912  51.561  0.00  0.00           H
ATOM   4236  EPW WAT X 910     118.956 172.783  50.703  0.00  0.00            
ATOM   4237  O   WAT X 911     122.632 172.036  52.715  0.00  0.00           O
ATOM   4238  H1  WAT X 911     121.848 172.076  53.263  0.00  0.00           H
ATOM   4239  H2  WAT X 911     123.270 172.588  53.169  0.00  0.00           H
ATOM   4240  EPW WAT X 911     122.613 172.114  52.848  0.00  0.00            
ATOM   4241  O   WAT X 912     124.298 176.473  37.957  0.00  0.00           O
ATOM   4242  H1  WAT X 912     123.902 176.814  37.155  0.00  0.00           H
ATOM   4243  H2  WAT X 912     124.987 175.884  37.652  0.00  0.00           H
ATOM   4244  EPW WAT X 912     124.337 176.441  37.810  0.00  0.00            
ATOM   4245  O   WAT X 913     124.027 170.559  49.918  0.00  0.00           O
ATOM   4246  H1  WAT X 913     123.334 170.753  49.287  0.00  0.00           H
ATOM   4247  H2  WAT X 913     124.663 171.265  49.801  0.00  0.00           H
ATOM   4248  EPW WAT X 913     124.020 170.678  49.820  0.00  0.00            
ATOM   4249  O   WAT X 914     116.604 167.501  29.378  0.00  0.00           O
ATOM   4250  H1  WAT X 914     116.376 167.472  28.448  0.00  0.00           H
ATOM   4251  H2  WAT X 914     116.089 168.227  29.729  0.00  0.00           H
ATOM   4252  EPW WAT X 914     116.506 167.593  29.301  0.00  0.00            
ATOM   4253  O   WAT X 915     114.520 165.786  28.884  0.00  0.00           O
ATOM   4254  H1  WAT X 915     113.960 165.339  29.517  0.00  0.00           H
ATOM   4255  H2  WAT X 915     114.374 166.718  29.050  0.00  0.00           H
ATOM   4256  EPW WAT X 915     114.427 165.850  28.989  0.00  0.00            
ATOM   4257  O   WAT X 916     115.339 174.027  18.132  0.00  0.00           O
ATOM   4258  H1  WAT X 916     115.185 173.571  18.958  0.00  0.00           H
ATOM   4259  H2  WAT X 916     114.704 173.646  17.525  0.00  0.00           H
ATOM   4260  EPW WAT X 916     115.235 173.917  18.161  0.00  0.00            
ATOM   4261  O   WAT X 917     118.734 169.236  28.736  0.00  0.00           O
ATOM   4262  H1  WAT X 917     118.131 169.878  29.112  0.00  0.00           H
ATOM   4263  H2  WAT X 917     119.523 169.306  29.274  0.00  0.00           H
ATOM   4264  EPW WAT X 917     118.758 169.330  28.857  0.00  0.00            
ATOM   4265  O   WAT X 918     119.272 165.673  35.014  0.00  0.00           O
ATOM   4266  H1  WAT X 918     118.381 165.445  35.278  0.00  0.00           H
ATOM   4267  H2  WAT X 918     119.196 165.909  34.090  0.00  0.00           H
ATOM   4268  EPW WAT X 918     119.144 165.674  34.927  0.00  0.00            
ATOM   4269  O   WAT X 919     121.157 169.062  30.004  0.00  0.00           O
ATOM   4270  H1  WAT X 919     120.979 168.180  29.678  0.00  0.00           H
ATOM   4271  H2  WAT X 919     120.838 169.643  29.313  0.00  0.00           H
ATOM   4272  EPW WAT X 919     121.091 169.023  29.870  0.00  0.00            
ATOM   4273  O   WAT X 920     120.845 177.059  22.250  0.00  0.00           O
ATOM   4274  H1  WAT X 920     120.419 177.666  21.646  0.00  0.00           H
ATOM   4275  H2  WAT X 920     121.722 177.421  22.376  0.00  0.00           H
ATOM   4276  EPW WAT X 920     120.904 177.186  22.187  0.00  0.00            
ATOM   4277  O   WAT X 921     118.812 168.109  17.493  0.00  0.00           O
ATOM   4278  H1  WAT X 921     118.546 168.572  18.287  0.00  0.00           H
ATOM   4279  H2  WAT X 921     118.828 168.786  16.815  0.00  0.00           H
ATOM   4280  EPW WAT X 921     118.779 168.260  17.508  0.00  0.00            
ATOM   4281  O   WAT X 922     119.047 175.298  30.777  0.00  0.00           O
ATOM   4282  H1  WAT X 922     118.919 176.163  31.166  0.00  0.00           H
ATOM   4283  H2  WAT X 922     119.490 175.471  29.946  0.00  0.00           H
ATOM   4284  EPW WAT X 922     119.089 175.435  30.718  0.00  0.00            
ATOM   4285  O   WAT X 923     121.923 176.249  17.795  0.00  0.00           O
ATOM   4286  H1  WAT X 923     121.152 176.271  17.228  0.00  0.00           H
ATOM   4287  H2  WAT X 923     122.628 176.606  17.256  0.00  0.00           H
ATOM   4288  EPW WAT X 923     121.914 176.299  17.649  0.00  0.00            
ATOM   4289  O   WAT X 924     110.171 169.628  29.333  0.00  0.00           O
ATOM   4290  H1  WAT X 924     109.894 170.197  28.615  0.00  0.00           H
ATOM   4291  H2  WAT X 924     110.773 169.004  28.927  0.00  0.00           H
ATOM   4292  EPW WAT X 924     110.214 169.620  29.185  0.00  0.00            
ATOM   4293  O   WAT X 925     111.044 175.964  31.927  0.00  0.00           O
ATOM   4294  H1  WAT X 925     110.123 176.184  31.787  0.00  0.00           H
ATOM   4295  H2  WAT X 925     111.426 175.961  31.049  0.00  0.00           H
ATOM   4296  EPW WAT X 925     110.973 175.993  31.792  0.00  0.00            
ATOM   4297  O   WAT X 926     114.746 170.234  22.903  0.00  0.00           O
ATOM   4298  H1  WAT X 926     114.339 170.234  22.037  0.00  0.00           H
ATOM   4299  H2  WAT X 926     115.435 170.896  22.846  0.00  0.00           H
ATOM   4300  EPW WAT X 926     114.783 170.321  22.782  0.00  0.00            
ATOM   4301  O   WAT X 927     112.865 166.630  30.921  0.00  0.00           O
ATOM   4302  H1  WAT X 927     112.658 167.528  30.664  0.00  0.00           H
ATOM   4303  H2  WAT X 927     113.221 166.229  30.128  0.00  0.00           H
ATOM   4304  EPW WAT X 927     112.885 166.695  30.783  0.00  0.00            
ATOM   4305  O   WAT X 928     114.173 167.421  21.622  0.00  0.00           O
ATOM   4306  H1  WAT X 928     113.415 167.433  22.206  0.00  0.00           H
ATOM   4307  H2  WAT X 928     114.706 168.165  21.902  0.00  0.00           H
ATOM   4308  EPW WAT X 928     114.143 167.520  21.736  0.00  0.00            
ATOM   4309  O   WAT X 929     121.213 171.118  31.920  0.00  0.00           O
ATOM   4310  H1  WAT X 929     120.627 171.432  31.231  0.00  0.00           H
ATOM   4311  H2  WAT X 929     121.938 171.743  31.921  0.00  0.00           H
ATOM   4312  EPW WAT X 929     121.231 171.242  31.830  0.00  0.00            
ATOM   4313  O   WAT X 930     118.833 171.619  21.452  0.00  0.00           O
ATOM   4314  H1  WAT X 930     118.008 171.637  20.967  0.00  0.00           H
ATOM   4315  H2  WAT X 930     118.583 171.805  22.358  0.00  0.00           H
ATOM   4316  EPW WAT X 930     118.691 171.646  21.508  0.00  0.00            
ATOM   4317  O   WAT X 931     110.734 169.632  34.974  0.00  0.00           O
ATOM   4318  H1  WAT X 931     110.536 169.550  34.042  0.00  0.00           H
ATOM   4319  H2  WAT X 931     109.940 169.329  35.416  0.00  0.00           H
ATOM   4320  EPW WAT X 931     110.603 169.581  34.910  0.00  0.00            
ATOM   4321  O   WAT X 932     113.658 173.242  16.122  0.00  0.00           O
ATOM   4322  H1  WAT X 932     113.055 172.504  16.026  0.00  0.00           H
ATOM   4323  H2  WAT X 932     113.331 173.900  15.510  0.00  0.00           H
ATOM   4324  EPW WAT X 932     113.535 173.231  16.029  0.00  0.00            
ATOM   4325  O   WAT X 933     116.808 172.195  26.398  0.00  0.00           O
ATOM   4326  H1  WAT X 933     115.927 172.487  26.165  0.00  0.00           H
ATOM   4327  H2  WAT X 933     117.335 172.382  25.621  0.00  0.00           H
ATOM   4328  EPW WAT X 933     116.761 172.258  26.264  0.00  0.00            
ATOM   4329  O   WAT X 934     110.702 178.658  33.731  0.00  0.00           O
ATOM   4330  H1  WAT X 934     109.940 178.090  33.615  0.00  0.00           H
ATOM   4331  H2  WAT X 934     110.908 178.968  32.850  0.00  0.00           H
ATOM   4332  EPW WAT X 934     110.629 178.624  33.600  0.00  0.00            
ATOM   4333  O   WAT X 935     121.105 168.014  24.582  0.00  0.00           O
ATOM   4334  H1  WAT X 935     120.153 168.077  24.653  0.00  0.00           H
ATOM   4335  H2  WAT X 935     121.434 168.741  25.109  0.00  0.00           H
ATOM   4336  EPW WAT X 935     121.023 168.118  24.661  0.00  0.00            
ATOM   4337  O   WAT X 936     116.754 175.542  33.768  0.00  0.00           O
ATOM   4338  H1  WAT X 936     116.597 176.486  33.732  0.00  0.00           H
ATOM   4339  H2  WAT X 936     116.922 175.362  34.693  0.00  0.00           H
ATOM   4340  EPW WAT X 936     116.755 175.643  33.885  0.00  0.00            
ATOM   4341  O   WAT X 937     123.584 169.339  18.445  0.00  0.00           O
ATOM   4342  H1  WAT X 937     123.480 169.683  17.558  0.00  0.00           H
ATOM   4343  H2  WAT X 937     123.714 170.115  18.990  0.00  0.00           H
ATOM   4344  EPW WAT X 937     123.587 169.486  18.400  0.00  0.00            
ATOM   4345  O   WAT X 938     124.071 174.523  27.624  0.00  0.00           O
ATOM   4346  H1  WAT X 938     123.196 174.781  27.333  0.00  0.00           H
ATOM   4347  H2  WAT X 938     124.423 175.306  28.047  0.00  0.00           H
ATOM   4348  EPW WAT X 938     124.002 174.661  27.641  0.00  0.00            
ATOM   4349  O   WAT X 939     115.813 166.512  16.433  0.00  0.00           O
ATOM   4350  H1  WAT X 939     115.471 166.521  15.539  0.00  0.00           H
ATOM   4351  H2  WAT X 939     116.298 167.334  16.512  0.00  0.00           H
ATOM   4352  EPW WAT X 939     115.832 166.622  16.325  0.00  0.00            
ATOM   4353  O   WAT X 940     110.982 166.428  26.337  0.00  0.00           O
ATOM   4354  H1  WAT X 940     110.148 166.882  26.460  0.00  0.00           H
ATOM   4355  H2  WAT X 940     111.570 166.828  26.977  0.00  0.00           H
ATOM   4356  EPW WAT X 940     110.950 166.541  26.437  0.00  0.00            
ATOM   4357  O   WAT X 941     112.081 165.561  33.348  0.00  0.00           O
ATOM   4358  H1  WAT X 941     111.248 165.988  33.549  0.00  0.00           H
ATOM   4359  H2  WAT X 941     112.531 166.175  32.768  0.00  0.00           H
ATOM   4360  EPW WAT X 941     112.031 165.699  33.298  0.00  0.00            
ATOM   4361  O   WAT X 942     118.416 171.023  24.087  0.00  0.00           O
ATOM   4362  H1  WAT X 942     118.330 170.240  23.544  0.00  0.00           H
ATOM   4363  H2  WAT X 942     117.976 171.711  23.587  0.00  0.00           H
ATOM   4364  EPW WAT X 942     118.347 171.011  23.949  0.00  0.00            
ATOM   4365  O   WAT X 943     120.649 170.365  17.562  0.00  0.00           O
ATOM   4366  H1  WAT X 943     120.023 171.088  17.586  0.00  0.00           H
ATOM   4367  H2  WAT X 943     120.867 170.205  18.481  0.00  0.00           H
ATOM   4368  EPW WAT X 943     120.595 170.439  17.687  0.00  0.00            
ATOM   4369  O   WAT X 944     117.387 172.012  29.683  0.00  0.00           O
ATOM   4370  H1  WAT X 944     116.542 172.332  29.999  0.00  0.00           H
ATOM   4371  H2  WAT X 944     117.861 172.803  29.423  0.00  0.00           H
ATOM   4372  EPW WAT X 944     117.338 172.159  29.690  0.00  0.00            
ATOM   4373  O   WAT X 945     114.314 177.199  34.016  0.00  0.00           O
ATOM   4374  H1  WAT X 945     113.503 176.710  34.159  0.00  0.00           H
ATOM   4375  H2  WAT X 945     114.584 177.476  34.892  0.00  0.00           H
ATOM   4376  EPW WAT X 945     114.243 177.171  34.151  0.00  0.00            
ATOM   4377  O   WAT X 946     116.576 176.238  31.045  0.00  0.00           O
ATOM   4378  H1  WAT X 946     115.696 175.865  31.097  0.00  0.00           H
ATOM   4379  H2  WAT X 946     116.478 177.006  30.481  0.00  0.00           H
ATOM   4380  EPW WAT X 946     116.447 176.291  30.977  0.00  0.00            
ATOM   4381  O   WAT X 947     124.946 169.046  23.152  0.00  0.00           O
ATOM   4382  H1  WAT X 947     124.250 168.661  23.684  0.00  0.00           H
ATOM   4383  H2  WAT X 947     124.684 169.960  23.040  0.00  0.00           H
ATOM   4384  EPW WAT X 947     124.820 169.116  23.207  0.00  0.00            
ATOM   4385  O   WAT X 948     123.020 174.495  30.694  0.00  0.00           O
ATOM   4386  H1  WAT X 948     122.463 174.889  30.022  0.00  0.00           H
ATOM   4387  H2  WAT X 948     123.875 174.909  30.569  0.00  0.00           H
ATOM   4388  EPW WAT X 948     123.059 174.602  30.589  0.00  0.00            
ATOM   4389  O   WAT X 949     120.847 170.482  20.226  0.00  0.00           O
ATOM   4390  H1  WAT X 949     120.023 170.199  20.623  0.00  0.00           H
ATOM   4391  H2  WAT X 949     120.582 171.010  19.473  0.00  0.00           H
ATOM   4392  EPW WAT X 949     120.703 170.515  20.179  0.00  0.00            
ATOM   4393  O   WAT X 950     113.859 174.074  28.319  0.00  0.00           O
ATOM   4394  H1  WAT X 950     113.482 174.201  29.190  0.00  0.00           H
ATOM   4395  H2  WAT X 950     113.296 174.584  27.737  0.00  0.00           H
ATOM   4396  EPW WAT X 950     113.735 174.158  28.358  0.00  0.00            
ATOM   4397  O   WAT X 951     122.866 175.583  23.774  0.00  0.00           O
ATOM   4398  H1  WAT X 951     122.321 176.084  23.168  0.00  0.00           H
ATOM   4399  H2  WAT X 951     123.560 176.191  24.031  0.00  0.00           H
ATOM   4400  EPW WAT X 951     122.886 175.730  23.728  0.00  0.00            
ATOM   4401  O   WAT X 952     110.849 177.150  24.596  0.00  0.00           O
ATOM   4402  H1  WAT X 952     110.455 177.080  25.465  0.00  0.00           H
ATOM   4403  H2  WAT X 952     111.659 177.640  24.737  0.00  0.00           H
ATOM   4404  EPW WAT X 952     110.904 177.205  24.729  0.00  0.00            
ATOM   4405  O   WAT X 953     120.320 173.693  20.447  0.00  0.00           O
ATOM   4406  H1  WAT X 953     119.648 174.374  20.476  0.00  0.00           H
ATOM   4407  H2  WAT X 953     120.577 173.570  21.360  0.00  0.00           H
ATOM   4408  EPW WAT X 953     120.265 173.767  20.571  0.00  0.00            
ATOM   4409  O   WAT X 954     114.007 168.546  34.410  0.00  0.00           O
ATOM   4410  H1  WAT X 954     113.854 168.266  33.507  0.00  0.00           H
ATOM   4411  H2  WAT X 954     114.321 169.447  34.331  0.00  0.00           H
ATOM   4412  EPW WAT X 954     114.028 168.628  34.280  0.00  0.00            
ATOM   4413  O   WAT X 955     115.940 172.667  33.515  0.00  0.00           O
ATOM   4414  H1  WAT X 955     115.825 172.951  32.609  0.00  0.00           H
ATOM   4415  H2  WAT X 955     116.889 172.628  33.636  0.00  0.00           H
ATOM   4416  EPW WAT X 955     116.050 172.700  33.412  0.00  0.00            
ATOM   4417  O   WAT X 956     114.985 170.994  28.361  0.00  0.00           O
ATOM   4418  H1  WAT X 956     114.395 171.733  28.210  0.00  0.00           H
ATOM   4419  H2  WAT X 956     115.598 171.022  27.627  0.00  0.00           H
ATOM   4420  EPW WAT X 956     114.988 171.096  28.245  0.00  0.00            
ATOM   4421  O   WAT X 957     116.370 177.186  26.393  0.00  0.00           O
ATOM   4422  H1  WAT X 957     116.330 178.142  26.356  0.00  0.00           H
ATOM   4423  H2  WAT X 957     116.845 176.935  25.602  0.00  0.00           H
ATOM   4424  EPW WAT X 957     116.427 177.279  26.284  0.00  0.00            
ATOM   4425  O   WAT X 958     124.335 173.839  33.076  0.00  0.00           O
ATOM   4426  H1  WAT X 958     123.644 174.480  33.244  0.00  0.00           H
ATOM   4427  H2  WAT X 958     124.890 173.875  33.855  0.00  0.00           H
ATOM   4428  EPW WAT X 958     124.317 173.929  33.201  0.00  0.00            
ATOM   4429  O   WAT X 959     109.953 172.941  20.212  0.00  0.00           O
ATOM   4430  H1  WAT X 959     109.288 173.541  19.875  0.00  0.00           H
ATOM   4431  H2  WAT X 959     110.785 173.375  20.024  0.00  0.00           H
ATOM   4432  EPW WAT X 959     109.975 173.078  20.143  0.00  0.00            
ATOM   4433  O   WAT X 960     112.286 177.387  22.414  0.00  0.00           O
ATOM   4434  H1  WAT X 960     111.607 177.107  21.801  0.00  0.00           H
ATOM   4435  H2  WAT X 960     112.188 178.337  22.464  0.00  0.00           H
ATOM   4436  EPW WAT X 960     112.183 177.475  22.340  0.00  0.00            
ATOM   4437  O   WAT X 961     117.700 176.122  17.502  0.00  0.00           O
ATOM   4438  H1  WAT X 961     117.317 176.432  16.680  0.00  0.00           H
ATOM   4439  H2  WAT X 961     117.653 176.878  18.088  0.00  0.00           H
ATOM   4440  EPW WAT X 961     117.643 176.263  17.470  0.00  0.00            
ATOM   4441  O   WAT X 962     111.956 167.577  23.180  0.00  0.00           O
ATOM   4442  H1  WAT X 962     111.718 168.397  22.745  0.00  0.00           H
ATOM   4443  H2  WAT X 962     112.835 167.735  23.524  0.00  0.00           H
ATOM   4444  EPW WAT X 962     112.041 167.706  23.168  0.00  0.00            
ATOM   4445  O   WAT X 963     116.527 166.393  19.184  0.00  0.00           O
ATOM   4446  H1  WAT X 963     116.282 165.518  18.883  0.00  0.00           H
ATOM   4447  H2  WAT X 963     116.435 166.353  20.135  0.00  0.00           H
ATOM   4448  EPW WAT X 963     116.482 166.272  19.269  0.00  0.00            
ATOM   4449  O   WAT X 964     121.759 168.141  21.722  0.00  0.00           O
ATOM   4450  H1  WAT X 964     121.465 167.426  21.157  0.00  0.00           H
ATOM   4451  H2  WAT X 964     121.488 167.880  22.601  0.00  0.00           H
ATOM   4452  EPW WAT X 964     121.684 168.013  21.763  0.00  0.00            
ATOM   4453  O   WAT X 965     113.365 170.658  17.218  0.00  0.00           O
ATOM   4454  H1  WAT X 965     112.440 170.901  17.256  0.00  0.00           H
ATOM   4455  H2  WAT X 965     113.833 171.455  17.463  0.00  0.00           H
ATOM   4456  EPW WAT X 965     113.305 170.795  17.255  0.00  0.00            
ATOM   4457  O   WAT X 966     115.334 175.010  20.507  0.00  0.00           O
ATOM   4458  H1  WAT X 966     114.510 175.497  20.545  0.00  0.00           H
ATOM   4459  H2  WAT X 966     115.798 175.262  21.305  0.00  0.00           H
ATOM   4460  EPW WAT X 966     115.287 175.108  20.617  0.00  0.00            
ATOM   4461  O   WAT X 967     117.629 176.647  20.509  0.00  0.00           O
ATOM   4462  H1  WAT X 967     117.106 175.945  20.894  0.00  0.00           H
ATOM   4463  H2  WAT X 967     117.879 177.196  21.252  0.00  0.00           H
ATOM   4464  EPW WAT X 967     117.593 176.627  20.657  0.00  0.00            
ATOM   4465  O   WAT X 968     124.672 171.514  16.673  0.00  0.00           O
ATOM   4466  H1  WAT X 968     124.193 171.161  17.422  0.00  0.00           H
ATOM   4467  H2  WAT X 968     124.170 172.286  16.410  0.00  0.00           H
ATOM   4468  EPW WAT X 968     124.543 171.570  16.737  0.00  0.00            
ATOM   4469  O   WAT X 969     113.566 176.951  31.503  0.00  0.00           O
ATOM   4470  H1  WAT X 969     113.528 176.633  30.600  0.00  0.00           H
ATOM   4471  H2  WAT X 969     112.694 177.309  31.668  0.00  0.00           H
ATOM   4472  EPW WAT X 969     113.446 176.956  31.405  0.00  0.00            
ATOM   4473  O   WAT X 970     116.500 174.647  28.556  0.00  0.00           O
ATOM   4474  H1  WAT X 970     116.175 173.844  28.149  0.00  0.00           H
ATOM   4475  H2  WAT X 970     115.793 175.282  28.434  0.00  0.00           H
ATOM   4476  EPW WAT X 970     116.364 174.625  28.487  0.00  0.00            
ATOM   4477  O   WAT X 971     112.116 175.581  34.526  0.00  0.00           O
ATOM   4478  H1  WAT X 971     111.313 176.091  34.635  0.00  0.00           H
ATOM   4479  H2  WAT X 971     112.567 175.999  33.791  0.00  0.00           H
ATOM   4480  EPW WAT X 971     112.070 175.704  34.443  0.00  0.00            
ATOM   4481  O   WAT X 972     122.612 172.729  23.785  0.00  0.00           O
ATOM   4482  H1  WAT X 972     122.114 172.523  24.576  0.00  0.00           H
ATOM   4483  H2  WAT X 972     122.428 173.654  23.621  0.00  0.00           H
ATOM   4484  EPW WAT X 972     122.522 172.824  23.868  0.00  0.00            
ATOM   4485  O   WAT X 973     117.237 171.475  17.527  0.00  0.00           O
ATOM   4486  H1  WAT X 973     116.756 172.293  17.395  0.00  0.00           H
ATOM   4487  H2  WAT X 973     117.671 171.316  16.689  0.00  0.00           H
ATOM   4488  EPW WAT X 973     117.231 171.562  17.399  0.00  0.00            
ATOM   4489  O   WAT X 974     111.201 176.512  17.985  0.00  0.00           O
ATOM   4490  H1  WAT X 974     110.435 176.190  17.510  0.00  0.00           H
ATOM   4491  H2  WAT X 974     110.842 176.913  18.776  0.00  0.00           H
ATOM   4492  EPW WAT X 974     111.053 176.523  18.026  0.00  0.00            
ATOM   4493  O   WAT X 975     110.539 170.268  26.681  0.00  0.00           O
ATOM   4494  H1  WAT X 975     109.741 169.918  27.076  0.00  0.00           H
ATOM   4495  H2  WAT X 975     110.920 170.824  27.361  0.00  0.00           H
ATOM   4496  EPW WAT X 975     110.484 170.296  26.822  0.00  0.00            
ATOM   4497  O   WAT X 976     119.933 173.326  24.409  0.00  0.00           O
ATOM   4498  H1  WAT X 976     119.526 172.566  23.993  0.00  0.00           H
ATOM   4499  H2  WAT X 976     119.275 173.642  25.027  0.00  0.00           H
ATOM   4500  EPW WAT X 976     119.792 173.267  24.435  0.00  0.00            
ATOM   4501  O   WAT X 977     124.470 174.564  21.891  0.00  0.00           O
ATOM   4502  H1  WAT X 977     123.796 174.977  21.350  0.00  0.00           H
ATOM   4503  H2  WAT X 977     125.280 175.011  21.645  0.00  0.00           H
ATOM   4504  EPW WAT X 977     124.488 174.678  21.787  0.00  0.00            
ATOM   4505  O   WAT X 978     112.624 175.055  25.393  0.00  0.00           O
ATOM   4506  H1  WAT X 978     111.667 175.040  25.412  0.00  0.00           H
ATOM   4507  H2  WAT X 978     112.859 175.878  25.824  0.00  0.00           H
ATOM   4508  EPW WAT X 978     112.529 175.162  25.453  0.00  0.00            
ATOM   4509  O   WAT X 979     122.927 169.066  27.933  0.00  0.00           O
ATOM   4510  H1  WAT X 979     122.473 168.624  27.215  0.00  0.00           H
ATOM   4511  H2  WAT X 979     122.386 168.891  28.702  0.00  0.00           H
ATOM   4512  EPW WAT X 979     122.796 168.984  27.939  0.00  0.00            
ATOM   4513  O   WAT X 980     121.466 170.542  25.743  0.00  0.00           O
ATOM   4514  H1  WAT X 980     120.840 170.992  26.310  0.00  0.00           H
ATOM   4515  H2  WAT X 980     121.638 171.162  25.035  0.00  0.00           H
ATOM   4516  EPW WAT X 980     121.406 170.683  25.724  0.00  0.00            
ATOM   4517  O   WAT X 981     120.001 178.419  29.242  0.00  0.00           O
ATOM   4518  H1  WAT X 981     119.608 179.240  28.945  0.00  0.00           H
ATOM   4519  H2  WAT X 981     120.914 178.474  28.959  0.00  0.00           H
ATOM   4520  EPW WAT X 981     120.070 178.534  29.165  0.00  0.00            
ATOM   4521  O   WAT X 982     121.490 167.286  18.499  0.00  0.00           O
ATOM   4522  H1  WAT X 982     120.731 167.039  17.971  0.00  0.00           H
ATOM   4523  H2  WAT X 982     121.315 168.190  18.761  0.00  0.00           H
ATOM   4524  EPW WAT X 982     121.367 167.373  18.464  0.00  0.00            
ATOM   4525  O   WAT X 983     114.025 170.579  20.215  0.00  0.00           O
ATOM   4526  H1  WAT X 983     113.935 170.851  19.302  0.00  0.00           H
ATOM   4527  H2  WAT X 983     114.968 170.601  20.380  0.00  0.00           H
ATOM   4528  EPW WAT X 983     114.137 170.618  20.117  0.00  0.00            
ATOM   4529  O   WAT X 984     123.612 166.471  23.011  0.00  0.00           O
ATOM   4530  H1  WAT X 984     122.950 166.065  22.452  0.00  0.00           H
ATOM   4531  H2  WAT X 984     123.248 166.411  23.895  0.00  0.00           H
ATOM   4532  EPW WAT X 984     123.477 166.409  23.054  0.00  0.00            
ATOM   4533  O   WAT X 985     115.971 173.495  22.615  0.00  0.00           O
ATOM   4534  H1  WAT X 985     115.783 172.744  23.177  0.00  0.00           H
ATOM   4535  H2  WAT X 985     115.115 173.888  22.445  0.00  0.00           H
ATOM   4536  EPW WAT X 985     115.833 173.448  22.667  0.00  0.00            
ATOM   4537  O   WAT X 986     117.627 168.355  31.855  0.00  0.00           O
ATOM   4538  H1  WAT X 986     116.705 168.432  31.611  0.00  0.00           H
ATOM   4539  H2  WAT X 986     118.079 168.973  31.280  0.00  0.00           H
ATOM   4540  EPW WAT X 986     117.565 168.447  31.747  0.00  0.00            
ATOM   4541  O   WAT X 987     114.618 165.365  24.774  0.00  0.00           O
ATOM   4542  H1  WAT X 987     114.447 166.286  24.576  0.00  0.00           H
ATOM   4543  H2  WAT X 987     115.270 165.388  25.475  0.00  0.00           H
ATOM   4544  EPW WAT X 987     114.681 165.490  24.841  0.00  0.00            
ATOM   4545  O   WAT X 988     118.421 178.702  16.899  0.00  0.00           O
ATOM   4546  H1  WAT X 988     117.577 178.665  16.448  0.00  0.00           H
ATOM   4547  H2  WAT X 988     118.199 178.907  17.807  0.00  0.00           H
ATOM   4548  EPW WAT X 988     118.280 178.725  16.959  0.00  0.00            
ATOM   4549  O   WAT X 989     115.472 174.492  25.167  0.00  0.00           O
ATOM   4550  H1  WAT X 989     115.215 174.075  25.989  0.00  0.00           H
ATOM   4551  H2  WAT X 989     115.684 175.393  25.412  0.00  0.00           H
ATOM   4552  EPW WAT X 989     115.466 174.556  25.308  0.00  0.00            
ATOM   4553  O   WAT X 990     119.843 174.469  17.826  0.00  0.00           O
ATOM   4554  H1  WAT X 990     119.113 175.089  17.837  0.00  0.00           H
ATOM   4555  H2  WAT X 990     120.626 175.020  17.857  0.00  0.00           H
ATOM   4556  EPW WAT X 990     119.850 174.624  17.832  0.00  0.00            
ATOM   4557  O   WAT X 991     119.475 171.850  26.943  0.00  0.00           O
ATOM   4558  H1  WAT X 991     119.026 172.605  27.325  0.00  0.00           H
ATOM   4559  H2  WAT X 991     120.198 172.230  26.442  0.00  0.00           H
ATOM   4560  EPW WAT X 991     119.511 172.000  26.927  0.00  0.00            
ATOM   4561  O   WAT X 992     121.010 175.975  28.655  0.00  0.00           O
ATOM   4562  H1  WAT X 992     120.734 175.151  29.056  0.00  0.00           H
ATOM   4563  H2  WAT X 992     120.197 176.374  28.344  0.00  0.00           H
ATOM   4564  EPW WAT X 992     120.866 175.919  28.667  0.00  0.00            
ATOM   4565  O   WAT X 993     116.498 168.587  20.926  0.00  0.00           O
ATOM   4566  H1  WAT X 993     116.350 167.645  20.848  0.00  0.00           H
ATOM   4567  H2  WAT X 993     115.707 168.920  21.349  0.00  0.00           H
ATOM   4568  EPW WAT X 993     116.374 168.507  20.971  0.00  0.00            
ATOM   4569  O   WAT X 994     120.149 168.932  33.345  0.00  0.00           O
ATOM   4570  H1  WAT X 994     119.683 168.333  33.929  0.00  0.00           H
ATOM   4571  H2  WAT X 994     119.788 169.795  33.547  0.00  0.00           H
ATOM   4572  EPW WAT X 994     120.040 168.966  33.448  0.00  0.00            
ATOM   4573  O   WAT X 995     115.754 169.076  17.521  0.00  0.00           O
ATOM   4574  H1  WAT X 995     114.836 169.292  17.687  0.00  0.00           H
ATOM   4575  H2  WAT X 995     116.228 169.465  18.256  0.00  0.00           H
ATOM   4576  EPW WAT X 995     115.695 169.156  17.639  0.00  0.00            
ATOM   4577  O   WAT X 996     112.396 173.822  30.792  0.00  0.00           O
ATOM   4578  H1  WAT X 996     111.718 173.184  31.011  0.00  0.00           H
ATOM   4579  H2  WAT X 996     111.987 174.673  30.954  0.00  0.00           H
ATOM   4580  EPW WAT X 996     112.253 173.850  30.842  0.00  0.00            
ATOM   4581  O   WAT X 997     110.544 166.731  29.374  0.00  0.00           O
ATOM   4582  H1  WAT X 997     109.682 166.692  28.959  0.00  0.00           H
ATOM   4583  H2  WAT X 997     110.358 166.881  30.300  0.00  0.00           H
ATOM   4584  EPW WAT X 997     110.406 166.746  29.441  0.00  0.00            
ATOM   4585  O   WAT X 998     121.461 174.264  26.740  0.00  0.00           O
ATOM   4586  H1  WAT X 998     121.193 173.622  27.397  0.00  0.00           H
ATOM   4587  H2  WAT X 998     120.663 174.447  26.244  0.00  0.00           H
ATOM   4588  EPW WAT X 998     121.320 174.204  26.762  0.00  0.00            
ATOM   4589  O   WAT X 999     110.003 171.902  33.361  0.00  0.00           O
ATOM   4590  H1  WAT X 999     109.403 171.170  33.501  0.00  0.00           H
ATOM   4591  H2  WAT X 999     109.757 172.253  32.504  0.00  0.00           H
ATOM   4592  EPW WAT X 999     109.891 171.852  33.266  0.00  0.00            
ATOM   4593  O   WAT X1000     111.359 170.803  21.403  0.00  0.00           O
ATOM   4594  H1  WAT X1000     110.959 171.388  20.760  0.00  0.00           H
ATOM   4595  H2  WAT X1000     111.823 171.388  22.003  0.00  0.00           H
ATOM   4596  EPW WAT X1000     111.367 170.958  21.398  0.00  0.00            
ATOM   4597  O   WAT X1001     121.438 172.598  29.302  0.00  0.00           O
ATOM   4598  H1  WAT X1001     121.275 172.289  28.411  0.00  0.00           H
ATOM   4599  H2  WAT X1001     120.577 172.863  29.626  0.00  0.00           H
ATOM   4600  EPW WAT X1001     121.303 172.593  29.228  0.00  0.00            
ATOM   4601  O   WAT X1002     121.660 166.820  33.440  0.00  0.00           O
ATOM   4602  H1  WAT X1002     121.657 167.110  32.528  0.00  0.00           H
ATOM   4603  H2  WAT X1002     122.333 167.355  33.860  0.00  0.00           H
ATOM   4604  EPW WAT X1002     121.748 166.928  33.376  0.00  0.00            
ATOM   4605  O   WAT X1003     113.319 165.482  17.448  0.00  0.00           O
ATOM   4606  H1  WAT X1003     113.318 166.225  16.844  0.00  0.00           H
ATOM   4607  H2  WAT X1003     113.824 164.806  16.997  0.00  0.00           H
ATOM   4608  EPW WAT X1003     113.385 165.491  17.309  0.00  0.00            
ATOM   4609  O   WAT X1004     114.235 177.518  17.733  0.00  0.00           O
ATOM   4610  H1  WAT X1004     114.149 177.467  18.684  0.00  0.00           H
ATOM   4611  H2  WAT X1004     114.787 178.286  17.582  0.00  0.00           H
ATOM   4612  EPW WAT X1004     114.297 177.613  17.838  0.00  0.00            
ATOM   4613  O   WAT X1005     121.370 176.262  31.839  0.00  0.00           O
ATOM   4614  H1  WAT X1005     120.552 176.418  31.367  0.00  0.00           H
ATOM   4615  H2  WAT X1005     121.732 177.135  31.986  0.00  0.00           H
ATOM   4616  EPW WAT X1005     121.310 176.397  31.796  0.00  0.00            
ATOM   4617  O   WAT X1006     111.749 172.740  26.591  0.00  0.00           O
ATOM   4618  H1  WAT X1006     110.970 172.234  26.822  0.00  0.00           H
ATOM   4619  H2  WAT X1006     111.488 173.652  26.714  0.00  0.00           H
ATOM   4620  EPW WAT X1006     111.612 172.793  26.638  0.00  0.00            
ATOM   4621  O   WAT X1007     114.845 176.896  23.698  0.00  0.00           O
ATOM   4622  H1  WAT X1007     114.758 176.117  24.246  0.00  0.00           H
ATOM   4623  H2  WAT X1007     114.917 177.621  24.319  0.00  0.00           H
ATOM   4624  EPW WAT X1007     114.843 176.889  23.852  0.00  0.00            
ATOM   4625  O   WAT X1008     110.476 167.980  18.903  0.00  0.00           O
ATOM   4626  H1  WAT X1008     110.419 168.235  17.981  0.00  0.00           H
ATOM   4627  H2  WAT X1008     111.053 168.635  19.297  0.00  0.00           H
ATOM   4628  EPW WAT X1008     110.545 168.100  18.833  0.00  0.00            
ATOM   4629  O   WAT X1009     114.947 172.038  30.882  0.00  0.00           O
ATOM   4630  H1  WAT X1009     114.856 172.158  29.936  0.00  0.00           H
ATOM   4631  H2  WAT X1009     115.717 172.556  31.116  0.00  0.00           H
ATOM   4632  EPW WAT X1009     115.037 172.122  30.788  0.00  0.00            
ATOM   4633  O   WAT X1010     116.029 165.553  22.333  0.00  0.00           O
ATOM   4634  H1  WAT X1010     115.624 165.884  23.135  0.00  0.00           H
ATOM   4635  H2  WAT X1010     116.136 166.328  21.781  0.00  0.00           H
ATOM   4636  EPW WAT X1010     115.990 165.699  22.366  0.00  0.00            
ATOM   4637  O   WAT X1011     116.572 171.600  20.219  0.00  0.00           O
ATOM   4638  H1  WAT X1011     116.199 171.534  21.099  0.00  0.00           H
ATOM   4639  H2  WAT X1011     115.854 171.928  19.678  0.00  0.00           H
ATOM   4640  EPW WAT X1011     116.428 171.634  20.264  0.00  0.00            
ATOM   4641  O   WAT X1012     116.271 178.757  18.653  0.00  0.00           O
ATOM   4642  H1  WAT X1012     115.539 179.245  18.278  0.00  0.00           H
ATOM   4643  H2  WAT X1012     116.932 178.743  17.961  0.00  0.00           H
ATOM   4644  EPW WAT X1012     116.262 178.819  18.513  0.00  0.00            
ATOM   4645  O   WAT X1013     118.717 168.497  22.604  0.00  0.00           O
ATOM   4646  H1  WAT X1013     117.864 168.635  22.192  0.00  0.00           H
ATOM   4647  H2  WAT X1013     119.094 169.373  22.675  0.00  0.00           H
ATOM   4648  EPW WAT X1013     118.654 168.630  22.559  0.00  0.00            
ATOM   4649  O   WAT X1014     113.589 169.165  31.795  0.00  0.00           O
ATOM   4650  H1  WAT X1014     112.798 169.198  32.333  0.00  0.00           H
ATOM   4651  H2  WAT X1014     113.949 170.050  31.844  0.00  0.00           H
ATOM   4652  EPW WAT X1014     113.532 169.286  31.873  0.00  0.00            
ATOM   4653  O   WAT X1015     119.762 172.167  15.844  0.00  0.00           O
ATOM   4654  H1  WAT X1015     119.743 171.517  16.546  0.00  0.00           H
ATOM   4655  H2  WAT X1015     119.417 171.706  15.079  0.00  0.00           H
ATOM   4656  EPW WAT X1015     119.714 172.021  15.835  0.00  0.00            
ATOM   4657  O   WAT X1016     124.745 167.417  33.264  0.00  0.00           O
ATOM   4658  H1  WAT X1016     124.684 167.070  34.155  0.00  0.00           H
ATOM   4659  H2  WAT X1016     123.836 167.543  32.993  0.00  0.00           H
ATOM   4660  EPW WAT X1016     124.617 167.388  33.346  0.00  0.00            
ATOM   4661  O   WAT X1017     119.435 166.671  20.695  0.00  0.00           O
ATOM   4662  H1  WAT X1017     119.210 165.885  21.195  0.00  0.00           H
ATOM   4663  H2  WAT X1017     118.649 167.215  20.738  0.00  0.00           H
ATOM   4664  EPW WAT X1017     119.302 166.639  20.767  0.00  0.00            
ATOM   4665  O   WAT X1018     124.862 166.391  25.566  0.00  0.00           O
ATOM   4666  H1  WAT X1018     123.991 165.998  25.509  0.00  0.00           H
ATOM   4667  H2  WAT X1018     124.961 166.622  26.489  0.00  0.00           H
ATOM   4668  EPW WAT X1018     124.760 166.369  25.680  0.00  0.00            
ATOM   4669  O   WAT X1019     121.770 166.658  30.700  0.00  0.00           O
ATOM   4670  H1  WAT X1019     121.510 167.433  30.203  0.00  0.00           H
ATOM   4671  H2  WAT X1019     122.726 166.651  30.652  0.00  0.00           H
ATOM   4672  EPW WAT X1019     121.862 166.759  30.628  0.00  0.00            
ATOM   4673  O   WAT X1020     118.690 168.805  25.980  0.00  0.00           O
ATOM   4674  H1  WAT X1020     117.840 169.236  25.894  0.00  0.00           H
ATOM   4675  H2  WAT X1020     119.017 168.737  25.084  0.00  0.00           H
ATOM   4676  EPW WAT X1020     118.621 168.853  25.851  0.00  0.00            
ATOM   4677  O   WAT X1021     117.321 165.826  33.132  0.00  0.00           O
ATOM   4678  H1  WAT X1021     116.768 165.515  33.848  0.00  0.00           H
ATOM   4679  H2  WAT X1021     117.537 166.728  33.369  0.00  0.00           H
ATOM   4680  EPW WAT X1021     117.277 165.904  33.257  0.00  0.00            
ATOM   4681  O   WAT X1022     116.112 178.339  21.816  0.00  0.00           O
ATOM   4682  H1  WAT X1022     115.476 178.795  22.368  0.00  0.00           H
ATOM   4683  H2  WAT X1022     116.919 178.845  21.913  0.00  0.00           H
ATOM   4684  EPW WAT X1022     116.134 178.466  21.902  0.00  0.00            
ATOM   4685  O   WAT X1023     124.635 177.613  32.668  0.00  0.00           O
ATOM   4686  H1  WAT X1023     123.995 178.145  33.140  0.00  0.00           H
ATOM   4687  H2  WAT X1023     124.598 177.934  31.768  0.00  0.00           H
ATOM   4688  EPW WAT X1023     124.546 177.725  32.612  0.00  0.00            
ATOM   4689  O   WAT X1024     112.665 168.960  25.594  0.00  0.00           O
ATOM   4690  H1  WAT X1024     112.571 169.428  24.764  0.00  0.00           H
ATOM   4691  H2  WAT X1024     113.489 169.284  25.960  0.00  0.00           H
ATOM   4692  EPW WAT X1024     112.761 169.065  25.533  0.00  0.00            
ATOM   4693  O   WAT X1025     114.828 168.219  26.851  0.00  0.00           O
ATOM   4694  H1  WAT X1025     114.376 167.640  26.237  0.00  0.00           H
ATOM   4695  H2  WAT X1025     114.265 168.234  27.624  0.00  0.00           H
ATOM   4696  EPW WAT X1025     114.694 168.144  26.872  0.00  0.00            
ATOM   4697  O   WAT X1026     111.410 171.318  31.120  0.00  0.00           O
ATOM   4698  H1  WAT X1026     110.844 170.957  30.437  0.00  0.00           H
ATOM   4699  H2  WAT X1026     110.914 171.202  31.930  0.00  0.00           H
ATOM   4700  EPW WAT X1026     111.270 171.256  31.136  0.00  0.00            
ATOM   4701  O   WAT X1027     113.827 177.076  28.694  0.00  0.00           O
ATOM   4702  H1  WAT X1027     113.366 176.732  27.929  0.00  0.00           H
ATOM   4703  H2  WAT X1027     113.909 178.015  28.524  0.00  0.00           H
ATOM   4704  EPW WAT X1027     113.777 177.155  28.571  0.00  0.00            
ATOM   4705  O   WAT X1028     112.023 174.717  20.879  0.00  0.00           O
ATOM   4706  H1  WAT X1028     111.067 174.750  20.852  0.00  0.00           H
ATOM   4707  H2  WAT X1028     112.295 175.634  20.842  0.00  0.00           H
ATOM   4708  EPW WAT X1028     111.933 174.843  20.871  0.00  0.00            
ATOM   4709  O   WAT X1029     116.863 170.176  33.822  0.00  0.00           O
ATOM   4710  H1  WAT X1029     116.099 170.573  34.240  0.00  0.00           H
ATOM   4711  H2  WAT X1029     117.500 170.889  33.761  0.00  0.00           H
ATOM   4712  EPW WAT X1029     116.846 170.323  33.870  0.00  0.00            
ATOM   4713  O   WAT X1030     113.382 168.007  18.851  0.00  0.00           O
ATOM   4714  H1  WAT X1030     113.074 168.072  17.947  0.00  0.00           H
ATOM   4715  H2  WAT X1030     112.618 168.233  19.381  0.00  0.00           H
ATOM   4716  EPW WAT X1030     113.241 168.046  18.801  0.00  0.00            
ATOM   4717  O   WAT X1031     122.691 172.268  21.235  0.00  0.00           O
ATOM   4718  H1  WAT X1031     122.071 172.712  21.813  0.00  0.00           H
ATOM   4719  H2  WAT X1031     123.501 172.772  21.319  0.00  0.00           H
ATOM   4720  EPW WAT X1031     122.716 172.393  21.322  0.00  0.00            
ATOM   4721  O   WAT X1032     109.311 178.320  17.195  0.00  0.00           O
ATOM   4722  H1  WAT X1032     108.683 177.798  16.697  0.00  0.00           H
ATOM   4723  H2  WAT X1032     108.817 178.627  17.956  0.00  0.00           H
ATOM   4724  EPW WAT X1032     109.163 178.292  17.230  0.00  0.00            
ATOM   4725  O   WAT X1033     123.584 178.348  28.288  0.00  0.00           O
ATOM   4726  H1  WAT X1033     123.411 178.425  27.350  0.00  0.00           H
ATOM   4727  H2  WAT X1033     122.887 178.856  28.704  0.00  0.00           H
ATOM   4728  EPW WAT X1033     123.469 178.425  28.219  0.00  0.00            
ATOM   4729  O   WAT X1034     118.402 174.731  22.608  0.00  0.00           O
ATOM   4730  H1  WAT X1034     117.888 174.131  23.148  0.00  0.00           H
ATOM   4731  H2  WAT X1034     118.677 175.422  23.211  0.00  0.00           H
ATOM   4732  EPW WAT X1034     118.370 174.743  22.758  0.00  0.00            
ATOM   4733  O   WAT X1035     124.444 167.960  30.167  0.00  0.00           O
ATOM   4734  H1  WAT X1035     124.157 167.135  30.557  0.00  0.00           H
ATOM   4735  H2  WAT X1035     124.221 167.877  29.239  0.00  0.00           H
ATOM   4736  EPW WAT X1035     124.377 167.841  30.096  0.00  0.00            
ATOM   4737  O   WAT X1036     122.838 176.072  33.960  0.00  0.00           O
ATOM   4738  H1  WAT X1036     122.027 176.035  33.453  0.00  0.00           H
ATOM   4739  H2  WAT X1036     123.203 176.936  33.766  0.00  0.00           H
ATOM   4740  EPW WAT X1036     122.779 176.181  33.868  0.00  0.00            
ATOM   4741  O   WAT X1037     116.178 168.115  24.518  0.00  0.00           O
ATOM   4742  H1  WAT X1037     116.000 167.525  23.786  0.00  0.00           H
ATOM   4743  H2  WAT X1037     115.782 167.684  25.276  0.00  0.00           H
ATOM   4744  EPW WAT X1037     116.102 167.981  24.522  0.00  0.00            
ATOM   4745  O   WAT X1038     109.783 174.706  23.096  0.00  0.00           O
ATOM   4746  H1  WAT X1038     109.186 174.961  23.799  0.00  0.00           H
ATOM   4747  H2  WAT X1038     109.481 175.200  22.333  0.00  0.00           H
ATOM   4748  EPW WAT X1038     109.664 174.804  23.088  0.00  0.00            
ATOM   4749  O   WAT X1039     112.464 178.212  26.900  0.00  0.00           O
ATOM   4750  H1  WAT X1039     112.205 178.905  27.508  0.00  0.00           H
ATOM   4751  H2  WAT X1039     113.336 178.470  26.601  0.00  0.00           H
ATOM   4752  EPW WAT X1039     112.545 178.338  26.941  0.00  0.00            
ATOM   4753  O   WAT X1040     119.082 172.714  31.787  0.00  0.00           O
ATOM   4754  H1  WAT X1040     118.328 173.043  31.298  0.00  0.00           H
ATOM   4755  H2  WAT X1040     118.880 172.912  32.701  0.00  0.00           H
ATOM   4756  EPW WAT X1040     118.956 172.783  31.843  0.00  0.00            
ATOM   4757  O   WAT X1041     122.632 172.036  33.855  0.00  0.00           O
ATOM   4758  H1  WAT X1041     121.848 172.076  34.403  0.00  0.00           H
ATOM   4759  H2  WAT X1041     123.270 172.588  34.309  0.00  0.00           H
ATOM   4760  EPW WAT X1041     122.613 172.114  33.988  0.00  0.00            
ATOM   4761  O   WAT X1042     124.298 176.473  19.097  0.00  0.00           O
ATOM   4762  H1  WAT X1042     123.902 176.814  18.295  0.00  0.00           H
ATOM   4763  H2  WAT X1042     124.987 175.884  18.792  0.00  0.00           H
ATOM   4764  EPW WAT X1042     124.337 176.441  18.950  0.00  0.00            
ATOM   4765  O   WAT X1043     124.027 170.559  31.059  0.00  0.00           O
ATOM   4766  H1  WAT X1043     123.334 170.753  30.427  0.00  0.00           H
ATOM   4767  H2  WAT X1043     124.663 171.265  30.941  0.00  0.00           H
ATOM   4768  EPW WAT X1043     124.020 170.678  30.960  0.00  0.00            
ATOM   4769  O   WAT X1044     116.604 167.501  10.517  0.00  0.00           O
ATOM   4770  H1  WAT X1044     116.376 167.472   9.588  0.00  0.00           H
ATOM   4771  H2  WAT X1044     116.089 168.227  10.869  0.00  0.00           H
ATOM   4772  EPW WAT X1044     116.506 167.593  10.441  0.00  0.00            
ATOM   4773  O   WAT X1045     114.520 165.786  10.024  0.00  0.00           O
ATOM   4774  H1  WAT X1045     113.960 165.339  10.657  0.00  0.00           H
ATOM   4775  H2  WAT X1045     114.374 166.718  10.190  0.00  0.00           H
ATOM   4776  EPW WAT X1045     114.427 165.850  10.129  0.00  0.00            
ATOM   4777  O   WAT X1046     118.734 169.236   9.877  0.00  0.00           O
ATOM   4778  H1  WAT X1046     118.131 169.878  10.252  0.00  0.00           H
ATOM   4779  H2  WAT X1046     119.523 169.306  10.414  0.00  0.00           H
ATOM   4780  EPW WAT X1046     118.758 169.330   9.997  0.00  0.00            
ATOM   4781  O   WAT X1047     119.272 165.673  16.155  0.00  0.00           O
ATOM   4782  H1  WAT X1047     118.381 165.445  16.418  0.00  0.00           H
ATOM   4783  H2  WAT X1047     119.196 165.909  15.230  0.00  0.00           H
ATOM   4784  EPW WAT X1047     119.144 165.674  16.067  0.00  0.00            
ATOM   4785  O   WAT X1048     121.157 169.062  11.144  0.00  0.00           O
ATOM   4786  H1  WAT X1048     120.979 168.180  10.818  0.00  0.00           H
ATOM   4787  H2  WAT X1048     120.838 169.643  10.453  0.00  0.00           H
ATOM   4788  EPW WAT X1048     121.091 169.023  11.010  0.00  0.00            
ATOM   4789  O   WAT X1049     120.845 177.059   3.391  0.00  0.00           O
ATOM   4790  H1  WAT X1049     120.419 177.666   2.786  0.00  0.00           H
ATOM   4791  H2  WAT X1049     121.722 177.421   3.516  0.00  0.00           H
ATOM   4792  EPW WAT X1049     120.904 177.186   3.327  0.00  0.00            
ATOM   4793  O   WAT X1050     119.047 175.298  11.917  0.00  0.00           O
ATOM   4794  H1  WAT X1050     118.919 176.163  12.306  0.00  0.00           H
ATOM   4795  H2  WAT X1050     119.490 175.471  11.086  0.00  0.00           H
ATOM   4796  EPW WAT X1050     119.089 175.435  11.858  0.00  0.00            
ATOM   4797  O   WAT X1051     110.171 169.628  10.474  0.00  0.00           O
ATOM   4798  H1  WAT X1051     109.894 170.197   9.755  0.00  0.00           H
ATOM   4799  H2  WAT X1051     110.773 169.004  10.067  0.00  0.00           H
ATOM   4800  EPW WAT X1051     110.214 169.620  10.325  0.00  0.00            
ATOM   4801  O   WAT X1052     111.044 175.964  13.067  0.00  0.00           O
ATOM   4802  H1  WAT X1052     110.123 176.184  12.927  0.00  0.00           H
ATOM   4803  H2  WAT X1052     111.426 175.961  12.189  0.00  0.00           H
ATOM   4804  EPW WAT X1052     110.973 175.993  12.932  0.00  0.00            
ATOM   4805  O   WAT X1053     114.746 170.234   4.044  0.00  0.00           O
ATOM   4806  H1  WAT X1053     114.339 170.234   3.177  0.00  0.00           H
ATOM   4807  H2  WAT X1053     115.435 170.896   3.986  0.00  0.00           H
ATOM   4808  EPW WAT X1053     114.783 170.321   3.922  0.00  0.00            
ATOM   4809  O   WAT X1054     112.865 166.630  12.062  0.00  0.00           O
ATOM   4810  H1  WAT X1054     112.658 167.528  11.804  0.00  0.00           H
ATOM   4811  H2  WAT X1054     113.221 166.229  11.268  0.00  0.00           H
ATOM   4812  EPW WAT X1054     112.885 166.695  11.923  0.00  0.00            
ATOM   4813  O   WAT X1055     114.173 167.421   2.762  0.00  0.00           O
ATOM   4814  H1  WAT X1055     113.415 167.433   3.346  0.00  0.00           H
ATOM   4815  H2  WAT X1055     114.706 168.165   3.042  0.00  0.00           H
ATOM   4816  EPW WAT X1055     114.143 167.520   2.876  0.00  0.00            
ATOM   4817  O   WAT X1056     121.213 171.118  13.061  0.00  0.00           O
ATOM   4818  H1  WAT X1056     120.627 171.432  12.371  0.00  0.00           H
ATOM   4819  H2  WAT X1056     121.938 171.743  13.061  0.00  0.00           H
ATOM   4820  EPW WAT X1056     121.231 171.242  12.970  0.00  0.00            
ATOM   4821  O   WAT X1057     118.833 171.619   2.593  0.00  0.00           O
ATOM   4822  H1  WAT X1057     118.008 171.637   2.107  0.00  0.00           H
ATOM   4823  H2  WAT X1057     118.583 171.805   3.498  0.00  0.00           H
ATOM   4824  EPW WAT X1057     118.691 171.646   2.648  0.00  0.00            
ATOM   4825  O   WAT X1058     110.734 169.632  16.115  0.00  0.00           O
ATOM   4826  H1  WAT X1058     110.536 169.550  15.182  0.00  0.00           H
ATOM   4827  H2  WAT X1058     109.940 169.329  16.556  0.00  0.00           H
ATOM   4828  EPW WAT X1058     110.603 169.581  16.050  0.00  0.00            
ATOM   4829  O   WAT X1059     116.808 172.195   7.538  0.00  0.00           O
ATOM   4830  H1  WAT X1059     115.927 172.487   7.305  0.00  0.00           H
ATOM   4831  H2  WAT X1059     117.335 172.382   6.761  0.00  0.00           H
ATOM   4832  EPW WAT X1059     116.761 172.258   7.404  0.00  0.00            
ATOM   4833  O   WAT X1060     110.702 178.658  14.872  0.00  0.00           O
ATOM   4834  H1  WAT X1060     109.940 178.090  14.755  0.00  0.00           H
ATOM   4835  H2  WAT X1060     110.908 178.968  13.990  0.00  0.00           H
ATOM   4836  EPW WAT X1060     110.629 178.624  14.740  0.00  0.00            
ATOM   4837  O   WAT X1061     121.105 168.014   5.722  0.00  0.00           O
ATOM   4838  H1  WAT X1061     120.153 168.077   5.793  0.00  0.00           H
ATOM   4839  H2  WAT X1061     121.434 168.741   6.249  0.00  0.00           H
ATOM   4840  EPW WAT X1061     121.023 168.118   5.801  0.00  0.00            
ATOM   4841  O   WAT X1062     116.754 175.542  14.908  0.00  0.00           O
ATOM   4842  H1  WAT X1062     116.597 176.486  14.872  0.00  0.00           H
ATOM   4843  H2  WAT X1062     116.922 175.362  15.833  0.00  0.00           H
ATOM   4844  EPW WAT X1062     116.755 175.643  15.025  0.00  0.00            
ATOM   4845  O   WAT X1063     124.071 174.523   8.764  0.00  0.00           O
ATOM   4846  H1  WAT X1063     123.196 174.781   8.473  0.00  0.00           H
ATOM   4847  H2  WAT X1063     124.423 175.306   9.187  0.00  0.00           H
ATOM   4848  EPW WAT X1063     124.002 174.661   8.781  0.00  0.00            
ATOM   4849  O   WAT X1064     110.982 166.428   7.477  0.00  0.00           O
ATOM   4850  H1  WAT X1064     110.148 166.882   7.600  0.00  0.00           H
ATOM   4851  H2  WAT X1064     111.570 166.828   8.117  0.00  0.00           H
ATOM   4852  EPW WAT X1064     110.950 166.541   7.577  0.00  0.00            
ATOM   4853  O   WAT X1065     112.081 165.561  14.489  0.00  0.00           O
ATOM   4854  H1  WAT X1065     111.248 165.988  14.689  0.00  0.00           H
ATOM   4855  H2  WAT X1065     112.531 166.175  13.908  0.00  0.00           H
ATOM   4856  EPW WAT X1065     112.031 165.699  14.438  0.00  0.00            
ATOM   4857  O   WAT X1066     118.416 171.023   5.227  0.00  0.00           O
ATOM   4858  H1  WAT X1066     118.330 170.240   4.684  0.00  0.00           H
ATOM   4859  H2  WAT X1066     117.976 171.711   4.727  0.00  0.00           H
ATOM   4860  EPW WAT X1066     118.347 171.011   5.089  0.00  0.00            
ATOM   4861  O   WAT X1067     117.387 172.012  10.823  0.00  0.00           O
ATOM   4862  H1  WAT X1067     116.542 172.332  11.139  0.00  0.00           H
ATOM   4863  H2  WAT X1067     117.861 172.803  10.563  0.00  0.00           H
ATOM   4864  EPW WAT X1067     117.338 172.159  10.830  0.00  0.00            
ATOM   4865  O   WAT X1068     114.314 177.199  15.156  0.00  0.00           O
ATOM   4866  H1  WAT X1068     113.503 176.710  15.299  0.00  0.00           H
ATOM   4867  H2  WAT X1068     114.584 177.476  16.032  0.00  0.00           H
ATOM   4868  EPW WAT X1068     114.243 177.171  15.291  0.00  0.00            
ATOM   4869  O   WAT X1069     116.576 176.238  12.184  0.00  0.00           O
ATOM   4870  H1  WAT X1069     115.696 175.865  12.236  0.00  0.00           H
ATOM   4871  H2  WAT X1069     116.478 177.006  11.621  0.00  0.00           H
ATOM   4872  EPW WAT X1069     116.447 176.291  12.117  0.00  0.00            
ATOM   4873  O   WAT X1070     124.946 169.046   4.292  0.00  0.00           O
ATOM   4874  H1  WAT X1070     124.250 168.661   4.824  0.00  0.00           H
ATOM   4875  H2  WAT X1070     124.684 169.960   4.180  0.00  0.00           H
ATOM   4876  EPW WAT X1070     124.820 169.116   4.347  0.00  0.00            
ATOM   4877  O   WAT X1071     123.020 174.495  11.833  0.00  0.00           O
ATOM   4878  H1  WAT X1071     122.463 174.889  11.162  0.00  0.00           H
ATOM   4879  H2  WAT X1071     123.875 174.909  11.709  0.00  0.00           H
ATOM   4880  EPW WAT X1071     123.059 174.602  11.729  0.00  0.00            
ATOM   4881  O   WAT X1072     120.847 170.482   1.367  0.00  0.00           O
ATOM   4882  H1  WAT X1072     120.023 170.199   1.763  0.00  0.00           H
ATOM   4883  H2  WAT X1072     120.582 171.010   0.613  0.00  0.00           H
ATOM   4884  EPW WAT X1072     120.703 170.515   1.319  0.00  0.00            
ATOM   4885  O   WAT X1073     113.859 174.074   9.460  0.00  0.00           O
ATOM   4886  H1  WAT X1073     113.482 174.201  10.330  0.00  0.00           H
ATOM   4887  H2  WAT X1073     113.296 174.584   8.877  0.00  0.00           H
ATOM   4888  EPW WAT X1073     113.735 174.158   9.498  0.00  0.00            
ATOM   4889  O   WAT X1074     122.866 175.583   4.915  0.00  0.00           O
ATOM   4890  H1  WAT X1074     122.321 176.084   4.308  0.00  0.00           H
ATOM   4891  H2  WAT X1074     123.560 176.191   5.171  0.00  0.00           H
ATOM   4892  EPW WAT X1074     122.886 175.730   4.868  0.00  0.00            
ATOM   4893  O   WAT X1075     110.849 177.150   5.736  0.00  0.00           O
ATOM   4894  H1  WAT X1075     110.455 177.080   6.605  0.00  0.00           H
ATOM   4895  H2  WAT X1075     111.659 177.640   5.877  0.00  0.00           H
ATOM   4896  EPW WAT X1075     110.904 177.205   5.869  0.00  0.00            
ATOM   4897  O   WAT X1076     120.320 173.693   1.587  0.00  0.00           O
ATOM   4898  H1  WAT X1076     119.648 174.374   1.617  0.00  0.00           H
ATOM   4899  H2  WAT X1076     120.577 173.570   2.500  0.00  0.00           H
ATOM   4900  EPW WAT X1076     120.265 173.767   1.711  0.00  0.00            
ATOM   4901  O   WAT X1077     114.007 168.546  15.550  0.00  0.00           O
ATOM   4902  H1  WAT X1077     113.854 168.266  14.647  0.00  0.00           H
ATOM   4903  H2  WAT X1077     114.321 169.447  15.471  0.00  0.00           H
ATOM   4904  EPW WAT X1077     114.028 168.628  15.420  0.00  0.00            
ATOM   4905  O   WAT X1078     115.940 172.667  14.656  0.00  0.00           O
ATOM   4906  H1  WAT X1078     115.825 172.951  13.749  0.00  0.00           H
ATOM   4907  H2  WAT X1078     116.889 172.628  14.776  0.00  0.00           H
ATOM   4908  EPW WAT X1078     116.050 172.700  14.552  0.00  0.00            
ATOM   4909  O   WAT X1079     114.985 170.994   9.502  0.00  0.00           O
ATOM   4910  H1  WAT X1079     114.395 171.733   9.350  0.00  0.00           H
ATOM   4911  H2  WAT X1079     115.598 171.022   8.767  0.00  0.00           H
ATOM   4912  EPW WAT X1079     114.988 171.096   9.385  0.00  0.00            
ATOM   4913  O   WAT X1080     116.370 177.186   7.534  0.00  0.00           O
ATOM   4914  H1  WAT X1080     116.330 178.142   7.496  0.00  0.00           H
ATOM   4915  H2  WAT X1080     116.845 176.935   6.742  0.00  0.00           H
ATOM   4916  EPW WAT X1080     116.427 177.279   7.424  0.00  0.00            
ATOM   4917  O   WAT X1081     124.335 173.839  14.215  0.00  0.00           O
ATOM   4918  H1  WAT X1081     123.644 174.480  14.384  0.00  0.00           H
ATOM   4919  H2  WAT X1081     124.890 173.875  14.995  0.00  0.00           H
ATOM   4920  EPW WAT X1081     124.317 173.929  14.341  0.00  0.00            
ATOM   4921  O   WAT X1082     109.953 172.941   1.353  0.00  0.00           O
ATOM   4922  H1  WAT X1082     109.288 173.541   1.015  0.00  0.00           H
ATOM   4923  H2  WAT X1082     110.785 173.375   1.164  0.00  0.00           H
ATOM   4924  EPW WAT X1082     109.975 173.078   1.283  0.00  0.00            
ATOM   4925  O   WAT X1083     112.286 177.387   3.555  0.00  0.00           O
ATOM   4926  H1  WAT X1083     111.607 177.107   2.941  0.00  0.00           H
ATOM   4927  H2  WAT X1083     112.188 178.337   3.604  0.00  0.00           H
ATOM   4928  EPW WAT X1083     112.183 177.475   3.480  0.00  0.00            
ATOM   4929  O   WAT X1084     111.956 167.577   4.319  0.00  0.00           O
ATOM   4930  H1  WAT X1084     111.718 168.397   3.885  0.00  0.00           H
ATOM   4931  H2  WAT X1084     112.835 167.735   4.664  0.00  0.00           H
ATOM   4932  EPW WAT X1084     112.041 167.706   4.308  0.00  0.00            
ATOM   4933  O   WAT X1085     116.527 166.393   0.324  0.00  0.00           O
ATOM   4934  H1  WAT X1085     116.282 165.518   0.023  0.00  0.00           H
ATOM   4935  H2  WAT X1085     116.435 166.353   1.275  0.00  0.00           H
ATOM   4936  EPW WAT X1085     116.482 166.272   0.409  0.00  0.00            
ATOM   4937  O   WAT X1086     121.759 168.141   2.862  0.00  0.00           O
ATOM   4938  H1  WAT X1086     121.465 167.426   2.297  0.00  0.00           H
ATOM   4939  H2  WAT X1086     121.488 167.880   3.741  0.00  0.00           H
ATOM   4940  EPW WAT X1086     121.684 168.013   2.903  0.00  0.00            
ATOM   4941  O   WAT X1087     115.334 175.010   1.647  0.00  0.00           O
ATOM   4942  H1  WAT X1087     114.510 175.497   1.685  0.00  0.00           H
ATOM   4943  H2  WAT X1087     115.798 175.262   2.445  0.00  0.00           H
ATOM   4944  EPW WAT X1087     115.287 175.108   1.757  0.00  0.00            
ATOM   4945  O   WAT X1088     117.629 176.647   1.649  0.00  0.00           O
ATOM   4946  H1  WAT X1088     117.106 175.945   2.034  0.00  0.00           H
ATOM   4947  H2  WAT X1088     117.879 177.196   2.392  0.00  0.00           H
ATOM   4948  EPW WAT X1088     117.593 176.627   1.797  0.00  0.00            
ATOM   4949  O   WAT X1089     113.566 176.951  12.642  0.00  0.00           O
ATOM   4950  H1  WAT X1089     113.528 176.633  11.740  0.00  0.00           H
ATOM   4951  H2  WAT X1089     112.694 177.309  12.808  0.00  0.00           H
ATOM   4952  EPW WAT X1089     113.446 176.956  12.545  0.00  0.00            
ATOM   4953  O   WAT X1090     116.500 174.647   9.696  0.00  0.00           O
ATOM   4954  H1  WAT X1090     116.175 173.844   9.289  0.00  0.00           H
ATOM   4955  H2  WAT X1090     115.793 175.282   9.574  0.00  0.00           H
ATOM   4956  EPW WAT X1090     116.364 174.625   9.627  0.00  0.00            
ATOM   4957  O   WAT X1091     112.116 175.581  15.666  0.00  0.00           O
ATOM   4958  H1  WAT X1091     111.313 176.091  15.775  0.00  0.00           H
ATOM   4959  H2  WAT X1091     112.567 175.999  14.931  0.00  0.00           H
ATOM   4960  EPW WAT X1091     112.070 175.704  15.583  0.00  0.00            
ATOM   4961  O   WAT X1092     122.612 172.729   4.926  0.00  0.00           O
ATOM   4962  H1  WAT X1092     122.114 172.523   5.716  0.00  0.00           H
ATOM   4963  H2  WAT X1092     122.428 173.654   4.761  0.00  0.00           H
ATOM   4964  EPW WAT X1092     122.522 172.824   5.008  0.00  0.00            
ATOM   4965  O   WAT X1093     110.539 170.268   7.821  0.00  0.00           O
ATOM   4966  H1  WAT X1093     109.741 169.918   8.216  0.00  0.00           H
ATOM   4967  H2  WAT X1093     110.920 170.824   8.501  0.00  0.00           H
ATOM   4968  EPW WAT X1093     110.484 170.296   7.962  0.00  0.00            
ATOM   4969  O   WAT X1094     119.933 173.326   5.549  0.00  0.00           O
ATOM   4970  H1  WAT X1094     119.526 172.566   5.133  0.00  0.00           H
ATOM   4971  H2  WAT X1094     119.275 173.642   6.167  0.00  0.00           H
ATOM   4972  EPW WAT X1094     119.792 173.267   5.575  0.00  0.00            
ATOM   4973  O   WAT X1095     124.470 174.564   3.031  0.00  0.00           O
ATOM   4974  H1  WAT X1095     123.796 174.977   2.490  0.00  0.00           H
ATOM   4975  H2  WAT X1095     125.280 175.011   2.785  0.00  0.00           H
ATOM   4976  EPW WAT X1095     124.488 174.678   2.927  0.00  0.00            
ATOM   4977  O   WAT X1096     112.624 175.055   6.534  0.00  0.00           O
ATOM   4978  H1  WAT X1096     111.667 175.040   6.552  0.00  0.00           H
ATOM   4979  H2  WAT X1096     112.859 175.878   6.964  0.00  0.00           H
ATOM   4980  EPW WAT X1096     112.529 175.162   6.593  0.00  0.00            
ATOM   4981  O   WAT X1097     122.927 169.066   9.073  0.00  0.00           O
ATOM   4982  H1  WAT X1097     122.473 168.624   8.355  0.00  0.00           H
ATOM   4983  H2  WAT X1097     122.386 168.891   9.842  0.00  0.00           H
ATOM   4984  EPW WAT X1097     122.796 168.984   9.079  0.00  0.00            
ATOM   4985  O   WAT X1098     121.466 170.542   6.883  0.00  0.00           O
ATOM   4986  H1  WAT X1098     120.840 170.992   7.450  0.00  0.00           H
ATOM   4987  H2  WAT X1098     121.638 171.162   6.175  0.00  0.00           H
ATOM   4988  EPW WAT X1098     121.406 170.683   6.864  0.00  0.00            
ATOM   4989  O   WAT X1099     120.001 178.419  10.382  0.00  0.00           O
ATOM   4990  H1  WAT X1099     119.608 179.240  10.085  0.00  0.00           H
ATOM   4991  H2  WAT X1099     120.914 178.474  10.099  0.00  0.00           H
ATOM   4992  EPW WAT X1099     120.070 178.534  10.305  0.00  0.00            
ATOM   4993  O   WAT X1100     114.025 170.579   1.356  0.00  0.00           O
ATOM   4994  H1  WAT X1100     113.935 170.851   0.442  0.00  0.00           H
ATOM   4995  H2  WAT X1100     114.968 170.601   1.520  0.00  0.00           H
ATOM   4996  EPW WAT X1100     114.137 170.618   1.257  0.00  0.00            
ATOM   4997  O   WAT X1101     123.612 166.471   4.152  0.00  0.00           O
ATOM   4998  H1  WAT X1101     122.950 166.065   3.592  0.00  0.00           H
ATOM   4999  H2  WAT X1101     123.248 166.411   5.035  0.00  0.00           H
ATOM   5000  EPW WAT X1101     123.477 166.409   4.194  0.00  0.00            
ATOM   5001  O   WAT X1102     115.971 173.495   3.756  0.00  0.00           O
ATOM   5002  H1  WAT X1102     115.783 172.744   4.317  0.00  0.00           H
ATOM   5003  H2  WAT X1102     115.115 173.888   3.585  0.00  0.00           H
ATOM   5004  EPW WAT X1102     115.833 173.448   3.807  0.00  0.00            
ATOM   5005  O   WAT X1103     117.627 168.355  12.996  0.00  0.00           O
ATOM   5006  H1  WAT X1103     116.705 168.432  12.751  0.00  0.00           H
ATOM   5007  H2  WAT X1103     118.079 168.973  12.420  0.00  0.00           H
ATOM   5008  EPW WAT X1103     117.565 168.447  12.887  0.00  0.00            
ATOM   5009  O   WAT X1104     114.618 165.365   5.915  0.00  0.00           O
ATOM   5010  H1  WAT X1104     114.447 166.286   5.716  0.00  0.00           H
ATOM   5011  H2  WAT X1104     115.270 165.388   6.615  0.00  0.00           H
ATOM   5012  EPW WAT X1104     114.681 165.490   5.981  0.00  0.00            
ATOM   5013  O   WAT X1105     115.472 174.492   6.308  0.00  0.00           O
ATOM   5014  H1  WAT X1105     115.215 174.075   7.129  0.00  0.00           H
ATOM   5015  H2  WAT X1105     115.684 175.393   6.552  0.00  0.00           H
ATOM   5016  EPW WAT X1105     115.466 174.556   6.448  0.00  0.00            
ATOM   5017  O   WAT X1106     119.475 171.850   8.083  0.00  0.00           O
ATOM   5018  H1  WAT X1106     119.026 172.605   8.465  0.00  0.00           H
ATOM   5019  H2  WAT X1106     120.198 172.230   7.582  0.00  0.00           H
ATOM   5020  EPW WAT X1106     119.511 172.000   8.067  0.00  0.00            
ATOM   5021  O   WAT X1107     121.010 175.975   9.795  0.00  0.00           O
ATOM   5022  H1  WAT X1107     120.734 175.151  10.196  0.00  0.00           H
ATOM   5023  H2  WAT X1107     120.197 176.374   9.484  0.00  0.00           H
ATOM   5024  EPW WAT X1107     120.866 175.919   9.807  0.00  0.00            
ATOM   5025  O   WAT X1108     116.498 168.587   2.066  0.00  0.00           O
ATOM   5026  H1  WAT X1108     116.350 167.645   1.988  0.00  0.00           H
ATOM   5027  H2  WAT X1108     115.707 168.920   2.489  0.00  0.00           H
ATOM   5028  EPW WAT X1108     116.374 168.507   2.111  0.00  0.00            
ATOM   5029  O   WAT X1109     120.149 168.932  14.484  0.00  0.00           O
ATOM   5030  H1  WAT X1109     119.683 168.333  15.069  0.00  0.00           H
ATOM   5031  H2  WAT X1109     119.788 169.795  14.687  0.00  0.00           H
ATOM   5032  EPW WAT X1109     120.040 168.966  14.588  0.00  0.00            
ATOM   5033  O   WAT X1110     112.396 173.822  11.932  0.00  0.00           O
ATOM   5034  H1  WAT X1110     111.718 173.184  12.151  0.00  0.00           H
ATOM   5035  H2  WAT X1110     111.987 174.673  12.094  0.00  0.00           H
ATOM   5036  EPW WAT X1110     112.253 173.850  11.982  0.00  0.00            
ATOM   5037  O   WAT X1111     110.544 166.731  10.514  0.00  0.00           O
ATOM   5038  H1  WAT X1111     109.682 166.692  10.099  0.00  0.00           H
ATOM   5039  H2  WAT X1111     110.358 166.881  11.440  0.00  0.00           H
ATOM   5040  EPW WAT X1111     110.406 166.746  10.581  0.00  0.00            
ATOM   5041  O   WAT X1112     121.461 174.264   7.881  0.00  0.00           O
ATOM   5042  H1  WAT X1112     121.193 173.622   8.537  0.00  0.00           H
ATOM   5043  H2  WAT X1112     120.663 174.447   7.384  0.00  0.00           H
ATOM   5044  EPW WAT X1112     121.320 174.204   7.902  0.00  0.00            
ATOM   5045  O   WAT X1113     110.003 171.902  14.500  0.00  0.00           O
ATOM   5046  H1  WAT X1113     109.403 171.170  14.641  0.00  0.00           H
ATOM   5047  H2  WAT X1113     109.757 172.253  13.644  0.00  0.00           H
ATOM   5048  EPW WAT X1113     109.891 171.852  14.406  0.00  0.00            
ATOM   5049  O   WAT X1114     111.359 170.803   2.544  0.00  0.00           O
ATOM   5050  H1  WAT X1114     110.959 171.388   1.900  0.00  0.00           H
ATOM   5051  H2  WAT X1114     111.823 171.388   3.143  0.00  0.00           H
ATOM   5052  EPW WAT X1114     111.367 170.958   2.538  0.00  0.00            
ATOM   5053  O   WAT X1115     121.438 172.598  10.443  0.00  0.00           O
ATOM   5054  H1  WAT X1115     121.275 172.289   9.551  0.00  0.00           H
ATOM   5055  H2  WAT X1115     120.577 172.863  10.766  0.00  0.00           H
ATOM   5056  EPW WAT X1115     121.303 172.593  10.368  0.00  0.00            
ATOM   5057  O   WAT X1116     121.660 166.820  14.581  0.00  0.00           O
ATOM   5058  H1  WAT X1116     121.657 167.110  13.668  0.00  0.00           H
ATOM   5059  H2  WAT X1116     122.333 167.355  15.000  0.00  0.00           H
ATOM   5060  EPW WAT X1116     121.748 166.928  14.516  0.00  0.00            
ATOM   5061  O   WAT X1117     121.370 176.262  12.979  0.00  0.00           O
ATOM   5062  H1  WAT X1117     120.552 176.418  12.507  0.00  0.00           H
[truncated: 27,927,295 more chars]
