# Supplementary material for: An Arg/Ala-rich helix in the N-terminal region of M. tuberculosis FtsQ is a potential membrane anchor of the Z-ring
Source: Commun Biol. 2023 Mar 23;6:311. doi: 10.1038/s42003-023-04686-5 (PMC10036325; doi:10.1038/s42003-023-04686-5)
Supplement: Supplementary file 7 — Supplementary Data 4 [file 42003_2023_4686_MOESM7_ESM.txt]

CRYST1  124.106  177.015  124.772  90.00  90.00  90.00               1
MODEL     1
ATOM      1  N   MET     1      39.212 115.359  71.092  1.00  0.00           N  
ATOM      2  H1  MET     1      39.085 116.354  70.976  1.00  0.00           H  
ATOM      3  H2  MET     1      38.511 114.918  71.672  1.00  0.00           H  
ATOM      4  H3  MET     1      39.219 115.056  70.129  1.00  0.00           H  
ATOM      5  CA  MET     1      40.494 115.100  71.778  1.00  0.00           C  
ATOM      6  HA  MET     1      40.465 114.019  71.917  1.00  0.00           H  
ATOM      7  CB  MET     1      41.745 115.552  70.952  1.00  0.00           C  
ATOM      8  HB2 MET     1      41.415 116.485  70.497  1.00  0.00           H  
ATOM      9  HB3 MET     1      42.597 115.718  71.611  1.00  0.00           H  
ATOM     10  CG  MET     1      42.248 114.554  69.910  1.00  0.00           C  
ATOM     11  HG2 MET     1      42.978 115.041  69.263  1.00  0.00           H  
ATOM     12  HG3 MET     1      42.703 113.680  70.376  1.00  0.00           H  
ATOM     13  SD  MET     1      40.900 113.738  69.048  1.00  0.00           S  
ATOM     14  CE  MET     1      40.889 112.222  69.976  1.00  0.00           C  
ATOM     15  HE1 MET     1      41.806 111.634  69.951  1.00  0.00           H  
ATOM     16  HE2 MET     1      40.610 112.398  71.015  1.00  0.00           H  
ATOM     17  HE3 MET     1      40.033 111.703  69.545  1.00  0.00           H  
ATOM     18  C   MET     1      40.481 115.757  73.116  1.00  0.00           C  
ATOM     19  O   MET     1      40.220 116.978  73.215  1.00  0.00           O  
ATOM     20  N   THR     2      40.750 115.039  74.187  1.00  0.00           N  
ATOM     21  H   THR     2      40.969 114.071  73.998  1.00  0.00           H  
ATOM     22  CA  THR     2      40.718 115.534  75.570  1.00  0.00           C  
ATOM     23  HA  THR     2      40.864 116.614  75.586  1.00  0.00           H  
ATOM     24  CB  THR     2      39.405 115.254  76.383  1.00  0.00           C  
ATOM     25  HB  THR     2      38.536 115.625  75.841  1.00  0.00           H  
ATOM     26  CG2 THR     2      39.124 113.785  76.647  1.00  0.00           C  
ATOM     27 HG21 THR     2      39.082 113.265  75.690  1.00  0.00           H  
ATOM     28 HG22 THR     2      39.840 113.358  77.349  1.00  0.00           H  
ATOM     29 HG23 THR     2      38.081 113.762  76.965  1.00  0.00           H  
ATOM     30  OG1 THR     2      39.402 115.921  77.641  1.00  0.00           O  
ATOM     31  HG1 THR     2      39.356 116.874  77.532  1.00  0.00           H  
ATOM     32  C   THR     2      41.960 115.057  76.308  1.00  0.00           C  
ATOM     33  O   THR     2      42.365 113.912  76.078  1.00  0.00           O  
ATOM     34  N   GLU     3      42.528 115.863  77.223  1.00  0.00           N  
ATOM     35  H   GLU     3      42.222 116.816  77.354  1.00  0.00           H  
ATOM     36  CA  GLU     3      43.471 115.389  78.218  1.00  0.00           C  
ATOM     37  HA  GLU     3      44.091 114.705  77.638  1.00  0.00           H  
ATOM     38  CB  GLU     3      44.368 116.544  78.803  1.00  0.00           C  
ATOM     39  HB2 GLU     3      45.256 116.068  79.221  1.00  0.00           H  
ATOM     40  HB3 GLU     3      44.747 117.215  78.032  1.00  0.00           H  
ATOM     41  CG  GLU     3      43.625 117.439  79.894  1.00  0.00           C  
ATOM     42  HG2 GLU     3      43.398 116.845  80.779  1.00  0.00           H  
ATOM     43  HG3 GLU     3      44.330 118.207  80.213  1.00  0.00           H  
ATOM     44  CD  GLU     3      42.279 118.146  79.503  1.00  0.00           C  
ATOM     45  OE1 GLU     3      42.396 118.867  78.452  1.00  0.00           O  
ATOM     46  OE2 GLU     3      41.262 118.199  80.261  1.00  0.00           O  
ATOM     47  C   GLU     3      42.783 114.418  79.249  1.00  0.00           C  
ATOM     48  O   GLU     3      43.491 113.548  79.755  1.00  0.00           O  
ATOM     49  N   HIE     4      41.495 114.523  79.505  1.00  0.00           N  
ATOM     50  H   HIE     4      40.917 115.216  79.052  1.00  0.00           H  
ATOM     51  CA  HIE     4      40.840 113.663  80.549  1.00  0.00           C  
ATOM     52  HA  HIE     4      41.231 113.845  81.549  1.00  0.00           H  
ATOM     53  CB  HIE     4      39.276 113.949  80.555  1.00  0.00           C  
ATOM     54  HB2 HIE     4      39.163 114.977  80.899  1.00  0.00           H  
ATOM     55  HB3 HIE     4      38.958 113.826  79.520  1.00  0.00           H  
ATOM     56  CG  HIE     4      38.527 112.977  81.457  1.00  0.00           C  
ATOM     57  ND1 HIE     4      38.511 112.976  82.840  1.00  0.00           N  
ATOM     58  CE1 HIE     4      37.970 111.849  83.249  1.00  0.00           C  
ATOM     59  HE1 HIE     4      37.567 111.595  84.218  1.00  0.00           H  
ATOM     60  NE2 HIE     4      37.510 111.166  82.192  1.00  0.00           N  
ATOM     61  HE2 HIE     4      37.042 110.272  82.219  1.00  0.00           H  
ATOM     62  CD2 HIE     4      37.801 111.893  81.027  1.00  0.00           C  
ATOM     63  HD2 HIE     4      37.748 111.559  80.001  1.00  0.00           H  
ATOM     64  C   HIE     4      40.943 112.155  80.204  1.00  0.00           C  
ATOM     65  O   HIE     4      40.517 111.662  79.168  1.00  0.00           O  
ATOM     66  N   ASN     5      41.566 111.474  81.124  1.00  0.00           N  
ATOM     67  H   ASN     5      41.904 112.004  81.915  1.00  0.00           H  
ATOM     68  CA  ASN     5      41.737 110.084  81.223  1.00  0.00           C  
ATOM     69  HA  ASN     5      41.481 109.672  80.247  1.00  0.00           H  
ATOM     70  CB  ASN     5      43.208 109.759  81.413  1.00  0.00           C  
ATOM     71  HB2 ASN     5      43.839 110.502  81.902  1.00  0.00           H  
ATOM     72  HB3 ASN     5      43.292 108.832  81.980  1.00  0.00           H  
ATOM     73  CG  ASN     5      43.822 109.447  80.032  1.00  0.00           C  
ATOM     74  OD1 ASN     5      43.907 108.242  79.683  1.00  0.00           O  
ATOM     75  ND2 ASN     5      44.191 110.411  79.283  1.00  0.00           N  
ATOM     76 HD21 ASN     5      44.655 110.116  78.436  1.00  0.00           H  
ATOM     77 HD22 ASN     5      44.058 111.396  79.461  1.00  0.00           H  
ATOM     78  C   ASN     5      40.724 109.651  82.267  1.00  0.00           C  
ATOM     79  O   ASN     5      40.551 110.268  83.339  1.00  0.00           O  
ATOM     80  N   GLU     6      40.186 108.477  82.077  1.00  0.00           N  
ATOM     81  H   GLU     6      40.507 107.888  81.322  1.00  0.00           H  
ATOM     82  CA  GLU     6      39.291 107.871  83.090  1.00  0.00           C  
ATOM     83  HA  GLU     6      38.467 108.499  83.430  1.00  0.00           H  
ATOM     84  CB  GLU     6      38.589 106.612  82.497  1.00  0.00           C  
ATOM     85  HB2 GLU     6      39.357 105.842  82.573  1.00  0.00           H  
ATOM     86  HB3 GLU     6      37.869 106.326  83.264  1.00  0.00           H  
ATOM     87  CG  GLU     6      37.849 106.683  81.133  1.00  0.00           C  
ATOM     88  HG2 GLU     6      38.679 106.730  80.429  1.00  0.00           H  
ATOM     89  HG3 GLU     6      37.300 105.755  80.972  1.00  0.00           H  
ATOM     90  CD  GLU     6      36.892 107.858  80.781  1.00  0.00           C  
ATOM     91  OE1 GLU     6      36.411 108.002  79.595  1.00  0.00           O  
ATOM     92  OE2 GLU     6      36.431 108.592  81.717  1.00  0.00           O  
ATOM     93  C   GLU     6      39.932 107.359  84.385  1.00  0.00           C  
ATOM     94  O   GLU     6      41.134 107.033  84.381  1.00  0.00           O  
ATOM     95  N   ASP     7      39.138 107.178  85.447  1.00  0.00           N  
ATOM     96  H   ASP     7      38.184 107.510  85.449  1.00  0.00           H  
ATOM     97  CA  ASP     7      39.659 106.601  86.697  1.00  0.00           C  
ATOM     98  HA  ASP     7      40.498 107.250  86.951  1.00  0.00           H  
ATOM     99  CB  ASP     7      38.693 106.679  87.935  1.00  0.00           C  
ATOM    100  HB2 ASP     7      37.753 106.237  87.604  1.00  0.00           H  
ATOM    101  HB3 ASP     7      39.194 106.022  88.647  1.00  0.00           H  
ATOM    102  CG  ASP     7      38.427 108.076  88.549  1.00  0.00           C  
ATOM    103  OD1 ASP     7      37.378 108.168  89.233  1.00  0.00           O  
ATOM    104  OD2 ASP     7      39.288 109.003  88.509  1.00  0.00           O  
ATOM    105  C   ASP     7      40.156 105.140  86.590  1.00  0.00           C  
ATOM    106  O   ASP     7      39.430 104.306  86.041  1.00  0.00           O  
ATOM    107  N   PRO     8      41.447 104.815  86.926  1.00  0.00           N  
ATOM    108  CD  PRO     8      42.539 105.655  87.561  1.00  0.00           C  
ATOM    109  HD2 PRO     8      42.543 105.460  88.634  1.00  0.00           H  
ATOM    110  HD3 PRO     8      42.271 106.668  87.264  1.00  0.00           H  
ATOM    111  CG  PRO     8      43.817 105.203  86.868  1.00  0.00           C  
ATOM    112  HG2 PRO     8      44.626 105.295  87.593  1.00  0.00           H  
ATOM    113  HG3 PRO     8      43.916 105.755  85.933  1.00  0.00           H  
ATOM    114  CB  PRO     8      43.582 103.685  86.628  1.00  0.00           C  
ATOM    115  HB2 PRO     8      43.715 103.196  87.593  1.00  0.00           H  
ATOM    116  HB3 PRO     8      44.320 103.248  85.955  1.00  0.00           H  
ATOM    117  CA  PRO     8      42.106 103.656  86.345  1.00  0.00           C  
ATOM    118  HA  PRO     8      42.025 103.655  85.258  1.00  0.00           H  
ATOM    119  C   PRO     8      41.579 102.305  86.847  1.00  0.00           C  
ATOM    120  O   PRO     8      41.122 102.056  87.974  1.00  0.00           O  
ATOM    121  N   GLN     9      41.585 101.396  85.914  1.00  0.00           N  
ATOM    122  H   GLN     9      41.965 101.646  85.012  1.00  0.00           H  
ATOM    123  CA  GLN     9      41.086 100.016  86.198  1.00  0.00           C  
ATOM    124  HA  GLN     9      40.145  99.939  86.743  1.00  0.00           H  
ATOM    125  CB  GLN     9      41.049  99.144  84.935  1.00  0.00           C  
ATOM    126  HB2 GLN     9      42.046  99.162  84.497  1.00  0.00           H  
ATOM    127  HB3 GLN     9      40.823  98.165  85.357  1.00  0.00           H  
ATOM    128  CG  GLN     9      40.134  99.606  83.879  1.00  0.00           C  
ATOM    129  HG2 GLN     9      40.316 100.650  83.622  1.00  0.00           H  
ATOM    130  HG3 GLN     9      40.260  99.008  82.977  1.00  0.00           H  
ATOM    131  CD  GLN     9      38.641  99.423  84.381  1.00  0.00           C  
ATOM    132  OE1 GLN     9      38.134  98.352  84.510  1.00  0.00           O  
ATOM    133  NE2 GLN     9      37.962 100.520  84.638  1.00  0.00           N  
ATOM    134 HE21 GLN     9      37.047 100.362  85.036  1.00  0.00           H  
ATOM    135 HE22 GLN     9      38.343 101.403  84.330  1.00  0.00           H  
ATOM    136  C   GLN     9      42.084  99.268  87.034  1.00  0.00           C  
ATOM    137  O   GLN     9      43.293  99.453  87.030  1.00  0.00           O  
ATOM    138  N   ILE    10      41.484  98.303  87.786  1.00  0.00           N  
ATOM    139  H   ILE    10      40.476  98.238  87.786  1.00  0.00           H  
ATOM    140  CA  ILE    10      42.128  97.153  88.339  1.00  0.00           C  
ATOM    141  HA  ILE    10      42.903  97.418  89.057  1.00  0.00           H  
ATOM    142  CB  ILE    10      41.055  96.415  89.131  1.00  0.00           C  
ATOM    143  HB  ILE    10      40.216  96.144  88.490  1.00  0.00           H  
ATOM    144  CG2 ILE    10      41.644  95.045  89.630  1.00  0.00           C  
ATOM    145 HG21 ILE    10      41.932  94.398  88.803  1.00  0.00           H  
ATOM    146 HG22 ILE    10      42.569  95.186  90.190  1.00  0.00           H  
ATOM    147 HG23 ILE    10      40.962  94.545  90.318  1.00  0.00           H  
ATOM    148  CG1 ILE    10      40.545  97.209  90.367  1.00  0.00           C  
ATOM    149 HG12 ILE    10      41.344  97.231  91.108  1.00  0.00           H  
ATOM    150 HG13 ILE    10      40.435  98.235  90.016  1.00  0.00           H  
ATOM    151  CD1 ILE    10      39.231  96.631  90.898  1.00  0.00           C  
ATOM    152 HD11 ILE    10      39.211  97.119  91.873  1.00  0.00           H  
ATOM    153 HD12 ILE    10      38.414  96.769  90.191  1.00  0.00           H  
ATOM    154 HD13 ILE    10      39.367  95.571  91.110  1.00  0.00           H  
ATOM    155  C   ILE    10      42.775  96.343  87.198  1.00  0.00           C  
ATOM    156  O   ILE    10      42.354  96.197  86.012  1.00  0.00           O  
ATOM    157  N   GLU    11      43.932  95.728  87.534  1.00  0.00           N  
ATOM    158  H   GLU    11      44.287  96.022  88.433  1.00  0.00           H  
ATOM    159  CA  GLU    11      44.820  94.976  86.575  1.00  0.00           C  
ATOM    160  HA  GLU    11      44.432  95.108  85.565  1.00  0.00           H  
ATOM    161  CB  GLU    11      46.242  95.548  86.633  1.00  0.00           C  
ATOM    162  HB2 GLU    11      46.612  95.404  87.649  1.00  0.00           H  
ATOM    163  HB3 GLU    11      46.798  95.038  85.847  1.00  0.00           H  
ATOM    164  CG  GLU    11      46.104  97.065  86.293  1.00  0.00           C  
ATOM    165  HG2 GLU    11      45.509  97.359  85.428  1.00  0.00           H  
ATOM    166  HG3 GLU    11      45.730  97.612  87.158  1.00  0.00           H  
ATOM    167  CD  GLU    11      47.425  97.647  85.903  1.00  0.00           C  
ATOM    168  OE1 GLU    11      48.207  96.987  85.194  1.00  0.00           O  
ATOM    169  OE2 GLU    11      47.751  98.796  86.308  1.00  0.00           O  
ATOM    170  C   GLU    11      44.891  93.460  86.804  1.00  0.00           C  
ATOM    171  O   GLU    11      45.390  93.070  87.903  1.00  0.00           O  
ATOM    172  N   ARG    12      44.360  92.626  85.898  1.00  0.00           N  
ATOM    173  H   ARG    12      44.021  93.064  85.053  1.00  0.00           H  
ATOM    174  CA  ARG    12      44.273  91.136  85.902  1.00  0.00           C  
ATOM    175  HA  ARG    12      45.137  90.713  86.414  1.00  0.00           H  
ATOM    176  CB  ARG    12      42.940  90.729  86.718  1.00  0.00           C  
ATOM    177  HB2 ARG    12      42.948  89.794  87.278  1.00  0.00           H  
ATOM    178  HB3 ARG    12      42.791  91.428  87.541  1.00  0.00           H  
ATOM    179  CG  ARG    12      41.724  90.731  85.767  1.00  0.00           C  
ATOM    180  HG2 ARG    12      41.486  91.757  85.486  1.00  0.00           H  
ATOM    181  HG3 ARG    12      41.928  90.097  84.904  1.00  0.00           H  
ATOM    182  CD  ARG    12      40.558  90.103  86.631  1.00  0.00           C  
ATOM    183  HD2 ARG    12      40.914  89.187  87.102  1.00  0.00           H  
ATOM    184  HD3 ARG    12      40.154  90.785  87.380  1.00  0.00           H  
ATOM    185  NE  ARG    12      39.373  89.830  85.690  1.00  0.00           N  
ATOM    186  HE  ARG    12      38.536  90.379  85.821  1.00  0.00           H  
ATOM    187  CZ  ARG    12      39.228  88.668  85.063  1.00  0.00           C  
ATOM    188  NH1 ARG    12      40.128  87.822  84.994  1.00  0.00           N  
ATOM    189 HH11 ARG    12      41.068  88.023  85.303  1.00  0.00           H  
ATOM    190 HH12 ARG    12      39.980  86.894  84.624  1.00  0.00           H  
ATOM    191  NH2 ARG    12      38.015  88.353  84.675  1.00  0.00           N  
ATOM    192 HH21 ARG    12      37.214  88.950  84.826  1.00  0.00           H  
ATOM    193 HH22 ARG    12      37.884  87.536  84.095  1.00  0.00           H  
ATOM    194  C   ARG    12      44.397  90.544  84.447  1.00  0.00           C  
ATOM    195  O   ARG    12      43.880  91.123  83.524  1.00  0.00           O  
ATOM    196  N   VAL    13      44.898  89.313  84.270  1.00  0.00           N  
ATOM    197  H   VAL    13      45.481  88.970  85.020  1.00  0.00           H  
ATOM    198  CA  VAL    13      44.772  88.613  82.958  1.00  0.00           C  
ATOM    199  HA  VAL    13      45.043  89.236  82.106  1.00  0.00           H  
ATOM    200  CB  VAL    13      45.711  87.353  82.986  1.00  0.00           C  
ATOM    201  HB  VAL    13      45.618  86.740  83.882  1.00  0.00           H  
ATOM    202  CG1 VAL    13      45.572  86.331  81.878  1.00  0.00           C  
ATOM    203 HG11 VAL    13      44.548  85.958  81.889  1.00  0.00           H  
ATOM    204 HG12 VAL    13      45.904  86.697  80.907  1.00  0.00           H  
ATOM    205 HG13 VAL    13      46.190  85.465  82.118  1.00  0.00           H  
ATOM    206  CG2 VAL    13      47.195  87.780  83.155  1.00  0.00           C  
ATOM    207 HG21 VAL    13      47.511  88.229  82.214  1.00  0.00           H  
ATOM    208 HG22 VAL    13      47.313  88.462  83.997  1.00  0.00           H  
ATOM    209 HG23 VAL    13      47.775  86.866  83.285  1.00  0.00           H  
ATOM    210  C   VAL    13      43.374  88.216  82.657  1.00  0.00           C  
ATOM    211  O   VAL    13      42.605  87.814  83.550  1.00  0.00           O  
ATOM    212  N   ALA    14      43.029  88.312  81.334  1.00  0.00           N  
ATOM    213  H   ALA    14      43.749  88.579  80.678  1.00  0.00           H  
ATOM    214  CA  ALA    14      41.694  87.977  80.877  1.00  0.00           C  
ATOM    215  HA  ALA    14      40.983  88.485  81.529  1.00  0.00           H  
ATOM    216  CB  ALA    14      41.556  88.386  79.447  1.00  0.00           C  
ATOM    217  HB1 ALA    14      41.787  89.430  79.234  1.00  0.00           H  
ATOM    218  HB2 ALA    14      42.206  87.864  78.746  1.00  0.00           H  
ATOM    219  HB3 ALA    14      40.499  88.217  79.242  1.00  0.00           H  
ATOM    220  C   ALA    14      41.367  86.461  80.992  1.00  0.00           C  
ATOM    221  O   ALA    14      42.263  85.603  80.845  1.00  0.00           O  
ATOM    222  N   ASP    15      40.083  86.062  81.265  1.00  0.00           N  
ATOM    223  H   ASP    15      39.457  86.837  81.432  1.00  0.00           H  
ATOM    224  CA  ASP    15      39.694  84.698  81.482  1.00  0.00           C  
ATOM    225  HA  ASP    15      40.368  84.406  82.287  1.00  0.00           H  
ATOM    226  CB  ASP    15      38.240  84.605  81.763  1.00  0.00           C  
ATOM    227  HB2 ASP    15      37.684  85.076  80.953  1.00  0.00           H  
ATOM    228  HB3 ASP    15      37.897  83.576  81.879  1.00  0.00           H  
ATOM    229  CG  ASP    15      37.888  85.329  83.019  1.00  0.00           C  
ATOM    230  OD1 ASP    15      36.664  85.348  83.235  1.00  0.00           O  
ATOM    231  OD2 ASP    15      38.691  85.938  83.756  1.00  0.00           O  
ATOM    232  C   ASP    15      40.091  83.921  80.137  1.00  0.00           C  
ATOM    233  O   ASP    15      40.428  82.769  80.292  1.00  0.00           O  
ATOM    234  N   ASP    16      39.906  84.492  79.028  1.00  0.00           N  
ATOM    235  H   ASP    16      39.609  85.454  79.114  1.00  0.00           H  
ATOM    236  CA  ASP    16      40.284  83.968  77.745  1.00  0.00           C  
ATOM    237  HA  ASP    16      39.977  82.923  77.795  1.00  0.00           H  
ATOM    238  CB  ASP    16      39.576  84.730  76.615  1.00  0.00           C  
ATOM    239  HB2 ASP    16      39.824  85.790  76.651  1.00  0.00           H  
ATOM    240  HB3 ASP    16      40.126  84.399  75.734  1.00  0.00           H  
ATOM    241  CG  ASP    16      38.019  84.592  76.450  1.00  0.00           C  
ATOM    242  OD1 ASP    16      37.323  83.778  77.121  1.00  0.00           O  
ATOM    243  OD2 ASP    16      37.610  85.294  75.487  1.00  0.00           O  
ATOM    244  C   ASP    16      41.800  83.939  77.383  1.00  0.00           C  
ATOM    245  O   ASP    16      42.307  82.990  76.820  1.00  0.00           O  
ATOM    246  N   ALA    17      42.583  84.908  77.833  1.00  0.00           N  
ATOM    247  H   ALA    17      42.123  85.674  78.304  1.00  0.00           H  
ATOM    248  CA  ALA    17      44.079  84.817  77.836  1.00  0.00           C  
ATOM    249  HA  ALA    17      44.377  84.542  76.825  1.00  0.00           H  
ATOM    250  CB  ALA    17      44.677  86.175  78.240  1.00  0.00           C  
ATOM    251  HB1 ALA    17      45.754  86.080  78.377  1.00  0.00           H  
ATOM    252  HB2 ALA    17      44.320  87.007  77.633  1.00  0.00           H  
ATOM    253  HB3 ALA    17      44.255  86.322  79.233  1.00  0.00           H  
ATOM    254  C   ALA    17      44.517  83.732  78.833  1.00  0.00           C  
ATOM    255  O   ALA    17      45.532  83.076  78.485  1.00  0.00           O  
ATOM    256  N   ALA    18      43.836  83.484  79.999  1.00  0.00           N  
ATOM    257  H   ALA    18      43.167  84.195  80.258  1.00  0.00           H  
ATOM    258  CA  ALA    18      44.196  82.505  81.008  1.00  0.00           C  
ATOM    259  HA  ALA    18      45.203  82.680  81.386  1.00  0.00           H  
ATOM    260  CB  ALA    18      43.335  82.738  82.236  1.00  0.00           C  
ATOM    261  HB1 ALA    18      43.770  82.189  83.071  1.00  0.00           H  
ATOM    262  HB2 ALA    18      43.208  83.799  82.452  1.00  0.00           H  
ATOM    263  HB3 ALA    18      42.294  82.445  82.101  1.00  0.00           H  
ATOM    264  C   ALA    18      43.976  81.039  80.469  1.00  0.00           C  
ATOM    265  O   ALA    18      44.768  80.127  80.789  1.00  0.00           O  
ATOM    266  N   ASP    19      42.980  80.844  79.672  1.00  0.00           N  
ATOM    267  H   ASP    19      42.354  81.573  79.363  1.00  0.00           H  
ATOM    268  CA  ASP    19      42.728  79.602  78.858  1.00  0.00           C  
ATOM    269  HA  ASP    19      42.716  78.711  79.485  1.00  0.00           H  
ATOM    270  CB  ASP    19      41.319  79.641  78.287  1.00  0.00           C  
ATOM    271  HB2 ASP    19      41.135  80.620  77.843  1.00  0.00           H  
ATOM    272  HB3 ASP    19      41.147  78.917  77.491  1.00  0.00           H  
ATOM    273  CG  ASP    19      40.204  79.394  79.351  1.00  0.00           C  
ATOM    274  OD1 ASP    19      40.495  79.018  80.523  1.00  0.00           O  
ATOM    275  OD2 ASP    19      39.021  79.442  78.963  1.00  0.00           O  
ATOM    276  C   ASP    19      43.725  79.354  77.727  1.00  0.00           C  
ATOM    277  O   ASP    19      44.247  78.244  77.565  1.00  0.00           O  
ATOM    278  N   GLU    20      44.270  80.379  77.038  1.00  0.00           N  
ATOM    279  H   GLU    20      44.105  81.365  77.187  1.00  0.00           H  
ATOM    280  CA  GLU    20      45.528  80.304  76.203  1.00  0.00           C  
ATOM    281  HA  GLU    20      45.474  79.423  75.562  1.00  0.00           H  
ATOM    282  CB  GLU    20      45.640  81.539  75.307  1.00  0.00           C  
ATOM    283  HB2 GLU    20      45.652  82.367  76.015  1.00  0.00           H  
ATOM    284  HB3 GLU    20      46.567  81.616  74.740  1.00  0.00           H  
ATOM    285  CG  GLU    20      44.496  81.654  74.358  1.00  0.00           C  
ATOM    286  HG2 GLU    20      43.562  81.679  74.920  1.00  0.00           H  
ATOM    287  HG3 GLU    20      44.527  82.608  73.831  1.00  0.00           H  
ATOM    288  CD  GLU    20      44.493  80.537  73.296  1.00  0.00           C  
ATOM    289  OE1 GLU    20      43.459  80.330  72.691  1.00  0.00           O  
ATOM    290  OE2 GLU    20      45.560  80.136  72.828  1.00  0.00           O  
ATOM    291  C   GLU    20      46.843  80.025  77.032  1.00  0.00           C  
ATOM    292  O   GLU    20      47.776  79.380  76.524  1.00  0.00           O  
ATOM    293  N   GLU    21      46.962  80.551  78.197  1.00  0.00           N  
ATOM    294  H   GLU    21      46.158  81.104  78.458  1.00  0.00           H  
ATOM    295  CA  GLU    21      48.077  80.298  79.195  1.00  0.00           C  
ATOM    296  HA  GLU    21      49.014  80.567  78.708  1.00  0.00           H  
ATOM    297  CB  GLU    21      47.933  81.382  80.332  1.00  0.00           C  
ATOM    298  HB2 GLU    21      47.859  82.430  80.040  1.00  0.00           H  
ATOM    299  HB3 GLU    21      46.976  81.203  80.821  1.00  0.00           H  
ATOM    300  CG  GLU    21      48.949  81.340  81.480  1.00  0.00           C  
ATOM    301  HG2 GLU    21      48.468  81.749  82.369  1.00  0.00           H  
ATOM    302  HG3 GLU    21      49.406  80.368  81.665  1.00  0.00           H  
ATOM    303  CD  GLU    21      50.160  82.299  81.318  1.00  0.00           C  
ATOM    304  OE1 GLU    21      50.427  83.153  82.183  1.00  0.00           O  
ATOM    305  OE2 GLU    21      50.692  82.319  80.183  1.00  0.00           O  
ATOM    306  C   GLU    21      48.101  78.820  79.659  1.00  0.00           C  
ATOM    307  O   GLU    21      49.196  78.310  79.992  1.00  0.00           O  
ATOM    308  N   ALA    22      46.974  78.047  79.589  1.00  0.00           N  
ATOM    309  H   ALA    22      46.075  78.431  79.333  1.00  0.00           H  
ATOM    310  CA  ALA    22      47.122  76.578  79.910  1.00  0.00           C  
ATOM    311  HA  ALA    22      47.509  76.446  80.920  1.00  0.00           H  
ATOM    312  CB  ALA    22      45.671  76.097  79.964  1.00  0.00           C  
ATOM    313  HB1 ALA    22      45.603  75.012  80.041  1.00  0.00           H  
ATOM    314  HB2 ALA    22      45.212  76.466  80.881  1.00  0.00           H  
ATOM    315  HB3 ALA    22      45.013  76.425  79.159  1.00  0.00           H  
ATOM    316  C   ALA    22      47.935  75.707  78.960  1.00  0.00           C  
ATOM    317  O   ALA    22      48.105  74.513  79.254  1.00  0.00           O  
ATOM    318  N   VAL    23      48.453  76.219  77.855  1.00  0.00           N  
ATOM    319  H   VAL    23      48.373  77.214  77.701  1.00  0.00           H  
ATOM    320  CA  VAL    23      49.273  75.516  76.825  1.00  0.00           C  
ATOM    321  HA  VAL    23      48.602  74.858  76.274  1.00  0.00           H  
ATOM    322  CB  VAL    23      49.767  76.568  75.827  1.00  0.00           C  
ATOM    323  HB  VAL    23      48.911  77.143  75.472  1.00  0.00           H  
ATOM    324  CG1 VAL    23      50.769  77.638  76.304  1.00  0.00           C  
ATOM    325 HG11 VAL    23      50.505  78.129  77.240  1.00  0.00           H  
ATOM    326 HG12 VAL    23      51.678  77.061  76.471  1.00  0.00           H  
ATOM    327 HG13 VAL    23      50.949  78.429  75.576  1.00  0.00           H  
ATOM    328  CG2 VAL    23      50.291  75.889  74.569  1.00  0.00           C  
ATOM    329 HG21 VAL    23      49.612  75.114  74.213  1.00  0.00           H  
ATOM    330 HG22 VAL    23      50.403  76.589  73.741  1.00  0.00           H  
ATOM    331 HG23 VAL    23      51.307  75.562  74.787  1.00  0.00           H  
ATOM    332  C   VAL    23      50.483  74.864  77.462  1.00  0.00           C  
ATOM    333  O   VAL    23      50.970  75.285  78.564  1.00  0.00           O  
ATOM    334  N   THR    24      50.989  73.784  76.846  1.00  0.00           N  
ATOM    335  H   THR    24      50.558  73.460  75.992  1.00  0.00           H  
ATOM    336  CA  THR    24      52.140  73.034  77.272  1.00  0.00           C  
ATOM    337  HA  THR    24      51.930  72.758  78.306  1.00  0.00           H  
ATOM    338  CB  THR    24      52.352  71.828  76.344  1.00  0.00           C  
ATOM    339  HB  THR    24      53.381  71.471  76.397  1.00  0.00           H  
ATOM    340  CG2 THR    24      51.471  70.713  76.827  1.00  0.00           C  
ATOM    341 HG21 THR    24      51.711  70.489  77.866  1.00  0.00           H  
ATOM    342 HG22 THR    24      50.410  70.959  76.800  1.00  0.00           H  
ATOM    343 HG23 THR    24      51.612  69.806  76.240  1.00  0.00           H  
ATOM    344  OG1 THR    24      52.081  72.105  75.015  1.00  0.00           O  
ATOM    345  HG1 THR    24      52.920  72.434  74.684  1.00  0.00           H  
ATOM    346  C   THR    24      53.395  73.861  77.355  1.00  0.00           C  
ATOM    347  O   THR    24      53.708  74.552  76.364  1.00  0.00           O  
ATOM    348  N   GLU    25      54.209  73.710  78.381  1.00  0.00           N  
ATOM    349  H   GLU    25      53.846  73.305  79.232  1.00  0.00           H  
ATOM    350  CA  GLU    25      55.593  74.138  78.510  1.00  0.00           C  
ATOM    351  HA  GLU    25      55.674  75.135  78.076  1.00  0.00           H  
ATOM    352  CB  GLU    25      55.906  74.179  80.066  1.00  0.00           C  
ATOM    353  HB2 GLU    25      56.860  74.673  80.248  1.00  0.00           H  
ATOM    354  HB3 GLU    25      55.204  74.794  80.630  1.00  0.00           H  
ATOM    355  CG  GLU    25      55.911  72.830  80.823  1.00  0.00           C  
ATOM    356  HG2 GLU    25      55.237  72.187  80.257  1.00  0.00           H  
ATOM    357  HG3 GLU    25      56.894  72.360  80.789  1.00  0.00           H  
ATOM    358  CD  GLU    25      55.435  72.934  82.283  1.00  0.00           C  
ATOM    359  OE1 GLU    25      55.631  73.913  83.026  1.00  0.00           O  
ATOM    360  OE2 GLU    25      54.780  71.994  82.730  1.00  0.00           O  
ATOM    361  C   GLU    25      56.489  73.095  77.705  1.00  0.00           C  
ATOM    362  O   GLU    25      56.375  71.829  77.862  1.00  0.00           O  
ATOM    363  N   PRO    26      57.444  73.562  76.876  1.00  0.00           N  
ATOM    364  CD  PRO    26      57.355  74.938  76.384  1.00  0.00           C  
ATOM    365  HD2 PRO    26      57.842  75.574  77.123  1.00  0.00           H  
ATOM    366  HD3 PRO    26      56.328  75.227  76.161  1.00  0.00           H  
ATOM    367  CG  PRO    26      58.251  74.932  75.141  1.00  0.00           C  
ATOM    368  HG2 PRO    26      58.801  75.866  75.026  1.00  0.00           H  
ATOM    369  HG3 PRO    26      57.651  74.656  74.274  1.00  0.00           H  
ATOM    370  CB  PRO    26      59.240  73.784  75.413  1.00  0.00           C  
ATOM    371  HB2 PRO    26      60.070  74.132  76.028  1.00  0.00           H  
ATOM    372  HB3 PRO    26      59.607  73.410  74.457  1.00  0.00           H  
ATOM    373  CA  PRO    26      58.328  72.754  76.099  1.00  0.00           C  
ATOM    374  HA  PRO    26      57.709  72.174  75.415  1.00  0.00           H  
ATOM    375  C   PRO    26      59.188  71.815  76.929  1.00  0.00           C  
ATOM    376  O   PRO    26      59.678  72.189  77.997  1.00  0.00           O  
ATOM    377  N   LEU    27      59.423  70.678  76.292  1.00  0.00           N  
ATOM    378  H   LEU    27      58.833  70.564  75.480  1.00  0.00           H  
ATOM    379  CA  LEU    27      60.440  69.679  76.661  1.00  0.00           C  
ATOM    380  HA  LEU    27      60.495  69.484  77.732  1.00  0.00           H  
ATOM    381  CB  LEU    27      60.066  68.365  75.877  1.00  0.00           C  
ATOM    382  HB2 LEU    27      60.105  68.524  74.799  1.00  0.00           H  
ATOM    383  HB3 LEU    27      60.759  67.532  75.989  1.00  0.00           H  
ATOM    384  CG  LEU    27      58.668  67.798  76.139  1.00  0.00           C  
ATOM    385  HG  LEU    27      57.883  68.515  75.898  1.00  0.00           H  
ATOM    386  CD1 LEU    27      58.551  66.531  75.240  1.00  0.00           C  
ATOM    387 HD11 LEU    27      57.560  66.082  75.301  1.00  0.00           H  
ATOM    388 HD12 LEU    27      58.788  66.733  74.195  1.00  0.00           H  
ATOM    389 HD13 LEU    27      59.253  65.765  75.569  1.00  0.00           H  
ATOM    390  CD2 LEU    27      58.470  67.407  77.565  1.00  0.00           C  
ATOM    391 HD21 LEU    27      57.680  66.658  77.512  1.00  0.00           H  
ATOM    392 HD22 LEU    27      59.318  66.808  77.897  1.00  0.00           H  
ATOM    393 HD23 LEU    27      58.243  68.309  78.132  1.00  0.00           H  
ATOM    394  C   LEU    27      61.912  70.022  76.294  1.00  0.00           C  
ATOM    395  O   LEU    27      62.860  69.491  76.903  1.00  0.00           O  
ATOM    396  N   ALA    28      62.143  70.921  75.301  1.00  0.00           N  
ATOM    397  H   ALA    28      61.360  71.403  74.884  1.00  0.00           H  
ATOM    398  CA  ALA    28      63.409  71.473  75.076  1.00  0.00           C  
ATOM    399  HA  ALA    28      64.139  70.694  74.854  1.00  0.00           H  
ATOM    400  CB  ALA    28      63.294  72.350  73.841  1.00  0.00           C  
ATOM    401  HB1 ALA    28      62.584  73.157  74.024  1.00  0.00           H  
ATOM    402  HB2 ALA    28      64.237  72.832  73.584  1.00  0.00           H  
ATOM    403  HB3 ALA    28      62.982  71.710  73.015  1.00  0.00           H  
ATOM    404  C   ALA    28      64.000  72.231  76.304  1.00  0.00           C  
ATOM    405  O   ALA    28      63.274  72.742  77.211  1.00  0.00           O  
ATOM    406  N   THR    29      65.339  72.293  76.333  1.00  0.00           N  
ATOM    407  H   THR    29      65.781  71.687  75.656  1.00  0.00           H  
ATOM    408  CA  THR    29      66.236  72.942  77.295  1.00  0.00           C  
ATOM    409  HA  THR    29      65.830  72.638  78.260  1.00  0.00           H  
ATOM    410  CB  THR    29      67.705  72.572  77.130  1.00  0.00           C  
ATOM    411  HB  THR    29      68.469  73.175  77.621  1.00  0.00           H  
ATOM    412  CG2 THR    29      68.056  71.139  77.630  1.00  0.00           C  
ATOM    413 HG21 THR    29      68.101  71.297  78.707  1.00  0.00           H  
ATOM    414 HG22 THR    29      67.247  70.445  77.402  1.00  0.00           H  
ATOM    415 HG23 THR    29      69.056  70.808  77.350  1.00  0.00           H  
ATOM    416  OG1 THR    29      68.071  72.624  75.775  1.00  0.00           O  
ATOM    417  HG1 THR    29      68.045  73.560  75.566  1.00  0.00           H  
ATOM    418  C   THR    29      66.114  74.490  77.153  1.00  0.00           C  
ATOM    419  O   THR    29      65.956  74.989  75.989  1.00  0.00           O  
ATOM    420  N   GLU    30      66.375  75.174  78.246  1.00  0.00           N  
ATOM    421  H   GLU    30      66.773  74.673  79.028  1.00  0.00           H  
ATOM    422  CA  GLU    30      66.209  76.592  78.336  1.00  0.00           C  
ATOM    423  HA  GLU    30      65.170  76.798  78.079  1.00  0.00           H  
ATOM    424  CB  GLU    30      66.521  77.077  79.725  1.00  0.00           C  
ATOM    425  HB2 GLU    30      65.868  76.524  80.401  1.00  0.00           H  
ATOM    426  HB3 GLU    30      67.528  76.732  79.962  1.00  0.00           H  
ATOM    427  CG  GLU    30      66.429  78.550  79.965  1.00  0.00           C  
ATOM    428  HG2 GLU    30      66.506  78.619  81.050  1.00  0.00           H  
ATOM    429  HG3 GLU    30      67.183  79.063  79.368  1.00  0.00           H  
ATOM    430  CD  GLU    30      65.055  79.183  79.635  1.00  0.00           C  
ATOM    431  OE1 GLU    30      64.858  80.311  80.176  1.00  0.00           O  
ATOM    432  OE2 GLU    30      64.241  78.681  78.778  1.00  0.00           O  
ATOM    433  C   GLU    30      67.172  77.399  77.306  1.00  0.00           C  
ATOM    434  O   GLU    30      68.391  77.228  77.237  1.00  0.00           O  
ATOM    435  N   SER    31      66.645  78.414  76.610  1.00  0.00           N  
ATOM    436  H   SER    31      65.664  78.593  76.771  1.00  0.00           H  
ATOM    437  CA  SER    31      67.474  79.351  75.774  1.00  0.00           C  
ATOM    438  HA  SER    31      68.515  79.045  75.886  1.00  0.00           H  
ATOM    439  CB  SER    31      67.153  79.092  74.326  1.00  0.00           C  
ATOM    440  HB2 SER    31      67.295  78.056  74.019  1.00  0.00           H  
ATOM    441  HB3 SER    31      66.127  79.383  74.099  1.00  0.00           H  
ATOM    442  OG  SER    31      68.031  79.945  73.526  1.00  0.00           O  
ATOM    443  HG  SER    31      67.552  80.717  73.214  1.00  0.00           H  
ATOM    444  C   SER    31      67.253  80.765  76.167  1.00  0.00           C  
ATOM    445  O   SER    31      66.099  81.215  76.379  1.00  0.00           O  
ATOM    446  N   LYS    32      68.365  81.500  76.387  1.00  0.00           N  
ATOM    447  H   LYS    32      69.262  81.121  76.118  1.00  0.00           H  
ATOM    448  CA  LYS    32      68.375  82.848  76.988  1.00  0.00           C  
ATOM    449  HA  LYS    32      67.898  82.678  77.953  1.00  0.00           H  
ATOM    450  CB  LYS    32      69.868  83.380  77.106  1.00  0.00           C  
ATOM    451  HB2 LYS    32      70.400  82.746  77.816  1.00  0.00           H  
ATOM    452  HB3 LYS    32      70.313  83.269  76.118  1.00  0.00           H  
ATOM    453  CG  LYS    32      70.068  84.828  77.595  1.00  0.00           C  
ATOM    454  HG2 LYS    32      69.472  85.505  76.983  1.00  0.00           H  
ATOM    455  HG3 LYS    32      69.750  84.972  78.627  1.00  0.00           H  
ATOM    456  CD  LYS    32      71.534  85.085  77.442  1.00  0.00           C  
ATOM    457  HD2 LYS    32      71.952  84.401  78.180  1.00  0.00           H  
ATOM    458  HD3 LYS    32      72.003  84.927  76.471  1.00  0.00           H  
ATOM    459  CE  LYS    32      71.963  86.495  77.899  1.00  0.00           C  
ATOM    460  HE2 LYS    32      72.208  86.527  78.961  1.00  0.00           H  
ATOM    461  HE3 LYS    32      72.899  86.705  77.381  1.00  0.00           H  
ATOM    462  NZ  LYS    32      71.001  87.532  77.435  1.00  0.00           N  
ATOM    463  HZ1 LYS    32      71.127  88.460  77.812  1.00  0.00           H  
ATOM    464  HZ2 LYS    32      71.179  87.624  76.445  1.00  0.00           H  
ATOM    465  HZ3 LYS    32      70.032  87.247  77.434  1.00  0.00           H  
ATOM    466  C   LYS    32      67.501  83.828  76.158  1.00  0.00           C  
ATOM    467  O   LYS    32      67.578  83.904  74.954  1.00  0.00           O  
ATOM    468  N   ASP    33      66.855  84.750  76.891  1.00  0.00           N  
ATOM    469  H   ASP    33      66.960  84.709  77.895  1.00  0.00           H  
ATOM    470  CA  ASP    33      66.183  85.936  76.401  1.00  0.00           C  
ATOM    471  HA  ASP    33      65.635  85.627  75.511  1.00  0.00           H  
ATOM    472  CB  ASP    33      65.146  86.546  77.378  1.00  0.00           C  
ATOM    473  HB2 ASP    33      65.681  86.758  78.304  1.00  0.00           H  
ATOM    474  HB3 ASP    33      64.788  87.485  76.955  1.00  0.00           H  
ATOM    475  CG  ASP    33      63.998  85.629  77.705  1.00  0.00           C  
ATOM    476  OD1 ASP    33      63.847  84.573  77.013  1.00  0.00           O  
ATOM    477  OD2 ASP    33      63.232  85.941  78.630  1.00  0.00           O  
ATOM    478  C   ASP    33      67.150  87.025  75.876  1.00  0.00           C  
ATOM    479  O   ASP    33      67.924  87.568  76.669  1.00  0.00           O  
ATOM    480  N   GLU    34      66.956  87.350  74.571  1.00  0.00           N  
ATOM    481  H   GLU    34      66.575  86.630  73.975  1.00  0.00           H  
ATOM    482  CA  GLU    34      67.441  88.672  73.990  1.00  0.00           C  
ATOM    483  HA  GLU    34      67.880  89.215  74.828  1.00  0.00           H  
ATOM    484  CB  GLU    34      68.468  88.489  72.871  1.00  0.00           C  
ATOM    485  HB2 GLU    34      67.967  88.124  71.975  1.00  0.00           H  
ATOM    486  HB3 GLU    34      68.960  89.408  72.554  1.00  0.00           H  
ATOM    487  CG  GLU    34      69.680  87.551  73.151  1.00  0.00           C  
ATOM    488  HG2 GLU    34      69.273  86.554  73.315  1.00  0.00           H  
ATOM    489  HG3 GLU    34      70.325  87.648  72.277  1.00  0.00           H  
ATOM    490  CD  GLU    34      70.498  87.876  74.446  1.00  0.00           C  
ATOM    491  OE1 GLU    34      71.501  87.190  74.684  1.00  0.00           O  
ATOM    492  OE2 GLU    34      70.168  88.865  75.160  1.00  0.00           O  
ATOM    493  C   GLU    34      66.283  89.585  73.500  1.00  0.00           C  
ATOM    494  O   GLU    34      65.250  89.096  73.082  1.00  0.00           O  
ATOM    495  N   PRO    35      66.476  90.951  73.466  1.00  0.00           N  
ATOM    496  CD  PRO    35      67.410  91.839  74.098  1.00  0.00           C  
ATOM    497  HD2 PRO    35      68.181  92.105  73.374  1.00  0.00           H  
ATOM    498  HD3 PRO    35      67.898  91.502  75.012  1.00  0.00           H  
ATOM    499  CG  PRO    35      66.787  93.183  74.311  1.00  0.00           C  
ATOM    500  HG2 PRO    35      67.513  93.992  74.235  1.00  0.00           H  
ATOM    501  HG3 PRO    35      66.112  93.194  75.168  1.00  0.00           H  
ATOM    502  CB  PRO    35      65.948  93.334  73.068  1.00  0.00           C  
ATOM    503  HB2 PRO    35      66.525  93.661  72.204  1.00  0.00           H  
ATOM    504  HB3 PRO    35      65.133  94.055  73.127  1.00  0.00           H  
ATOM    505  CA  PRO    35      65.481  91.912  72.866  1.00  0.00           C  
ATOM    506  HA  PRO    35      64.553  91.784  73.423  1.00  0.00           H  
ATOM    507  C   PRO    35      65.224  91.596  71.354  1.00  0.00           C  
ATOM    508  O   PRO    35      64.316  92.243  70.868  1.00  0.00           O  
ATOM    509  N   ALA    36      66.032  90.745  70.714  1.00  0.00           N  
ATOM    510  H   ALA    36      66.610  90.179  71.318  1.00  0.00           H  
ATOM    511  CA  ALA    36      65.750  90.275  69.413  1.00  0.00           C  
ATOM    512  HA  ALA    36      65.355  91.045  68.750  1.00  0.00           H  
ATOM    513  CB  ALA    36      67.012  89.775  68.722  1.00  0.00           C  
ATOM    514  HB1 ALA    36      67.837  90.462  68.910  1.00  0.00           H  
ATOM    515  HB2 ALA    36      67.315  88.880  69.266  1.00  0.00           H  
ATOM    516  HB3 ALA    36      66.758  89.546  67.687  1.00  0.00           H  
ATOM    517  C   ALA    36      64.576  89.243  69.464  1.00  0.00           C  
ATOM    518  O   ALA    36      64.745  88.302  70.221  1.00  0.00           O  
ATOM    519  N   GLU    37      63.417  89.514  68.829  1.00  0.00           N  
ATOM    520  H   GLU    37      63.240  90.380  68.341  1.00  0.00           H  
ATOM    521  CA  GLU    37      62.261  88.607  68.815  1.00  0.00           C  
ATOM    522  HA  GLU    37      61.537  89.134  68.192  1.00  0.00           H  
ATOM    523  CB  GLU    37      62.597  87.269  68.132  1.00  0.00           C  
ATOM    524  HB2 GLU    37      63.571  87.344  67.647  1.00  0.00           H  
ATOM    525  HB3 GLU    37      62.853  86.481  68.840  1.00  0.00           H  
ATOM    526  CG  GLU    37      61.607  86.752  67.071  1.00  0.00           C  
ATOM    527  HG2 GLU    37      61.657  85.664  67.106  1.00  0.00           H  
ATOM    528  HG3 GLU    37      60.602  87.009  67.406  1.00  0.00           H  
ATOM    529  CD  GLU    37      61.923  87.307  65.638  1.00  0.00           C  
ATOM    530  OE1 GLU    37      62.057  88.485  65.432  1.00  0.00           O  
ATOM    531  OE2 GLU    37      61.882  86.501  64.682  1.00  0.00           O  
ATOM    532  C   GLU    37      61.462  88.390  70.122  1.00  0.00           C  
ATOM    533  O   GLU    37      60.395  87.793  70.059  1.00  0.00           O  
ATOM    534  N   HIE    38      61.912  88.992  71.228  1.00  0.00           N  
ATOM    535  H   HIE    38      62.828  89.418  71.245  1.00  0.00           H  
ATOM    536  CA  HIE    38      60.908  89.373  72.245  1.00  0.00           C  
ATOM    537  HA  HIE    38      60.619  88.440  72.729  1.00  0.00           H  
ATOM    538  CB  HIE    38      61.575  90.196  73.329  1.00  0.00           C  
ATOM    539  HB2 HIE    38      62.497  89.680  73.596  1.00  0.00           H  
ATOM    540  HB3 HIE    38      61.708  91.196  72.917  1.00  0.00           H  
ATOM    541  CG  HIE    38      60.828  90.260  74.605  1.00  0.00           C  
ATOM    542  ND1 HIE    38      60.676  89.174  75.485  1.00  0.00           N  
ATOM    543  CE1 HIE    38      59.815  89.524  76.433  1.00  0.00           C  
ATOM    544  HE1 HIE    38      59.470  88.916  77.256  1.00  0.00           H  
ATOM    545  NE2 HIE    38      59.373  90.787  76.163  1.00  0.00           N  
ATOM    546  HE2 HIE    38      58.680  91.269  76.718  1.00  0.00           H  
ATOM    547  CD2 HIE    38      60.097  91.273  75.133  1.00  0.00           C  
ATOM    548  HD2 HIE    38      60.008  92.225  74.630  1.00  0.00           H  
ATOM    549  C   HIE    38      59.574  90.021  71.942  1.00  0.00           C  
ATOM    550  O   HIE    38      58.596  89.523  72.471  1.00  0.00           O  
ATOM    551  N   PRO    39      59.413  91.135  71.160  1.00  0.00           N  
ATOM    552  CD  PRO    39      60.470  91.797  70.546  1.00  0.00           C  
ATOM    553  HD2 PRO    39      61.196  91.133  70.076  1.00  0.00           H  
ATOM    554  HD3 PRO    39      60.895  92.589  71.163  1.00  0.00           H  
ATOM    555  CG  PRO    39      59.884  92.567  69.347  1.00  0.00           C  
ATOM    556  HG2 PRO    39      59.781  91.776  68.605  1.00  0.00           H  
ATOM    557  HG3 PRO    39      60.447  93.465  69.091  1.00  0.00           H  
ATOM    558  CB  PRO    39      58.543  93.072  70.022  1.00  0.00           C  
ATOM    559  HB2 PRO    39      57.729  93.317  69.341  1.00  0.00           H  
ATOM    560  HB3 PRO    39      58.801  93.970  70.584  1.00  0.00           H  
ATOM    561  CA  PRO    39      58.132  91.899  70.963  1.00  0.00           C  
ATOM    562  HA  PRO    39      57.668  92.259  71.881  1.00  0.00           H  
ATOM    563  C   PRO    39      57.211  90.857  70.261  1.00  0.00           C  
ATOM    564  O   PRO    39      57.620  89.925  69.575  1.00  0.00           O  
ATOM    565  N   GLU    40      55.889  91.122  70.411  1.00  0.00           N  
ATOM    566  H   GLU    40      55.633  91.932  70.958  1.00  0.00           H  
ATOM    567  CA  GLU    40      54.715  90.329  69.750  1.00  0.00           C  
ATOM    568  HA  GLU    40      54.907  89.318  70.110  1.00  0.00           H  
ATOM    569  CB  GLU    40      53.311  90.713  70.264  1.00  0.00           C  
ATOM    570  HB2 GLU    40      53.171  91.751  69.962  1.00  0.00           H  
ATOM    571  HB3 GLU    40      52.491  90.098  69.893  1.00  0.00           H  
ATOM    572  CG  GLU    40      53.338  90.730  71.822  1.00  0.00           C  
ATOM    573  HG2 GLU    40      54.143  91.361  72.197  1.00  0.00           H  
ATOM    574  HG3 GLU    40      52.396  91.078  72.247  1.00  0.00           H  
ATOM    575  CD  GLU    40      53.688  89.372  72.425  1.00  0.00           C  
ATOM    576  OE1 GLU    40      53.049  88.338  72.243  1.00  0.00           O  
ATOM    577  OE2 GLU    40      54.726  89.252  73.127  1.00  0.00           O  
ATOM    578  C   GLU    40      54.694  90.423  68.246  1.00  0.00           C  
ATOM    579  O   GLU    40      54.854  91.436  67.639  1.00  0.00           O  
ATOM    580  N   PHE    41      54.332  89.281  67.642  1.00  0.00           N  
ATOM    581  H   PHE    41      53.962  88.566  68.252  1.00  0.00           H  
ATOM    582  CA  PHE    41      54.090  89.159  66.206  1.00  0.00           C  
ATOM    583  HA  PHE    41      54.861  89.755  65.717  1.00  0.00           H  
ATOM    584  CB  PHE    41      54.255  87.648  65.823  1.00  0.00           C  
ATOM    585  HB2 PHE    41      55.267  87.333  66.079  1.00  0.00           H  
ATOM    586  HB3 PHE    41      53.513  87.127  66.429  1.00  0.00           H  
ATOM    587  CG  PHE    41      53.904  87.315  64.381  1.00  0.00           C  
ATOM    588  CD1 PHE    41      52.713  86.629  64.073  1.00  0.00           C  
ATOM    589  HD1 PHE    41      52.002  86.511  64.877  1.00  0.00           H  
ATOM    590  CE1 PHE    41      52.303  86.425  62.702  1.00  0.00           C  
ATOM    591  HE1 PHE    41      51.393  85.879  62.502  1.00  0.00           H  
ATOM    592  CZ  PHE    41      53.173  86.748  61.679  1.00  0.00           C  
ATOM    593  HZ  PHE    41      52.846  86.465  60.689  1.00  0.00           H  
ATOM    594  CE2 PHE    41      54.360  87.456  61.987  1.00  0.00           C  
ATOM    595  HE2 PHE    41      55.046  87.667  61.181  1.00  0.00           H  
ATOM    596  CD2 PHE    41      54.742  87.739  63.339  1.00  0.00           C  
ATOM    597  HD2 PHE    41      55.708  88.214  63.432  1.00  0.00           H  
ATOM    598  C   PHE    41      52.730  89.747  65.895  1.00  0.00           C  
ATOM    599  O   PHE    41      51.786  89.690  66.715  1.00  0.00           O  
ATOM    600  N   GLU    42      52.612  90.474  64.822  1.00  0.00           N  
ATOM    601  H   GLU    42      53.418  90.495  64.214  1.00  0.00           H  
ATOM    602  CA  GLU    42      51.373  91.166  64.377  1.00  0.00           C  
ATOM    603  HA  GLU    42      50.924  91.587  65.276  1.00  0.00           H  
ATOM    604  CB  GLU    42      51.774  92.411  63.549  1.00  0.00           C  
ATOM    605  HB2 GLU    42      52.777  92.760  63.796  1.00  0.00           H  
ATOM    606  HB3 GLU    42      51.923  92.119  62.510  1.00  0.00           H  
ATOM    607  CG  GLU    42      50.617  93.363  63.509  1.00  0.00           C  
ATOM    608  HG2 GLU    42      50.092  93.138  62.581  1.00  0.00           H  
ATOM    609  HG3 GLU    42      49.923  93.267  64.344  1.00  0.00           H  
ATOM    610  CD  GLU    42      51.128  94.846  63.548  1.00  0.00           C  
ATOM    611  OE1 GLU    42      50.721  95.760  64.314  1.00  0.00           O  
ATOM    612  OE2 GLU    42      52.107  95.179  62.843  1.00  0.00           O  
ATOM    613  C   GLU    42      50.300  90.297  63.779  1.00  0.00           C  
ATOM    614  O   GLU    42      49.715  90.679  62.786  1.00  0.00           O  
ATOM    615  N   GLY    43      49.961  89.186  64.454  1.00  0.00           N  
ATOM    616  H   GLY    43      50.273  89.002  65.397  1.00  0.00           H  
ATOM    617  CA  GLY    43      49.060  88.169  63.991  1.00  0.00           C  
ATOM    618  HA2 GLY    43      48.112  88.658  63.765  1.00  0.00           H  
ATOM    619  HA3 GLY    43      49.434  87.570  63.160  1.00  0.00           H  
ATOM    620  C   GLY    43      48.891  87.175  65.109  1.00  0.00           C  
ATOM    621  O   GLY    43      49.725  87.024  66.023  1.00  0.00           O  
ATOM    622  N   PRO    44      47.814  86.332  65.147  1.00  0.00           N  
ATOM    623  CD  PRO    44      46.713  86.280  64.225  1.00  0.00           C  
ATOM    624  HD2 PRO    44      47.047  85.693  63.370  1.00  0.00           H  
ATOM    625  HD3 PRO    44      46.398  87.287  63.954  1.00  0.00           H  
ATOM    626  CG  PRO    44      45.564  85.640  64.990  1.00  0.00           C  
ATOM    627  HG2 PRO    44      44.958  84.982  64.368  1.00  0.00           H  
ATOM    628  HG3 PRO    44      45.006  86.489  65.385  1.00  0.00           H  
ATOM    629  CB  PRO    44      46.126  85.000  66.225  1.00  0.00           C  
ATOM    630  HB2 PRO    44      45.838  83.950  66.169  1.00  0.00           H  
ATOM    631  HB3 PRO    44      45.554  85.390  67.067  1.00  0.00           H  
ATOM    632  CA  PRO    44      47.653  85.327  66.201  1.00  0.00           C  
ATOM    633  HA  PRO    44      47.774  85.725  67.209  1.00  0.00           H  
ATOM    634  C   PRO    44      48.588  84.080  66.122  1.00  0.00           C  
ATOM    635  O   PRO    44      48.169  82.931  66.303  1.00  0.00           O  
ATOM    636  N   ARG    45      49.870  84.283  65.746  1.00  0.00           N  
ATOM    637  H   ARG    45      50.130  85.259  65.726  1.00  0.00           H  
ATOM    638  CA  ARG    45      50.896  83.218  65.556  1.00  0.00           C  
ATOM    639  HA  ARG    45      50.412  82.340  65.984  1.00  0.00           H  
ATOM    640  CB  ARG    45      51.120  83.107  64.036  1.00  0.00           C  
ATOM    641  HB2 ARG    45      51.491  84.067  63.677  1.00  0.00           H  
ATOM    642  HB3 ARG    45      51.941  82.420  63.830  1.00  0.00           H  
ATOM    643  CG  ARG    45      49.853  82.812  63.228  1.00  0.00           C  
ATOM    644  HG2 ARG    45      49.032  83.488  63.470  1.00  0.00           H  
ATOM    645  HG3 ARG    45      50.105  82.972  62.179  1.00  0.00           H  
ATOM    646  CD  ARG    45      49.456  81.289  63.395  1.00  0.00           C  
ATOM    647  HD2 ARG    45      50.298  80.675  63.074  1.00  0.00           H  
ATOM    648  HD3 ARG    45      49.277  81.096  64.453  1.00  0.00           H  
ATOM    649  NE  ARG    45      48.309  80.955  62.530  1.00  0.00           N  
ATOM    650  HE  ARG    45      48.455  80.308  61.768  1.00  0.00           H  
ATOM    651  CZ  ARG    45      47.079  81.298  62.724  1.00  0.00           C  
ATOM    652  NH1 ARG    45      46.704  81.928  63.799  1.00  0.00           N  
ATOM    653 HH11 ARG    45      47.362  82.133  64.538  1.00  0.00           H  
ATOM    654 HH12 ARG    45      45.752  82.254  63.881  1.00  0.00           H  
ATOM    655  NH2 ARG    45      46.183  80.843  61.907  1.00  0.00           N  
ATOM    656 HH21 ARG    45      46.415  80.338  61.064  1.00  0.00           H  
ATOM    657 HH22 ARG    45      45.198  81.011  62.057  1.00  0.00           H  
ATOM    658  C   ARG    45      52.132  83.591  66.368  1.00  0.00           C  
ATOM    659  O   ARG    45      52.142  84.599  67.039  1.00  0.00           O  
ATOM    660  N   ARG    46      53.148  82.707  66.392  1.00  0.00           N  
ATOM    661  H   ARG    46      52.994  81.863  65.859  1.00  0.00           H  
ATOM    662  CA  ARG    46      54.439  82.880  67.101  1.00  0.00           C  
ATOM    663  HA  ARG    46      54.984  81.936  67.124  1.00  0.00           H  
ATOM    664  CB  ARG    46      55.334  83.847  66.339  1.00  0.00           C  
ATOM    665  HB2 ARG    46      55.080  83.806  65.280  1.00  0.00           H  
ATOM    666  HB3 ARG    46      55.063  84.880  66.557  1.00  0.00           H  
ATOM    667  CG  ARG    46      56.822  83.533  66.459  1.00  0.00           C  
ATOM    668  HG2 ARG    46      57.084  83.664  67.509  1.00  0.00           H  
ATOM    669  HG3 ARG    46      57.023  82.473  66.305  1.00  0.00           H  
ATOM    670  CD  ARG    46      57.773  84.284  65.613  1.00  0.00           C  
ATOM    671  HD2 ARG    46      58.733  83.795  65.776  1.00  0.00           H  
ATOM    672  HD3 ARG    46      57.590  84.235  64.539  1.00  0.00           H  
ATOM    673  NE  ARG    46      57.848  85.717  66.068  1.00  0.00           N  
ATOM    674  HE  ARG    46      57.890  85.990  67.039  1.00  0.00           H  
ATOM    675  CZ  ARG    46      58.145  86.693  65.204  1.00  0.00           C  
ATOM    676  NH1 ARG    46      58.083  86.651  63.887  1.00  0.00           N  
ATOM    677 HH11 ARG    46      57.826  85.797  63.413  1.00  0.00           H  
ATOM    678 HH12 ARG    46      58.106  87.492  63.327  1.00  0.00           H  
ATOM    679  NH2 ARG    46      58.263  87.864  65.733  1.00  0.00           N  
ATOM    680 HH21 ARG    46      58.248  87.873  66.743  1.00  0.00           H  
ATOM    681 HH22 ARG    46      58.474  88.718  65.236  1.00  0.00           H  
ATOM    682  C   ARG    46      54.215  83.233  68.633  1.00  0.00           C  
ATOM    683  O   ARG    46      55.049  83.830  69.240  1.00  0.00           O  
ATOM    684  N   ARG    47      53.080  83.000  69.249  1.00  0.00           N  
ATOM    685  H   ARG    47      52.473  82.276  68.889  1.00  0.00           H  
ATOM    686  CA  ARG    47      52.629  83.592  70.473  1.00  0.00           C  
ATOM    687  HA  ARG    47      52.603  84.659  70.252  1.00  0.00           H  
ATOM    688  CB  ARG    47      51.175  83.193  70.685  1.00  0.00           C  
ATOM    689  HB2 ARG    47      51.146  82.107  70.589  1.00  0.00           H  
ATOM    690  HB3 ARG    47      50.852  83.421  71.701  1.00  0.00           H  
ATOM    691  CG  ARG    47      50.338  83.957  69.698  1.00  0.00           C  
ATOM    692  HG2 ARG    47      50.408  85.040  69.803  1.00  0.00           H  
ATOM    693  HG3 ARG    47      50.725  83.746  68.701  1.00  0.00           H  
ATOM    694  CD  ARG    47      48.829  83.684  69.843  1.00  0.00           C  
ATOM    695  HD2 ARG    47      48.567  83.951  70.867  1.00  0.00           H  
ATOM    696  HD3 ARG    47      48.227  84.337  69.211  1.00  0.00           H  
ATOM    697  NE  ARG    47      48.495  82.260  69.616  1.00  0.00           N  
ATOM    698  HE  ARG    47      49.044  81.786  68.913  1.00  0.00           H  
ATOM    699  CZ  ARG    47      47.696  81.489  70.293  1.00  0.00           C  
ATOM    700  NH1 ARG    47      47.127  81.941  71.418  1.00  0.00           N  
ATOM    701 HH11 ARG    47      47.189  82.918  71.666  1.00  0.00           H  
ATOM    702 HH12 ARG    47      46.491  81.288  71.852  1.00  0.00           H  
ATOM    703  NH2 ARG    47      47.577  80.186  70.058  1.00  0.00           N  
ATOM    704 HH21 ARG    47      47.908  79.903  69.147  1.00  0.00           H  
ATOM    705 HH22 ARG    47      47.054  79.508  70.594  1.00  0.00           H  
ATOM    706  C   ARG    47      53.424  83.234  71.702  1.00  0.00           C  
ATOM    707  O   ARG    47      53.574  83.994  72.628  1.00  0.00           O  
ATOM    708  N   ALA    48      53.989  82.065  71.630  1.00  0.00           N  
ATOM    709  H   ALA    48      53.682  81.524  70.835  1.00  0.00           H  
ATOM    710  CA  ALA    48      54.724  81.449  72.726  1.00  0.00           C  
ATOM    711  HA  ALA    48      54.656  81.883  73.724  1.00  0.00           H  
ATOM    712  CB  ALA    48      54.256  79.956  72.877  1.00  0.00           C  
ATOM    713  HB1 ALA    48      54.420  79.398  71.955  1.00  0.00           H  
ATOM    714  HB2 ALA    48      54.911  79.552  73.649  1.00  0.00           H  
ATOM    715  HB3 ALA    48      53.212  79.948  73.190  1.00  0.00           H  
ATOM    716  C   ALA    48      56.245  81.514  72.535  1.00  0.00           C  
ATOM    717  O   ALA    48      56.724  81.848  71.464  1.00  0.00           O  
ATOM    718  N   ARG    49      57.043  81.257  73.607  1.00  0.00           N  
ATOM    719  H   ARG    49      56.612  80.777  74.385  1.00  0.00           H  
ATOM    720  CA  ARG    49      58.448  81.703  73.793  1.00  0.00           C  
ATOM    721  HA  ARG    49      58.662  82.711  73.439  1.00  0.00           H  
ATOM    722  CB  ARG    49      58.799  81.720  75.254  1.00  0.00           C  
ATOM    723  HB2 ARG    49      58.035  82.372  75.677  1.00  0.00           H  
ATOM    724  HB3 ARG    49      58.616  80.765  75.747  1.00  0.00           H  
ATOM    725  CG  ARG    49      60.247  82.226  75.547  1.00  0.00           C  
ATOM    726  HG2 ARG    49      60.917  81.386  75.369  1.00  0.00           H  
ATOM    727  HG3 ARG    49      60.497  83.059  74.890  1.00  0.00           H  
ATOM    728  CD  ARG    49      60.363  82.680  76.989  1.00  0.00           C  
ATOM    729  HD2 ARG    49      59.888  83.637  77.203  1.00  0.00           H  
ATOM    730  HD3 ARG    49      60.017  81.830  77.577  1.00  0.00           H  
ATOM    731  NE  ARG    49      61.751  82.760  77.445  1.00  0.00           N  
ATOM    732  HE  ARG    49      62.194  83.580  77.056  1.00  0.00           H  
ATOM    733  CZ  ARG    49      62.429  81.864  78.134  1.00  0.00           C  
ATOM    734  NH1 ARG    49      62.040  80.673  78.467  1.00  0.00           N  
ATOM    735 HH11 ARG    49      61.196  80.262  78.097  1.00  0.00           H  
ATOM    736 HH12 ARG    49      62.673  79.997  78.870  1.00  0.00           H  
ATOM    737  NH2 ARG    49      63.692  82.174  78.398  1.00  0.00           N  
ATOM    738 HH21 ARG    49      63.911  83.130  78.154  1.00  0.00           H  
ATOM    739 HH22 ARG    49      64.235  81.541  78.968  1.00  0.00           H  
ATOM    740  C   ARG    49      59.418  80.835  73.029  1.00  0.00           C  
ATOM    741  O   ARG    49      60.479  81.234  72.580  1.00  0.00           O  
ATOM    742  N   ARG    50      59.072  79.553  72.741  1.00  0.00           N  
ATOM    743  H   ARG    50      58.238  79.139  73.133  1.00  0.00           H  
ATOM    744  CA  ARG    50      59.953  78.637  72.004  1.00  0.00           C  
ATOM    745  HA  ARG    50      60.932  78.854  72.432  1.00  0.00           H  
ATOM    746  CB  ARG    50      59.649  77.196  72.175  1.00  0.00           C  
ATOM    747  HB2 ARG    50      59.649  76.961  73.239  1.00  0.00           H  
ATOM    748  HB3 ARG    50      58.659  76.925  71.810  1.00  0.00           H  
ATOM    749  CG  ARG    50      60.561  76.208  71.511  1.00  0.00           C  
ATOM    750  HG2 ARG    50      60.393  75.278  72.054  1.00  0.00           H  
ATOM    751  HG3 ARG    50      60.303  76.270  70.454  1.00  0.00           H  
ATOM    752  CD  ARG    50      62.036  76.526  71.674  1.00  0.00           C  
ATOM    753  HD2 ARG    50      62.573  75.848  71.011  1.00  0.00           H  
ATOM    754  HD3 ARG    50      62.238  77.515  71.263  1.00  0.00           H  
ATOM    755  NE  ARG    50      62.477  76.505  73.103  1.00  0.00           N  
ATOM    756  HE  ARG    50      61.854  76.843  73.822  1.00  0.00           H  
ATOM    757  CZ  ARG    50      63.705  76.488  73.541  1.00  0.00           C  
ATOM    758  NH1 ARG    50      64.671  76.225  72.757  1.00  0.00           N  
ATOM    759 HH11 ARG    50      64.422  75.866  71.846  1.00  0.00           H  
ATOM    760 HH12 ARG    50      65.557  76.000  73.187  1.00  0.00           H  
ATOM    761  NH2 ARG    50      63.890  76.544  74.853  1.00  0.00           N  
ATOM    762 HH21 ARG    50      63.053  76.502  75.416  1.00  0.00           H  
ATOM    763 HH22 ARG    50      64.794  76.284  75.222  1.00  0.00           H  
ATOM    764  C   ARG    50      60.058  78.988  70.516  1.00  0.00           C  
ATOM    765  O   ARG    50      61.140  78.903  69.913  1.00  0.00           O  
ATOM    766  N   GLU    51      59.048  79.528  69.968  1.00  0.00           N  
ATOM    767  H   GLU    51      58.235  79.356  70.542  1.00  0.00           H  
ATOM    768  CA  GLU    51      58.884  79.937  68.534  1.00  0.00           C  
ATOM    769  HA  GLU    51      59.193  79.082  67.933  1.00  0.00           H  
ATOM    770  CB  GLU    51      57.404  80.182  68.270  1.00  0.00           C  
ATOM    771  HB2 GLU    51      57.137  81.038  68.890  1.00  0.00           H  
ATOM    772  HB3 GLU    51      57.288  80.383  67.205  1.00  0.00           H  
ATOM    773  CG  GLU    51      56.524  78.949  68.595  1.00  0.00           C  
ATOM    774  HG2 GLU    51      56.986  78.017  68.270  1.00  0.00           H  
ATOM    775  HG3 GLU    51      56.469  78.948  69.683  1.00  0.00           H  
ATOM    776  CD  GLU    51      55.157  79.118  68.019  1.00  0.00           C  
ATOM    777  OE1 GLU    51      55.011  79.623  66.889  1.00  0.00           O  
ATOM    778  OE2 GLU    51      54.155  78.542  68.618  1.00  0.00           O  
ATOM    779  C   GLU    51      59.842  81.070  68.100  1.00  0.00           C  
ATOM    780  O   GLU    51      60.551  81.122  67.062  1.00  0.00           O  
ATOM    781  N   ARG    52      59.824  81.968  69.028  1.00  0.00           N  
ATOM    782  H   ARG    52      59.326  81.766  69.883  1.00  0.00           H  
ATOM    783  CA  ARG    52      60.641  83.221  69.064  1.00  0.00           C  
ATOM    784  HA  ARG    52      60.538  83.715  68.098  1.00  0.00           H  
ATOM    785  CB  ARG    52      60.117  84.106  70.177  1.00  0.00           C  
ATOM    786  HB2 ARG    52      60.188  83.503  71.082  1.00  0.00           H  
ATOM    787  HB3 ARG    52      60.722  85.007  70.282  1.00  0.00           H  
ATOM    788  CG  ARG    52      58.625  84.453  69.987  1.00  0.00           C  
ATOM    789  HG2 ARG    52      58.359  84.981  69.072  1.00  0.00           H  
ATOM    790  HG3 ARG    52      58.058  83.526  69.904  1.00  0.00           H  
ATOM    791  CD  ARG    52      58.127  85.169  71.254  1.00  0.00           C  
ATOM    792  HD2 ARG    52      58.432  84.512  72.069  1.00  0.00           H  
ATOM    793  HD3 ARG    52      58.647  86.124  71.334  1.00  0.00           H  
ATOM    794  NE  ARG    52      56.663  85.331  71.111  1.00  0.00           N  
ATOM    795  HE  ARG    52      56.145  84.798  70.426  1.00  0.00           H  
ATOM    796  CZ  ARG    52      55.956  86.294  71.637  1.00  0.00           C  
ATOM    797  NH1 ARG    52      56.446  87.150  72.500  1.00  0.00           N  
ATOM    798 HH11 ARG    52      57.387  87.065  72.858  1.00  0.00           H  
ATOM    799 HH12 ARG    52      55.913  87.924  72.869  1.00  0.00           H  
ATOM    800  NH2 ARG    52      54.739  86.440  71.221  1.00  0.00           N  
ATOM    801 HH21 ARG    52      54.512  85.964  70.360  1.00  0.00           H  
ATOM    802 HH22 ARG    52      54.074  87.079  71.633  1.00  0.00           H  
ATOM    803  C   ARG    52      62.144  82.946  69.322  1.00  0.00           C  
ATOM    804  O   ARG    52      63.035  83.601  68.797  1.00  0.00           O  
ATOM    805  N   ALA    53      62.400  81.970  70.209  1.00  0.00           N  
ATOM    806  H   ALA    53      61.679  81.505  70.742  1.00  0.00           H  
ATOM    807  CA  ALA    53      63.776  81.433  70.451  1.00  0.00           C  
ATOM    808  HA  ALA    53      64.538  82.192  70.628  1.00  0.00           H  
ATOM    809  CB  ALA    53      63.766  80.566  71.747  1.00  0.00           C  
ATOM    810  HB1 ALA    53      64.768  80.226  72.012  1.00  0.00           H  
ATOM    811  HB2 ALA    53      63.270  81.146  72.525  1.00  0.00           H  
ATOM    812  HB3 ALA    53      63.047  79.749  71.688  1.00  0.00           H  
ATOM    813  C   ALA    53      64.237  80.617  69.218  1.00  0.00           C  
ATOM    814  O   ALA    53      65.386  80.859  68.805  1.00  0.00           O  
ATOM    815  N   GLU    54      63.488  79.749  68.553  1.00  0.00           N  
ATOM    816  H   GLU    54      62.525  79.697  68.855  1.00  0.00           H  
ATOM    817  CA  GLU    54      63.785  78.935  67.343  1.00  0.00           C  
ATOM    818  HA  GLU    54      64.730  78.425  67.530  1.00  0.00           H  
ATOM    819  CB  GLU    54      62.692  77.938  67.044  1.00  0.00           C  
ATOM    820  HB2 GLU    54      61.756  78.490  67.128  1.00  0.00           H  
ATOM    821  HB3 GLU    54      62.817  77.550  66.033  1.00  0.00           H  
ATOM    822  CG  GLU    54      62.840  76.808  68.062  1.00  0.00           C  
ATOM    823  HG2 GLU    54      63.460  77.074  68.919  1.00  0.00           H  
ATOM    824  HG3 GLU    54      61.853  76.468  68.377  1.00  0.00           H  
ATOM    825  CD  GLU    54      63.439  75.534  67.374  1.00  0.00           C  
ATOM    826  OE1 GLU    54      64.638  75.220  67.588  1.00  0.00           O  
ATOM    827  OE2 GLU    54      62.910  74.968  66.392  1.00  0.00           O  
ATOM    828  C   GLU    54      64.089  79.777  66.130  1.00  0.00           C  
ATOM    829  O   GLU    54      65.005  79.406  65.447  1.00  0.00           O  
ATOM    830  N   ARG    55      63.407  80.937  66.055  1.00  0.00           N  
ATOM    831  H   ARG    55      62.596  81.044  66.648  1.00  0.00           H  
ATOM    832  CA  ARG    55      63.783  82.034  65.088  1.00  0.00           C  
ATOM    833  HA  ARG    55      64.148  81.545  64.185  1.00  0.00           H  
ATOM    834  CB  ARG    55      62.631  82.951  64.828  1.00  0.00           C  
ATOM    835  HB2 ARG    55      62.070  83.061  65.756  1.00  0.00           H  
ATOM    836  HB3 ARG    55      62.918  83.974  64.584  1.00  0.00           H  
ATOM    837  CG  ARG    55      61.662  82.174  63.795  1.00  0.00           C  
ATOM    838  HG2 ARG    55      62.206  82.003  62.866  1.00  0.00           H  
ATOM    839  HG3 ARG    55      61.485  81.164  64.165  1.00  0.00           H  
ATOM    840  CD  ARG    55      60.346  82.907  63.495  1.00  0.00           C  
ATOM    841  HD2 ARG    55      59.808  82.284  62.780  1.00  0.00           H  
ATOM    842  HD3 ARG    55      59.809  82.928  64.443  1.00  0.00           H  
ATOM    843  NE  ARG    55      60.710  84.300  63.114  1.00  0.00           N  
ATOM    844  HE  ARG    55      60.886  84.997  63.823  1.00  0.00           H  
ATOM    845  CZ  ARG    55      60.821  84.878  61.938  1.00  0.00           C  
ATOM    846  NH1 ARG    55      60.657  84.166  60.819  1.00  0.00           N  
ATOM    847 HH11 ARG    55      60.712  83.158  60.827  1.00  0.00           H  
ATOM    848 HH12 ARG    55      60.749  84.618  59.921  1.00  0.00           H  
ATOM    849  NH2 ARG    55      61.066  86.138  61.934  1.00  0.00           N  
ATOM    850 HH21 ARG    55      60.989  86.695  62.773  1.00  0.00           H  
ATOM    851 HH22 ARG    55      61.143  86.580  61.029  1.00  0.00           H  
ATOM    852  C   ARG    55      65.023  82.834  65.394  1.00  0.00           C  
ATOM    853  O   ARG    55      65.878  82.981  64.463  1.00  0.00           O  
ATOM    854  N   ARG    56      65.237  83.273  66.599  1.00  0.00           N  
ATOM    855  H   ARG    56      64.642  82.988  67.364  1.00  0.00           H  
ATOM    856  CA  ARG    56      66.441  83.951  66.967  1.00  0.00           C  
ATOM    857  HA  ARG    56      66.649  84.760  66.266  1.00  0.00           H  
ATOM    858  CB  ARG    56      66.128  84.660  68.305  1.00  0.00           C  
ATOM    859  HB2 ARG    56      65.498  85.535  68.143  1.00  0.00           H  
ATOM    860  HB3 ARG    56      65.536  83.949  68.880  1.00  0.00           H  
ATOM    861  CG  ARG    56      67.345  85.169  69.101  1.00  0.00           C  
ATOM    862  HG2 ARG    56      67.927  84.287  69.365  1.00  0.00           H  
ATOM    863  HG3 ARG    56      67.963  85.872  68.541  1.00  0.00           H  
ATOM    864  CD  ARG    56      66.998  85.677  70.386  1.00  0.00           C  
ATOM    865  HD2 ARG    56      67.909  86.072  70.837  1.00  0.00           H  
ATOM    866  HD3 ARG    56      66.379  86.558  70.220  1.00  0.00           H  
ATOM    867  NE  ARG    56      66.264  84.808  71.276  1.00  0.00           N  
ATOM    868  HE  ARG    56      66.647  83.883  71.406  1.00  0.00           H  
ATOM    869  CZ  ARG    56      65.102  84.998  71.850  1.00  0.00           C  
ATOM    870  NH1 ARG    56      64.332  86.056  71.696  1.00  0.00           N  
ATOM    871 HH11 ARG    56      64.723  86.872  71.248  1.00  0.00           H  
ATOM    872 HH12 ARG    56      63.363  86.011  71.978  1.00  0.00           H  
ATOM    873  NH2 ARG    56      64.559  84.030  72.513  1.00  0.00           N  
ATOM    874 HH21 ARG    56      65.142  83.401  73.047  1.00  0.00           H  
ATOM    875 HH22 ARG    56      63.706  84.115  73.047  1.00  0.00           H  
ATOM    876  C   ARG    56      67.635  83.056  67.058  1.00  0.00           C  
ATOM    877  O   ARG    56      68.680  83.524  66.622  1.00  0.00           O  
ATOM    878  N   ALA    57      67.499  81.728  67.221  1.00  0.00           N  
ATOM    879  H   ALA    57      66.635  81.354  67.585  1.00  0.00           H  
ATOM    880  CA  ALA    57      68.627  80.784  67.193  1.00  0.00           C  
ATOM    881  HA  ALA    57      69.393  81.239  67.820  1.00  0.00           H  
ATOM    882  CB  ALA    57      68.134  79.407  67.681  1.00  0.00           C  
ATOM    883  HB1 ALA    57      67.351  79.058  67.008  1.00  0.00           H  
ATOM    884  HB2 ALA    57      68.969  78.709  67.622  1.00  0.00           H  
ATOM    885  HB3 ALA    57      67.729  79.408  68.694  1.00  0.00           H  
ATOM    886  C   ALA    57      69.155  80.671  65.800  1.00  0.00           C  
ATOM    887  O   ALA    57      70.355  80.723  65.520  1.00  0.00           O  
ATOM    888  N   ALA    58      68.252  80.458  64.757  1.00  0.00           N  
ATOM    889  H   ALA    58      67.258  80.439  64.935  1.00  0.00           H  
ATOM    890  CA  ALA    58      68.614  80.430  63.351  1.00  0.00           C  
ATOM    891  HA  ALA    58      69.335  79.614  63.300  1.00  0.00           H  
ATOM    892  CB  ALA    58      67.380  80.030  62.537  1.00  0.00           C  
ATOM    893  HB1 ALA    58      66.962  79.146  63.018  1.00  0.00           H  
ATOM    894  HB2 ALA    58      66.556  80.740  62.600  1.00  0.00           H  
ATOM    895  HB3 ALA    58      67.593  79.882  61.478  1.00  0.00           H  
ATOM    896  C   ALA    58      69.313  81.702  62.818  1.00  0.00           C  
ATOM    897  O   ALA    58      70.363  81.648  62.191  1.00  0.00           O  
ATOM    898  N   GLN    59      68.745  82.856  63.162  1.00  0.00           N  
ATOM    899  H   GLN    59      67.922  82.849  63.749  1.00  0.00           H  
ATOM    900  CA  GLN    59      69.465  84.141  62.828  1.00  0.00           C  
ATOM    901  HA  GLN    59      69.612  84.161  61.748  1.00  0.00           H  
ATOM    902  CB  GLN    59      68.595  85.407  63.216  1.00  0.00           C  
ATOM    903  HB2 GLN    59      67.605  85.319  62.768  1.00  0.00           H  
ATOM    904  HB3 GLN    59      68.438  85.364  64.293  1.00  0.00           H  
ATOM    905  CG  GLN    59      69.142  86.751  62.724  1.00  0.00           C  
ATOM    906  HG2 GLN    59      70.209  86.758  62.949  1.00  0.00           H  
ATOM    907  HG3 GLN    59      69.048  86.739  61.638  1.00  0.00           H  
ATOM    908  CD  GLN    59      68.538  88.030  63.298  1.00  0.00           C  
ATOM    909  OE1 GLN    59      67.400  88.148  63.729  1.00  0.00           O  
ATOM    910  NE2 GLN    59      69.407  88.942  63.544  1.00  0.00           N  
ATOM    911 HE21 GLN    59      69.055  89.784  63.976  1.00  0.00           H  
ATOM    912 HE22 GLN    59      70.375  88.844  63.274  1.00  0.00           H  
ATOM    913  C   GLN    59      70.845  84.228  63.516  1.00  0.00           C  
ATOM    914  O   GLN    59      71.809  84.375  62.819  1.00  0.00           O  
ATOM    915  N   ALA    60      70.956  83.922  64.815  1.00  0.00           N  
ATOM    916  H   ALA    60      70.152  83.807  65.416  1.00  0.00           H  
ATOM    917  CA  ALA    60      72.238  83.895  65.505  1.00  0.00           C  
ATOM    918  HA  ALA    60      72.629  84.912  65.462  1.00  0.00           H  
ATOM    919  CB  ALA    60      72.016  83.545  66.932  1.00  0.00           C  
ATOM    920  HB1 ALA    60      71.655  82.561  67.231  1.00  0.00           H  
ATOM    921  HB2 ALA    60      73.002  83.561  67.395  1.00  0.00           H  
ATOM    922  HB3 ALA    60      71.403  84.288  67.443  1.00  0.00           H  
ATOM    923  C   ALA    60      73.252  82.921  64.928  1.00  0.00           C  
ATOM    924  O   ALA    60      74.491  83.213  64.959  1.00  0.00           O  
ATOM    925  N   ARG    61      72.826  81.778  64.371  1.00  0.00           N  
ATOM    926  H   ARG    61      71.831  81.725  64.210  1.00  0.00           H  
ATOM    927  CA  ARG    61      73.616  80.675  63.729  1.00  0.00           C  
ATOM    928  HA  ARG    61      74.426  80.354  64.385  1.00  0.00           H  
ATOM    929  CB  ARG    61      72.694  79.471  63.502  1.00  0.00           C  
ATOM    930  HB2 ARG    61      72.527  79.045  64.492  1.00  0.00           H  
ATOM    931  HB3 ARG    61      71.813  79.849  62.984  1.00  0.00           H  
ATOM    932  CG  ARG    61      73.340  78.458  62.637  1.00  0.00           C  
ATOM    933  HG2 ARG    61      73.428  78.850  61.624  1.00  0.00           H  
ATOM    934  HG3 ARG    61      74.367  78.335  62.979  1.00  0.00           H  
ATOM    935  CD  ARG    61      72.617  77.130  62.749  1.00  0.00           C  
ATOM    936  HD2 ARG    61      71.891  77.189  63.559  1.00  0.00           H  
ATOM    937  HD3 ARG    61      72.006  76.993  61.856  1.00  0.00           H  
ATOM    938  NE  ARG    61      73.562  76.041  62.939  1.00  0.00           N  
ATOM    939  HE  ARG    61      73.754  75.785  63.898  1.00  0.00           H  
ATOM    940  CZ  ARG    61      74.203  75.371  61.971  1.00  0.00           C  
ATOM    941  NH1 ARG    61      74.136  75.642  60.742  1.00  0.00           N  
ATOM    942 HH11 ARG    61      73.734  76.523  60.454  1.00  0.00           H  
ATOM    943 HH12 ARG    61      74.612  74.992  60.133  1.00  0.00           H  
ATOM    944  NH2 ARG    61      74.938  74.332  62.234  1.00  0.00           N  
ATOM    945 HH21 ARG    61      74.996  73.943  63.164  1.00  0.00           H  
ATOM    946 HH22 ARG    61      75.470  73.906  61.489  1.00  0.00           H  
ATOM    947  C   ARG    61      74.283  81.268  62.502  1.00  0.00           C  
ATOM    948  O   ARG    61      75.478  81.253  62.410  1.00  0.00           O  
ATOM    949  N   ALA    62      73.400  81.776  61.591  1.00  0.00           N  
ATOM    950  H   ALA    62      72.391  81.767  61.644  1.00  0.00           H  
ATOM    951  CA  ALA    62      73.915  82.480  60.433  1.00  0.00           C  
ATOM    952  HA  ALA    62      74.540  81.817  59.835  1.00  0.00           H  
ATOM    953  CB  ALA    62      72.764  82.955  59.532  1.00  0.00           C  
ATOM    954  HB1 ALA    62      72.360  83.843  60.019  1.00  0.00           H  
ATOM    955  HB2 ALA    62      73.178  83.263  58.572  1.00  0.00           H  
ATOM    956  HB3 ALA    62      72.078  82.120  59.394  1.00  0.00           H  
ATOM    957  C   ALA    62      74.842  83.694  60.696  1.00  0.00           C  
ATOM    958  O   ALA    62      75.920  83.817  60.143  1.00  0.00           O  
ATOM    959  N   THR    63      74.546  84.466  61.720  1.00  0.00           N  
ATOM    960  H   THR    63      73.587  84.390  62.028  1.00  0.00           H  
ATOM    961  CA  THR    63      75.466  85.463  62.228  1.00  0.00           C  
ATOM    962  HA  THR    63      75.588  86.175  61.412  1.00  0.00           H  
ATOM    963  CB  THR    63      74.675  86.342  63.258  1.00  0.00           C  
ATOM    964  HB  THR    63      74.356  85.631  64.020  1.00  0.00           H  
ATOM    965  CG2 THR    63      75.464  87.486  63.883  1.00  0.00           C  
ATOM    966 HG21 THR    63      76.190  86.977  64.517  1.00  0.00           H  
ATOM    967 HG22 THR    63      76.022  88.130  63.204  1.00  0.00           H  
ATOM    968 HG23 THR    63      74.880  88.119  64.552  1.00  0.00           H  
ATOM    969  OG1 THR    63      73.546  86.909  62.682  1.00  0.00           O  
ATOM    970  HG1 THR    63      72.777  86.487  63.071  1.00  0.00           H  
ATOM    971  C   THR    63      76.796  84.909  62.802  1.00  0.00           C  
ATOM    972  O   THR    63      77.803  85.551  62.568  1.00  0.00           O  
ATOM    973  N   ALA    64      76.841  83.767  63.506  1.00  0.00           N  
ATOM    974  H   ALA    64      75.997  83.216  63.449  1.00  0.00           H  
ATOM    975  CA  ALA    64      78.077  83.241  64.024  1.00  0.00           C  
ATOM    976  HA  ALA    64      78.608  83.996  64.604  1.00  0.00           H  
ATOM    977  CB  ALA    64      77.644  82.021  64.932  1.00  0.00           C  
ATOM    978  HB1 ALA    64      77.103  82.465  65.767  1.00  0.00           H  
ATOM    979  HB2 ALA    64      76.980  81.331  64.411  1.00  0.00           H  
ATOM    980  HB3 ALA    64      78.576  81.604  65.315  1.00  0.00           H  
ATOM    981  C   ALA    64      78.983  82.773  62.834  1.00  0.00           C  
ATOM    982  O   ALA    64      80.146  83.135  62.741  1.00  0.00           O  
ATOM    983  N   ILE    65      78.350  82.125  61.802  1.00  0.00           N  
ATOM    984  H   ILE    65      77.373  81.873  61.867  1.00  0.00           H  
ATOM    985  CA  ILE    65      79.012  81.602  60.561  1.00  0.00           C  
ATOM    986  HA  ILE    65      79.906  81.056  60.862  1.00  0.00           H  
ATOM    987  CB  ILE    65      77.983  80.721  59.902  1.00  0.00           C  
ATOM    988  HB  ILE    65      77.066  81.298  59.778  1.00  0.00           H  
ATOM    989  CG2 ILE    65      78.383  80.546  58.470  1.00  0.00           C  
ATOM    990 HG21 ILE    65      78.283  81.459  57.883  1.00  0.00           H  
ATOM    991 HG22 ILE    65      79.317  79.988  58.410  1.00  0.00           H  
ATOM    992 HG23 ILE    65      77.595  79.915  58.059  1.00  0.00           H  
ATOM    993  CG1 ILE    65      77.876  79.380  60.581  1.00  0.00           C  
ATOM    994 HG12 ILE    65      78.724  78.753  60.307  1.00  0.00           H  
ATOM    995 HG13 ILE    65      77.788  79.679  61.626  1.00  0.00           H  
ATOM    996  CD1 ILE    65      76.593  78.624  60.266  1.00  0.00           C  
ATOM    997 HD11 ILE    65      76.608  77.832  61.015  1.00  0.00           H  
ATOM    998 HD12 ILE    65      75.716  79.253  60.416  1.00  0.00           H  
ATOM    999 HD13 ILE    65      76.586  78.104  59.308  1.00  0.00           H  
ATOM   1000  C   ILE    65      79.497  82.786  59.765  1.00  0.00           C  
ATOM   1001  O   ILE    65      80.621  82.806  59.232  1.00  0.00           O  
ATOM   1002  N   GLU    66      78.658  83.858  59.634  1.00  0.00           N  
ATOM   1003  H   GLU    66      77.822  84.028  60.174  1.00  0.00           H  
ATOM   1004  CA  GLU    66      78.989  85.041  58.827  1.00  0.00           C  
ATOM   1005  HA  GLU    66      79.247  84.729  57.815  1.00  0.00           H  
ATOM   1006  CB  GLU    66      77.710  85.930  58.706  1.00  0.00           C  
ATOM   1007  HB2 GLU    66      76.905  85.331  58.279  1.00  0.00           H  
ATOM   1008  HB3 GLU    66      77.320  86.272  59.665  1.00  0.00           H  
ATOM   1009  CG  GLU    66      78.041  87.235  57.922  1.00  0.00           C  
ATOM   1010  HG2 GLU    66      77.124  87.789  57.718  1.00  0.00           H  
ATOM   1011  HG3 GLU    66      78.563  87.946  58.563  1.00  0.00           H  
ATOM   1012  CD  GLU    66      78.911  87.080  56.644  1.00  0.00           C  
ATOM   1013  OE1 GLU    66      79.485  88.086  56.203  1.00  0.00           O  
ATOM   1014  OE2 GLU    66      78.942  85.955  56.093  1.00  0.00           O  
ATOM   1015  C   GLU    66      80.160  85.749  59.489  1.00  0.00           C  
ATOM   1016  O   GLU    66      81.180  86.016  58.908  1.00  0.00           O  
ATOM   1017  N   GLN    67      80.176  85.962  60.819  1.00  0.00           N  
ATOM   1018  H   GLN    67      79.351  85.722  61.349  1.00  0.00           H  
ATOM   1019  CA  GLN    67      81.393  86.434  61.520  1.00  0.00           C  
ATOM   1020  HA  GLN    67      81.582  87.445  61.159  1.00  0.00           H  
ATOM   1021  CB  GLN    67      80.954  86.673  62.949  1.00  0.00           C  
ATOM   1022  HB2 GLN    67      80.089  87.335  62.924  1.00  0.00           H  
ATOM   1023  HB3 GLN    67      80.691  85.743  63.453  1.00  0.00           H  
ATOM   1024  CG  GLN    67      81.979  87.365  63.752  1.00  0.00           C  
ATOM   1025  HG2 GLN    67      82.884  86.759  63.720  1.00  0.00           H  
ATOM   1026  HG3 GLN    67      82.179  88.362  63.361  1.00  0.00           H  
ATOM   1027  CD  GLN    67      81.664  87.503  65.294  1.00  0.00           C  
ATOM   1028  OE1 GLN    67      82.447  87.114  66.162  1.00  0.00           O  
ATOM   1029  NE2 GLN    67      80.538  87.902  65.722  1.00  0.00           N  
ATOM   1030 HE21 GLN    67      80.389  87.899  66.721  1.00  0.00           H  
ATOM   1031 HE22 GLN    67      79.829  88.402  65.202  1.00  0.00           H  
ATOM   1032  C   GLN    67      82.584  85.461  61.429  1.00  0.00           C  
ATOM   1033  O   GLN    67      83.747  85.838  61.601  1.00  0.00           O  
ATOM   1034  N   ALA    68      82.437  84.167  61.263  1.00  0.00           N  
ATOM   1035  H   ALA    68      81.495  83.945  60.975  1.00  0.00           H  
ATOM   1036  CA  ALA    68      83.446  83.133  61.117  1.00  0.00           C  
ATOM   1037  HA  ALA    68      84.229  83.297  61.857  1.00  0.00           H  
ATOM   1038  CB  ALA    68      82.895  81.734  61.503  1.00  0.00           C  
ATOM   1039  HB1 ALA    68      82.007  81.490  60.920  1.00  0.00           H  
ATOM   1040  HB2 ALA    68      83.717  81.022  61.425  1.00  0.00           H  
ATOM   1041  HB3 ALA    68      82.524  81.741  62.528  1.00  0.00           H  
ATOM   1042  C   ALA    68      84.209  83.228  59.747  1.00  0.00           C  
ATOM   1043  O   ALA    68      85.402  83.025  59.674  1.00  0.00           O  
ATOM   1044  N   ARG    69      83.508  83.653  58.687  1.00  0.00           N  
ATOM   1045  H   ARG    69      82.502  83.642  58.773  1.00  0.00           H  
ATOM   1046  CA  ARG    69      84.088  83.965  57.382  1.00  0.00           C  
ATOM   1047  HA  ARG    69      84.508  82.994  57.119  1.00  0.00           H  
ATOM   1048  CB  ARG    69      82.934  84.467  56.405  1.00  0.00           C  
ATOM   1049  HB2 ARG    69      82.034  83.874  56.570  1.00  0.00           H  
ATOM   1050  HB3 ARG    69      82.740  85.532  56.534  1.00  0.00           H  
ATOM   1051  CG  ARG    69      83.198  84.295  54.890  1.00  0.00           C  
ATOM   1052  HG2 ARG    69      83.863  85.092  54.557  1.00  0.00           H  
ATOM   1053  HG3 ARG    69      83.818  83.421  54.690  1.00  0.00           H  
ATOM   1054  CD  ARG    69      81.983  84.310  53.959  1.00  0.00           C  
ATOM   1055  HD2 ARG    69      82.267  84.257  52.908  1.00  0.00           H  
ATOM   1056  HD3 ARG    69      81.364  83.428  54.125  1.00  0.00           H  
ATOM   1057  NE  ARG    69      81.184  85.541  54.137  1.00  0.00           N  
ATOM   1058  HE  ARG    69      80.541  85.614  54.912  1.00  0.00           H  
ATOM   1059  CZ  ARG    69      81.333  86.674  53.456  1.00  0.00           C  
ATOM   1060  NH1 ARG    69      82.204  86.748  52.500  1.00  0.00           N  
ATOM   1061 HH11 ARG    69      82.526  85.860  52.143  1.00  0.00           H  
ATOM   1062 HH12 ARG    69      82.600  87.614  52.166  1.00  0.00           H  
ATOM   1063  NH2 ARG    69      80.824  87.836  53.829  1.00  0.00           N  
ATOM   1064 HH21 ARG    69      80.132  87.905  54.561  1.00  0.00           H  
ATOM   1065 HH22 ARG    69      81.243  88.631  53.368  1.00  0.00           H  
ATOM   1066  C   ARG    69      85.114  85.049  57.456  1.00  0.00           C  
ATOM   1067  O   ARG    69      86.212  84.958  56.879  1.00  0.00           O  
ATOM   1068  N   ARG    70      84.860  86.079  58.275  1.00  0.00           N  
ATOM   1069  H   ARG    70      83.988  86.022  58.781  1.00  0.00           H  
ATOM   1070  CA  ARG    70      85.824  87.217  58.501  1.00  0.00           C  
ATOM   1071  HA  ARG    70      86.287  87.490  57.553  1.00  0.00           H  
ATOM   1072  CB  ARG    70      84.914  88.387  59.088  1.00  0.00           C  
ATOM   1073  HB2 ARG    70      84.051  88.510  58.434  1.00  0.00           H  
ATOM   1074  HB3 ARG    70      84.641  88.022  60.078  1.00  0.00           H  
ATOM   1075  CG  ARG    70      85.754  89.673  59.174  1.00  0.00           C  
ATOM   1076  HG2 ARG    70      86.610  89.564  59.840  1.00  0.00           H  
ATOM   1077  HG3 ARG    70      86.105  89.889  58.164  1.00  0.00           H  
ATOM   1078  CD  ARG    70      84.976  90.850  59.729  1.00  0.00           C  
ATOM   1079  HD2 ARG    70      83.991  90.946  59.270  1.00  0.00           H  
ATOM   1080  HD3 ARG    70      84.929  90.632  60.796  1.00  0.00           H  
ATOM   1081  NE  ARG    70      85.783  92.085  59.555  1.00  0.00           N  
ATOM   1082  HE  ARG    70      86.206  92.459  60.393  1.00  0.00           H  
ATOM   1083  CZ  ARG    70      85.801  92.948  58.538  1.00  0.00           C  
ATOM   1084  NH1 ARG    70      85.127  92.751  57.505  1.00  0.00           N  
ATOM   1085 HH11 ARG    70      84.614  91.887  57.402  1.00  0.00           H  
ATOM   1086 HH12 ARG    70      85.186  93.377  56.715  1.00  0.00           H  
ATOM   1087  NH2 ARG    70      86.493  94.049  58.587  1.00  0.00           N  
ATOM   1088 HH21 ARG    70      87.040  94.292  59.401  1.00  0.00           H  
ATOM   1089 HH22 ARG    70      86.408  94.721  57.838  1.00  0.00           H  
ATOM   1090  C   ARG    70      87.001  86.872  59.287  1.00  0.00           C  
ATOM   1091  O   ARG    70      88.032  87.485  59.155  1.00  0.00           O  
ATOM   1092  N   ALA    71      86.887  85.827  60.106  1.00  0.00           N  
ATOM   1093  H   ALA    71      85.952  85.464  60.225  1.00  0.00           H  
ATOM   1094  CA  ALA    71      87.990  85.111  60.819  1.00  0.00           C  
ATOM   1095  HA  ALA    71      88.690  85.896  61.103  1.00  0.00           H  
ATOM   1096  CB  ALA    71      87.464  84.319  62.006  1.00  0.00           C  
ATOM   1097  HB1 ALA    71      86.957  85.033  62.655  1.00  0.00           H  
ATOM   1098  HB2 ALA    71      86.678  83.677  61.608  1.00  0.00           H  
ATOM   1099  HB3 ALA    71      88.227  83.721  62.504  1.00  0.00           H  
ATOM   1100  C   ALA    71      88.846  84.243  59.906  1.00  0.00           C  
ATOM   1101  O   ALA    71      90.061  84.097  60.036  1.00  0.00           O  
ATOM   1102  N   ALA    72      88.268  83.682  58.836  1.00  0.00           N  
ATOM   1103  H   ALA    72      87.306  83.954  58.694  1.00  0.00           H  
ATOM   1104  CA  ALA    72      88.875  82.560  58.045  1.00  0.00           C  
ATOM   1105  HA  ALA    72      89.465  81.940  58.720  1.00  0.00           H  
ATOM   1106  CB  ALA    72      87.691  81.745  57.613  1.00  0.00           C  
ATOM   1107  HB1 ALA    72      86.832  82.293  57.227  1.00  0.00           H  
ATOM   1108  HB2 ALA    72      87.995  81.090  56.797  1.00  0.00           H  
ATOM   1109  HB3 ALA    72      87.454  81.224  58.541  1.00  0.00           H  
ATOM   1110  C   ALA    72      89.662  83.065  56.802  1.00  0.00           C  
ATOM   1111  O   ALA    72      90.582  82.396  56.437  1.00  0.00           O  
ATOM   1112  N   LYS    73      89.269  84.174  56.215  1.00  0.00           N  
ATOM   1113  H   LYS    73      88.386  84.580  56.489  1.00  0.00           H  
ATOM   1114  CA  LYS    73      89.971  84.874  55.129  1.00  0.00           C  
ATOM   1115  HA  LYS    73      89.283  85.556  54.630  1.00  0.00           H  
ATOM   1116  CB  LYS    73      91.000  85.808  55.768  1.00  0.00           C  
ATOM   1117  HB2 LYS    73      91.758  85.268  56.335  1.00  0.00           H  
ATOM   1118  HB3 LYS    73      91.527  86.218  54.907  1.00  0.00           H  
ATOM   1119  CG  LYS    73      90.495  86.951  56.534  1.00  0.00           C  
ATOM   1120  HG2 LYS    73      89.613  87.311  56.005  1.00  0.00           H  
ATOM   1121  HG3 LYS    73      90.215  86.706  57.559  1.00  0.00           H  
ATOM   1122  CD  LYS    73      91.538  88.168  56.523  1.00  0.00           C  
ATOM   1123  HD2 LYS    73      91.370  88.885  57.327  1.00  0.00           H  
ATOM   1124  HD3 LYS    73      92.527  87.727  56.639  1.00  0.00           H  
ATOM   1125  CE  LYS    73      91.341  88.981  55.262  1.00  0.00           C  
ATOM   1126  HE2 LYS    73      91.311  88.258  54.447  1.00  0.00           H  
ATOM   1127  HE3 LYS    73      90.432  89.582  55.276  1.00  0.00           H  
ATOM   1128  NZ  LYS    73      92.494  89.916  55.115  1.00  0.00           N  
ATOM   1129  HZ1 LYS    73      93.419  89.551  55.290  1.00  0.00           H  
ATOM   1130  HZ2 LYS    73      92.459  90.200  54.146  1.00  0.00           H  
ATOM   1131  HZ3 LYS    73      92.427  90.666  55.788  1.00  0.00           H  
ATOM   1132  C   LYS    73      90.445  83.982  53.858  1.00  0.00           C  
ATOM   1133  O   LYS    73      91.502  84.217  53.285  1.00  0.00           O  
ATOM   1134  N   ARG    74      89.638  83.003  53.504  1.00  0.00           N  
ATOM   1135  H   ARG    74      88.815  82.838  54.066  1.00  0.00           H  
ATOM   1136  CA  ARG    74      89.740  82.074  52.329  1.00  0.00           C  
ATOM   1137  HA  ARG    74      90.784  81.797  52.184  1.00  0.00           H  
ATOM   1138  CB  ARG    74      88.997  80.844  52.659  1.00  0.00           C  
ATOM   1139  HB2 ARG    74      87.941  81.064  52.811  1.00  0.00           H  
ATOM   1140  HB3 ARG    74      89.031  80.192  51.786  1.00  0.00           H  
ATOM   1141  CG  ARG    74      89.439  80.098  53.935  1.00  0.00           C  
ATOM   1142  HG2 ARG    74      90.498  79.865  53.821  1.00  0.00           H  
ATOM   1143  HG3 ARG    74      89.354  80.678  54.854  1.00  0.00           H  
ATOM   1144  CD  ARG    74      88.743  78.750  53.965  1.00  0.00           C  
ATOM   1145  HD2 ARG    74      87.707  79.088  53.960  1.00  0.00           H  
ATOM   1146  HD3 ARG    74      88.965  78.131  53.095  1.00  0.00           H  
ATOM   1147  NE  ARG    74      89.191  78.113  55.188  1.00  0.00           N  
ATOM   1148  HE  ARG    74      89.934  78.629  55.638  1.00  0.00           H  
ATOM   1149  CZ  ARG    74      88.644  77.009  55.647  1.00  0.00           C  
ATOM   1150  NH1 ARG    74      87.615  76.428  55.086  1.00  0.00           N  
ATOM   1151 HH11 ARG    74      87.272  76.609  54.154  1.00  0.00           H  
ATOM   1152 HH12 ARG    74      87.286  75.526  55.399  1.00  0.00           H  
ATOM   1153  NH2 ARG    74      89.131  76.476  56.765  1.00  0.00           N  
ATOM   1154 HH21 ARG    74      89.957  76.819  57.234  1.00  0.00           H  
ATOM   1155 HH22 ARG    74      88.554  75.743  57.152  1.00  0.00           H  
ATOM   1156  C   ARG    74      89.272  82.814  51.085  1.00  0.00           C  
ATOM   1157  O   ARG    74      89.073  84.050  51.039  1.00  0.00           O  
ATOM   1158  N   ARG    75      89.253  82.032  49.959  1.00  0.00           N  
ATOM   1159  H   ARG    75      89.690  81.131  50.091  1.00  0.00           H  
ATOM   1160  CA  ARG    75      88.680  82.392  48.594  1.00  0.00           C  
ATOM   1161  HA  ARG    75      89.278  83.065  47.980  1.00  0.00           H  
ATOM   1162  CB  ARG    75      88.503  81.061  47.762  1.00  0.00           C  
ATOM   1163  HB2 ARG    75      88.123  80.288  48.431  1.00  0.00           H  
ATOM   1164  HB3 ARG    75      87.814  81.243  46.937  1.00  0.00           H  
ATOM   1165  CG  ARG    75      89.842  80.555  47.238  1.00  0.00           C  
ATOM   1166  HG2 ARG    75      90.327  81.294  46.601  1.00  0.00           H  
ATOM   1167  HG3 ARG    75      90.505  80.304  48.066  1.00  0.00           H  
ATOM   1168  CD  ARG    75      89.583  79.226  46.564  1.00  0.00           C  
ATOM   1169  HD2 ARG    75      90.510  78.760  46.232  1.00  0.00           H  
ATOM   1170  HD3 ARG    75      89.041  78.538  47.213  1.00  0.00           H  
ATOM   1171  NE  ARG    75      88.735  79.369  45.298  1.00  0.00           N  
ATOM   1172  HE  ARG    75      88.938  80.139  44.677  1.00  0.00           H  
ATOM   1173  CZ  ARG    75      87.604  78.744  45.076  1.00  0.00           C  
ATOM   1174  NH1 ARG    75      87.141  77.817  45.862  1.00  0.00           N  
ATOM   1175 HH11 ARG    75      87.564  77.541  46.736  1.00  0.00           H  
ATOM   1176 HH12 ARG    75      86.196  77.467  45.786  1.00  0.00           H  
ATOM   1177  NH2 ARG    75      86.907  79.052  44.021  1.00  0.00           N  
ATOM   1178 HH21 ARG    75      87.268  79.864  43.542  1.00  0.00           H  
ATOM   1179 HH22 ARG    75      86.006  78.632  43.840  1.00  0.00           H  
ATOM   1180  C   ARG    75      87.334  83.145  48.743  1.00  0.00           C  
ATOM   1181  O   ARG    75      86.577  82.799  49.640  1.00  0.00           O  
ATOM   1182  N   ALA    76      87.069  84.161  47.905  1.00  0.00           N  
ATOM   1183  H   ALA    76      87.766  84.309  47.189  1.00  0.00           H  
ATOM   1184  CA  ALA    76      85.785  84.856  47.882  1.00  0.00           C  
ATOM   1185  HA  ALA    76      85.508  85.309  48.833  1.00  0.00           H  
ATOM   1186  CB  ALA    76      85.951  86.108  46.950  1.00  0.00           C  
ATOM   1187  HB1 ALA    76      86.819  86.689  47.260  1.00  0.00           H  
ATOM   1188  HB2 ALA    76      86.075  85.746  45.929  1.00  0.00           H  
ATOM   1189  HB3 ALA    76      85.043  86.669  47.169  1.00  0.00           H  
ATOM   1190  C   ALA    76      84.633  83.993  47.397  1.00  0.00           C  
ATOM   1191  O   ALA    76      84.721  82.808  47.102  1.00  0.00           O  
ATOM   1192  N   ARG    77      83.406  84.466  47.426  1.00  0.00           N  
ATOM   1193  H   ARG    77      83.261  85.369  47.854  1.00  0.00           H  
ATOM   1194  CA  ARG    77      82.154  83.591  47.285  1.00  0.00           C  
ATOM   1195  HA  ARG    77      82.318  82.613  47.737  1.00  0.00           H  
ATOM   1196  CB  ARG    77      80.871  84.219  47.950  1.00  0.00           C  
ATOM   1197  HB2 ARG    77      80.792  85.290  47.764  1.00  0.00           H  
ATOM   1198  HB3 ARG    77      79.945  83.815  47.543  1.00  0.00           H  
ATOM   1199  CG  ARG    77      80.841  83.972  49.461  1.00  0.00           C  
ATOM   1200  HG2 ARG    77      80.821  82.894  49.621  1.00  0.00           H  
ATOM   1201  HG3 ARG    77      81.592  84.426  50.107  1.00  0.00           H  
ATOM   1202  CD  ARG    77      79.507  84.453  50.112  1.00  0.00           C  
ATOM   1203  HD2 ARG    77      78.780  84.301  49.313  1.00  0.00           H  
ATOM   1204  HD3 ARG    77      79.357  83.880  51.027  1.00  0.00           H  
ATOM   1205  NE  ARG    77      79.654  85.866  50.503  1.00  0.00           N  
ATOM   1206  HE  ARG    77      80.282  86.547  50.102  1.00  0.00           H  
ATOM   1207  CZ  ARG    77      78.736  86.472  51.227  1.00  0.00           C  
ATOM   1208  NH1 ARG    77      77.862  85.855  52.026  1.00  0.00           N  
ATOM   1209 HH11 ARG    77      77.845  84.846  52.078  1.00  0.00           H  
ATOM   1210 HH12 ARG    77      77.205  86.331  52.627  1.00  0.00           H  
ATOM   1211  NH2 ARG    77      78.588  87.732  51.282  1.00  0.00           N  
ATOM   1212 HH21 ARG    77      79.142  88.268  50.629  1.00  0.00           H  
ATOM   1213 HH22 ARG    77      77.909  88.198  51.866  1.00  0.00           H  
ATOM   1214  C   ARG    77      81.794  83.357  45.748  1.00  0.00           C  
ATOM   1215  O   ARG    77      82.344  83.991  44.862  1.00  0.00           O  
ATOM   1216  N   GLY    78      80.911  82.407  45.522  1.00  0.00           N  
ATOM   1217  H   GLY    78      80.359  81.993  46.260  1.00  0.00           H  
ATOM   1218  CA  GLY    78      80.464  82.106  44.127  1.00  0.00           C  
ATOM   1219  HA2 GLY    78      81.255  82.245  43.390  1.00  0.00           H  
ATOM   1220  HA3 GLY    78      80.118  81.084  43.969  1.00  0.00           H  
ATOM   1221  C   GLY    78      79.339  83.050  43.735  1.00  0.00           C  
ATOM   1222  O   GLY    78      78.905  83.851  44.508  1.00  0.00           O  
ATOM   1223  N   GLN    79      78.923  82.941  42.477  1.00  0.00           N  
ATOM   1224  H   GLN    79      79.266  82.217  41.862  1.00  0.00           H  
ATOM   1225  CA  GLN    79      77.868  83.747  41.906  1.00  0.00           C  
ATOM   1226  HA  GLN    79      77.176  83.960  42.720  1.00  0.00           H  
ATOM   1227  CB  GLN    79      78.459  84.980  41.196  1.00  0.00           C  
ATOM   1228  HB2 GLN    79      78.975  84.675  40.286  1.00  0.00           H  
ATOM   1229  HB3 GLN    79      77.630  85.616  40.887  1.00  0.00           H  
ATOM   1230  CG  GLN    79      79.507  85.836  41.885  1.00  0.00           C  
ATOM   1231  HG2 GLN    79      80.215  85.099  42.266  1.00  0.00           H  
ATOM   1232  HG3 GLN    79      80.050  86.486  41.198  1.00  0.00           H  
ATOM   1233  CD  GLN    79      78.933  86.510  43.160  1.00  0.00           C  
ATOM   1234  OE1 GLN    79      77.727  86.535  43.481  1.00  0.00           O  
ATOM   1235  NE2 GLN    79      79.808  87.126  43.919  1.00  0.00           N  
ATOM   1236 HE21 GLN    79      79.512  87.864  44.542  1.00  0.00           H  
ATOM   1237 HE22 GLN    79      80.720  87.033  43.496  1.00  0.00           H  
ATOM   1238  C   GLN    79      77.053  82.907  40.879  1.00  0.00           C  
ATOM   1239  O   GLN    79      77.616  82.213  40.043  1.00  0.00           O  
ATOM   1240  N   ILE    80      75.748  83.029  40.864  1.00  0.00           N  
ATOM   1241  H   ILE    80      75.321  83.500  41.648  1.00  0.00           H  
ATOM   1242  CA  ILE    80      74.810  82.230  40.043  1.00  0.00           C  
ATOM   1243  HA  ILE    80      75.151  81.203  39.917  1.00  0.00           H  
ATOM   1244  CB  ILE    80      73.448  82.225  40.785  1.00  0.00           C  
ATOM   1245  HB  ILE    80      73.496  81.814  41.793  1.00  0.00           H  
ATOM   1246  CG2 ILE    80      72.833  83.708  40.909  1.00  0.00           C  
ATOM   1247 HG21 ILE    80      72.713  84.299  40.002  1.00  0.00           H  
ATOM   1248 HG22 ILE    80      71.801  83.724  41.259  1.00  0.00           H  
ATOM   1249 HG23 ILE    80      73.506  84.317  41.512  1.00  0.00           H  
ATOM   1250  CG1 ILE    80      72.249  81.480  40.155  1.00  0.00           C  
ATOM   1251 HG12 ILE    80      71.778  82.035  39.343  1.00  0.00           H  
ATOM   1252 HG13 ILE    80      72.720  80.645  39.635  1.00  0.00           H  
ATOM   1253  CD1 ILE    80      71.224  80.872  41.148  1.00  0.00           C  
ATOM   1254 HD11 ILE    80      70.397  80.498  40.545  1.00  0.00           H  
ATOM   1255 HD12 ILE    80      71.640  80.032  41.705  1.00  0.00           H  
ATOM   1256 HD13 ILE    80      70.812  81.670  41.766  1.00  0.00           H  
ATOM   1257  C   ILE    80      74.677  82.905  38.627  1.00  0.00           C  
ATOM   1258  O   ILE    80      74.476  82.190  37.645  1.00  0.00           O  
ATOM   1259  N   VAL    81      74.966  84.237  38.376  1.00  0.00           N  
ATOM   1260  H   VAL    81      75.215  84.776  39.192  1.00  0.00           H  
ATOM   1261  CA  VAL    81      74.897  84.978  37.009  1.00  0.00           C  
ATOM   1262  HA  VAL    81      74.997  84.258  36.197  1.00  0.00           H  
ATOM   1263  CB  VAL    81      73.552  85.811  36.829  1.00  0.00           C  
ATOM   1264  HB  VAL    81      73.661  86.285  35.854  1.00  0.00           H  
ATOM   1265  CG1 VAL    81      72.361  84.871  36.760  1.00  0.00           C  
ATOM   1266 HG11 VAL    81      71.442  85.453  36.687  1.00  0.00           H  
ATOM   1267 HG12 VAL    81      72.474  84.265  35.861  1.00  0.00           H  
ATOM   1268 HG13 VAL    81      72.335  84.262  37.663  1.00  0.00           H  
ATOM   1269  CG2 VAL    81      73.268  86.882  37.867  1.00  0.00           C  
ATOM   1270 HG21 VAL    81      72.363  87.413  37.572  1.00  0.00           H  
ATOM   1271 HG22 VAL    81      73.101  86.406  38.833  1.00  0.00           H  
ATOM   1272 HG23 VAL    81      74.020  87.669  37.808  1.00  0.00           H  
ATOM   1273  C   VAL    81      76.051  86.008  36.926  1.00  0.00           C  
ATOM   1274  O   VAL    81      76.300  86.441  35.835  1.00  0.00           O  
ATOM   1275  N   SER    82      76.697  86.494  38.002  1.00  0.00           N  
ATOM   1276  H   SER    82      76.379  86.220  38.920  1.00  0.00           H  
ATOM   1277  CA  SER    82      77.825  87.490  37.856  1.00  0.00           C  
ATOM   1278  HA  SER    82      78.187  87.788  38.840  1.00  0.00           H  
ATOM   1279  CB  SER    82      78.994  86.769  37.068  1.00  0.00           C  
ATOM   1280  HB2 SER    82      78.693  86.349  36.108  1.00  0.00           H  
ATOM   1281  HB3 SER    82      79.794  87.461  36.808  1.00  0.00           H  
ATOM   1282  OG  SER    82      79.578  85.758  37.832  1.00  0.00           O  
ATOM   1283  HG  SER    82      80.254  86.188  38.360  1.00  0.00           H  
ATOM   1284  C   SER    82      77.392  88.867  37.222  1.00  0.00           C  
ATOM   1285  O   SER    82      76.282  89.148  36.895  1.00  0.00           O  
ATOM   1286  N   GLU    83      78.444  89.705  37.024  1.00  0.00           N  
ATOM   1287  H   GLU    83      79.337  89.329  37.308  1.00  0.00           H  
ATOM   1288  CA  GLU    83      78.353  91.060  36.418  1.00  0.00           C  
ATOM   1289  HA  GLU    83      77.526  90.946  35.718  1.00  0.00           H  
ATOM   1290  CB  GLU    83      77.964  92.166  37.418  1.00  0.00           C  
ATOM   1291  HB2 GLU    83      77.837  93.169  37.011  1.00  0.00           H  
ATOM   1292  HB3 GLU    83      77.002  91.836  37.810  1.00  0.00           H  
ATOM   1293  CG  GLU    83      79.051  92.215  38.521  1.00  0.00           C  
ATOM   1294  HG2 GLU    83      79.799  91.433  38.392  1.00  0.00           H  
ATOM   1295  HG3 GLU    83      79.614  93.145  38.436  1.00  0.00           H  
ATOM   1296  CD  GLU    83      78.468  92.266  39.878  1.00  0.00           C  
ATOM   1297  OE1 GLU    83      78.817  91.337  40.674  1.00  0.00           O  
ATOM   1298  OE2 GLU    83      77.490  92.999  40.155  1.00  0.00           O  
ATOM   1299  C   GLU    83      79.591  91.519  35.669  1.00  0.00           C  
ATOM   1300  O   GLU    83      80.666  91.109  35.967  1.00  0.00           O  
ATOM   1301  N   GLN    84      79.387  92.447  34.726  1.00  0.00           N  
ATOM   1302  H   GLN    84      78.408  92.693  34.712  1.00  0.00           H  
ATOM   1303  CA  GLN    84      80.442  93.226  34.051  1.00  0.00           C  
ATOM   1304  HA  GLN    84      81.436  93.143  34.489  1.00  0.00           H  
ATOM   1305  CB  GLN    84      80.501  92.792  32.551  1.00  0.00           C  
ATOM   1306  HB2 GLN    84      79.552  93.122  32.129  1.00  0.00           H  
ATOM   1307  HB3 GLN    84      81.329  93.194  31.966  1.00  0.00           H  
ATOM   1308  CG  GLN    84      80.576  91.277  32.433  1.00  0.00           C  
ATOM   1309  HG2 GLN    84      79.724  90.751  32.864  1.00  0.00           H  
ATOM   1310  HG3 GLN    84      80.477  91.016  31.379  1.00  0.00           H  
ATOM   1311  CD  GLN    84      81.813  90.651  32.979  1.00  0.00           C  
ATOM   1312  OE1 GLN    84      82.871  91.138  32.811  1.00  0.00           O  
ATOM   1313  NE2 GLN    84      81.674  89.424  33.532  1.00  0.00           N  
ATOM   1314 HE21 GLN    84      82.571  88.999  33.720  1.00  0.00           H  
ATOM   1315 HE22 GLN    84      80.783  88.985  33.715  1.00  0.00           H  
ATOM   1316  C   GLN    84      80.178  94.779  34.146  1.00  0.00           C  
ATOM   1317  O   GLN    84      81.104  95.534  33.686  1.00  0.00           O  
ATOM   1318  N   ASN    85      78.985  95.207  34.539  1.00  0.00           N  
ATOM   1319  H   ASN    85      78.377  94.594  35.063  1.00  0.00           H  
ATOM   1320  CA  ASN    85      78.587  96.609  34.385  1.00  0.00           C  
ATOM   1321  HA  ASN    85      79.457  97.264  34.392  1.00  0.00           H  
ATOM   1322  CB  ASN    85      77.912  96.861  32.999  1.00  0.00           C  
ATOM   1323  HB2 ASN    85      77.148  96.112  32.791  1.00  0.00           H  
ATOM   1324  HB3 ASN    85      77.304  97.762  32.922  1.00  0.00           H  
ATOM   1325  CG  ASN    85      78.796  96.930  31.853  1.00  0.00           C  
ATOM   1326  OD1 ASN    85      79.608  97.892  31.610  1.00  0.00           O  
ATOM   1327  ND2 ASN    85      78.920  95.802  31.216  1.00  0.00           N  
ATOM   1328 HD21 ASN    85      79.567  95.693  30.447  1.00  0.00           H  
ATOM   1329 HD22 ASN    85      78.327  95.003  31.387  1.00  0.00           H  
ATOM   1330  C   ASN    85      77.681  97.041  35.518  1.00  0.00           C  
ATOM   1331  O   ASN    85      77.062  96.188  36.088  1.00  0.00           O  
ATOM   1332  N   PRO    86      77.445  98.298  35.758  1.00  0.00           N  
ATOM   1333  CD  PRO    86      78.405  99.453  35.600  1.00  0.00           C  
ATOM   1334  HD2 PRO    86      78.428  99.704  34.540  1.00  0.00           H  
ATOM   1335  HD3 PRO    86      79.422  99.132  35.830  1.00  0.00           H  
ATOM   1336  CG  PRO    86      77.919 100.512  36.561  1.00  0.00           C  
ATOM   1337  HG2 PRO    86      78.219 101.524  36.290  1.00  0.00           H  
ATOM   1338  HG3 PRO    86      78.196 100.247  37.582  1.00  0.00           H  
ATOM   1339  CB  PRO    86      76.420 100.337  36.452  1.00  0.00           C  
ATOM   1340  HB2 PRO    86      76.020 100.759  35.531  1.00  0.00           H  
ATOM   1341  HB3 PRO    86      75.916 100.753  37.324  1.00  0.00           H  
ATOM   1342  CA  PRO    86      76.212  98.791  36.400  1.00  0.00           C  
ATOM   1343  HA  PRO    86      76.122  98.324  37.380  1.00  0.00           H  
ATOM   1344  C   PRO    86      74.888  98.448  35.670  1.00  0.00           C  
ATOM   1345  O   PRO    86      74.891  97.872  34.557  1.00  0.00           O  
ATOM   1346  N   ALA    87      73.704  98.645  36.285  1.00  0.00           N  
ATOM   1347  H   ALA    87      73.715  99.035  37.216  1.00  0.00           H  
ATOM   1348  CA  ALA    87      72.433  98.404  35.670  1.00  0.00           C  
ATOM   1349  HA  ALA    87      72.546  97.494  35.081  1.00  0.00           H  
ATOM   1350  CB  ALA    87      71.422  98.356  36.809  1.00  0.00           C  
ATOM   1351  HB1 ALA    87      71.608  97.490  37.444  1.00  0.00           H  
ATOM   1352  HB2 ALA    87      71.419  99.320  37.318  1.00  0.00           H  
ATOM   1353  HB3 ALA    87      70.423  98.221  36.395  1.00  0.00           H  
ATOM   1354  C   ALA    87      72.056  99.507  34.675  1.00  0.00           C  
ATOM   1355  O   ALA    87      72.573 100.602  34.766  1.00  0.00           O  
ATOM   1356  N   LYS    88      71.362  99.108  33.550  1.00  0.00           N  
ATOM   1357  H   LYS    88      71.015  98.160  33.554  1.00  0.00           H  
ATOM   1358  CA  LYS    88      71.183  99.898  32.377  1.00  0.00           C  
ATOM   1359  HA  LYS    88      72.108 100.357  32.028  1.00  0.00           H  
ATOM   1360  CB  LYS    88      70.686  98.919  31.316  1.00  0.00           C  
ATOM   1361  HB2 LYS    88      71.183  97.970  31.515  1.00  0.00           H  
ATOM   1362  HB3 LYS    88      69.637  98.738  31.552  1.00  0.00           H  
ATOM   1363  CG  LYS    88      70.814  99.236  29.851  1.00  0.00           C  
ATOM   1364  HG2 LYS    88      70.329 100.173  29.576  1.00  0.00           H  
ATOM   1365  HG3 LYS    88      71.846  99.479  29.601  1.00  0.00           H  
ATOM   1366  CD  LYS    88      70.262  98.099  28.915  1.00  0.00           C  
ATOM   1367  HD2 LYS    88      70.551  97.095  29.224  1.00  0.00           H  
ATOM   1368  HD3 LYS    88      69.173  98.140  28.947  1.00  0.00           H  
ATOM   1369  CE  LYS    88      70.484  98.518  27.452  1.00  0.00           C  
ATOM   1370  HE2 LYS    88      69.801  99.346  27.267  1.00  0.00           H  
ATOM   1371  HE3 LYS    88      71.470  98.958  27.304  1.00  0.00           H  
ATOM   1372  NZ  LYS    88      70.319  97.416  26.474  1.00  0.00           N  
ATOM   1373  HZ1 LYS    88      71.184  96.947  26.247  1.00  0.00           H  
ATOM   1374  HZ2 LYS    88      69.660  96.752  26.854  1.00  0.00           H  
ATOM   1375  HZ3 LYS    88      69.805  97.754  25.673  1.00  0.00           H  
ATOM   1376  C   LYS    88      70.075 100.986  32.585  1.00  0.00           C  
ATOM   1377  O   LYS    88      68.970 100.626  33.016  1.00  0.00           O  
ATOM   1378  N   PRO    89      70.318 102.257  32.119  1.00  0.00           N  
ATOM   1379  CD  PRO    89      71.496 102.697  31.418  1.00  0.00           C  
ATOM   1380  HD2 PRO    89      71.863 102.065  30.609  1.00  0.00           H  
ATOM   1381  HD3 PRO    89      72.251 102.864  32.186  1.00  0.00           H  
ATOM   1382  CG  PRO    89      70.982 104.057  30.767  1.00  0.00           C  
ATOM   1383  HG2 PRO    89      70.588 103.842  29.774  1.00  0.00           H  
ATOM   1384  HG3 PRO    89      71.856 104.708  30.798  1.00  0.00           H  
ATOM   1385  CB  PRO    89      69.967 104.624  31.711  1.00  0.00           C  
ATOM   1386  HB2 PRO    89      69.291 105.352  31.262  1.00  0.00           H  
ATOM   1387  HB3 PRO    89      70.582 105.102  32.474  1.00  0.00           H  
ATOM   1388  CA  PRO    89      69.372 103.371  32.326  1.00  0.00           C  
ATOM   1389  HA  PRO    89      69.386 103.511  33.407  1.00  0.00           H  
ATOM   1390  C   PRO    89      68.014 103.002  31.710  1.00  0.00           C  
ATOM   1391  O   PRO    89      68.008 102.478  30.595  1.00  0.00           O  
ATOM   1392  N   ALA    90      66.912 103.346  32.363  1.00  0.00           N  
ATOM   1393  H   ALA    90      67.002 103.844  33.238  1.00  0.00           H  
ATOM   1394  CA  ALA    90      65.574 103.060  31.832  1.00  0.00           C  
ATOM   1395  HA  ALA    90      65.735 102.304  31.063  1.00  0.00           H  
ATOM   1396  CB  ALA    90      64.776 102.533  33.014  1.00  0.00           C  
ATOM   1397  HB1 ALA    90      63.743 102.409  32.688  1.00  0.00           H  
ATOM   1398  HB2 ALA    90      65.081 101.573  33.428  1.00  0.00           H  
ATOM   1399  HB3 ALA    90      64.778 103.282  33.806  1.00  0.00           H  
ATOM   1400  C   ALA    90      64.871 104.243  31.174  1.00  0.00           C  
ATOM   1401  O   ALA    90      65.147 105.416  31.441  1.00  0.00           O  
ATOM   1402  N   ALA    91      63.975 103.834  30.267  1.00  0.00           N  
ATOM   1403  H   ALA    91      63.756 102.848  30.281  1.00  0.00           H  
ATOM   1404  CA  ALA    91      63.142 104.722  29.451  1.00  0.00           C  
ATOM   1405  HA  ALA    91      63.794 105.337  28.831  1.00  0.00           H  
ATOM   1406  CB  ALA    91      62.268 103.796  28.548  1.00  0.00           C  
ATOM   1407  HB1 ALA    91      61.766 104.455  27.839  1.00  0.00           H  
ATOM   1408  HB2 ALA    91      62.828 103.110  27.912  1.00  0.00           H  
ATOM   1409  HB3 ALA    91      61.461 103.236  29.019  1.00  0.00           H  
ATOM   1410  C   ALA    91      62.329 105.655  30.436  1.00  0.00           C  
ATOM   1411  O   ALA    91      62.119 105.407  31.610  1.00  0.00           O  
ATOM   1412  N   ARG    92      61.808 106.778  29.904  1.00  0.00           N  
ATOM   1413  H   ARG    92      61.951 106.949  28.919  1.00  0.00           H  
ATOM   1414  CA  ARG    92      60.941 107.740  30.551  1.00  0.00           C  
ATOM   1415  HA  ARG    92      61.459 107.985  31.479  1.00  0.00           H  
ATOM   1416  CB  ARG    92      60.849 108.962  29.654  1.00  0.00           C  
ATOM   1417  HB2 ARG    92      61.794 109.131  29.137  1.00  0.00           H  
ATOM   1418  HB3 ARG    92      60.184 108.644  28.851  1.00  0.00           H  
ATOM   1419  CG  ARG    92      60.380 110.262  30.327  1.00  0.00           C  
ATOM   1420  HG2 ARG    92      59.363 110.230  30.719  1.00  0.00           H  
ATOM   1421  HG3 ARG    92      61.113 110.568  31.074  1.00  0.00           H  
ATOM   1422  CD  ARG    92      60.455 111.479  29.381  1.00  0.00           C  
ATOM   1423  HD2 ARG    92      61.442 111.940  29.418  1.00  0.00           H  
ATOM   1424  HD3 ARG    92      60.269 111.092  28.379  1.00  0.00           H  
ATOM   1425  NE  ARG    92      59.593 112.498  29.891  1.00  0.00           N  
ATOM   1426  HE  ARG    92      60.015 113.128  30.557  1.00  0.00           H  
ATOM   1427  CZ  ARG    92      58.386 112.845  29.545  1.00  0.00           C  
ATOM   1428  NH1 ARG    92      57.732 112.323  28.510  1.00  0.00           N  
ATOM   1429 HH11 ARG    92      58.256 111.727  27.887  1.00  0.00           H  
ATOM   1430 HH12 ARG    92      56.840 112.649  28.165  1.00  0.00           H  
ATOM   1431  NH2 ARG    92      57.689 113.718  30.204  1.00  0.00           N  
ATOM   1432 HH21 ARG    92      58.099 114.240  30.966  1.00  0.00           H  
ATOM   1433 HH22 ARG    92      56.707 113.909  30.063  1.00  0.00           H  
ATOM   1434  C   ARG    92      59.573 107.096  31.029  1.00  0.00           C  
ATOM   1435  O   ARG    92      58.923 106.340  30.316  1.00  0.00           O  
ATOM   1436  N   GLY    93      59.110 107.478  32.246  1.00  0.00           N  
ATOM   1437  H   GLY    93      59.607 108.180  32.775  1.00  0.00           H  
ATOM   1438  CA  GLY    93      57.783 107.253  32.856  1.00  0.00           C  
ATOM   1439  HA2 GLY    93      57.506 108.103  33.480  1.00  0.00           H  
ATOM   1440  HA3 GLY    93      57.010 107.372  32.096  1.00  0.00           H  
ATOM   1441  C   GLY    93      57.843 105.967  33.653  1.00  0.00           C  
ATOM   1442  O   GLY    93      58.923 105.366  33.728  1.00  0.00           O  
ATOM   1443  N   VAL    94      56.637 105.589  34.133  1.00  0.00           N  
ATOM   1444  H   VAL    94      55.835 106.056  33.734  1.00  0.00           H  
ATOM   1445  CA  VAL    94      56.386 104.530  35.119  1.00  0.00           C  
ATOM   1446  HA  VAL    94      57.067 104.595  35.968  1.00  0.00           H  
ATOM   1447  CB  VAL    94      55.000 104.716  35.690  1.00  0.00           C  
ATOM   1448  HB  VAL    94      54.298 104.660  34.858  1.00  0.00           H  
ATOM   1449  CG1 VAL    94      54.629 103.797  36.839  1.00  0.00           C  
ATOM   1450 HG11 VAL    94      53.580 103.944  37.096  1.00  0.00           H  
ATOM   1451 HG12 VAL    94      54.714 102.716  36.727  1.00  0.00           H  
ATOM   1452 HG13 VAL    94      55.378 104.062  37.585  1.00  0.00           H  
ATOM   1453  CG2 VAL    94      54.925 106.220  36.217  1.00  0.00           C  
ATOM   1454 HG21 VAL    94      55.528 106.363  37.114  1.00  0.00           H  
ATOM   1455 HG22 VAL    94      55.251 107.030  35.564  1.00  0.00           H  
ATOM   1456 HG23 VAL    94      53.897 106.435  36.506  1.00  0.00           H  
ATOM   1457  C   VAL    94      56.524 103.121  34.498  1.00  0.00           C  
ATOM   1458  O   VAL    94      56.166 102.881  33.327  1.00  0.00           O  
ATOM   1459  N   VAL    95      56.909 102.087  35.191  1.00  0.00           N  
ATOM   1460  H   VAL    95      57.153 102.276  36.152  1.00  0.00           H  
ATOM   1461  CA  VAL    95      57.135 100.692  34.659  1.00  0.00           C  
ATOM   1462  HA  VAL    95      57.886 100.811  33.878  1.00  0.00           H  
ATOM   1463  CB  VAL    95      57.692  99.720  35.699  1.00  0.00           C  
ATOM   1464  HB  VAL    95      58.473 100.241  36.253  1.00  0.00           H  
ATOM   1465  CG1 VAL    95      56.568  99.417  36.711  1.00  0.00           C  
ATOM   1466 HG11 VAL    95      55.670  98.890  36.389  1.00  0.00           H  
ATOM   1467 HG12 VAL    95      57.104  98.838  37.463  1.00  0.00           H  
ATOM   1468 HG13 VAL    95      56.343 100.399  37.128  1.00  0.00           H  
ATOM   1469  CG2 VAL    95      58.437  98.508  35.192  1.00  0.00           C  
ATOM   1470 HG21 VAL    95      59.286  98.843  34.596  1.00  0.00           H  
ATOM   1471 HG22 VAL    95      58.899  97.997  36.037  1.00  0.00           H  
ATOM   1472 HG23 VAL    95      57.740  97.841  34.684  1.00  0.00           H  
ATOM   1473  C   VAL    95      55.935 100.058  33.989  1.00  0.00           C  
ATOM   1474  O   VAL    95      54.824 100.234  34.439  1.00  0.00           O  
ATOM   1475  N   ARG    96      56.151  99.314  32.861  1.00  0.00           N  
ATOM   1476  H   ARG    96      57.100  99.220  32.528  1.00  0.00           H  
ATOM   1477  CA  ARG    96      55.132  98.646  32.099  1.00  0.00           C  
ATOM   1478  HA  ARG    96      54.116  98.718  32.488  1.00  0.00           H  
ATOM   1479  CB  ARG    96      55.146  99.261  30.729  1.00  0.00           C  
ATOM   1480  HB2 ARG    96      56.197  99.487  30.547  1.00  0.00           H  
ATOM   1481  HB3 ARG    96      54.648  98.598  30.022  1.00  0.00           H  
ATOM   1482  CG  ARG    96      54.272 100.536  30.712  1.00  0.00           C  
ATOM   1483  HG2 ARG    96      53.391 100.156  31.230  1.00  0.00           H  
ATOM   1484  HG3 ARG    96      54.715 101.235  31.421  1.00  0.00           H  
ATOM   1485  CD  ARG    96      53.991 101.349  29.375  1.00  0.00           C  
ATOM   1486  HD2 ARG    96      53.325 102.184  29.590  1.00  0.00           H  
ATOM   1487  HD3 ARG    96      54.954 101.620  28.943  1.00  0.00           H  
ATOM   1488  NE  ARG    96      53.270 100.474  28.473  1.00  0.00           N  
ATOM   1489  HE  ARG    96      52.265 100.558  28.532  1.00  0.00           H  
ATOM   1490  CZ  ARG    96      53.696  99.541  27.598  1.00  0.00           C  
ATOM   1491  NH1 ARG    96      54.932  99.313  27.330  1.00  0.00           N  
ATOM   1492 HH11 ARG    96      55.556 100.038  27.653  1.00  0.00           H  
ATOM   1493 HH12 ARG    96      55.168  98.730  26.539  1.00  0.00           H  
ATOM   1494  NH2 ARG    96      52.857  98.720  27.116  1.00  0.00           N  
ATOM   1495 HH21 ARG    96      51.860  98.842  27.224  1.00  0.00           H  
ATOM   1496 HH22 ARG    96      53.143  97.835  26.721  1.00  0.00           H  
ATOM   1497  C   ARG    96      55.409  97.095  32.003  1.00  0.00           C  
ATOM   1498  O   ARG    96      56.516  96.652  32.230  1.00  0.00           O  
ATOM   1499  N   GLY    97      54.554  96.256  31.502  1.00  0.00           N  
ATOM   1500  H   GLY    97      53.736  96.592  31.015  1.00  0.00           H  
ATOM   1501  CA  GLY    97      54.872  94.811  31.234  1.00  0.00           C  
ATOM   1502  HA2 GLY    97      55.880  94.576  31.575  1.00  0.00           H  
ATOM   1503  HA3 GLY    97      54.161  94.214  31.805  1.00  0.00           H  
ATOM   1504  C   GLY    97      54.984  94.475  29.753  1.00  0.00           C  
ATOM   1505  O   GLY    97      54.918  95.340  28.836  1.00  0.00           O  
ATOM   1506  N   LEU    98      55.168  93.223  29.549  1.00  0.00           N  
ATOM   1507  H   LEU    98      55.239  92.632  30.364  1.00  0.00           H  
ATOM   1508  CA  LEU    98      55.143  92.549  28.248  1.00  0.00           C  
ATOM   1509  HA  LEU    98      55.620  93.229  27.543  1.00  0.00           H  
ATOM   1510  CB  LEU    98      55.879  91.214  28.409  1.00  0.00           C  
ATOM   1511  HB2 LEU    98      55.382  90.638  29.189  1.00  0.00           H  
ATOM   1512  HB3 LEU    98      55.763  90.686  27.463  1.00  0.00           H  
ATOM   1513  CG  LEU    98      57.323  91.258  28.955  1.00  0.00           C  
ATOM   1514  HG  LEU    98      57.284  91.649  29.972  1.00  0.00           H  
ATOM   1515  CD1 LEU    98      57.907  89.817  28.854  1.00  0.00           C  
ATOM   1516 HD11 LEU    98      58.265  89.505  27.873  1.00  0.00           H  
ATOM   1517 HD12 LEU    98      58.670  89.658  29.616  1.00  0.00           H  
ATOM   1518 HD13 LEU    98      57.069  89.152  29.066  1.00  0.00           H  
ATOM   1519  CD2 LEU    98      58.191  92.209  28.003  1.00  0.00           C  
ATOM   1520 HD21 LEU    98      57.832  93.230  28.134  1.00  0.00           H  
ATOM   1521 HD22 LEU    98      59.250  92.163  28.256  1.00  0.00           H  
ATOM   1522 HD23 LEU    98      58.099  91.856  26.975  1.00  0.00           H  
ATOM   1523  C   LEU    98      53.689  92.369  27.787  1.00  0.00           C  
ATOM   1524  O   LEU    98      52.763  91.994  28.538  1.00  0.00           O  
ATOM   1525  N   LYS    99      53.413  92.588  26.499  1.00  0.00           N  
ATOM   1526  H   LYS    99      54.245  92.813  25.973  1.00  0.00           H  
ATOM   1527  CA  LYS    99      52.127  92.307  25.835  1.00  0.00           C  
ATOM   1528  HA  LYS    99      51.757  91.308  26.064  1.00  0.00           H  
ATOM   1529  CB  LYS    99      51.111  93.432  26.053  1.00  0.00           C  
ATOM   1530  HB2 LYS    99      51.058  93.718  27.104  1.00  0.00           H  
ATOM   1531  HB3 LYS    99      51.218  94.276  25.372  1.00  0.00           H  
ATOM   1532  CG  LYS    99      49.658  93.019  25.817  1.00  0.00           C  
ATOM   1533  HG2 LYS    99      49.017  93.886  25.980  1.00  0.00           H  
ATOM   1534  HG3 LYS    99      49.559  92.698  24.780  1.00  0.00           H  
ATOM   1535  CD  LYS    99      49.154  91.892  26.715  1.00  0.00           C  
ATOM   1536  HD2 LYS    99      49.719  91.122  26.189  1.00  0.00           H  
ATOM   1537  HD3 LYS    99      49.471  92.045  27.747  1.00  0.00           H  
ATOM   1538  CE  LYS    99      47.673  91.484  26.595  1.00  0.00           C  
ATOM   1539  HE2 LYS    99      47.141  92.304  27.079  1.00  0.00           H  
ATOM   1540  HE3 LYS    99      47.412  91.498  25.537  1.00  0.00           H  
ATOM   1541  NZ  LYS    99      47.309  90.101  27.082  1.00  0.00           N  
ATOM   1542  HZ1 LYS    99      47.140  90.180  28.074  1.00  0.00           H  
ATOM   1543  HZ2 LYS    99      46.498  89.741  26.598  1.00  0.00           H  
ATOM   1544  HZ3 LYS    99      48.064  89.438  26.980  1.00  0.00           H  
ATOM   1545  C   LYS    99      52.410  92.171  24.356  1.00  0.00           C  
ATOM   1546  O   LYS    99      53.456  92.663  23.843  1.00  0.00           O  
ATOM   1547  OXT LYS    99      51.707  91.469  23.656  1.00  0.00           O  
TER    1548      LYS    99 
ATOM   1548 Cl-  Cl-   100      66.597  64.278  54.198  1.00  0.00          CL  
TER    1549      Cl-   100 
ATOM   1549 Na+  Na+   101      60.139 135.817  47.428  1.00  0.00          NA  
TER    1550      Na+   101 
ATOM   1550 Cl-  Cl-   102     110.952  81.331 100.656  1.00  0.00          CL  
TER    1551      Cl-   102 
ATOM   1551 Na+  Na+   103     101.198 108.838  92.276  1.00  0.00          NA  
TER    1552      Na+   103 
ATOM   1552 Cl-  Cl-   104      35.266 137.940  30.915  1.00  0.00          CL  
TER    1553      Cl-   104 
ATOM   1553 Na+  Na+   105       3.259  32.091 123.650  1.00  0.00          NA  
TER    1554      Na+   105 
ATOM   1554 Cl-  Cl-   106      32.309  87.667 107.081  1.00  0.00          CL  
TER    1555      Cl-   106 
ATOM   1555 Na+  Na+   107     122.747   8.859  46.785  1.00  0.00          NA  
TER    1556      Na+   107 
ATOM   1556 Cl-  Cl-   108     123.078  42.643   6.859  1.00  0.00          CL  
TER    1557      Cl-   108 
ATOM   1557 Na+  Na+   109      39.467 162.194  10.859  1.00  0.00          NA  
TER    1558      Na+   109 
ATOM   1558 Cl-  Cl-   110      14.815 124.298  89.578  1.00  0.00          CL  
TER    1559      Cl-   110 
ATOM   1559 Na+  Na+   111       7.169  30.357 105.783  1.00  0.00          NA  
TER    1560      Na+   111 
ATOM   1560 Cl-  Cl-   112      59.323  83.451  15.414  1.00  0.00          CL  
TER    1561      Cl-   112 
ATOM   1561 Na+  Na+   113      96.344 168.108   1.149  1.00  0.00          NA  
TER    1562      Na+   113 
ATOM   1562 Cl-  Cl-   114     119.361 101.003  72.660  1.00  0.00          CL  
TER    1563      Cl-   114 
ATOM   1563 Na+  Na+   115      14.941 141.213 109.492  1.00  0.00          NA  
TER    1564      Na+   115 
ATOM   1564 Cl-  Cl-   116      33.476  23.236  80.070  1.00  0.00          CL  
TER    1565      Cl-   116 
ATOM   1565 Na+  Na+   117      66.583 123.072  62.018  1.00  0.00          NA  
TER    1566      Na+   117 
ATOM   1566 Cl-  Cl-   118      99.319  48.138 102.112  1.00  0.00          CL  
TER    1567      Cl-   118 
ATOM   1567 Na+  Na+   119      33.564  52.175 109.930  1.00  0.00          NA  
TER    1568      Na+   119 
ATOM   1568 Cl-  Cl-   120      93.483  54.198  29.805  1.00  0.00          CL  
TER    1569      Cl-   120 
ATOM   1569 Na+  Na+   121      97.593 145.843  15.242  1.00  0.00          NA  
TER    1570      Na+   121 
ATOM   1570 Cl-  Cl-   122      21.303  87.164  56.673  1.00  0.00          CL  
TER    1571      Cl-   122 
ATOM   1571 Na+  Na+   123      25.972  95.593  29.806  1.00  0.00          NA  
TER    1572      Na+   123 
ATOM   1572 Cl-  Cl-   124      42.353 161.945 107.542  1.00  0.00          CL  
TER    1573      Cl-   124 
ATOM   1573 Na+  Na+   125      80.805  56.874  64.715  1.00  0.00          NA  
TER    1574      Na+   125 
ATOM   1574 Cl-  Cl-   126      11.645  27.744   3.352  1.00  0.00          CL  
TER    1575      Cl-   126 
ATOM   1575 Na+  Na+   127     114.507 167.429  71.576  1.00  0.00          NA  
TER    1576      Na+   127 
ATOM   1576 Cl-  Cl-   128     122.417 144.303  50.277  1.00  0.00          CL  
TER    1577      Cl-   128 
ATOM   1577 Na+  Na+   129      12.930  40.715  73.996  1.00  0.00          NA  
TER    1578      Na+   129 
ATOM   1578 Cl-  Cl-   130     124.057   9.505   7.581  1.00  0.00          CL  
TER    1579      Cl-   130 
ATOM   1579 Na+  Na+   131      35.803  43.275  56.698  1.00  0.00          NA  
TER    1580      Na+   131 
ATOM   1580 Cl-  Cl-   132      76.600  67.919  79.283  1.00  0.00          CL  
TER    1581      Cl-   132 
ATOM   1581 Na+  Na+   133      68.951  41.923  42.985  1.00  0.00          NA  
TER    1582      Na+   133 
ATOM   1582 Cl-  Cl-   134      57.432  36.529  60.227  1.00  0.00          CL  
TER    1583      Cl-   134 
ATOM   1583 Na+  Na+   135      60.588  74.486 115.426  1.00  0.00          NA  
TER    1584      Na+   135 
ATOM   1584 Cl-  Cl-   136     106.675 157.568  35.220  1.00  0.00          CL  
TER    1585      Cl-   136 
ATOM   1585 Na+  Na+   137     120.624 163.928  21.956  1.00  0.00          NA  
TER    1586      Na+   137 
ATOM   1586 Cl-  Cl-   138     112.182 138.379  64.960  1.00  0.00          CL  
TER    1587      Cl-   138 
ATOM   1587 Na+  Na+   139      78.095  83.049 121.447  1.00  0.00          NA  
TER    1588      Na+   139 
ATOM   1588 Cl-  Cl-   140      71.095 166.996  86.940  1.00  0.00          CL  
TER    1589      Cl-   140 
ATOM   1589 Na+  Na+   141       0.917  28.676  22.860  1.00  0.00          NA  
TER    1590      Na+   141 
ATOM   1590 Cl-  Cl-   142      22.772  93.251 101.547  1.00  0.00          CL  
TER    1591      Cl-   142 
ATOM   1591 Na+  Na+   143     118.323 109.077  83.445  1.00  0.00          NA  
TER    1592      Na+   143 
ATOM   1592 Cl-  Cl-   144      35.906  88.238  48.829  1.00  0.00          CL  
TER    1593      Cl-   144 
ATOM   1593 Na+  Na+   145      65.063 150.487  44.048  1.00  0.00          NA  
TER    1594      Na+   145 
ATOM   1594 Cl-  Cl-   146      14.995 149.489  82.537  1.00  0.00          CL  
TER    1595      Cl-   146 
ATOM   1595 Na+  Na+   147      77.407  68.830  34.275  1.00  0.00          NA  
TER    1596      Na+   147 
ATOM   1596 Cl-  Cl-   148      99.948 112.081  18.294  1.00  0.00          CL  
TER    1597      Cl-   148 
ATOM   1597 Na+  Na+   149      94.871  68.026 108.772  1.00  0.00          NA  
TER    1598      Na+   149 
ATOM   1598 Cl-  Cl-   150      44.252 130.306 101.649  1.00  0.00          CL  
TER    1599      Cl-   150 
ATOM   1599 Na+  Na+   151      77.354 158.959  23.238  1.00  0.00          NA  
TER    1600      Na+   151 
ATOM   1600 Cl-  Cl-   152      68.758  59.980  64.256  1.00  0.00          CL  
TER    1601      Cl-   152 
ATOM   1601 Na+  Na+   153      11.915  34.092 102.382  1.00  0.00          NA  
TER    1602      Na+   153 
ATOM   1602 Cl-  Cl-   154      70.415  48.472  94.845  1.00  0.00          CL  
TER    1603      Cl-   154 
ATOM   1603 Na+  Na+   155      15.696  82.552  38.052  1.00  0.00          NA  
TER    1604      Na+   155 
ATOM   1604 Cl-  Cl-   156      89.171  72.662  42.052  1.00  0.00          CL  
TER    1605      Cl-   156 
ATOM   1605 Na+  Na+   157      34.312  33.264  28.182  1.00  0.00          NA  
TER    1606      Na+   157 
ATOM   1606 Cl-  Cl-   158       4.445  34.561 102.085  1.00  0.00          CL  
TER    1607      Cl-   158 
ATOM   1607 Na+  Na+   159      12.344  88.411   8.780  1.00  0.00          NA  
TER    1608      Na+   159 
ATOM   1608 Cl-  Cl-   160      65.415 108.619  92.835  1.00  0.00          CL  
TER    1609      Cl-   160 
ATOM   1609 Na+  Na+   161       3.801 139.730  77.785  1.00  0.00          NA  
TER    1610      Na+   161 
ATOM   1610 Cl-  Cl-   162      79.675  72.048   6.050  1.00  0.00          CL  
TER    1611      Cl-   162 
ATOM   1611 Na+  Na+   163     108.782 125.746 111.431  1.00  0.00          NA  
TER    1612      Na+   163 
ATOM   1612 Cl-  Cl-   164     105.637  28.235  74.310  1.00  0.00          CL  
TER    1613      Cl-   164 
ATOM   1613 Na+  Na+   165      11.215 137.262  57.391  1.00  0.00          NA  
TER    1614      Na+   165 
ATOM   1614 Cl-  Cl-   166      54.449  68.685  38.572  1.00  0.00          CL  
TER    1615      Cl-   166 
ATOM   1615 Na+  Na+   167      13.749  81.545  81.940  1.00  0.00          NA  
TER    1616      Na+   167 
ATOM   1616 Cl-  Cl-   168      59.526   1.156  78.577  1.00  0.00          CL  
TER    1617      Cl-   168 
ATOM   1617 Na+  Na+   169     102.070  79.681  12.686  1.00  0.00          NA  
TER    1618      Na+   169 
ATOM   1618 Cl-  Cl-   170      80.427 142.610  46.349  1.00  0.00          CL  
TER    1619      Cl-   170 
ATOM   1619 Na+  Na+   171      34.756  87.785  68.640  1.00  0.00          NA  
TER    1620      Na+   171 
ATOM   1620 Cl-  Cl-   172      98.906  63.608  34.612  1.00  0.00          CL  
TER    1621      Cl-   172 
ATOM   1621 Na+  Na+   173      52.227 136.720 105.590  1.00  0.00          NA  
TER    1622      Na+   173 
ATOM   1622 Cl-  Cl-   174      95.111  44.970  80.423  1.00  0.00          CL  
TER    1623      Cl-   174 
ATOM   1623 Na+  Na+   175      14.807 134.424  82.171  1.00  0.00          NA  
TER    1624      Na+   175 
ATOM   1624 Cl-  Cl-   176      17.251 170.810  97.230  1.00  0.00          CL  
TER    1625      Cl-   176 
ATOM   1625 Na+  Na+   177      65.415 168.726  83.344  1.00  0.00          NA  
TER    1626      Na+   177 
ATOM   1626 Cl-  Cl-   178      66.964 157.084  10.395  1.00  0.00          CL  
TER    1627      Cl-   178 
ATOM   1627 Na+  Na+   179      84.872 171.038  45.826  1.00  0.00          NA  
TER    1628      Na+   179 
ATOM   1628 Cl-  Cl-   180      80.634   7.981  71.324  1.00  0.00          CL  
TER    1629      Cl-   180 
ATOM   1629 Na+  Na+   181      12.691 128.455  74.523  1.00  0.00          NA  
TER    1630      Na+   181 
ATOM   1630 Cl-  Cl-   182      40.866 162.034  33.051  1.00  0.00          CL  
TER    1631      Cl-   182 
ATOM   1631 Na+  Na+   183      65.415 139.451  87.819  1.00  0.00          NA  
TER    1632      Na+   183 
ATOM   1632 Cl-  Cl-   184      25.700 119.318 113.716  1.00  0.00          CL  
TER    1633      Cl-   184 
ATOM   1633 Na+  Na+   185      85.417  24.875  53.417  1.00  0.00          NA  
TER    1634      Na+   185 
ATOM   1634 Cl-  Cl-   186      97.482 147.557   3.650  1.00  0.00          CL  
TER    1635      Cl-   186 
ATOM   1635 Na+  Na+   187      41.244 100.803  11.061  1.00  0.00          NA  
TER    1636      Na+   187 
ATOM   1636 Cl-  Cl-   188      39.983  22.275   1.501  1.00  0.00          CL  
TER    1637      Cl-   188 
ATOM   1637 Na+  Na+   189      49.548 161.458  92.779  1.00  0.00          NA  
TER    1638      Na+   189 
ATOM   1638 Cl-  Cl-   190      95.585 141.158  59.027  1.00  0.00          CL  
TER    1639      Cl-   190 
ATOM   1639 Na+  Na+   191     119.311  59.726  95.316  1.00  0.00          NA  
TER    1640      Na+   191 
ATOM   1640 Cl-  Cl-   192      85.430 133.259  32.900  1.00  0.00          CL  
TER    1641      Cl-   192 
ATOM   1641 Na+  Na+   193      69.291  21.783  50.178  1.00  0.00          NA  
TER    1642      Na+   193 
ATOM   1642 Cl-  Cl-   194       1.350 128.279 110.558  1.00  0.00          CL  
TER    1643      Cl-   194 
ATOM   1643 Na+  Na+   195     109.433  18.942  57.175  1.00  0.00          NA  
TER    1644      Na+   195 
ATOM   1644 Cl-  Cl-   196      87.875  81.140   9.728  1.00  0.00          CL  
TER    1645      Cl-   196 
ATOM   1645 Na+  Na+   197      25.406  25.283  73.455  1.00  0.00          NA  
TER    1646      Na+   197 
ATOM   1646 Cl-  Cl-   198      83.274  21.552  47.413  1.00  0.00          CL  
TER    1647      Cl-   198 
ATOM   1647 Na+  Na+   199      53.557  28.752 119.188  1.00  0.00          NA  
TER    1648      Na+   199 
ATOM   1648 Cl-  Cl-   200      82.419  84.055 117.616  1.00  0.00          CL  
TER    1649      Cl-   200 
ATOM   1649 Na+  Na+   201     120.085  65.758  25.796  1.00  0.00          NA  
TER    1650      Na+   201 
ATOM   1650 Cl-  Cl-   202      70.595   3.726  65.726  1.00  0.00          CL  
TER    1651      Cl-   202 
ATOM   1651 Na+  Na+   203      93.167  27.286  22.689  1.00  0.00          NA  
TER    1652      Na+   203 
ATOM   1652 Cl-  Cl-   204      31.832  27.894  17.375  1.00  0.00          CL  
TER    1653      Cl-   204 
ATOM   1653 Na+  Na+   205     106.013  32.024  77.481  1.00  0.00          NA  
TER    1654      Na+   205 
ATOM   1654 Cl-  Cl-   206       7.983 128.047  67.948  1.00  0.00          CL  
TER    1655      Cl-   206 
ATOM   1655 Na+  Na+   207      31.082 118.389  83.905  1.00  0.00          NA  
TER    1656      Na+   207 
ATOM   1656 Cl-  Cl-   208       5.698 162.843  53.274  1.00  0.00          CL  
TER    1657      Cl-   208 
ATOM   1657 Na+  Na+   209     123.239 164.307 102.246  1.00  0.00          NA  
TER    1658      Na+   209 
ATOM   1658 Cl-  Cl-   210     106.760 175.326  95.968  1.00  0.00          CL  
TER    1659      Cl-   210 
ATOM   1659 Na+  Na+   211      25.903  14.790   1.273  1.00  0.00          NA  
TER    1660      Na+   211 
ATOM   1660 Cl-  Cl-   212      94.319  79.578  56.565  1.00  0.00          CL  
TER    1661      Cl-   212 
ATOM   1661 Na+  Na+   213      17.016  30.796  59.442  1.00  0.00          NA  
TER    1662      Na+   213 
ATOM   1662 Cl-  Cl-   214     123.850  95.201 124.739  1.00  0.00          CL  
TER    1663      Cl-   214 
ATOM   1663 Na+  Na+   215       4.206 137.084  22.804  1.00  0.00          NA  
TER    1664      Na+   215 
ATOM   1664 Cl-  Cl-   216      21.287  17.910  71.978  1.00  0.00          CL  
TER    1665      Cl-   216 
ATOM   1665 Na+  Na+   217      59.443 169.543  55.991  1.00  0.00          NA  
TER    1666      Na+   217 
ATOM   1666 Cl-  Cl-   218      77.095  33.839  11.780  1.00  0.00          CL  
TER    1667      Cl-   218 
ATOM   1667 Na+  Na+   219     101.387   1.798  46.654  1.00  0.00          NA  
TER    1668      Na+   219 
ATOM   1668 Cl-  Cl-   220       1.244 129.043  20.048  1.00  0.00          CL  
TER    1669      Cl-   220 
ATOM   1669 Na+  Na+   221      84.143   3.956  94.883  1.00  0.00          NA  
TER    1670      Na+   221 
ATOM   1670 Cl-  Cl-   222      76.530   0.615  86.133  1.00  0.00          CL  
TER    1671      Cl-   222 
ATOM   1671 Na+  Na+   223      32.489 122.954  69.999  1.00  0.00          NA  
TER    1672      Na+   223 
ATOM   1672 Cl-  Cl-   224      60.860 149.746  42.563  1.00  0.00          CL  
TER    1673      Cl-   224 
ATOM   1673 Na+  Na+   225      83.558 160.817 111.336  1.00  0.00          NA  
TER    1674      Na+   225 
ATOM   1674 Cl-  Cl-   226      11.619  47.655  46.738  1.00  0.00          CL  
TER    1675      Cl-   226 
ATOM   1675 Na+  Na+   227      77.875  47.702 101.034  1.00  0.00          NA  
TER    1676      Na+   227 
ATOM   1676 Cl-  Cl-   228      12.774  13.635  78.460  1.00  0.00          CL  
TER    1677      Cl-   228 
ATOM   1677 Na+  Na+   229      54.343 148.514  41.252  1.00  0.00          NA  
TER    1678      Na+   229 
ATOM   1678 Cl-  Cl-   230      45.933  88.249  55.236  1.00  0.00          CL  
TER    1679      Cl-   230 
ATOM   1679 Na+  Na+   231      28.160  90.226 114.806  1.00  0.00          NA  
TER    1680      Na+   231 
ATOM   1680 Cl-  Cl-   232      28.342  56.704  20.919  1.00  0.00          CL  
TER    1681      Cl-   232 
ATOM   1681 Na+  Na+   233      48.452 152.225  52.164  1.00  0.00          NA  
TER    1682      Na+   233 
ATOM   1682 Cl-  Cl-   234      65.216 117.026  23.332  1.00  0.00          CL  
TER    1683      Cl-   234 
ATOM   1683 Na+  Na+   235      22.567  86.324  45.035  1.00  0.00          NA  
TER    1684      Na+   235 
ATOM   1684 Cl-  Cl-   236      45.197  52.402  45.966  1.00  0.00          CL  
TER    1685      Cl-   236 
ATOM   1685 Na+  Na+   237      24.914 153.388  14.539  1.00  0.00          NA  
TER    1686      Na+   237 
ATOM   1686 Cl-  Cl-   238      76.712  62.427  71.143  1.00  0.00          CL  
TER    1687      Cl-   238 
ATOM   1687 Na+  Na+   239      87.438 136.260  54.073  1.00  0.00          NA  
TER    1688      Na+   239 
ATOM   1688 Cl-  Cl-   240     100.947  31.689 108.602  1.00  0.00          CL  
TER    1689      Cl-   240 
ATOM   1689 Na+  Na+   241     100.307 104.538  95.331  1.00  0.00          NA  
TER    1690      Na+   241 
ATOM   1690 Cl-  Cl-   242     116.506 155.409 123.496  1.00  0.00          CL  
TER    1691      Cl-   242 
ATOM   1691 Na+  Na+   243      60.422  19.225  67.399  1.00  0.00          NA  
TER    1692      Na+   243 
ATOM   1692 Cl-  Cl-   244      57.205  52.623  84.550  1.00  0.00          CL  
TER    1693      Cl-   244 
ATOM   1693 Na+  Na+   245      12.769 160.372  96.123  1.00  0.00          NA  
TER    1694      Na+   245 
ATOM   1694 Cl-  Cl-   246      35.807  41.167  20.153  1.00  0.00          CL  
TER    1695      Cl-   246 
ATOM   1695 Na+  Na+   247     119.115 148.485  44.993  1.00  0.00          NA  
TER    1696      Na+   247 
ATOM   1696 Cl-  Cl-   248      53.824 165.637  70.963  1.00  0.00          CL  
TER    1697      Cl-   248 
ATOM   1697 Na+  Na+   249      12.849  49.818  57.360  1.00  0.00          NA  
TER    1698      Na+   249 
ATOM   1698 Cl-  Cl-   250      50.673   7.185  37.387  1.00  0.00          CL  
TER    1699      Cl-   250 
ATOM   1699 Na+  Na+   251     105.704  97.555  33.744  1.00  0.00          NA  
TER    1700      Na+   251 
ATOM   1700 Cl-  Cl-   252      86.587  65.799  28.780  1.00  0.00          CL  
TER    1701      Cl-   252 
ATOM   1701 Na+  Na+   253     103.670 127.710  16.335  1.00  0.00          NA  
TER    1702      Na+   253 
ATOM   1702 Cl-  Cl-   254     114.072  92.804  73.786  1.00  0.00          CL  
TER    1703      Cl-   254 
ATOM   1703 Na+  Na+   255      23.675 127.299  57.192  1.00  0.00          NA  
TER    1704      Na+   255 
ATOM   1704 Cl-  Cl-   256      80.235 121.666 101.096  1.00  0.00          CL  
TER    1705      Cl-   256 
ATOM   1705 Na+  Na+   257     101.356  48.167  73.870  1.00  0.00          NA  
TER    1706      Na+   257 
ATOM   1706 Cl-  Cl-   258      44.430  89.692 109.589  1.00  0.00          CL  
TER    1707      Cl-   258 
ATOM   1707 Na+  Na+   259      43.214  66.346  98.254  1.00  0.00          NA  
TER    1708      Na+   259 
ATOM   1708 Cl-  Cl-   260     113.779 138.200  83.359  1.00  0.00          CL  
TER    1709      Cl-   260 
ATOM   1709 Na+  Na+   261       6.562 146.953 103.711  1.00  0.00          NA  
TER    1710      Na+   261 
ATOM   1710 Cl-  Cl-   262     105.253 129.555 104.971  1.00  0.00          CL  
TER    1711      Cl-   262 
ATOM   1711 Na+  Na+   263      55.385  79.572  86.978  1.00  0.00          NA  
TER    1712      Na+   263 
ATOM   1712 Cl-  Cl-   264     114.263 162.756 107.193  1.00  0.00          CL  
TER    1713      Cl-   264 
ATOM   1713 Na+  Na+   265      24.588   5.691  62.565  1.00  0.00          NA  
TER    1714      Na+   265 
ATOM   1714 Cl-  Cl-   266      72.872  55.201  35.839  1.00  0.00          CL  
TER    1715      Cl-   266 
ATOM   1715 Na+  Na+   267      96.056 145.130  54.970  1.00  0.00          NA  
TER    1716      Na+   267 
ATOM   1716 Cl-  Cl-   268      24.847  52.059  76.296  1.00  0.00          CL  
TER    1717      Cl-   268 
ATOM   1717 Na+  Na+   269      73.106  20.264  84.860  1.00  0.00          NA  
TER    1718      Na+   269 
ATOM   1718 Cl-  Cl-   270      80.765  91.800  50.592  1.00  0.00          CL  
TER    1719      Cl-   270 
ATOM   1719 Na+  Na+   271      45.906  50.062  55.268  1.00  0.00          NA  
TER    1720      Na+   271 
ATOM   1720 Cl-  Cl-   272      67.531 117.990  43.020  1.00  0.00          CL  
TER    1721      Cl-   272 
ATOM   1721 Na+  Na+   273      71.147  44.246  96.433  1.00  0.00          NA  
TER    1722      Na+   273 
ATOM   1722 Cl-  Cl-   274      47.671  25.504  28.761  1.00  0.00          CL  
TER    1723      Cl-   274 
ATOM   1723 Na+  Na+   275       3.745  81.050 105.510  1.00  0.00          NA  
TER    1724      Na+   275 
ATOM   1724 Cl-  Cl-   276      15.263 128.119  61.492  1.00  0.00          CL  
TER    1725      Cl-   276 
ATOM   1725 Na+  Na+   277      37.760 109.422 123.425  1.00  0.00          NA  
TER    1726      Na+   277 
ATOM   1726 Cl-  Cl-   278      47.037 139.037  52.622  1.00  0.00          CL  
TER    1727      Cl-   278 
ATOM   1727 Na+  Na+   279      37.681 154.877  69.680  1.00  0.00          NA  
TER    1728      Na+   279 
ATOM   1728 Cl-  Cl-   280      95.172  11.153 123.102  1.00  0.00          CL  
TER    1729      Cl-   280 
ATOM   1729 Na+  Na+   281      57.664  62.778  46.181  1.00  0.00          NA  
TER    1730      Na+   281 
ATOM   1730 Cl-  Cl-   282      38.709 144.564 104.853  1.00  0.00          CL  
TER    1731      Cl-   282 
ATOM   1731 Na+  Na+   283      69.833 157.537  27.163  1.00  0.00          NA  
TER    1732      Na+   283 
ATOM   1732 Cl-  Cl-   284      17.990  95.626  33.384  1.00  0.00          CL  
TER    1733      Cl-   284 
ATOM   1733  O   WAT   285      99.407 127.054  38.649  1.00  0.00           O  
ATOM   1734  H1  WAT   285      99.654 127.969  38.779  1.00  0.00           H  
ATOM   1735  H2  WAT   285     100.098 126.696  38.092  1.00  0.00           H  
TER    1737      WAT   285 
ATOM   1737  O   WAT   286      93.319 107.535  98.075  1.00  0.00           O  
ATOM   1738  H1  WAT   286      92.433 107.857  97.909  1.00  0.00           H  
ATOM   1739  H2  WAT   286      93.841 107.886  97.353  1.00  0.00           H  
TER    1741      WAT   286 
ATOM   1741  O   WAT   287      63.970  61.248  48.107  1.00  0.00           O  
ATOM   1742  H1  WAT   287      63.517  60.795  48.818  1.00  0.00           H  
ATOM   1743  H2  WAT   287      64.459  61.946  48.542  1.00  0.00           H  
TER    1745      WAT   287 
ATOM   1745  O   WAT   288      40.378  36.318  26.158  1.00  0.00           O  
ATOM   1746  H1  WAT   288      40.522  35.373  26.219  1.00  0.00           H  
ATOM   1747  H2  WAT   288      40.875  36.684  26.889  1.00  0.00           H  
TER    1749      WAT   288 
ATOM   1749  O   WAT   289      82.998  58.105  97.204  1.00  0.00           O  
ATOM   1750  H1  WAT   289      82.733  58.277  96.301  1.00  0.00           H  
ATOM   1751  H2  WAT   289      83.675  58.758  97.383  1.00  0.00           H  
TER    1753      WAT   289 
ATOM   1753  O   WAT   290      93.851  89.773  76.370  1.00  0.00           O  
ATOM   1754  H1  WAT   290      94.183  89.751  75.473  1.00  0.00           H  
ATOM   1755  H2  WAT   290      93.947  88.873  76.682  1.00  0.00           H  
TER    1757      WAT   290 
ATOM   1757  O   WAT   291      51.083 118.181 106.751  1.00  0.00           O  
ATOM   1758  H1  WAT   291      50.553 118.462 107.497  1.00  0.00           H  
ATOM   1759  H2  WAT   291      50.497 118.261 105.998  1.00  0.00           H  
TER    1761      WAT   291 
ATOM   1761  O   WAT   292      61.534 149.283  15.327  1.00  0.00           O  
ATOM   1762  H1  WAT   292      61.081 149.993  15.781  1.00  0.00           H  
ATOM   1763  H2  WAT   292      60.832 148.739  14.971  1.00  0.00           H  
TER    1765      WAT   292 
ATOM   1765  O   WAT   293      69.435 162.517 101.137  1.00  0.00           O  
ATOM   1766  H1  WAT   293      70.166 163.134 101.102  1.00  0.00           H  
ATOM   1767  H2  WAT   293      69.421 162.215 102.045  1.00  0.00           H  
TER    1769      WAT   293 
ATOM   1769  O   WAT   294      41.341 157.606 106.818  1.00  0.00           O  
ATOM   1770  H1  WAT   294      41.392 158.122 107.623  1.00  0.00           H  
ATOM   1771  H2  WAT   294      42.251 157.390 106.614  1.00  0.00           H  
TER    1773      WAT   294 
ATOM   1773  O   WAT   295     109.357  36.822  73.634  1.00  0.00           O  
ATOM   1774  H1  WAT   295     108.837  36.056  73.390  1.00  0.00           H  
ATOM   1775  H2  WAT   295     110.163  36.458  74.001  1.00  0.00           H  
TER    1777      WAT   295 
ATOM   1777  O   WAT   296      63.411 159.346   0.059  1.00  0.00           O  
ATOM   1778  H1  WAT   296      63.497 159.898   0.836  1.00  0.00           H  
ATOM   1779  H2  WAT   296      63.285 158.463   0.407  1.00  0.00           H  
TER    1781      WAT   296 
ATOM   1781  O   WAT   297      16.110  87.621  84.210  1.00  0.00           O  
ATOM   1782  H1  WAT   297      16.437  87.400  85.082  1.00  0.00           H  
ATOM   1783  H2  WAT   297      15.835  86.783  83.838  1.00  0.00           H  
TER    1785      WAT   297 
ATOM   1785  O   WAT   298      26.509 156.525   1.106  1.00  0.00           O  
ATOM   1786  H1  WAT   298      26.904 157.394   1.034  1.00  0.00           H  
ATOM   1787  H2  WAT   298      27.139 156.017   1.618  1.00  0.00           H  
TER    1789      WAT   298 
ATOM   1789  O   WAT   299      19.943  53.577 112.641  1.00  0.00           O  
ATOM   1790  H1  WAT   299      20.054  54.113 113.427  1.00  0.00           H  
ATOM   1791  H2  WAT   299      20.029  54.196 111.916  1.00  0.00           H  
TER    1793      WAT   299 
ATOM   1793  O   WAT   300      14.935  24.607  51.600  1.00  0.00           O  
ATOM   1794  H1  WAT   300      14.439  23.804  51.441  1.00  0.00           H  
ATOM   1795  H2  WAT   300      15.851  24.348  51.495  1.00  0.00           H  
TER    1797      WAT   300 
ATOM   1797  O   WAT   301      28.989 115.120  89.952  1.00  0.00           O  
ATOM   1798  H1  WAT   301      29.590 115.076  90.696  1.00  0.00           H  
ATOM   1799  H2  WAT   301      29.180 114.332  89.443  1.00  0.00           H  
TER    1801      WAT   301 
ATOM   1801  O   WAT   302      40.221  68.621  93.659  1.00  0.00           O  
ATOM   1802  H1  WAT   302      39.692  69.092  93.015  1.00  0.00           H  
ATOM   1803  H2  WAT   302      39.620  67.980  94.039  1.00  0.00           H  
TER    1805      WAT   302 
ATOM   1805  O   WAT   303      68.488 131.541  52.383  1.00  0.00           O  
ATOM   1806  H1  WAT   303      67.867 131.278  53.062  1.00  0.00           H  
ATOM   1807  H2  WAT   303      69.312 131.124  52.637  1.00  0.00           H  
TER    1809      WAT   303 
ATOM   1809  O   WAT   304      58.009  16.047  80.551  1.00  0.00           O  
ATOM   1810  H1  WAT   304      57.392  15.398  80.888  1.00  0.00           H  
ATOM   1811  H2  WAT   304      57.457  16.765  80.241  1.00  0.00           H  
TER    1813      WAT   304 
ATOM   1813  O   WAT   305      34.647 131.727  50.273  1.00  0.00           O  
ATOM   1814  H1  WAT   305      34.106 131.833  49.490  1.00  0.00           H  
ATOM   1815  H2  WAT   305      34.260 130.980  50.731  1.00  0.00           H  
TER    1817      WAT   305 
ATOM   1817  O   WAT   306       3.448  42.249   6.806  1.00  0.00           O  
ATOM   1818  H1  WAT   306       2.789  42.942   6.846  1.00  0.00           H  
ATOM   1819  H2  WAT   306       3.392  41.815   7.658  1.00  0.00           H  
TER    1821      WAT   306 
ATOM   1821  O   WAT   307      59.357  13.008  70.567  1.00  0.00           O  
ATOM   1822  H1  WAT   307      60.043  12.606  70.033  1.00  0.00           H  
ATOM   1823  H2  WAT   307      58.539  12.711  70.169  1.00  0.00           H  
TER    1825      WAT   307 
ATOM   1825  O   WAT   308      67.036 100.771  62.315  1.00  0.00           O  
ATOM   1826  H1  WAT   308      67.220  99.861  62.548  1.00  0.00           H  
ATOM   1827  H2  WAT   308      66.137 100.756  61.985  1.00  0.00           H  
TER    1829      WAT   308 
ATOM   1829  O   WAT   309      77.868 111.978  73.546  1.00  0.00           O  
ATOM   1830  H1  WAT   309      77.855 111.876  72.594  1.00  0.00           H  
ATOM   1831  H2  WAT   309      78.628 111.470  73.831  1.00  0.00           H  
TER    1833      WAT   309 
ATOM   1833  O   WAT   310      57.754 144.332  99.916  1.00  0.00           O  
ATOM   1834  H1  WAT   310      56.825 144.250 100.128  1.00  0.00           H  
ATOM   1835  H2  WAT   310      58.187 143.697 100.487  1.00  0.00           H  
TER    1837      WAT   310 
ATOM   1837  O   WAT   311       1.112   6.346  20.587  1.00  0.00           O  
ATOM   1838  H1  WAT   311       0.667   5.601  20.991  1.00  0.00           H  
ATOM   1839  H2  WAT   311       0.824   7.103  21.097  1.00  0.00           H  
TER    1841      WAT   311 
ATOM   1841  O   WAT   312       5.844 143.450  78.456  1.00  0.00           O  
ATOM   1842  H1  WAT   312       5.117 142.850  78.285  1.00  0.00           H  
ATOM   1843  H2  WAT   312       6.313 143.501  77.623  1.00  0.00           H  
TER    1845      WAT   312 
ATOM   1845  O   WAT   313      39.887  19.457  49.146  1.00  0.00           O  
ATOM   1846  H1  WAT   313      40.497  19.925  48.575  1.00  0.00           H  
ATOM   1847  H2  WAT   313      39.088  19.983  49.123  1.00  0.00           H  
TER    1849      WAT   313 
ATOM   1849  O   WAT   314       9.680  59.334  47.718  1.00  0.00           O  
ATOM   1850  H1  WAT   314      10.484  59.014  48.128  1.00  0.00           H  
ATOM   1851  H2  WAT   314       9.439  60.105  48.231  1.00  0.00           H  
TER    1853      WAT   314 
ATOM   1853  O   WAT   315      73.549  28.998  10.933  1.00  0.00           O  
ATOM   1854  H1  WAT   315      74.279  28.684  11.466  1.00  0.00           H  
ATOM   1855  H2  WAT   315      73.949  29.605  10.311  1.00  0.00           H  
TER    1857      WAT   315 
ATOM   1857  O   WAT   316      12.815  22.392  50.306  1.00  0.00           O  
ATOM   1858  H1  WAT   316      13.357  22.541  49.531  1.00  0.00           H  
ATOM   1859  H2  WAT   316      12.351  23.218  50.437  1.00  0.00           H  
TER    1861      WAT   316 
ATOM   1861  O   WAT   317     117.150  58.503  54.420  1.00  0.00           O  
ATOM   1862  H1  WAT   317     117.407  58.596  53.503  1.00  0.00           H  
ATOM   1863  H2  WAT   317     117.809  57.920  54.797  1.00  0.00           H  
TER    1865      WAT   317 
ATOM   1865  O   WAT   318     117.852  45.965 100.189  1.00  0.00           O  
ATOM   1866  H1  WAT   318     117.745  46.097  99.247  1.00  0.00           H  
ATOM   1867  H2  WAT   318     118.496  45.260 100.260  1.00  0.00           H  
TER    1869      WAT   318 
ATOM   1869  O   WAT   319      95.537 145.795  82.983  1.00  0.00           O  
ATOM   1870  H1  WAT   319      95.852 145.277  82.243  1.00  0.00           H  
ATOM   1871  H2  WAT   319      94.583 145.777  82.899  1.00  0.00           H  
TER    1873      WAT   319 
ATOM   1873  O   WAT   320      91.560 127.599  77.602  1.00  0.00           O  
ATOM   1874  H1  WAT   320      91.964 128.425  77.334  1.00  0.00           H  
ATOM   1875  H2  WAT   320      90.621 127.746  77.492  1.00  0.00           H  
TER    1877      WAT   320 
ATOM   1877  O   WAT   321      68.401 147.608  21.580  1.00  0.00           O  
ATOM   1878  H1  WAT   321      68.544 148.460  21.169  1.00  0.00           H  
ATOM   1879  H2  WAT   321      69.249 147.169  21.524  1.00  0.00           H  
TER    1881      WAT   321 
ATOM   1881  O   WAT   322      40.763   3.916 102.772  1.00  0.00           O  
ATOM   1882  H1  WAT   322      41.185   3.945 101.913  1.00  0.00           H  
ATOM   1883  H2  WAT   322      41.052   4.717 103.208  1.00  0.00           H  
TER    1885      WAT   322 
ATOM   1885  O   WAT   323       8.012  21.194  27.024  1.00  0.00           O  
ATOM   1886  H1  WAT   323       7.881  20.706  27.838  1.00  0.00           H  
ATOM   1887  H2  WAT   323       7.925  20.536  26.334  1.00  0.00           H  
TER    1889      WAT   323 
ATOM   1889  O   WAT   324      76.103   2.839 121.425  1.00  0.00           O  
ATOM   1890  H1  WAT   324      75.908   3.724 121.118  1.00  0.00           H  
ATOM   1891  H2  WAT   324      75.693   2.790 122.288  1.00  0.00           H  
TER    1893      WAT   324 
ATOM   1893  O   WAT   325     103.530  81.770  50.689  1.00  0.00           O  
ATOM   1894  H1  WAT   325     104.067  81.824  51.480  1.00  0.00           H  
ATOM   1895  H2  WAT   325     103.571  82.649  50.311  1.00  0.00           H  
TER    1897      WAT   325 
ATOM   1897  O   WAT   326      60.544  78.267  28.566  1.00  0.00           O  
ATOM   1898  H1  WAT   326      61.490  78.340  28.690  1.00  0.00           H  
ATOM   1899  H2  WAT   326      60.447  77.798  27.737  1.00  0.00           H  
TER    1901      WAT   326 
ATOM   1901  O   WAT   327     117.983  74.172 124.197  1.00  0.00           O  
ATOM   1902  H1  WAT   327     117.735  75.094 124.130  1.00  0.00           H  
ATOM   1903  H2  WAT   327     118.503  74.006 123.411  1.00  0.00           H  
TER    1905      WAT   327 
ATOM   1905  O   WAT   328      65.626 110.550  56.283  1.00  0.00           O  
ATOM   1906  H1  WAT   328      65.039 110.372  55.549  1.00  0.00           H  
ATOM   1907  H2  WAT   328      65.388 111.431  56.572  1.00  0.00           H  
TER    1909      WAT   328 
ATOM   1909  O   WAT   329      14.548 160.626  71.503  1.00  0.00           O  
ATOM   1910  H1  WAT   329      14.656 160.843  70.577  1.00  0.00           H  
ATOM   1911  H2  WAT   329      14.419 161.470  71.934  1.00  0.00           H  
TER    1913      WAT   329 
ATOM   1913  O   WAT   330      34.632 132.944   5.017  1.00  0.00           O  
ATOM   1914  H1  WAT   330      35.458 132.636   5.392  1.00  0.00           H  
ATOM   1915  H2  WAT   330      34.058 133.069   5.773  1.00  0.00           H  
TER    1917      WAT   330 
ATOM   1917  O   WAT   331      88.504  87.597  68.387  1.00  0.00           O  
ATOM   1918  H1  WAT   331      89.021  87.675  69.189  1.00  0.00           H  
ATOM   1919  H2  WAT   331      89.130  87.759  67.681  1.00  0.00           H  
TER    1921      WAT   331 
ATOM   1921  O   WAT   332      86.533   3.972  55.929  1.00  0.00           O  
ATOM   1922  H1  WAT   332      85.989   3.694  55.192  1.00  0.00           H  
ATOM   1923  H2  WAT   332      85.998   3.792  56.702  1.00  0.00           H  
TER    1925      WAT   332 
ATOM   1925  O   WAT   333      77.601 121.383  22.547  1.00  0.00           O  
ATOM   1926  H1  WAT   333      78.222 120.798  22.981  1.00  0.00           H  
ATOM   1927  H2  WAT   333      76.905 121.513  23.191  1.00  0.00           H  
TER    1929      WAT   333 
ATOM   1929  O   WAT   334      66.110   7.081  82.084  1.00  0.00           O  
ATOM   1930  H1  WAT   334      65.524   7.530  81.474  1.00  0.00           H  
ATOM   1931  H2  WAT   334      65.642   6.280  82.319  1.00  0.00           H  
TER    1933      WAT   334 
ATOM   1933  O   WAT   335     116.870  37.062  82.484  1.00  0.00           O  
ATOM   1934  H1  WAT   335     116.856  36.207  82.054  1.00  0.00           H  
ATOM   1935  H2  WAT   335     117.752  37.132  82.849  1.00  0.00           H  
TER    1937      WAT   335 
ATOM   1937  O   WAT   336      41.597   9.452 113.205  1.00  0.00           O  
ATOM   1938  H1  WAT   336      40.928   9.950 112.734  1.00  0.00           H  
ATOM   1939  H2  WAT   336      41.371   8.536 113.042  1.00  0.00           H  
TER    1941      WAT   336 
ATOM   1941  O   WAT   337      84.699 139.714  37.991  1.00  0.00           O  
ATOM   1942  H1  WAT   337      85.550 139.688  38.428  1.00  0.00           H  
ATOM   1943  H2  WAT   337      84.530 138.806  37.740  1.00  0.00           H  
TER    1945      WAT   337 
ATOM   1945  O   WAT   338      82.415  38.356  28.489  1.00  0.00           O  
ATOM   1946  H1  WAT   338      81.746  38.919  28.099  1.00  0.00           H  
ATOM   1947  H2  WAT   338      83.245  38.739  28.207  1.00  0.00           H  
TER    1949      WAT   338 
ATOM   1949  O   WAT   339      24.493  96.903 120.554  1.00  0.00           O  
ATOM   1950  H1  WAT   339      24.548  97.857 120.505  1.00  0.00           H  
ATOM   1951  H2  WAT   339      25.302  96.595 120.144  1.00  0.00           H  
TER    1953      WAT   339 
ATOM   1953  O   WAT   340     109.768 135.171  14.679  1.00  0.00           O  
ATOM   1954  H1  WAT   340     110.577 135.637  14.468  1.00  0.00           H  
ATOM   1955  H2  WAT   340     109.976 134.676  15.471  1.00  0.00           H  
TER    1957      WAT   340 
ATOM   1957  O   WAT   341      97.621  56.680  90.916  1.00  0.00           O  
ATOM   1958  H1  WAT   341      96.767  57.076  90.744  1.00  0.00           H  
ATOM   1959  H2  WAT   341      98.157  57.401  91.246  1.00  0.00           H  
TER    1961      WAT   341 
ATOM   1961  O   WAT   342      37.767 166.460 102.889  1.00  0.00           O  
ATOM   1962  H1  WAT   342      38.617 166.316 102.472  1.00  0.00           H  
ATOM   1963  H2  WAT   342      37.956 166.448 103.828  1.00  0.00           H  
TER    1965      WAT   342 
ATOM   1965  O   WAT   343     120.481  26.284  13.635  1.00  0.00           O  
ATOM   1966  H1  WAT   343     120.066  26.913  13.044  1.00  0.00           H  
ATOM   1967  H2  WAT   343     119.934  25.501  13.573  1.00  0.00           H  
TER    1969      WAT   343 
ATOM   1969  O   WAT   344      74.732 166.183  26.231  1.00  0.00           O  
ATOM   1970  H1  WAT   344      74.397 165.569  26.885  1.00  0.00           H  
ATOM   1971  H2  WAT   344      73.949 166.526  25.802  1.00  0.00           H  
TER    1973      WAT   344 
ATOM   1973  O   WAT   345      61.291  60.447  65.834  1.00  0.00           O  
ATOM   1974  H1  WAT   345      61.768  61.166  65.420  1.00  0.00           H  
ATOM   1975  H2  WAT   345      61.251  59.767  65.162  1.00  0.00           H  
TER    1977      WAT   345 
ATOM   1977  O   WAT   346      11.307  63.851  78.698  1.00  0.00           O  
ATOM   1978  H1  WAT   346      10.736  63.653  77.955  1.00  0.00           H  
ATOM   1979  H2  WAT   346      10.794  63.604  79.467  1.00  0.00           H  
TER    1981      WAT   346 
ATOM   1981  O   WAT   347      91.291  93.200 111.066  1.00  0.00           O  
ATOM   1982  H1  WAT   347      90.953  94.072 111.270  1.00  0.00           H  
ATOM   1983  H2  WAT   347      91.070  93.067 110.145  1.00  0.00           H  
TER    1985      WAT   347 
ATOM   1985  O   WAT   348      73.472 148.356  62.588  1.00  0.00           O  
ATOM   1986  H1  WAT   348      73.400 147.762  63.335  1.00  0.00           H  
ATOM   1987  H2  WAT   348      72.879 149.078  62.797  1.00  0.00           H  
TER    1989      WAT   348 
ATOM   1989  O   WAT   349      92.227 130.202  38.812  1.00  0.00           O  
ATOM   1990  H1  WAT   349      93.076 129.910  39.144  1.00  0.00           H  
ATOM   1991  H2  WAT   349      92.277 130.060  37.867  1.00  0.00           H  
TER    1993      WAT   349 
ATOM   1993  O   WAT   350     104.523  31.293  67.244  1.00  0.00           O  
ATOM   1994  H1  WAT   350     105.380  30.963  67.511  1.00  0.00           H  
ATOM   1995  H2  WAT   350     103.897  30.701  67.662  1.00  0.00           H  
TER    1997      WAT   350 
ATOM   1997  O   WAT   351      73.423  17.694  30.715  1.00  0.00           O  
ATOM   1998  H1  WAT   351      73.019  18.554  30.594  1.00  0.00           H  
ATOM   1999  H2  WAT   351      74.361  17.855  30.618  1.00  0.00           H  
TER    2001      WAT   351 
ATOM   2001  O   WAT   352      63.676 135.211  88.816  1.00  0.00           O  
ATOM   2002  H1  WAT   352      63.600 135.402  89.750  1.00  0.00           H  
ATOM   2003  H2  WAT   352      64.598 134.982  88.693  1.00  0.00           H  
TER    2005      WAT   352 
ATOM   2005  O   WAT   353      33.297 108.821  68.813  1.00  0.00           O  
ATOM   2006  H1  WAT   353      33.733 108.210  68.220  1.00  0.00           H  
ATOM   2007  H2  WAT   353      33.850 109.602  68.802  1.00  0.00           H  
TER    2009      WAT   353 
ATOM   2009  O   WAT   354     109.350  27.913  92.791  1.00  0.00           O  
ATOM   2010  H1  WAT   354     110.062  28.068  93.411  1.00  0.00           H  
ATOM   2011  H2  WAT   354     109.001  28.784  92.604  1.00  0.00           H  
TER    2013      WAT   354 
ATOM   2013  O   WAT   355       8.190 165.180   9.798  1.00  0.00           O  
ATOM   2014  H1  WAT   355       8.858 165.847   9.961  1.00  0.00           H  
ATOM   2015  H2  WAT   355       8.243 165.012   8.857  1.00  0.00           H  
TER    2017      WAT   355 
ATOM   2017  O   WAT   356      72.667 167.153  24.182  1.00  0.00           O  
ATOM   2018  H1  WAT   356      72.894 168.052  24.420  1.00  0.00           H  
ATOM   2019  H2  WAT   356      72.490 167.192  23.242  1.00  0.00           H  
TER    2021      WAT   356 
ATOM   2021  O   WAT   357      81.795  65.496  28.351  1.00  0.00           O  
ATOM   2022  H1  WAT   357      80.989  65.501  27.834  1.00  0.00           H  
ATOM   2023  H2  WAT   357      81.847  66.377  28.722  1.00  0.00           H  
TER    2025      WAT   357 
ATOM   2025  O   WAT   358      14.683  87.666  92.143  1.00  0.00           O  
ATOM   2026  H1  WAT   358      14.677  88.617  92.251  1.00  0.00           H  
ATOM   2027  H2  WAT   358      15.611  87.430  92.151  1.00  0.00           H  
TER    2029      WAT   358 
ATOM   2029  O   WAT   359     123.659 140.258  50.809  1.00  0.00           O  
ATOM   2030  H1  WAT   359     123.748 140.673  51.666  1.00  0.00           H  
ATOM   2031  H2  WAT   359     123.948 140.927  50.188  1.00  0.00           H  
TER    2033      WAT   359 
ATOM   2033  O   WAT   360      26.252 135.711  10.399  1.00  0.00           O  
ATOM   2034  H1  WAT   360      25.551 135.889   9.772  1.00  0.00           H  
ATOM   2035  H2  WAT   360      25.939 134.958  10.900  1.00  0.00           H  
TER    2037      WAT   360 
ATOM   2037  O   WAT   361      20.078 176.829 111.300  1.00  0.00           O  
ATOM   2038  H1  WAT   361      20.946 176.596 110.969  1.00  0.00           H  
ATOM   2039  H2  WAT   361      19.696 175.997 111.579  1.00  0.00           H  
TER    2041      WAT   361 
ATOM   2041  O   WAT   362     115.423  15.128  54.085  1.00  0.00           O  
ATOM   2042  H1  WAT   362     115.205  14.319  54.548  1.00  0.00           H  
ATOM   2043  H2  WAT   362     116.366  15.068  53.929  1.00  0.00           H  
TER    2045      WAT   362 
ATOM   2045  O   WAT   363       9.602 160.699  34.150  1.00  0.00           O  
ATOM   2046  H1  WAT   363       9.823 160.126  34.884  1.00  0.00           H  
ATOM   2047  H2  WAT   363       8.868 160.263  33.718  1.00  0.00           H  
TER    2049      WAT   363 
ATOM   2049  O   WAT   364     108.894 134.656   3.903  1.00  0.00           O  
ATOM   2050  H1  WAT   364     108.008 135.004   3.806  1.00  0.00           H  
ATOM   2051  H2  WAT   364     109.464 135.368   3.612  1.00  0.00           H  
TER    2053      WAT   364 
ATOM   2053  O   WAT   365     106.368 147.488  94.711  1.00  0.00           O  
ATOM   2054  H1  WAT   365     106.009 146.610  94.842  1.00  0.00           H  
ATOM   2055  H2  WAT   365     106.764 147.713  95.553  1.00  0.00           H  
TER    2057      WAT   365 
ATOM   2057  O   WAT   366      49.081  97.901  97.672  1.00  0.00           O  
ATOM   2058  H1  WAT   366      49.692  97.229  97.972  1.00  0.00           H  
ATOM   2059  H2  WAT   366      48.951  97.710  96.743  1.00  0.00           H  
TER    2061      WAT   366 
ATOM   2061  O   WAT   367     112.203 106.004 105.975  1.00  0.00           O  
ATOM   2062  H1  WAT   367     113.125 105.888 106.203  1.00  0.00           H  
ATOM   2063  H2  WAT   367     111.770 105.226 106.327  1.00  0.00           H  
TER    2065      WAT   367 
ATOM   2065  O   WAT   368      79.053 160.588 109.274  1.00  0.00           O  
ATOM   2066  H1  WAT   368      78.140 160.422 109.506  1.00  0.00           H  
ATOM   2067  H2  WAT   368      79.445 159.718 109.203  1.00  0.00           H  
TER    2069      WAT   368 
ATOM   2069  O   WAT   369       6.012 105.961  29.528  1.00  0.00           O  
ATOM   2070  H1  WAT   369       5.165 105.903  29.084  1.00  0.00           H  
ATOM   2071  H2  WAT   369       6.399 105.092  29.418  1.00  0.00           H  
TER    2073      WAT   369 
ATOM   2073  O   WAT   370      31.502 132.493  36.257  1.00  0.00           O  
ATOM   2074  H1  WAT   370      32.331 132.837  35.923  1.00  0.00           H  
ATOM   2075  H2  WAT   370      31.229 131.850  35.603  1.00  0.00           H  
TER    2077      WAT   370 
ATOM   2077  O   WAT   371     123.478 114.483  83.273  1.00  0.00           O  
ATOM   2078  H1  WAT   371     124.270 114.946  83.001  1.00  0.00           H  
ATOM   2079  H2  WAT   371     123.733 113.560  83.288  1.00  0.00           H  
TER    2081      WAT   371 
ATOM   2081  O   WAT   372     100.822 147.740 110.308  1.00  0.00           O  
ATOM   2082  H1  WAT   372     101.595 148.112 110.733  1.00  0.00           H  
ATOM   2083  H2  WAT   372     100.497 147.088 110.930  1.00  0.00           H  
TER    2085      WAT   372 
ATOM   2085  O   WAT   373      72.450  24.191   7.455  1.00  0.00           O  
ATOM   2086  H1  WAT   373      73.397  24.237   7.584  1.00  0.00           H  
ATOM   2087  H2  WAT   373      72.081  24.391   8.315  1.00  0.00           H  
TER    2089      WAT   373 
ATOM   2089  O   WAT   374      48.724  38.017  72.026  1.00  0.00           O  
ATOM   2090  H1  WAT   374      49.668  37.943  72.165  1.00  0.00           H  
ATOM   2091  H2  WAT   374      48.513  38.914  72.283  1.00  0.00           H  
TER    2093      WAT   374 
ATOM   2093  O   WAT   375      66.026 106.454   5.192  1.00  0.00           O  
ATOM   2094  H1  WAT   375      66.288 105.577   5.472  1.00  0.00           H  
ATOM   2095  H2  WAT   375      65.225 106.633   5.684  1.00  0.00           H  
TER    2097      WAT   375 
ATOM   2097  O   WAT   376      71.817  90.691 120.682  1.00  0.00           O  
ATOM   2098  H1  WAT   376      72.403  90.381 121.372  1.00  0.00           H  
ATOM   2099  H2  WAT   376      72.049  91.612 120.566  1.00  0.00           H  
TER    2101      WAT   376 
ATOM   2101  O   WAT   377      25.536  23.677  67.045  1.00  0.00           O  
ATOM   2102  H1  WAT   377      24.622  23.492  67.259  1.00  0.00           H  
ATOM   2103  H2  WAT   377      25.538  24.597  66.778  1.00  0.00           H  
TER    2105      WAT   377 
ATOM   2105  O   WAT   378     101.224   6.839 114.822  1.00  0.00           O  
ATOM   2106  H1  WAT   378     100.928   5.951 114.621  1.00  0.00           H  
ATOM   2107  H2  WAT   378     100.607   7.407 114.361  1.00  0.00           H  
TER    2109      WAT   378 
ATOM   2109  O   WAT   379      15.820  17.929  13.222  1.00  0.00           O  
ATOM   2110  H1  WAT   379      14.982  17.477  13.318  1.00  0.00           H  
ATOM   2111  H2  WAT   379      15.741  18.406  12.396  1.00  0.00           H  
TER    2113      WAT   379 
ATOM   2113  O   WAT   380      43.680  64.052  97.988  1.00  0.00           O  
ATOM   2114  H1  WAT   380      44.256  63.780  98.702  1.00  0.00           H  
ATOM   2115  H2  WAT   380      43.236  63.248  97.719  1.00  0.00           H  
TER    2117      WAT   380 
ATOM   2117  O   WAT   381     116.801  16.799 118.617  1.00  0.00           O  
ATOM   2118  H1  WAT   381     117.031  16.796 117.688  1.00  0.00           H  
ATOM   2119  H2  WAT   381     117.532  17.247 119.043  1.00  0.00           H  
TER    2121      WAT   381 
ATOM   2121  O   WAT   382      48.458 144.264   6.425  1.00  0.00           O  
ATOM   2122  H1  WAT   382      48.695 144.928   7.073  1.00  0.00           H  
ATOM   2123  H2  WAT   382      48.642 143.431   6.859  1.00  0.00           H  
TER    2125      WAT   382 
ATOM   2125  O   WAT   383      34.244  92.617  92.333  1.00  0.00           O  
ATOM   2126  H1  WAT   383      35.163  92.836  92.492  1.00  0.00           H  
ATOM   2127  H2  WAT   383      34.010  92.030  93.052  1.00  0.00           H  
TER    2129      WAT   383 
ATOM   2129  O   WAT   384      98.199 100.114  73.742  1.00  0.00           O  
ATOM   2130  H1  WAT   384      97.686 100.586  74.399  1.00  0.00           H  
ATOM   2131  H2  WAT   384      98.210 100.697  72.983  1.00  0.00           H  
TER    2133      WAT   384 
ATOM   2133  O   WAT   385      39.255  41.509 119.828  1.00  0.00           O  
ATOM   2134  H1  WAT   385      40.197  41.533 119.657  1.00  0.00           H  
ATOM   2135  H2  WAT   385      38.862  41.932 119.064  1.00  0.00           H  
TER    2137      WAT   385 
ATOM   2137  O   WAT   386      13.687 156.589  65.784  1.00  0.00           O  
ATOM   2138  H1  WAT   386      14.456 156.185  65.383  1.00  0.00           H  
ATOM   2139  H2  WAT   386      13.898 156.633  66.717  1.00  0.00           H  
TER    2141      WAT   386 
ATOM   2141  O   WAT   387      58.955  56.852 105.154  1.00  0.00           O  
ATOM   2142  H1  WAT   387      58.949  56.060 105.691  1.00  0.00           H  
ATOM   2143  H2  WAT   387      59.833  56.875 104.772  1.00  0.00           H  
TER    2145      WAT   387 
ATOM   2145  O   WAT   388      13.479 121.930  87.852  1.00  0.00           O  
ATOM   2146  H1  WAT   388      13.555 122.200  86.936  1.00  0.00           H  
ATOM   2147  H2  WAT   388      13.752 122.700  88.352  1.00  0.00           H  
TER    2149      WAT   388 
ATOM   2149  O   WAT   389      23.960 137.141  68.888  1.00  0.00           O  
ATOM   2150  H1  WAT   389      24.346 137.903  69.321  1.00  0.00           H  
ATOM   2151  H2  WAT   389      23.276 136.845  69.490  1.00  0.00           H  
TER    2153      WAT   389 
ATOM   2153  O   WAT   390      24.714 130.256  26.974  1.00  0.00           O  
ATOM   2154  H1  WAT   390      24.119 129.541  27.199  1.00  0.00           H  
ATOM   2155  H2  WAT   390      24.270 131.044  27.287  1.00  0.00           H  
TER    2157      WAT   390 
ATOM   2157  O   WAT   391      35.435 134.124 119.164  1.00  0.00           O  
ATOM   2158  H1  WAT   391      36.263 133.694 118.949  1.00  0.00           H  
ATOM   2159  H2  WAT   391      35.361 134.833 118.526  1.00  0.00           H  
TER    2161      WAT   391 
ATOM   2161  O   WAT   392      71.393  39.997  90.433  1.00  0.00           O  
ATOM   2162  H1  WAT   392      72.155  40.550  90.607  1.00  0.00           H  
ATOM   2163  H2  WAT   392      71.225  40.108  89.497  1.00  0.00           H  
TER    2165      WAT   392 
ATOM   2165  O   WAT   393       8.849   3.960 108.571  1.00  0.00           O  
ATOM   2166  H1  WAT   393       8.799   3.260 109.222  1.00  0.00           H  
ATOM   2167  H2  WAT   393       8.721   3.516 107.733  1.00  0.00           H  
TER    2169      WAT   393 
ATOM   2169  O   WAT   394      82.331   9.754   9.475  1.00  0.00           O  
ATOM   2170  H1  WAT   394      82.226  10.063  10.375  1.00  0.00           H  
ATOM   2171  H2  WAT   394      83.212  10.033   9.228  1.00  0.00           H  
TER    2173      WAT   394 
ATOM   2173  O   WAT   395      43.636  44.229  35.029  1.00  0.00           O  
ATOM   2174  H1  WAT   395      43.128  43.822  34.328  1.00  0.00           H  
ATOM   2175  H2  WAT   395      44.067  44.975  34.612  1.00  0.00           H  
TER    2177      WAT   395 
ATOM   2177  O   WAT   396      93.552  46.138 121.734  1.00  0.00           O  
ATOM   2178  H1  WAT   396      93.405  46.305 122.665  1.00  0.00           H  
ATOM   2179  H2  WAT   396      94.442  45.788 121.691  1.00  0.00           H  
TER    2181      WAT   396 
ATOM   2181  O   WAT   397     109.904  57.345  26.115  1.00  0.00           O  
ATOM   2182  H1  WAT   397     109.862  58.033  26.779  1.00  0.00           H  
ATOM   2183  H2  WAT   397     109.436  56.607  26.506  1.00  0.00           H  
TER    2185      WAT   397 
ATOM   2185  O   WAT   398     102.783   4.910  66.405  1.00  0.00           O  
ATOM   2186  H1  WAT   398     102.546   5.487  65.678  1.00  0.00           H  
ATOM   2187  H2  WAT   398     103.666   4.608  66.193  1.00  0.00           H  
TER    2189      WAT   398 
ATOM   2189  O   WAT   399      97.997 144.700 119.884  1.00  0.00           O  
ATOM   2190  H1  WAT   399      98.736 144.402 120.414  1.00  0.00           H  
ATOM   2191  H2  WAT   399      97.884 144.015 119.225  1.00  0.00           H  
TER    2193      WAT   399 
ATOM   2193  O   WAT   400      49.970 116.349   0.461  1.00  0.00           O  
ATOM   2194  H1  WAT   400      50.732 116.750   0.878  1.00  0.00           H  
ATOM   2195  H2  WAT   400      49.748 116.943  -0.256  1.00  0.00           H  
TER    2197      WAT   400 
ATOM   2197  O   WAT   401     110.908 112.063 100.046  1.00  0.00           O  
ATOM   2198  H1  WAT   401     111.744 112.329 100.427  1.00  0.00           H  
ATOM   2199  H2  WAT   401     110.725 112.728  99.381  1.00  0.00           H  
TER    2201      WAT   401 
ATOM   2201  O   WAT   402     103.281  70.619  59.433  1.00  0.00           O  
ATOM   2202  H1  WAT   402     103.053  70.922  58.554  1.00  0.00           H  
ATOM   2203  H2  WAT   402     102.463  70.264  59.783  1.00  0.00           H  
TER    2205      WAT   402 
ATOM   2205  O   WAT   403      90.727  69.181  52.043  1.00  0.00           O  
ATOM   2206  H1  WAT   403      90.643  68.445  52.649  1.00  0.00           H  
ATOM   2207  H2  WAT   403      89.946  69.711  52.200  1.00  0.00           H  
TER    2209      WAT   403 
ATOM   2209  O   WAT   404      73.433  24.799 111.546  1.00  0.00           O  
ATOM   2210  H1  WAT   404      74.306  24.665 111.917  1.00  0.00           H  
ATOM   2211  H2  WAT   404      73.541  25.529 110.936  1.00  0.00           H  
TER    2213      WAT   404 
ATOM   2213  O   WAT   405     120.378  38.580  13.437  1.00  0.00           O  
ATOM   2214  H1  WAT   405     120.345  39.466  13.796  1.00  0.00           H  
ATOM   2215  H2  WAT   405     119.508  38.440  13.062  1.00  0.00           H  
TER    2217      WAT   405 
ATOM   2217  O   WAT   406      41.120 119.483 122.781  1.00  0.00           O  
ATOM   2218  H1  WAT   406      40.333 119.226 123.262  1.00  0.00           H  
ATOM   2219  H2  WAT   406      41.693 119.865 123.445  1.00  0.00           H  
TER    2221      WAT   406 
ATOM   2221  O   WAT   407      70.839  91.982 109.440  1.00  0.00           O  
ATOM   2222  H1  WAT   407      70.871  92.931 109.566  1.00  0.00           H  
ATOM   2223  H2  WAT   407      70.005  91.828 108.996  1.00  0.00           H  
TER    2225      WAT   407 
ATOM   2225  O   WAT   408      36.267 144.860  79.671  1.00  0.00           O  
ATOM   2226  H1  WAT   408      35.760 145.554  79.251  1.00  0.00           H  
ATOM   2227  H2  WAT   408      35.641 144.421  80.247  1.00  0.00           H  
TER    2229      WAT   408 
ATOM   2229  O   WAT   409      79.297 171.144  41.447  1.00  0.00           O  
ATOM   2230  H1  WAT   409      79.651 171.260  40.565  1.00  0.00           H  
ATOM   2231  H2  WAT   409      78.363 170.984  41.311  1.00  0.00           H  
TER    2233      WAT   409 
ATOM   2233  O   WAT   410      48.527  25.620  16.895  1.00  0.00           O  
ATOM   2234  H1  WAT   410      47.981  26.367  16.650  1.00  0.00           H  
ATOM   2235  H2  WAT   410      49.399  25.843  16.567  1.00  0.00           H  
TER    2237      WAT   410 
ATOM   2237  O   WAT   411      38.297 166.935  58.203  1.00  0.00           O  
ATOM   2238  H1  WAT   411      38.462 166.300  58.900  1.00  0.00           H  
ATOM   2239  H2  WAT   411      37.514 167.406  58.487  1.00  0.00           H  
TER    2241      WAT   411 
ATOM   2241  O   WAT   412      11.956  55.816  85.336  1.00  0.00           O  
ATOM   2242  H1  WAT   412      12.329  56.240  84.564  1.00  0.00           H  
ATOM   2243  H2  WAT   412      12.116  56.434  86.050  1.00  0.00           H  
TER    2245      WAT   412 
ATOM   2245  O   WAT   413      77.295  73.579  83.340  1.00  0.00           O  
ATOM   2246  H1  WAT   413      76.390  73.282  83.430  1.00  0.00           H  
ATOM   2247  H2  WAT   413      77.578  73.230  82.494  1.00  0.00           H  
TER    2249      WAT   413 
ATOM   2249  O   WAT   414      31.294 170.845  16.076  1.00  0.00           O  
ATOM   2250  H1  WAT   414      31.298 170.771  17.031  1.00  0.00           H  
ATOM   2251  H2  WAT   414      31.236 171.785  15.909  1.00  0.00           H  
TER    2253      WAT   414 
ATOM   2253  O   WAT   415      83.582  43.154  58.350  1.00  0.00           O  
ATOM   2254  H1  WAT   415      82.969  43.640  58.902  1.00  0.00           H  
ATOM   2255  H2  WAT   415      83.691  42.314  58.797  1.00  0.00           H  
TER    2257      WAT   415 
ATOM   2257  O   WAT   416      12.816 134.267  74.725  1.00  0.00           O  
ATOM   2258  H1  WAT   416      12.574 135.027  74.196  1.00  0.00           H  
ATOM   2259  H2  WAT   416      13.773 134.276  74.735  1.00  0.00           H  
TER    2261      WAT   416 
ATOM   2261  O   WAT   417      37.395  52.513  30.881  1.00  0.00           O  
ATOM   2262  H1  WAT   417      38.099  52.411  30.241  1.00  0.00           H  
ATOM   2263  H2  WAT   417      37.200  53.450  30.876  1.00  0.00           H  
TER    2265      WAT   417 
ATOM   2265  O   WAT   418      29.000  55.268  52.280  1.00  0.00           O  
ATOM   2266  H1  WAT   418      29.360  55.009  51.432  1.00  0.00           H  
ATOM   2267  H2  WAT   418      29.274  54.574  52.879  1.00  0.00           H  
TER    2269      WAT   418 
ATOM   2269  O   WAT   419      90.329 105.928  50.090  1.00  0.00           O  
ATOM   2270  H1  WAT   419      90.841 105.653  49.329  1.00  0.00           H  
ATOM   2271  H2  WAT   419      89.420 105.773  49.835  1.00  0.00           H  
TER    2273      WAT   419 
ATOM   2273  O   WAT   420       5.241  69.162  89.039  1.00  0.00           O  
ATOM   2274  H1  WAT   420       5.227  69.764  88.295  1.00  0.00           H  
ATOM   2275  H2  WAT   420       5.218  68.291  88.644  1.00  0.00           H  
TER    2277      WAT   420 
ATOM   2277  O   WAT   421      78.979  10.619  69.376  1.00  0.00           O  
ATOM   2278  H1  WAT   421      78.344   9.904  69.411  1.00  0.00           H  
ATOM   2279  H2  WAT   421      79.782  10.245  69.739  1.00  0.00           H  
TER    2281      WAT   421 
ATOM   2281  O   WAT   422      39.500 165.832  73.395  1.00  0.00           O  
ATOM   2282  H1  WAT   422      40.035 165.083  73.658  1.00  0.00           H  
ATOM   2283  H2  WAT   422      38.760 165.444  72.926  1.00  0.00           H  
TER    2285      WAT   422 
ATOM   2285  O   WAT   423     112.658 155.705  90.138  1.00  0.00           O  
ATOM   2286  H1  WAT   423     112.060 154.982  90.327  1.00  0.00           H  
ATOM   2287  H2  WAT   423     113.390 155.296  89.676  1.00  0.00           H  
TER    2289      WAT   423 
ATOM   2289  O   WAT   424      40.037 100.764  36.459  1.00  0.00           O  
ATOM   2290  H1  WAT   424      39.213 101.034  36.053  1.00  0.00           H  
ATOM   2291  H2  WAT   424      40.660 100.724  35.733  1.00  0.00           H  
TER    2293      WAT   424 
ATOM   2293  O   WAT   425     115.823  27.187   6.770  1.00  0.00           O  
ATOM   2294  H1  WAT   425     116.725  27.354   6.495  1.00  0.00           H  
ATOM   2295  H2  WAT   425     115.621  27.901   7.375  1.00  0.00           H  
TER    2297      WAT   425 
ATOM   2297  O   WAT   426     106.138  32.345  58.619  1.00  0.00           O  
ATOM   2298  H1  WAT   426     106.303  31.663  57.968  1.00  0.00           H  
ATOM   2299  H2  WAT   426     105.346  32.056  59.072  1.00  0.00           H  
TER    2301      WAT   426 
ATOM   2301  O   WAT   427      39.121  89.999  67.754  1.00  0.00           O  
ATOM   2302  H1  WAT   427      40.065  90.151  67.800  1.00  0.00           H  
ATOM   2303  H2  WAT   427      38.763  90.817  67.408  1.00  0.00           H  
TER    2305      WAT   427 
ATOM   2305  O   WAT   428      36.874 162.060  38.256  1.00  0.00           O  
ATOM   2306  H1  WAT   428      37.570 162.255  38.884  1.00  0.00           H  
ATOM   2307  H2  WAT   428      36.670 162.905  37.855  1.00  0.00           H  
TER    2309      WAT   428 
ATOM   2309  O   WAT   429     121.663  18.872 118.753  1.00  0.00           O  
ATOM   2310  H1  WAT   429     122.309  18.173 118.865  1.00  0.00           H  
ATOM   2311  H2  WAT   429     121.757  19.139 117.839  1.00  0.00           H  
TER    2313      WAT   429 
ATOM   2313  O   WAT   430      55.081  31.598 100.496  1.00  0.00           O  
ATOM   2314  H1  WAT   430      54.256  31.619 100.981  1.00  0.00           H  
ATOM   2315  H2  WAT   430      55.528  32.405 100.752  1.00  0.00           H  
TER    2317      WAT   430 
ATOM   2317  O   WAT   431     101.374 157.436  69.925  1.00  0.00           O  
ATOM   2318  H1  WAT   431     100.813 157.476  70.700  1.00  0.00           H  
ATOM   2319  H2  WAT   431     100.778 157.582  69.190  1.00  0.00           H  
TER    2321      WAT   431 
ATOM   2321  O   WAT   432      66.003   6.006  38.409  1.00  0.00           O  
ATOM   2322  H1  WAT   432      65.486   5.849  37.618  1.00  0.00           H  
ATOM   2323  H2  WAT   432      65.409   6.477  38.993  1.00  0.00           H  
TER    2325      WAT   432 
ATOM   2325  O   WAT   433       6.898  15.538  76.658  1.00  0.00           O  
ATOM   2326  H1  WAT   433       7.243  15.120  75.869  1.00  0.00           H  
ATOM   2327  H2  WAT   433       7.229  15.000  77.378  1.00  0.00           H  
TER    2329      WAT   433 
ATOM   2329  O   WAT   434      28.710  22.834  31.173  1.00  0.00           O  
ATOM   2330  H1  WAT   434      29.117  22.727  32.034  1.00  0.00           H  
ATOM   2331  H2  WAT   434      28.092  23.556  31.289  1.00  0.00           H  
TER    2333      WAT   434 
ATOM   2333  O   WAT   435      18.423  95.319  82.170  1.00  0.00           O  
ATOM   2334  H1  WAT   435      18.913  96.045  82.555  1.00  0.00           H  
ATOM   2335  H2  WAT   435      18.799  95.213  81.296  1.00  0.00           H  
TER    2337      WAT   435 
ATOM   2337  O   WAT   436      37.189  99.271  37.839  1.00  0.00           O  
ATOM   2338  H1  WAT   436      37.915  99.591  37.304  1.00  0.00           H  
ATOM   2339  H2  WAT   436      37.610  98.788  38.550  1.00  0.00           H  
TER    2341      WAT   436 
ATOM   2341  O   WAT   437      70.238 112.783  59.216  1.00  0.00           O  
ATOM   2342  H1  WAT   437      70.109 112.926  60.153  1.00  0.00           H  
ATOM   2343  H2  WAT   437      69.798 111.952  59.038  1.00  0.00           H  
TER    2345      WAT   437 
ATOM   2345  O   WAT   438      95.453   4.588 105.742  1.00  0.00           O  
ATOM   2346  H1  WAT   438      95.175   3.672 105.778  1.00  0.00           H  
ATOM   2347  H2  WAT   438      96.409   4.547 105.712  1.00  0.00           H  
TER    2349      WAT   438 
ATOM   2349  O   WAT   439      83.941 176.469  16.487  1.00  0.00           O  
ATOM   2350  H1  WAT   439      83.147 176.134  16.070  1.00  0.00           H  
ATOM   2351  H2  WAT   439      83.624 176.968  17.239  1.00  0.00           H  
TER    2353      WAT   439 
ATOM   2353  O   WAT   440      25.892  54.730 114.744  1.00  0.00           O  
ATOM   2354  H1  WAT   440      25.924  54.420 115.650  1.00  0.00           H  
ATOM   2355  H2  WAT   440      26.088  55.665 114.804  1.00  0.00           H  
TER    2357      WAT   440 
ATOM   2357  O   WAT   441      87.923  48.944  52.849  1.00  0.00           O  
ATOM   2358  H1  WAT   441      87.336  48.190  52.910  1.00  0.00           H  
ATOM   2359  H2  WAT   441      88.398  48.946  53.680  1.00  0.00           H  
TER    2361      WAT   441 
ATOM   2361  O   WAT   442      61.305  98.143  16.145  1.00  0.00           O  
ATOM   2362  H1  WAT   442      61.068  97.296  15.767  1.00  0.00           H  
ATOM   2363  H2  WAT   442      60.945  98.118  17.031  1.00  0.00           H  
TER    2365      WAT   442 
ATOM   2365  O   WAT   443      92.886 101.265 121.386  1.00  0.00           O  
ATOM   2366  H1  WAT   443      93.676 100.837 121.057  1.00  0.00           H  
ATOM   2367  H2  WAT   443      92.958 101.202 122.338  1.00  0.00           H  
TER    2369      WAT   443 
ATOM   2369  O   WAT   444      70.075  51.094  92.839  1.00  0.00           O  
ATOM   2370  H1  WAT   444      69.584  50.488  92.284  1.00  0.00           H  
ATOM   2371  H2  WAT   444      70.381  50.557  93.570  1.00  0.00           H  
TER    2373      WAT   444 
ATOM   2373  O   WAT   445      54.161  81.564  85.543  1.00  0.00           O  
ATOM   2374  H1  WAT   445      55.014  81.995  85.497  1.00  0.00           H  
ATOM   2375  H2  WAT   445      54.096  81.073  84.723  1.00  0.00           H  
TER    2377      WAT   445 
ATOM   2377  O   WAT   446      13.485  89.512  96.989  1.00  0.00           O  
ATOM   2378  H1  WAT   446      12.953  88.727  97.122  1.00  0.00           H  
ATOM   2379  H2  WAT   446      12.888  90.239  97.164  1.00  0.00           H  
TER    2381      WAT   446 
ATOM   2381  O   WAT   447      42.624 100.515  29.166  1.00  0.00           O  
ATOM   2382  H1  WAT   447      42.520 101.292  28.616  1.00  0.00           H  
ATOM   2383  H2  WAT   447      41.930  99.923  28.877  1.00  0.00           H  
TER    2385      WAT   447 
ATOM   2385  O   WAT   448      53.879  26.774 101.445  1.00  0.00           O  
ATOM   2386  H1  WAT   448      53.530  27.330 102.141  1.00  0.00           H  
ATOM   2387  H2  WAT   448      54.580  26.276 101.864  1.00  0.00           H  
TER    2389      WAT   448 
ATOM   2389  O   WAT   449      83.637 142.092  99.998  1.00  0.00           O  
ATOM   2390  H1  WAT   449      83.932 142.614 100.744  1.00  0.00           H  
ATOM   2391  H2  WAT   449      83.047 141.441 100.378  1.00  0.00           H  
TER    2393      WAT   449 
ATOM   2393  O   WAT   450      54.701  81.829  42.029  1.00  0.00           O  
ATOM   2394  H1  WAT   450      55.617  81.759  41.760  1.00  0.00           H  
ATOM   2395  H2  WAT   450      54.556  82.767  42.145  1.00  0.00           H  
TER    2397      WAT   450 
ATOM   2397  O   WAT   451      59.033  14.002  17.077  1.00  0.00           O  
ATOM   2398  H1  WAT   451      59.413  13.284  16.571  1.00  0.00           H  
ATOM   2399  H2  WAT   451      59.616  14.099  17.830  1.00  0.00           H  
TER    2401      WAT   451 
ATOM   2401  O   WAT   452      90.816 163.134  58.341  1.00  0.00           O  
ATOM   2402  H1  WAT   452      91.624 162.635  58.455  1.00  0.00           H  
ATOM   2403  H2  WAT   452      90.434 162.790  57.533  1.00  0.00           H  
TER    2405      WAT   452 
ATOM   2405  O   WAT   453      58.578 163.315  69.790  1.00  0.00           O  
ATOM   2406  H1  WAT   453      58.331 162.672  69.125  1.00  0.00           H  
ATOM   2407  H2  WAT   453      59.528 163.229  69.865  1.00  0.00           H  
TER    2409      WAT   453 
ATOM   2409  O   WAT   454      62.865  56.882  24.807  1.00  0.00           O  
ATOM   2410  H1  WAT   454      63.680  57.295  25.090  1.00  0.00           H  
ATOM   2411  H2  WAT   454      62.848  57.008  23.858  1.00  0.00           H  
TER    2413      WAT   454 
ATOM   2413  O   WAT   455      36.603 161.931   2.449  1.00  0.00           O  
ATOM   2414  H1  WAT   455      36.316 161.895   1.536  1.00  0.00           H  
ATOM   2415  H2  WAT   455      36.283 162.774   2.768  1.00  0.00           H  
TER    2417      WAT   455 
ATOM   2417  O   WAT   456      90.468  16.890  49.546  1.00  0.00           O  
ATOM   2418  H1  WAT   456      90.247  17.083  50.458  1.00  0.00           H  
ATOM   2419  H2  WAT   456      90.220  15.974  49.428  1.00  0.00           H  
TER    2421      WAT   456 
ATOM   2421  O   WAT   457      13.248  59.082  31.199  1.00  0.00           O  
ATOM   2422  H1  WAT   457      13.551  58.183  31.072  1.00  0.00           H  
ATOM   2423  H2  WAT   457      13.744  59.595  30.561  1.00  0.00           H  
TER    2425      WAT   457 
ATOM   2425  O   WAT   458      18.807   0.684  78.916  1.00  0.00           O  
ATOM   2426  H1  WAT   458      18.155   0.904  79.581  1.00  0.00           H  
ATOM   2427  H2  WAT   458      18.300   0.561  78.114  1.00  0.00           H  
TER    2429      WAT   458 
ATOM   2429  O   WAT   459      35.091  29.900  99.041  1.00  0.00           O  
ATOM   2430  H1  WAT   459      35.396  30.385  99.807  1.00  0.00           H  
ATOM   2431  H2  WAT   459      35.153  30.527  98.320  1.00  0.00           H  
TER    2433      WAT   459 
ATOM   2433  O   WAT   460      93.183 152.282 123.439  1.00  0.00           O  
ATOM   2434  H1  WAT   460      92.240 152.120 123.455  1.00  0.00           H  
ATOM   2435  H2  WAT   460      93.576 151.434 123.648  1.00  0.00           H  
TER    2437      WAT   460 
ATOM   2437  O   WAT   461      31.064  74.695  44.748  1.00  0.00           O  
ATOM   2438  H1  WAT   461      31.444  74.625  43.872  1.00  0.00           H  
ATOM   2439  H2  WAT   461      31.773  75.041  45.290  1.00  0.00           H  
TER    2441      WAT   461 
ATOM   2441  O   WAT   462     105.868   1.949  82.873  1.00  0.00           O  
ATOM   2442  H1  WAT   462     106.381   1.432  82.252  1.00  0.00           H  
ATOM   2443  H2  WAT   462     106.522   2.433  83.378  1.00  0.00           H  
TER    2445      WAT   462 
ATOM   2445  O   WAT   463      77.645 115.799 120.983  1.00  0.00           O  
ATOM   2446  H1  WAT   463      77.061 115.150 121.375  1.00  0.00           H  
ATOM   2447  H2  WAT   463      77.057 116.467 120.628  1.00  0.00           H  
TER    2449      WAT   463 
ATOM   2449  O   WAT   464      22.994  11.365 111.247  1.00  0.00           O  
ATOM   2450  H1  WAT   464      23.902  11.665 111.259  1.00  0.00           H  
ATOM   2451  H2  WAT   464      23.057  10.410 111.217  1.00  0.00           H  
TER    2453      WAT   464 
ATOM   2453  O   WAT   465      65.654 164.702  36.595  1.00  0.00           O  
ATOM   2454  H1  WAT   465      65.044 165.135  37.191  1.00  0.00           H  
ATOM   2455  H2  WAT   465      66.079 165.420  36.124  1.00  0.00           H  
TER    2457      WAT   465 
ATOM   2457  O   WAT   466      89.462  37.783  31.665  1.00  0.00           O  
ATOM   2458  H1  WAT   466      90.011  37.985  30.908  1.00  0.00           H  
ATOM   2459  H2  WAT   466      89.054  38.618  31.895  1.00  0.00           H  
TER    2461      WAT   466 
ATOM   2461  O   WAT   467      18.536  80.715  43.498  1.00  0.00           O  
ATOM   2462  H1  WAT   467      17.884  80.483  44.159  1.00  0.00           H  
ATOM   2463  H2  WAT   467      19.230  80.066  43.607  1.00  0.00           H  
TER    2465      WAT   467 
ATOM   2465  O   WAT   468      40.933  56.395   1.682  1.00  0.00           O  
ATOM   2466  H1  WAT   468      40.021  56.681   1.736  1.00  0.00           H  
ATOM   2467  H2  WAT   468      41.318  56.661   2.517  1.00  0.00           H  
TER    2469      WAT   468 
ATOM   2469  O   WAT   469      84.079 134.124  11.221  1.00  0.00           O  
ATOM   2470  H1  WAT   469      84.056 133.173  11.113  1.00  0.00           H  
ATOM   2471  H2  WAT   469      84.028 134.468  10.329  1.00  0.00           H  
TER    2473      WAT   469 
ATOM   2473  O   WAT   470      79.692  79.645  70.397  1.00  0.00           O  
ATOM   2474  H1  WAT   470      80.117  79.251  69.636  1.00  0.00           H  
ATOM   2475  H2  WAT   470      80.412  79.856  70.991  1.00  0.00           H  
TER    2477      WAT   470 
ATOM   2477  O   WAT   471     100.593 108.146   7.501  1.00  0.00           O  
ATOM   2478  H1  WAT   471     100.548 108.833   6.836  1.00  0.00           H  
ATOM   2479  H2  WAT   471     101.172 107.485   7.124  1.00  0.00           H  
TER    2481      WAT   471 
ATOM   2481  O   WAT   472     121.311  87.758   2.702  1.00  0.00           O  
ATOM   2482  H1  WAT   472     120.956  87.403   1.887  1.00  0.00           H  
ATOM   2483  H2  WAT   472     120.546  88.093   3.170  1.00  0.00           H  
TER    2485      WAT   472 
ATOM   2485  O   WAT   473     110.151  77.849 119.239  1.00  0.00           O  
ATOM   2486  H1  WAT   473     110.232  76.922 119.015  1.00  0.00           H  
ATOM   2487  H2  WAT   473     109.644  77.854 120.052  1.00  0.00           H  
TER    2489      WAT   473 
ATOM   2489  O   WAT   474      13.929  17.125  58.781  1.00  0.00           O  
ATOM   2490  H1  WAT   474      14.651  16.706  58.313  1.00  0.00           H  
ATOM   2491  H2  WAT   474      13.613  17.799  58.178  1.00  0.00           H  
TER    2493      WAT   474 
ATOM   2493  O   WAT   475     100.439  76.812   4.002  1.00  0.00           O  
ATOM   2494  H1  WAT   475      99.836  76.450   4.651  1.00  0.00           H  
ATOM   2495  H2  WAT   475      99.893  76.977   3.234  1.00  0.00           H  
TER    2497      WAT   475 
ATOM   2497  O   WAT   476      27.852 141.422  56.398  1.00  0.00           O  
ATOM   2498  H1  WAT   476      28.362 141.635  55.617  1.00  0.00           H  
ATOM   2499  H2  WAT   476      27.847 142.231  56.909  1.00  0.00           H  
TER    2501      WAT   476 
ATOM   2501  O   WAT   477      14.520 143.263   5.075  1.00  0.00           O  
ATOM   2502  H1  WAT   477      14.112 142.951   5.882  1.00  0.00           H  
ATOM   2503  H2  WAT   477      14.451 142.525   4.470  1.00  0.00           H  
TER    2505      WAT   477 
ATOM   2505  O   WAT   478      40.022 147.140   2.124  1.00  0.00           O  
ATOM   2506  H1  WAT   478      39.963 148.058   1.858  1.00  0.00           H  
ATOM   2507  H2  WAT   478      40.483 146.712   1.403  1.00  0.00           H  
TER    2509      WAT   478 
ATOM   2509  O   WAT   479      12.921  59.630  33.789  1.00  0.00           O  
ATOM   2510  H1  WAT   479      13.091  59.603  32.847  1.00  0.00           H  
ATOM   2511  H2  WAT   479      12.359  60.396  33.908  1.00  0.00           H  
TER    2513      WAT   479 
ATOM   2513  O   WAT   480      26.406 145.491  87.585  1.00  0.00           O  
ATOM   2514  H1  WAT   480      26.929 145.511  88.387  1.00  0.00           H  
ATOM   2515  H2  WAT   480      25.657 144.936  87.802  1.00  0.00           H  
TER    2517      WAT   480 
ATOM   2517  O   WAT   481      45.890 143.721 113.959  1.00  0.00           O  
ATOM   2518  H1  WAT   481      45.854 144.603 113.589  1.00  0.00           H  
ATOM   2519  H2  WAT   481      46.620 143.750 114.578  1.00  0.00           H  
TER    2521      WAT   481 
ATOM   2521  O   WAT   482      51.613 166.633   4.228  1.00  0.00           O  
ATOM   2522  H1  WAT   482      51.782 166.008   4.933  1.00  0.00           H  
ATOM   2523  H2  WAT   482      50.831 167.108   4.511  1.00  0.00           H  
TER    2525      WAT   482 
ATOM   2525  O   WAT   483      96.028  58.811  28.797  1.00  0.00           O  
ATOM   2526  H1  WAT   483      96.326  59.623  28.386  1.00  0.00           H  
ATOM   2527  H2  WAT   483      96.355  58.864  29.695  1.00  0.00           H  
TER    2529      WAT   483 
ATOM   2529  O   WAT   484       5.014  64.790  72.847  1.00  0.00           O  
ATOM   2530  H1  WAT   484       4.711  65.611  73.235  1.00  0.00           H  
ATOM   2531  H2  WAT   484       4.239  64.430  72.415  1.00  0.00           H  
TER    2533      WAT   484 
ATOM   2533  O   WAT   485     111.790  37.320  24.154  1.00  0.00           O  
ATOM   2534  H1  WAT   485     111.027  36.861  24.504  1.00  0.00           H  
ATOM   2535  H2  WAT   485     112.303  37.555  24.927  1.00  0.00           H  
TER    2537      WAT   485 
ATOM   2537  O   WAT   486      12.436  67.244  61.632  1.00  0.00           O  
ATOM   2538  H1  WAT   486      12.741  66.378  61.359  1.00  0.00           H  
ATOM   2539  H2  WAT   486      11.865  67.072  62.380  1.00  0.00           H  
TER    2541      WAT   486 
ATOM   2541  O   WAT   487     111.907  63.437  86.567  1.00  0.00           O  
ATOM   2542  H1  WAT   487     111.531  63.734  85.739  1.00  0.00           H  
ATOM   2543  H2  WAT   487     112.710  62.980  86.316  1.00  0.00           H  
TER    2545      WAT   487 
ATOM   2545  O   WAT   488     101.975 163.361  44.471  1.00  0.00           O  
ATOM   2546  H1  WAT   488     101.254 162.873  44.074  1.00  0.00           H  
ATOM   2547  H2  WAT   488     102.587 162.687  44.767  1.00  0.00           H  
TER    2549      WAT   488 
ATOM   2549  O   WAT   489      23.088  94.432 113.020  1.00  0.00           O  
ATOM   2550  H1  WAT   489      23.290  94.905 113.827  1.00  0.00           H  
ATOM   2551  H2  WAT   489      22.398  94.950 112.606  1.00  0.00           H  
TER    2553      WAT   489 
ATOM   2553  O   WAT   490      91.849  40.878  80.177  1.00  0.00           O  
ATOM   2554  H1  WAT   490      91.107  40.360  80.489  1.00  0.00           H  
ATOM   2555  H2  WAT   490      91.583  41.181  79.309  1.00  0.00           H  
TER    2557      WAT   490 
ATOM   2557  O   WAT   491     101.851 164.703  74.882  1.00  0.00           O  
ATOM   2558  H1  WAT   491     102.679 164.622  74.408  1.00  0.00           H  
ATOM   2559  H2  WAT   491     101.276 164.058  74.471  1.00  0.00           H  
TER    2561      WAT   491 
ATOM   2561  O   WAT   492     110.150  90.998 115.620  1.00  0.00           O  
ATOM   2562  H1  WAT   492     110.033  91.883 115.968  1.00  0.00           H  
ATOM   2563  H2  WAT   492     110.538  91.130 114.755  1.00  0.00           H  
TER    2565      WAT   492 
ATOM   2565  O   WAT   493      61.770 136.181  49.214  1.00  0.00           O  
ATOM   2566  H1  WAT   493      61.416 136.652  49.968  1.00  0.00           H  
ATOM   2567  H2  WAT   493      62.389 135.556  49.592  1.00  0.00           H  
TER    2569      WAT   493 
ATOM   2569  O   WAT   494      82.840   1.696  86.943  1.00  0.00           O  
ATOM   2570  H1  WAT   494      83.074   0.770  86.998  1.00  0.00           H  
ATOM   2571  H2  WAT   494      83.614   2.158  87.264  1.00  0.00           H  
TER    2573      WAT   494 
ATOM   2573  O   WAT   495      88.826  89.252  93.921  1.00  0.00           O  
ATOM   2574  H1  WAT   495      88.981  90.149  94.215  1.00  0.00           H  
ATOM   2575  H2  WAT   495      88.878  88.726  94.720  1.00  0.00           H  
TER    2577      WAT   495 
ATOM   2577  O   WAT   496      98.513  98.995 113.876  1.00  0.00           O  
ATOM   2578  H1  WAT   496      98.913  98.154 113.652  1.00  0.00           H  
ATOM   2579  H2  WAT   496      99.255  99.587 114.002  1.00  0.00           H  
TER    2581      WAT   496 
ATOM   2581  O   WAT   497      10.227  90.617  91.542  1.00  0.00           O  
ATOM   2582  H1  WAT   497       9.646  89.866  91.665  1.00  0.00           H  
ATOM   2583  H2  WAT   497      10.972  90.265  91.055  1.00  0.00           H  
TER    2585      WAT   497 
ATOM   2585  O   WAT   498      23.814 110.937 116.612  1.00  0.00           O  
ATOM   2586  H1  WAT   498      24.513 110.623 117.184  1.00  0.00           H  
ATOM   2587  H2  WAT   498      24.260 111.187 115.803  1.00  0.00           H  
TER    2589      WAT   498 
ATOM   2589  O   WAT   499      73.840  86.543  67.067  1.00  0.00           O  
ATOM   2590  H1  WAT   499      73.178  86.836  67.693  1.00  0.00           H  
ATOM   2591  H2  WAT   499      74.298  85.833  67.516  1.00  0.00           H  
TER    2593      WAT   499 
ATOM   2593  O   WAT   500      14.712  52.617  25.803  1.00  0.00           O  
ATOM   2594  H1  WAT   500      14.782  53.088  26.633  1.00  0.00           H  
ATOM   2595  H2  WAT   500      15.349  51.906  25.876  1.00  0.00           H  
TER    2597      WAT   500 
ATOM   2597  O   WAT   501     110.299 148.764  60.434  1.00  0.00           O  
ATOM   2598  H1  WAT   501     110.703 148.065  59.921  1.00  0.00           H  
ATOM   2599  H2  WAT   501     110.956 149.460  60.450  1.00  0.00           H  
TER    2601      WAT   501 
ATOM   2601  O   WAT   502      95.842  57.781  13.076  1.00  0.00           O  
ATOM   2602  H1  WAT   502      95.739  58.704  12.848  1.00  0.00           H  
ATOM   2603  H2  WAT   502      96.205  57.791  13.961  1.00  0.00           H  
TER    2605      WAT   502 
ATOM   2605  O   WAT   503      35.431 127.448  43.848  1.00  0.00           O  
ATOM   2606  H1  WAT   503      34.746 126.780  43.848  1.00  0.00           H  
ATOM   2607  H2  WAT   503      36.249 126.953  43.798  1.00  0.00           H  
TER    2609      WAT   503 
ATOM   2609  O   WAT   504      69.539  77.999  14.157  1.00  0.00           O  
ATOM   2610  H1  WAT   504      70.147  77.888  13.426  1.00  0.00           H  
ATOM   2611  H2  WAT   504      68.980  78.730  13.894  1.00  0.00           H  
TER    2613      WAT   504 
ATOM   2613  O   WAT   505      78.869 132.765   0.235  1.00  0.00           O  
ATOM   2614  H1  WAT   505      78.179 132.469   0.828  1.00  0.00           H  
ATOM   2615  H2  WAT   505      79.590 132.153   0.382  1.00  0.00           H  
TER    2617      WAT   505 
ATOM   2617  O   WAT   506     118.913  62.351  82.584  1.00  0.00           O  
ATOM   2618  H1  WAT   506     119.571  61.882  83.097  1.00  0.00           H  
ATOM   2619  H2  WAT   506     118.104  62.254  83.086  1.00  0.00           H  
TER    2621      WAT   506 
ATOM   2621  O   WAT   507      14.399  13.247  57.998  1.00  0.00           O  
ATOM   2622  H1  WAT   507      14.794  13.885  58.592  1.00  0.00           H  
ATOM   2623  H2  WAT   507      15.144  12.798  57.598  1.00  0.00           H  
TER    2625      WAT   507 
ATOM   2625  O   WAT   508      38.381  56.600  29.086  1.00  0.00           O  
ATOM   2626  H1  WAT   508      38.394  57.557  29.074  1.00  0.00           H  
ATOM   2627  H2  WAT   508      39.182  56.356  29.549  1.00  0.00           H  
TER    2629      WAT   508 
ATOM   2629  O   WAT   509      51.162   3.775   2.265  1.00  0.00           O  
ATOM   2630  H1  WAT   509      51.860   3.667   1.619  1.00  0.00           H  
ATOM   2631  H2  WAT   509      51.413   3.199   2.987  1.00  0.00           H  
TER    2633      WAT   509 
ATOM   2633  O   WAT   510      84.512  98.911   2.214  1.00  0.00           O  
ATOM   2634  H1  WAT   510      84.965  98.860   3.056  1.00  0.00           H  
ATOM   2635  H2  WAT   510      84.959  98.269   1.663  1.00  0.00           H  
TER    2637      WAT   510 
ATOM   2637  O   WAT   511      11.641 125.463  84.208  1.00  0.00           O  
ATOM   2638  H1  WAT   511      10.798 125.273  83.796  1.00  0.00           H  
ATOM   2639  H2  WAT   511      11.967 124.608  84.490  1.00  0.00           H  
TER    2641      WAT   511 
ATOM   2641  O   WAT   512      29.239 164.397 110.588  1.00  0.00           O  
ATOM   2642  H1  WAT   512      29.842 164.424 111.332  1.00  0.00           H  
ATOM   2643  H2  WAT   512      29.801 164.499 109.820  1.00  0.00           H  
TER    2645      WAT   512 
ATOM   2645  O   WAT   513      33.496  55.049 117.908  1.00  0.00           O  
ATOM   2646  H1  WAT   513      32.811  54.846 118.545  1.00  0.00           H  
ATOM   2647  H2  WAT   513      33.581  56.002 117.943  1.00  0.00           H  
TER    2649      WAT   513 
ATOM   2649  O   WAT   514      26.790 174.600  79.019  1.00  0.00           O  
ATOM   2650  H1  WAT   514      26.198 175.156  79.525  1.00  0.00           H  
ATOM   2651  H2  WAT   514      26.211 173.998  78.551  1.00  0.00           H  
TER    2653      WAT   514 
ATOM   2653  O   WAT   515      37.569  74.321  90.858  1.00  0.00           O  
ATOM   2654  H1  WAT   515      37.235  74.276  89.962  1.00  0.00           H  
ATOM   2655  H2  WAT   515      38.282  73.683  90.880  1.00  0.00           H  
TER    2657      WAT   515 
ATOM   2657  O   WAT   516      18.429  60.364  97.676  1.00  0.00           O  
ATOM   2658  H1  WAT   516      18.614  59.838  96.899  1.00  0.00           H  
ATOM   2659  H2  WAT   516      19.291  60.637  97.992  1.00  0.00           H  
TER    2661      WAT   516 
ATOM   2661  O   WAT   517      76.207 135.337   5.510  1.00  0.00           O  
ATOM   2662  H1  WAT   517      76.764 135.970   5.056  1.00  0.00           H  
ATOM   2663  H2  WAT   517      75.335 135.476   5.140  1.00  0.00           H  
TER    2665      WAT   517 
ATOM   2665  O   WAT   518      44.937 138.751 116.630  1.00  0.00           O  
ATOM   2666  H1  WAT   518      45.427 138.148 117.189  1.00  0.00           H  
ATOM   2667  H2  WAT   518      45.368 139.596 116.754  1.00  0.00           H  
TER    2669      WAT   518 
ATOM   2669  O   WAT   519     110.641  22.718  59.127  1.00  0.00           O  
ATOM   2670  H1  WAT   519     110.362  23.362  59.777  1.00  0.00           H  
ATOM   2671  H2  WAT   519     111.095  23.232  58.460  1.00  0.00           H  
TER    2673      WAT   519 
ATOM   2673  O   WAT   520      51.281  13.216 100.654  1.00  0.00           O  
ATOM   2674  H1  WAT   520      51.957  13.616 100.108  1.00  0.00           H  
ATOM   2675  H2  WAT   520      51.352  13.669 101.494  1.00  0.00           H  
TER    2677      WAT   520 
ATOM   2677  O   WAT   521      42.498  22.379   7.852  1.00  0.00           O  
ATOM   2678  H1  WAT   521      42.127  23.137   8.304  1.00  0.00           H  
ATOM   2679  H2  WAT   521      43.434  22.416   8.053  1.00  0.00           H  
TER    2681      WAT   521 
ATOM   2681  O   WAT   522     121.920 121.569 118.626  1.00  0.00           O  
ATOM   2682  H1  WAT   522     121.324 121.157 119.252  1.00  0.00           H  
ATOM   2683  H2  WAT   522     121.636 121.242 117.773  1.00  0.00           H  
TER    2685      WAT   522 
ATOM   2685  O   WAT   523     120.697 103.100  42.663  1.00  0.00           O  
ATOM   2686  H1  WAT   523     121.166 102.701  41.930  1.00  0.00           H  
ATOM   2687  H2  WAT   523     121.177 103.909  42.842  1.00  0.00           H  
TER    2689      WAT   523 
ATOM   2689  O   WAT   524      33.462 150.679  94.130  1.00  0.00           O  
ATOM   2690  H1  WAT   524      32.889 150.541  93.376  1.00  0.00           H  
ATOM   2691  H2  WAT   524      33.690 149.796  94.422  1.00  0.00           H  
TER    2693      WAT   524 
ATOM   2693  O   WAT   525      77.064 159.588 121.131  1.00  0.00           O  
ATOM   2694  H1  WAT   525      76.899 160.425 120.698  1.00  0.00           H  
ATOM   2695  H2  WAT   525      76.416 158.992 120.755  1.00  0.00           H  
TER    2697      WAT   525 
ATOM   2697  O   WAT   526      78.618 131.878  32.145  1.00  0.00           O  
ATOM   2698  H1  WAT   526      79.473 131.917  31.715  1.00  0.00           H  
ATOM   2699  H2  WAT   526      78.816 131.944  33.079  1.00  0.00           H  
TER    2701      WAT   526 
ATOM   2701  O   WAT   527     107.423  14.741  96.444  1.00  0.00           O  
ATOM   2702  H1  WAT   527     107.141  14.516  95.557  1.00  0.00           H  
ATOM   2703  H2  WAT   527     108.345  14.485  96.474  1.00  0.00           H  
TER    2705      WAT   527 
ATOM   2705  O   WAT   528      25.509 122.451  92.873  1.00  0.00           O  
ATOM   2706  H1  WAT   528      25.232 121.615  93.249  1.00  0.00           H  
ATOM   2707  H2  WAT   528      25.806 122.229  91.990  1.00  0.00           H  
TER    2709      WAT   528 
ATOM   2709  O   WAT   529      74.285  85.459  98.520  1.00  0.00           O  
ATOM   2710  H1  WAT   529      75.232  85.318  98.522  1.00  0.00           H  
ATOM   2711  H2  WAT   529      74.025  85.357  99.436  1.00  0.00           H  
TER    2713      WAT   529 
ATOM   2713  O   WAT   530      39.164  74.557  62.105  1.00  0.00           O  
ATOM   2714  H1  WAT   530      39.421  73.641  61.999  1.00  0.00           H  
ATOM   2715  H2  WAT   530      38.210  74.548  62.032  1.00  0.00           H  
TER    2717      WAT   530 
ATOM   2717  O   WAT   531      64.901  45.900  13.596  1.00  0.00           O  
ATOM   2718  H1  WAT   531      65.783  46.076  13.923  1.00  0.00           H  
ATOM   2719  H2  WAT   531      64.975  45.991  12.646  1.00  0.00           H  
TER    2721      WAT   531 
ATOM   2721  O   WAT   532     116.213  36.951   3.496  1.00  0.00           O  
ATOM   2722  H1  WAT   532     116.468  37.509   2.761  1.00  0.00           H  
ATOM   2723  H2  WAT   532     115.257  37.004   3.516  1.00  0.00           H  
TER    2725      WAT   532 
ATOM   2725  O   WAT   533      12.246  77.813  58.761  1.00  0.00           O  
ATOM   2726  H1  WAT   533      11.655  77.084  58.947  1.00  0.00           H  
ATOM   2727  H2  WAT   533      13.119  77.464  58.937  1.00  0.00           H  
TER    2729      WAT   533 
ATOM   2729  O   WAT   534      53.999 131.924  63.920  1.00  0.00           O  
ATOM   2730  H1  WAT   534      53.331 131.948  64.606  1.00  0.00           H  
ATOM   2731  H2  WAT   534      54.829 131.981  64.392  1.00  0.00           H  
TER    2733      WAT   534 
ATOM   2733  O   WAT   535      36.605  38.980  35.892  1.00  0.00           O  
ATOM   2734  H1  WAT   535      36.427  39.920  35.878  1.00  0.00           H  
ATOM   2735  H2  WAT   535      37.560  38.917  35.919  1.00  0.00           H  
TER    2737      WAT   535 
ATOM   2737  O   WAT   536      41.194  47.196  34.957  1.00  0.00           O  
ATOM   2738  H1  WAT   536      41.635  46.366  34.776  1.00  0.00           H  
ATOM   2739  H2  WAT   536      40.358  46.943  35.348  1.00  0.00           H  
TER    2741      WAT   536 
ATOM   2741  O   WAT   537      28.945 124.128  48.353  1.00  0.00           O  
ATOM   2742  H1  WAT   537      28.368 124.432  49.053  1.00  0.00           H  
ATOM   2743  H2  WAT   537      28.352 123.750  47.702  1.00  0.00           H  
TER    2745      WAT   537 
ATOM   2745  O   WAT   538      42.103 160.730  70.308  1.00  0.00           O  
ATOM   2746  H1  WAT   538      43.031 160.951  70.390  1.00  0.00           H  
ATOM   2747  H2  WAT   538      41.983 159.978  70.888  1.00  0.00           H  
TER    2749      WAT   538 
ATOM   2749  O   WAT   539     104.092  42.452  83.056  1.00  0.00           O  
ATOM   2750  H1  WAT   539     103.959  41.516  82.907  1.00  0.00           H  
ATOM   2751  H2  WAT   539     103.920  42.573  83.990  1.00  0.00           H  
TER    2753      WAT   539 
ATOM   2753  O   WAT   540     123.770  26.246 102.995  1.00  0.00           O  
ATOM   2754  H1  WAT   540     123.623  25.304 103.076  1.00  0.00           H  
ATOM   2755  H2  WAT   540     124.593  26.320 102.512  1.00  0.00           H  
TER    2757      WAT   540 
ATOM   2757  O   WAT   541      43.294  94.216 123.788  1.00  0.00           O  
ATOM   2758  H1  WAT   541      43.044  95.101 124.052  1.00  0.00           H  
ATOM   2759  H2  WAT   541      44.224  94.284 123.573  1.00  0.00           H  
TER    2761      WAT   541 
ATOM   2761  O   WAT   542      88.926   9.493  56.761  1.00  0.00           O  
ATOM   2762  H1  WAT   542      89.415   8.718  56.483  1.00  0.00           H  
ATOM   2763  H2  WAT   542      89.440  10.231  56.434  1.00  0.00           H  
TER    2765      WAT   542 
ATOM   2765  O   WAT   543     122.073 165.391  72.420  1.00  0.00           O  
ATOM   2766  H1  WAT   543     121.741 165.266  73.309  1.00  0.00           H  
ATOM   2767  H2  WAT   543     121.503 164.850  71.873  1.00  0.00           H  
TER    2769      WAT   543 
ATOM   2769  O   WAT   544      17.913 172.604  80.614  1.00  0.00           O  
ATOM   2770  H1  WAT   544      18.177 172.571  79.694  1.00  0.00           H  
ATOM   2771  H2  WAT   544      18.735 172.699  81.095  1.00  0.00           H  
TER    2773      WAT   544 
ATOM   2773  O   WAT   545     112.039 166.544  57.906  1.00  0.00           O  
ATOM   2774  H1  WAT   545     112.427 165.946  57.267  1.00  0.00           H  
ATOM   2775  H2  WAT   545     111.245 166.097  58.200  1.00  0.00           H  
TER    2777      WAT   545 
ATOM   2777  O   WAT   546      73.137 147.055  32.219  1.00  0.00           O  
ATOM   2778  H1  WAT   546      73.250 147.849  32.741  1.00  0.00           H  
ATOM   2779  H2  WAT   546      74.024 146.816  31.950  1.00  0.00           H  
TER    2781      WAT   546 
ATOM   2781  O   WAT   547      47.365 135.451 108.920  1.00  0.00           O  
ATOM   2782  H1  WAT   547      47.345 136.206 109.507  1.00  0.00           H  
ATOM   2783  H2  WAT   547      48.215 135.042 109.083  1.00  0.00           H  
TER    2785      WAT   547 
ATOM   2785  O   WAT   548      95.298  40.049  81.784  1.00  0.00           O  
ATOM   2786  H1  WAT   548      95.222  40.719  82.463  1.00  0.00           H  
ATOM   2787  H2  WAT   548      95.842  39.368  82.179  1.00  0.00           H  
TER    2789      WAT   548 
ATOM   2789  O   WAT   549      16.548 101.702  61.911  1.00  0.00           O  
ATOM   2790  H1  WAT   549      17.118 101.489  61.172  1.00  0.00           H  
ATOM   2791  H2  WAT   549      17.020 101.381  62.679  1.00  0.00           H  
TER    2793      WAT   549 
ATOM   2793  O   WAT   550      12.962 125.868 114.064  1.00  0.00           O  
ATOM   2794  H1  WAT   550      13.160 126.523 113.395  1.00  0.00           H  
ATOM   2795  H2  WAT   550      13.438 125.086 113.782  1.00  0.00           H  
TER    2797      WAT   550 
ATOM   2797  O   WAT   551     104.337  79.958  57.031  1.00  0.00           O  
ATOM   2798  H1  WAT   551     104.936  79.213  57.093  1.00  0.00           H  
ATOM   2799  H2  WAT   551     103.578  79.616  56.558  1.00  0.00           H  
TER    2801      WAT   551 
ATOM   2801  O   WAT   552     108.400  59.107 102.919  1.00  0.00           O  
ATOM   2802  H1  WAT   552     107.785  59.655 102.432  1.00  0.00           H  
ATOM   2803  H2  WAT   552     107.868  58.696 103.600  1.00  0.00           H  
TER    2805      WAT   552 
ATOM   2805  O   WAT   553      88.440 147.664 109.356  1.00  0.00           O  
ATOM   2806  H1  WAT   553      87.826 146.963 109.139  1.00  0.00           H  
ATOM   2807  H2  WAT   553      88.076 148.441 108.930  1.00  0.00           H  
TER    2809      WAT   553 
ATOM   2809  O   WAT   554      79.104  60.508  86.911  1.00  0.00           O  
ATOM   2810  H1  WAT   554      79.400  61.416  86.844  1.00  0.00           H  
ATOM   2811  H2  WAT   554      79.655  60.126  87.593  1.00  0.00           H  
TER    2813      WAT   554 
ATOM   2813  O   WAT   555      95.067 142.215  17.577  1.00  0.00           O  
ATOM   2814  H1  WAT   555      94.874 141.905  16.692  1.00  0.00           H  
ATOM   2815  H2  WAT   555      94.328 141.911  18.104  1.00  0.00           H  
TER    2817      WAT   555 
ATOM   2817  O   WAT   556      29.052  14.972  23.696  1.00  0.00           O  
ATOM   2818  H1  WAT   556      28.553  15.184  24.485  1.00  0.00           H  
ATOM   2819  H2  WAT   556      29.719  14.353  23.993  1.00  0.00           H  
TER    2821      WAT   556 
ATOM   2821  O   WAT   557      30.315  17.433 106.667  1.00  0.00           O  
ATOM   2822  H1  WAT   557      30.493  16.547 106.981  1.00  0.00           H  
ATOM   2823  H2  WAT   557      30.708  18.005 107.327  1.00  0.00           H  
TER    2825      WAT   557 
ATOM   2825  O   WAT   558      46.544 114.980  93.202  1.00  0.00           O  
ATOM   2826  H1  WAT   558      45.616 115.166  93.350  1.00  0.00           H  
ATOM   2827  H2  WAT   558      46.972 115.834  93.269  1.00  0.00           H  
TER    2829      WAT   558 
ATOM   2829  O   WAT   559       0.423 109.767  43.231  1.00  0.00           O  
ATOM   2830  H1  WAT   559      -0.105 109.508  43.987  1.00  0.00           H  
ATOM   2831  H2  WAT   559       1.020 110.432  43.573  1.00  0.00           H  
TER    2833      WAT   559 
ATOM   2833  O   WAT   560      90.881  57.362  76.657  1.00  0.00           O  
ATOM   2834  H1  WAT   560      90.860  56.628  77.272  1.00  0.00           H  
ATOM   2835  H2  WAT   560      90.433  58.072  77.116  1.00  0.00           H  
TER    2837      WAT   560 
ATOM   2837  O   WAT   561      37.960 137.190  76.958  1.00  0.00           O  
ATOM   2838  H1  WAT   561      38.022 138.124  76.759  1.00  0.00           H  
ATOM   2839  H2  WAT   561      38.393 137.098  77.807  1.00  0.00           H  
TER    2841      WAT   561 
ATOM   2841  O   WAT   562      48.473  51.622  20.237  1.00  0.00           O  
ATOM   2842  H1  WAT   562      49.199  51.479  20.845  1.00  0.00           H  
ATOM   2843  H2  WAT   562      47.939  52.297  20.656  1.00  0.00           H  
TER    2845      WAT   562 
ATOM   2845  O   WAT   563      14.623 171.896 121.999  1.00  0.00           O  
ATOM   2846  H1  WAT   563      14.364 171.199 122.601  1.00  0.00           H  
ATOM   2847  H2  WAT   563      14.866 172.626 122.569  1.00  0.00           H  
TER    2849      WAT   563 
ATOM   2849  O   WAT   564      76.603  13.469  98.994  1.00  0.00           O  
ATOM   2850  H1  WAT   564      76.119  13.192  98.215  1.00  0.00           H  
ATOM   2851  H2  WAT   564      77.365  12.891  99.019  1.00  0.00           H  
TER    2853      WAT   564 
ATOM   2853  O   WAT   565     108.040  99.048  59.839  1.00  0.00           O  
ATOM   2854  H1  WAT   565     108.575  99.442  59.151  1.00  0.00           H  
ATOM   2855  H2  WAT   565     108.456  99.327  60.655  1.00  0.00           H  
TER    2857      WAT   565 
ATOM   2857  O   WAT   566      53.278 137.810  16.989  1.00  0.00           O  
ATOM   2858  H1  WAT   566      53.760 137.224  17.574  1.00  0.00           H  
ATOM   2859  H2  WAT   566      52.839 137.225  16.372  1.00  0.00           H  
TER    2861      WAT   566 
ATOM   2861  O   WAT   567      50.911 117.472  99.246  1.00  0.00           O  
ATOM   2862  H1  WAT   567      51.269 118.100  98.618  1.00  0.00           H  
ATOM   2863  H2  WAT   567      50.486 116.807  98.704  1.00  0.00           H  
TER    2865      WAT   567 
ATOM   2865  O   WAT   568     119.193 176.073  81.857  1.00  0.00           O  
ATOM   2866  H1  WAT   568     118.974 176.890  82.305  1.00  0.00           H  
ATOM   2867  H2  WAT   568     119.730 176.344  81.113  1.00  0.00           H  
TER    2869      WAT   568 
ATOM   2869  O   WAT   569      11.697  89.701  50.066  1.00  0.00           O  
ATOM   2870  H1  WAT   569      11.755  90.201  50.880  1.00  0.00           H  
ATOM   2871  H2  WAT   569      12.411  89.066  50.123  1.00  0.00           H  
TER    2873      WAT   569 
ATOM   2873  O   WAT   570     104.327  61.538 119.903  1.00  0.00           O  
ATOM   2874  H1  WAT   570     103.854  62.338 120.134  1.00  0.00           H  
ATOM   2875  H2  WAT   570     105.102  61.547 120.463  1.00  0.00           H  
TER    2877      WAT   570 
ATOM   2877  O   WAT   571      30.986  95.360  97.169  1.00  0.00           O  
ATOM   2878  H1  WAT   571      31.858  95.746  97.087  1.00  0.00           H  
ATOM   2879  H2  WAT   571      30.528  95.931  97.786  1.00  0.00           H  
TER    2881      WAT   571 
ATOM   2881  O   WAT   572       8.782  35.718  60.814  1.00  0.00           O  
ATOM   2882  H1  WAT   572       7.909  35.751  60.423  1.00  0.00           H  
ATOM   2883  H2  WAT   572       9.250  36.452  60.416  1.00  0.00           H  
TER    2885      WAT   572 
ATOM   2885  O   WAT   573      47.532  46.938  32.539  1.00  0.00           O  
ATOM   2886  H1  WAT   573      47.988  46.212  32.963  1.00  0.00           H  
ATOM   2887  H2  WAT   573      47.623  46.765  31.602  1.00  0.00           H  
TER    2889      WAT   573 
ATOM   2889  O   WAT   574      33.044  17.568  46.777  1.00  0.00           O  
ATOM   2890  H1  WAT   574      33.696  18.269  46.771  1.00  0.00           H  
ATOM   2891  H2  WAT   574      33.402  16.914  47.377  1.00  0.00           H  
TER    2893      WAT   574 
ATOM   2893  O   WAT   575      55.302 106.683  64.612  1.00  0.00           O  
ATOM   2894  H1  WAT   575      55.775 107.432  64.250  1.00  0.00           H  
ATOM   2895  H2  WAT   575      55.952 105.981  64.642  1.00  0.00           H  
TER    2897      WAT   575 
ATOM   2897  O   WAT   576      36.952  34.925  65.596  1.00  0.00           O  
ATOM   2898  H1  WAT   576      37.078  34.576  66.478  1.00  0.00           H  
ATOM   2899  H2  WAT   576      36.140  35.429  65.651  1.00  0.00           H  
TER    2901      WAT   576 
ATOM   2901  O   WAT   577      52.211 124.184  80.752  1.00  0.00           O  
ATOM   2902  H1  WAT   577      51.773 123.482  80.271  1.00  0.00           H  
ATOM   2903  H2  WAT   577      53.041 123.799  81.033  1.00  0.00           H  
TER    2905      WAT   577 
ATOM   2905  O   WAT   578     122.424 104.376  75.225  1.00  0.00           O  
ATOM   2906  H1  WAT   578     122.422 103.430  75.368  1.00  0.00           H  
ATOM   2907  H2  WAT   578     123.335 104.637  75.362  1.00  0.00           H  
TER    2909      WAT   578 
ATOM   2909  O   WAT   579      63.028  63.471  22.274  1.00  0.00           O  
ATOM   2910  H1  WAT   579      63.013  63.251  21.343  1.00  0.00           H  
ATOM   2911  H2  WAT   579      63.894  63.854  22.416  1.00  0.00           H  
TER    2913      WAT   579 
ATOM   2913  O   WAT   580      60.540  89.247  84.289  1.00  0.00           O  
ATOM   2914  H1  WAT   580      59.795  88.933  83.776  1.00  0.00           H  
ATOM   2915  H2  WAT   580      60.467  88.785  85.124  1.00  0.00           H  
TER    2917      WAT   580 
ATOM   2917  O   WAT   581      73.516  28.394 102.194  1.00  0.00           O  
ATOM   2918  H1  WAT   581      73.052  28.823 101.475  1.00  0.00           H  
ATOM   2919  H2  WAT   581      74.371  28.169 101.826  1.00  0.00           H  
TER    2921      WAT   581 
ATOM   2921  O   WAT   582     122.463  72.062 114.106  1.00  0.00           O  
ATOM   2922  H1  WAT   582     123.416  71.973 114.089  1.00  0.00           H  
ATOM   2923  H2  WAT   582     122.151  71.229 114.461  1.00  0.00           H  
TER    2925      WAT   582 
ATOM   2925  O   WAT   583      25.245  68.855  38.983  1.00  0.00           O  
ATOM   2926  H1  WAT   583      25.165  69.371  39.785  1.00  0.00           H  
ATOM   2927  H2  WAT   583      24.420  68.374  38.924  1.00  0.00           H  
TER    2929      WAT   583 
ATOM   2929  O   WAT   584      42.701 109.345   7.418  1.00  0.00           O  
ATOM   2930  H1  WAT   584      43.330 108.699   7.097  1.00  0.00           H  
ATOM   2931  H2  WAT   584      41.849 108.919   7.318  1.00  0.00           H  
TER    2933      WAT   584 
ATOM   2933  O   WAT   585      15.779  12.228 107.283  1.00  0.00           O  
ATOM   2934  H1  WAT   585      16.004  11.941 106.398  1.00  0.00           H  
ATOM   2935  H2  WAT   585      15.972  11.472 107.837  1.00  0.00           H  
TER    2937      WAT   585 
ATOM   2937  O   WAT   586      39.369 159.263  95.157  1.00  0.00           O  
ATOM   2938  H1  WAT   586      39.295 158.634  95.875  1.00  0.00           H  
ATOM   2939  H2  WAT   586      39.681 160.066  95.574  1.00  0.00           H  
TER    2941      WAT   586 
ATOM   2941  O   WAT   587      89.202 101.657  40.349  1.00  0.00           O  
ATOM   2942  H1  WAT   587      89.763 100.884  40.410  1.00  0.00           H  
ATOM   2943  H2  WAT   587      88.326 101.305  40.191  1.00  0.00           H  
TER    2945      WAT   587 
ATOM   2945  O   WAT   588      47.892  72.626  32.178  1.00  0.00           O  
ATOM   2946  H1  WAT   588      48.756  72.691  31.772  1.00  0.00           H  
ATOM   2947  H2  WAT   588      47.930  73.228  32.921  1.00  0.00           H  
TER    2949      WAT   588 
ATOM   2949  O   WAT   589      76.469  19.643   1.711  1.00  0.00           O  
ATOM   2950  H1  WAT   589      76.133  18.910   2.227  1.00  0.00           H  
ATOM   2951  H2  WAT   589      77.263  19.303   1.299  1.00  0.00           H  
TER    2953      WAT   589 
ATOM   2953  O   WAT   590       6.254  82.402  33.465  1.00  0.00           O  
ATOM   2954  H1  WAT   590       6.174  82.807  34.329  1.00  0.00           H  
ATOM   2955  H2  WAT   590       7.197  82.370  33.303  1.00  0.00           H  
TER    2957      WAT   590 
ATOM   2957  O   WAT   591      43.920  65.245 111.542  1.00  0.00           O  
ATOM   2958  H1  WAT   591      43.452  65.111 112.366  1.00  0.00           H  
ATOM   2959  H2  WAT   591      43.535  66.042 111.176  1.00  0.00           H  
TER    2961      WAT   591 
ATOM   2961  O   WAT   592      86.198 135.470  97.078  1.00  0.00           O  
ATOM   2962  H1  WAT   592      86.003 136.161  96.445  1.00  0.00           H  
ATOM   2963  H2  WAT   592      86.252 134.672  96.552  1.00  0.00           H  
TER    2965      WAT   592 
ATOM   2965  O   WAT   593     103.559 156.471 110.409  1.00  0.00           O  
ATOM   2966  H1  WAT   593     103.411 155.836 111.111  1.00  0.00           H  
ATOM   2967  H2  WAT   593     103.727 157.296 110.864  1.00  0.00           H  
TER    2969      WAT   593 
ATOM   2969  O   WAT   594      68.350  28.132 104.582  1.00  0.00           O  
ATOM   2970  H1  WAT   594      68.430  27.278 105.007  1.00  0.00           H  
ATOM   2971  H2  WAT   594      68.902  28.712 105.107  1.00  0.00           H  
TER    2973      WAT   594 
ATOM   2973  O   WAT   595      82.457  77.698 110.472  1.00  0.00           O  
ATOM   2974  H1  WAT   595      82.802  76.905 110.882  1.00  0.00           H  
ATOM   2975  H2  WAT   595      81.596  77.442 110.141  1.00  0.00           H  
TER    2977      WAT   595 
ATOM   2977  O   WAT   596      61.705 116.468 111.710  1.00  0.00           O  
ATOM   2978  H1  WAT   596      60.934 116.693 111.189  1.00  0.00           H  
ATOM   2979  H2  WAT   596      62.305 116.059 111.086  1.00  0.00           H  
TER    2981      WAT   596 
ATOM   2981  O   WAT   597      72.654 139.418  22.716  1.00  0.00           O  
ATOM   2982  H1  WAT   597      73.007 139.180  21.858  1.00  0.00           H  
ATOM   2983  H2  WAT   597      71.706 139.332  22.617  1.00  0.00           H  
TER    2985      WAT   597 
ATOM   2985  O   WAT   598      14.826 153.847 102.471  1.00  0.00           O  
ATOM   2986  H1  WAT   598      14.741 154.259 103.331  1.00  0.00           H  
ATOM   2987  H2  WAT   598      14.555 152.939 102.612  1.00  0.00           H  
TER    2989      WAT   598 
ATOM   2989  O   WAT   599      20.598 104.091  78.985  1.00  0.00           O  
ATOM   2990  H1  WAT   599      20.785 104.567  78.176  1.00  0.00           H  
ATOM   2991  H2  WAT   599      19.697 104.331  79.202  1.00  0.00           H  
TER    2993      WAT   599 
ATOM   2993  O   WAT   600      72.798  62.762  62.326  1.00  0.00           O  
ATOM   2994  H1  WAT   600      72.000  63.009  62.794  1.00  0.00           H  
ATOM   2995  H2  WAT   600      72.521  62.064  61.733  1.00  0.00           H  
TER    2997      WAT   600 
ATOM   2997  O   WAT   601      20.708  84.887   1.539  1.00  0.00           O  
ATOM   2998  H1  WAT   601      20.424  84.553   0.688  1.00  0.00           H  
ATOM   2999  H2  WAT   601      21.593  85.216   1.383  1.00  0.00           H  
TER    3001      WAT   601 
ATOM   3001  O   WAT   602      70.017  94.618 119.932  1.00  0.00           O  
ATOM   3002  H1  WAT   602      70.915  94.335 120.105  1.00  0.00           H  
ATOM   3003  H2  WAT   602      69.472  93.918 120.291  1.00  0.00           H  
TER    3005      WAT   602 
ATOM   3005  O   WAT   603     109.819 103.653  10.046  1.00  0.00           O  
ATOM   3006  H1  WAT   603     110.732 103.453   9.841  1.00  0.00           H  
ATOM   3007  H2  WAT   603     109.717 103.394  10.962  1.00  0.00           H  
TER    3009      WAT   603 
ATOM   3009  O   WAT   604      89.451 112.691  58.179  1.00  0.00           O  
ATOM   3010  H1  WAT   604      89.025 113.188  58.878  1.00  0.00           H  
ATOM   3011  H2  WAT   604      89.023 111.835  58.199  1.00  0.00           H  
TER    3013      WAT   604 
ATOM   3013  O   WAT   605     121.859  90.621  47.324  1.00  0.00           O  
ATOM   3014  H1  WAT   605     121.192  90.811  46.665  1.00  0.00           H  
ATOM   3015  H2  WAT   605     122.690  90.735  46.863  1.00  0.00           H  
TER    3017      WAT   605 
ATOM   3017  O   WAT   606      41.706 111.456  43.210  1.00  0.00           O  
ATOM   3018  H1  WAT   606      41.361 111.673  42.344  1.00  0.00           H  
ATOM   3019  H2  WAT   606      41.648 112.274  43.703  1.00  0.00           H  
TER    3021      WAT   606 
ATOM   3021  O   WAT   607     106.943  96.039  89.372  1.00  0.00           O  
ATOM   3022  H1  WAT   607     107.684  95.650  89.838  1.00  0.00           H  
ATOM   3023  H2  WAT   607     106.341  95.309  89.228  1.00  0.00           H  
TER    3025      WAT   607 
ATOM   3025  O   WAT   608      35.897  92.302  79.676  1.00  0.00           O  
ATOM   3026  H1  WAT   608      35.941  91.797  78.865  1.00  0.00           H  
ATOM   3027  H2  WAT   608      34.961  92.371  79.866  1.00  0.00           H  
TER    3029      WAT   608 
ATOM   3029  O   WAT   609      86.004 126.307  54.305  1.00  0.00           O  
ATOM   3030  H1  WAT   609      85.073 126.118  54.195  1.00  0.00           H  
ATOM   3031  H2  WAT   609      86.305 126.551  53.430  1.00  0.00           H  
TER    3033      WAT   609 
ATOM   3033  O   WAT   610      81.387   6.189 118.371  1.00  0.00           O  
ATOM   3034  H1  WAT   610      81.260   5.442 117.787  1.00  0.00           H  
ATOM   3035  H2  WAT   610      82.318   6.399 118.293  1.00  0.00           H  
TER    3037      WAT   610 
ATOM   3037  O   WAT   611     117.168  76.325   2.667  1.00  0.00           O  
ATOM   3038  H1  WAT   611     116.733  76.016   3.462  1.00  0.00           H  
ATOM   3039  H2  WAT   611     118.102  76.261   2.865  1.00  0.00           H  
TER    3041      WAT   611 
ATOM   3041  O   WAT   612     104.172 164.395  11.193  1.00  0.00           O  
ATOM   3042  H1  WAT   612     103.996 164.701  12.083  1.00  0.00           H  
ATOM   3043  H2  WAT   612     104.900 163.781  11.291  1.00  0.00           H  
TER    3045      WAT   612 
ATOM   3045  O   WAT   613      92.372 175.394  75.968  1.00  0.00           O  
ATOM   3046  H1  WAT   613      92.335 176.011  75.237  1.00  0.00           H  
ATOM   3047  H2  WAT   613      91.648 175.654  76.538  1.00  0.00           H  
TER    3049      WAT   613 
ATOM   3049  O   WAT   614      28.228  17.934  49.084  1.00  0.00           O  
ATOM   3050  H1  WAT   614      29.063  17.481  48.966  1.00  0.00           H  
ATOM   3051  H2  WAT   614      27.804  17.883  48.228  1.00  0.00           H  
TER    3053      WAT   614 
ATOM   3053  O   WAT   615     104.045  15.268  18.550  1.00  0.00           O  
ATOM   3054  H1  WAT   615     103.868  15.325  17.611  1.00  0.00           H  
ATOM   3055  H2  WAT   615     104.982  15.081  18.605  1.00  0.00           H  
TER    3057      WAT   615 
ATOM   3057  O   WAT   616      82.255 116.392  65.321  1.00  0.00           O  
ATOM   3058  H1  WAT   616      81.623 116.771  64.710  1.00  0.00           H  
ATOM   3059  H2  WAT   616      82.830 117.122  65.553  1.00  0.00           H  
TER    3061      WAT   616 
ATOM   3061  O   WAT   617      55.509  29.806  27.741  1.00  0.00           O  
ATOM   3062  H1  WAT   617      55.666  28.948  27.347  1.00  0.00           H  
ATOM   3063  H2  WAT   617      56.221  29.914  28.372  1.00  0.00           H  
TER    3065      WAT   617 
ATOM   3065  O   WAT   618      21.385 123.890  75.761  1.00  0.00           O  
ATOM   3066  H1  WAT   618      20.983 123.116  76.157  1.00  0.00           H  
ATOM   3067  H2  WAT   618      20.802 124.611  76.000  1.00  0.00           H  
TER    3069      WAT   618 
ATOM   3069  O   WAT   619      39.733  71.986 101.371  1.00  0.00           O  
ATOM   3070  H1  WAT   619      40.169  72.810 101.586  1.00  0.00           H  
ATOM   3071  H2  WAT   619      39.626  71.544 102.213  1.00  0.00           H  
TER    3073      WAT   619 
ATOM   3073  O   WAT   620      41.731  65.562  78.758  1.00  0.00           O  
ATOM   3074  H1  WAT   620      42.459  66.179  78.833  1.00  0.00           H  
ATOM   3075  H2  WAT   620      41.227  65.878  78.008  1.00  0.00           H  
TER    3077      WAT   620 
ATOM   3077  O   WAT   621       6.946  61.705  41.634  1.00  0.00           O  
ATOM   3078  H1  WAT   621       6.256  61.361  41.067  1.00  0.00           H  
ATOM   3079  H2  WAT   621       6.717  62.625  41.760  1.00  0.00           H  
TER    3081      WAT   621 
ATOM   3081  O   WAT   622     110.729  43.315  34.671  1.00  0.00           O  
ATOM   3082  H1  WAT   622     110.380  44.205  34.625  1.00  0.00           H  
ATOM   3083  H2  WAT   622     110.423  42.896  33.867  1.00  0.00           H  
TER    3085      WAT   622 
ATOM   3085  O   WAT   623      48.903  23.908  67.665  1.00  0.00           O  
ATOM   3086  H1  WAT   623      48.655  24.830  67.734  1.00  0.00           H  
ATOM   3087  H2  WAT   623      49.782  23.924  67.287  1.00  0.00           H  
TER    3089      WAT   623 
ATOM   3089  O   WAT   624      28.306  68.349  46.795  1.00  0.00           O  
ATOM   3090  H1  WAT   624      27.852  69.065  47.240  1.00  0.00           H  
ATOM   3091  H2  WAT   624      28.404  67.674  47.467  1.00  0.00           H  
TER    3093      WAT   624 
ATOM   3093  O   WAT   625      17.042  95.063 108.357  1.00  0.00           O  
ATOM   3094  H1  WAT   625      16.531  95.326 107.592  1.00  0.00           H  
ATOM   3095  H2  WAT   625      16.392  94.739 108.981  1.00  0.00           H  
TER    3097      WAT   625 
ATOM   3097  O   WAT   626       2.830 121.650  52.536  1.00  0.00           O  
ATOM   3098  H1  WAT   626       3.697 121.247  52.588  1.00  0.00           H  
ATOM   3099  H2  WAT   626       2.426 121.460  53.383  1.00  0.00           H  
TER    3101      WAT   626 
ATOM   3101  O   WAT   627      50.595 152.169  97.338  1.00  0.00           O  
ATOM   3102  H1  WAT   627      51.318 152.673  96.966  1.00  0.00           H  
ATOM   3103  H2  WAT   627      50.562 151.371  96.809  1.00  0.00           H  
TER    3105      WAT   627 
ATOM   3105  O   WAT   628      12.881 110.825 111.459  1.00  0.00           O  
ATOM   3106  H1  WAT   628      12.263 111.556 111.474  1.00  0.00           H  
ATOM   3107  H2  WAT   628      13.736 111.231 111.599  1.00  0.00           H  
TER    3109      WAT   628 
ATOM   3109  O   WAT   629     116.459  30.224 109.387  1.00  0.00           O  
ATOM   3110  H1  WAT   629     116.945  30.837 108.835  1.00  0.00           H  
ATOM   3111  H2  WAT   629     115.603  30.149 108.965  1.00  0.00           H  
TER    3113      WAT   629 
ATOM   3113  O   WAT   630      11.473  94.546  96.937  1.00  0.00           O  
ATOM   3114  H1  WAT   630      12.011  95.138  97.462  1.00  0.00           H  
ATOM   3115  H2  WAT   630      10.812  95.112  96.539  1.00  0.00           H  
TER    3117      WAT   630 
ATOM   3117  O   WAT   631      94.409  89.306  97.189  1.00  0.00           O  
ATOM   3118  H1  WAT   631      94.166  90.224  97.064  1.00  0.00           H  
ATOM   3119  H2  WAT   631      94.740  89.028  96.335  1.00  0.00           H  
TER    3121      WAT   631 
ATOM   3121  O   WAT   632     102.845  27.940 100.789  1.00  0.00           O  
ATOM   3122  H1  WAT   632     102.758  27.335 101.525  1.00  0.00           H  
ATOM   3123  H2  WAT   632     103.202  27.406 100.080  1.00  0.00           H  
TER    3125      WAT   632 
ATOM   3125  O   WAT   633      63.595 153.516 112.568  1.00  0.00           O  
ATOM   3126  H1  WAT   633      64.517 153.383 112.349  1.00  0.00           H  
ATOM   3127  H2  WAT   633      63.350 154.315 112.101  1.00  0.00           H  
TER    3129      WAT   633 
ATOM   3129  O   WAT   634      65.375 142.269  76.103  1.00  0.00           O  
ATOM   3130  H1  WAT   634      65.829 141.515  75.726  1.00  0.00           H  
ATOM   3131  H2  WAT   634      64.586 142.365  75.569  1.00  0.00           H  
TER    3133      WAT   634 
ATOM   3133  O   WAT   635      76.840  13.472  50.925  1.00  0.00           O  
ATOM   3134  H1  WAT   635      76.794  13.781  51.830  1.00  0.00           H  
ATOM   3135  H2  WAT   635      76.842  12.518  50.998  1.00  0.00           H  
TER    3137      WAT   635 
ATOM   3137  O   WAT   636      96.165  41.323  73.342  1.00  0.00           O  
ATOM   3138  H1  WAT   636      95.553  40.777  72.848  1.00  0.00           H  
ATOM   3139  H2  WAT   636      95.691  41.549  74.143  1.00  0.00           H  
TER    3141      WAT   636 
ATOM   3141  O   WAT   637     109.057   3.633  54.190  1.00  0.00           O  
ATOM   3142  H1  WAT   637     108.196   3.501  54.588  1.00  0.00           H  
ATOM   3143  H2  WAT   637     108.891   4.220  53.453  1.00  0.00           H  
TER    3145      WAT   637 
ATOM   3145  O   WAT   638       8.733  88.594  31.925  1.00  0.00           O  
ATOM   3146  H1  WAT   638       8.130  87.993  32.363  1.00  0.00           H  
ATOM   3147  H2  WAT   638       8.983  88.139  31.121  1.00  0.00           H  
TER    3149      WAT   638 
ATOM   3149  O   WAT   639      81.078  78.899  34.567  1.00  0.00           O  
ATOM   3150  H1  WAT   639      80.925  78.162  35.159  1.00  0.00           H  
ATOM   3151  H2  WAT   639      80.483  79.582  34.876  1.00  0.00           H  
TER    3153      WAT   639 
ATOM   3153  O   WAT   640      80.998 170.593  83.482  1.00  0.00           O  
ATOM   3154  H1  WAT   640      81.898 170.270  83.532  1.00  0.00           H  
ATOM   3155  H2  WAT   640      80.942 171.254  84.172  1.00  0.00           H  
TER    3157      WAT   640 
ATOM   3157  O   WAT   641      79.543 154.492  23.337  1.00  0.00           O  
ATOM   3158  H1  WAT   641      79.794 153.820  23.971  1.00  0.00           H  
ATOM   3159  H2  WAT   641      79.818 154.138  22.491  1.00  0.00           H  
TER    3161      WAT   641 
ATOM   3161  O   WAT   642      82.645 165.083  88.177  1.00  0.00           O  
ATOM   3162  H1  WAT   642      82.556 166.019  87.999  1.00  0.00           H  
ATOM   3163  H2  WAT   642      82.405 164.658  87.353  1.00  0.00           H  
TER    3165      WAT   642 
ATOM   3165  O   WAT   643     116.956  34.026 102.328  1.00  0.00           O  
ATOM   3166  H1  WAT   643     117.241  33.129 102.500  1.00  0.00           H  
ATOM   3167  H2  WAT   643     117.698  34.569 102.596  1.00  0.00           H  
TER    3169      WAT   643 
ATOM   3169  O   WAT   644      63.975  58.946  27.760  1.00  0.00           O  
ATOM   3170  H1  WAT   644      63.385  59.362  27.132  1.00  0.00           H  
ATOM   3171  H2  WAT   644      64.043  58.039  27.461  1.00  0.00           H  
TER    3173      WAT   644 
ATOM   3173  O   WAT   645      42.725  73.778  49.618  1.00  0.00           O  
ATOM   3174  H1  WAT   645      43.007  74.672  49.812  1.00  0.00           H  
ATOM   3175  H2  WAT   645      42.574  73.382  50.477  1.00  0.00           H  
TER    3177      WAT   645 
ATOM   3177  O   WAT   646      10.456  68.207   5.844  1.00  0.00           O  
ATOM   3178  H1  WAT   646       9.575  68.255   6.215  1.00  0.00           H  
ATOM   3179  H2  WAT   646      10.657  67.272   5.825  1.00  0.00           H  
TER    3181      WAT   646 
ATOM   3181  O   WAT   647       0.274  73.551  95.242  1.00  0.00           O  
ATOM   3182  H1  WAT   647       0.761  73.513  96.065  1.00  0.00           H  
ATOM   3183  H2  WAT   647       0.595  74.342  94.809  1.00  0.00           H  
TER    3185      WAT   647 
ATOM   3185  O   WAT   648      94.665  77.409  81.857  1.00  0.00           O  
ATOM   3186  H1  WAT   648      94.816  76.465  81.900  1.00  0.00           H  
ATOM   3187  H2  WAT   648      93.739  77.514  82.076  1.00  0.00           H  
TER    3189      WAT   648 
ATOM   3189  O   WAT   649     121.949  11.388  98.501  1.00  0.00           O  
ATOM   3190  H1  WAT   649     121.647  11.089  97.643  1.00  0.00           H  
ATOM   3191  H2  WAT   649     121.184  11.812  98.890  1.00  0.00           H  
TER    3193      WAT   649 
ATOM   3193  O   WAT   650      78.520  90.701  43.114  1.00  0.00           O  
ATOM   3194  H1  WAT   650      78.518  90.933  42.185  1.00  0.00           H  
ATOM   3195  H2  WAT   650      78.607  91.539  43.569  1.00  0.00           H  
TER    3197      WAT   650 
ATOM   3197  O   WAT   651      43.579 125.858   3.433  1.00  0.00           O  
ATOM   3198  H1  WAT   651      43.129 126.668   3.676  1.00  0.00           H  
ATOM   3199  H2  WAT   651      43.051 125.494   2.723  1.00  0.00           H  
TER    3201      WAT   651 
ATOM   3201  O   WAT   652     112.181 145.666  93.217  1.00  0.00           O  
ATOM   3202  H1  WAT   652     112.583 144.893  92.822  1.00  0.00           H  
ATOM   3203  H2  WAT   652     111.315 145.719  92.813  1.00  0.00           H  
TER    3205      WAT   652 
ATOM   3205  O   WAT   653      67.331  44.975  83.453  1.00  0.00           O  
ATOM   3206  H1  WAT   653      66.941  45.030  84.325  1.00  0.00           H  
ATOM   3207  H2  WAT   653      67.891  44.199  83.490  1.00  0.00           H  
TER    3209      WAT   653 
ATOM   3209  O   WAT   654      87.560 112.697 117.466  1.00  0.00           O  
ATOM   3210  H1  WAT   654      88.033 113.430 117.071  1.00  0.00           H  
ATOM   3211  H2  WAT   654      87.977 111.917 117.099  1.00  0.00           H  
TER    3213      WAT   654 
ATOM   3213  O   WAT   655      24.097 158.423  23.940  1.00  0.00           O  
ATOM   3214  H1  WAT   655      24.734 157.966  24.489  1.00  0.00           H  
ATOM   3215  H2  WAT   655      24.208 158.037  23.071  1.00  0.00           H  
TER    3217      WAT   655 
ATOM   3217  O   WAT   656      39.115  16.912  60.684  1.00  0.00           O  
ATOM   3218  H1  WAT   656      38.921  16.179  61.268  1.00  0.00           H  
ATOM   3219  H2  WAT   656      38.485  16.822  59.969  1.00  0.00           H  
TER    3221      WAT   656 
ATOM   3221  O   WAT   657      69.178  45.247  58.078  1.00  0.00           O  
ATOM   3222  H1  WAT   657      70.087  44.983  58.217  1.00  0.00           H  
ATOM   3223  H2  WAT   657      68.683  44.759  58.736  1.00  0.00           H  
TER    3225      WAT   657 
ATOM   3225  O   WAT   658     110.858 137.940  45.401  1.00  0.00           O  
ATOM   3226  H1  WAT   658     110.496 138.809  45.229  1.00  0.00           H  
ATOM   3227  H2  WAT   658     111.652 137.901  44.868  1.00  0.00           H  
TER    3229      WAT   658 
ATOM   3229  O   WAT   659     121.567 148.333  44.575  1.00  0.00           O  
ATOM   3230  H1  WAT   659     121.679 149.013  43.911  1.00  0.00           H  
ATOM   3231  H2  WAT   659     121.825 147.523  44.134  1.00  0.00           H  
TER    3233      WAT   659 
ATOM   3233  O   WAT   660     111.032  97.398 116.770  1.00  0.00           O  
ATOM   3234  H1  WAT   660     110.209  97.549 116.304  1.00  0.00           H  
ATOM   3235  H2  WAT   660     110.913  97.834 117.614  1.00  0.00           H  
TER    3237      WAT   660 
ATOM   3237  O   WAT   661      82.252 121.164 103.353  1.00  0.00           O  
ATOM   3238  H1  WAT   661      81.590 121.397 102.703  1.00  0.00           H  
ATOM   3239  H2  WAT   661      81.778 120.648 104.005  1.00  0.00           H  
TER    3241      WAT   661 
ATOM   3241  O   WAT   662     118.894 114.172  15.891  1.00  0.00           O  
ATOM   3242  H1  WAT   662     118.979 113.874  14.985  1.00  0.00           H  
ATOM   3243  H2  WAT   662     118.278 113.556  16.289  1.00  0.00           H  
TER    3245      WAT   662 
ATOM   3245  O   WAT   663      74.936  65.933 106.214  1.00  0.00           O  
ATOM   3246  H1  WAT   663      75.037  66.543 106.945  1.00  0.00           H  
ATOM   3247  H2  WAT   663      75.750  65.431 106.206  1.00  0.00           H  
TER    3249      WAT   663 
ATOM   3249  O   WAT   664      20.386  47.363  29.256  1.00  0.00           O  
ATOM   3250  H1  WAT   664      19.987  47.141  28.415  1.00  0.00           H  
ATOM   3251  H2  WAT   664      21.272  47.004  29.204  1.00  0.00           H  
TER    3253      WAT   664 
ATOM   3253  O   WAT   665      32.918  31.554  60.883  1.00  0.00           O  
ATOM   3254  H1  WAT   665      33.872  31.616  60.929  1.00  0.00           H  
ATOM   3255  H2  WAT   665      32.753  30.726  60.431  1.00  0.00           H  
TER    3257      WAT   665 
ATOM   3257  O   WAT   666     103.000  73.939  68.515  1.00  0.00           O  
ATOM   3258  H1  WAT   666     102.452  74.244  69.237  1.00  0.00           H  
ATOM   3259  H2  WAT   666     102.496  73.232  68.113  1.00  0.00           H  
TER    3261      WAT   666 
ATOM   3261  O   WAT   667      42.971   3.736   5.208  1.00  0.00           O  
ATOM   3262  H1  WAT   667      43.482   2.967   4.953  1.00  0.00           H  
ATOM   3263  H2  WAT   667      42.536   4.013   4.401  1.00  0.00           H  
TER    3265      WAT   667 
ATOM   3265  O   WAT   668     116.602  68.472 118.281  1.00  0.00           O  
ATOM   3266  H1  WAT   668     116.233  68.540 117.400  1.00  0.00           H  
ATOM   3267  H2  WAT   668     115.981  67.923 118.760  1.00  0.00           H  
TER    3269      WAT   668 
ATOM   3269  O   WAT   669     122.028 141.288  85.293  1.00  0.00           O  
ATOM   3270  H1  WAT   669     122.503 141.854  84.684  1.00  0.00           H  
ATOM   3271  H2  WAT   669     122.241 140.399  85.009  1.00  0.00           H  
TER    3273      WAT   669 
ATOM   3273  O   WAT   670      31.970 125.032  47.960  1.00  0.00           O  
ATOM   3274  H1  WAT   670      31.040 124.970  48.178  1.00  0.00           H  
ATOM   3275  H2  WAT   670      32.292 124.133  48.025  1.00  0.00           H  
TER    3277      WAT   670 
ATOM   3277  O   WAT   671      11.649 146.786  97.438  1.00  0.00           O  
ATOM   3278  H1  WAT   671      10.842 146.810  96.923  1.00  0.00           H  
ATOM   3279  H2  WAT   671      12.345 146.947  96.800  1.00  0.00           H  
TER    3281      WAT   671 
ATOM   3281  O   WAT   672     113.816  23.709  55.509  1.00  0.00           O  
ATOM   3282  H1  WAT   672     114.609  24.176  55.244  1.00  0.00           H  
ATOM   3283  H2  WAT   672     113.375  23.499  54.686  1.00  0.00           H  
TER    3285      WAT   672 
ATOM   3285  O   WAT   673     114.026  93.257  45.145  1.00  0.00           O  
ATOM   3286  H1  WAT   673     114.286  93.912  45.793  1.00  0.00           H  
ATOM   3287  H2  WAT   673     114.334  93.610  44.311  1.00  0.00           H  
TER    3289      WAT   673 
ATOM   3289  O   WAT   674      98.916  84.303  55.043  1.00  0.00           O  
ATOM   3290  H1  WAT   674      98.105  83.812  54.910  1.00  0.00           H  
ATOM   3291  H2  WAT   674      98.632  85.212  55.144  1.00  0.00           H  
TER    3293      WAT   674 
ATOM   3293  O   WAT   675      14.501 107.073  37.761  1.00  0.00           O  
ATOM   3294  H1  WAT   675      14.632 106.126  37.718  1.00  0.00           H  
ATOM   3295  H2  WAT   675      13.557 107.179  37.875  1.00  0.00           H  
TER    3297      WAT   675 
ATOM   3297  O   WAT   676      10.221 101.622  34.666  1.00  0.00           O  
ATOM   3298  H1  WAT   676      11.063 102.036  34.857  1.00  0.00           H  
ATOM   3299  H2  WAT   676      10.079 101.786  33.734  1.00  0.00           H  
TER    3301      WAT   676 
ATOM   3301  O   WAT   677     120.083  57.479 111.141  1.00  0.00           O  
ATOM   3302  H1  WAT   677     119.589  58.135 110.649  1.00  0.00           H  
ATOM   3303  H2  WAT   677     119.527  56.700 111.126  1.00  0.00           H  
TER    3305      WAT   677 
ATOM   3305  O   WAT   678      18.213 107.865 101.416  1.00  0.00           O  
ATOM   3306  H1  WAT   678      18.837 107.369 100.886  1.00  0.00           H  
ATOM   3307  H2  WAT   678      17.366 107.459 101.232  1.00  0.00           H  
TER    3309      WAT   678 
ATOM   3309  O   WAT   679      19.103 100.064  72.464  1.00  0.00           O  
ATOM   3310  H1  WAT   679      19.802 100.540  72.016  1.00  0.00           H  
ATOM   3311  H2  WAT   679      18.878 100.617  73.212  1.00  0.00           H  
TER    3313      WAT   679 
ATOM   3313  O   WAT   680      51.554 130.386  71.915  1.00  0.00           O  
ATOM   3314  H1  WAT   680      51.024 129.744  71.443  1.00  0.00           H  
ATOM   3315  H2  WAT   680      52.452 130.206  71.638  1.00  0.00           H  
TER    3317      WAT   680 
ATOM   3317  O   WAT   681     120.278  85.814  53.444  1.00  0.00           O  
ATOM   3318  H1  WAT   681     119.763  85.692  52.647  1.00  0.00           H  
ATOM   3319  H2  WAT   681     119.849  85.257  54.094  1.00  0.00           H  
TER    3321      WAT   681 
ATOM   3321  O   WAT   682      96.226 169.636  50.892  1.00  0.00           O  
ATOM   3322  H1  WAT   682      95.959 170.250  50.208  1.00  0.00           H  
ATOM   3323  H2  WAT   682      96.548 168.871  50.414  1.00  0.00           H  
TER    3325      WAT   682 
ATOM   3325  O   WAT   683      87.044  78.537 102.387  1.00  0.00           O  
ATOM   3326  H1  WAT   683      86.285  78.620 102.964  1.00  0.00           H  
ATOM   3327  H2  WAT   683      87.086  79.375 101.925  1.00  0.00           H  
TER    3329      WAT   683 
ATOM   3329  O   WAT   684       1.674 164.251  69.823  1.00  0.00           O  
ATOM   3330  H1  WAT   684       1.214 164.552  70.607  1.00  0.00           H  
ATOM   3331  H2  WAT   684       2.018 163.390  70.064  1.00  0.00           H  
TER    3333      WAT   684 
ATOM   3333  O   WAT   685      31.191  25.740  87.745  1.00  0.00           O  
ATOM   3334  H1  WAT   685      31.375  26.675  87.834  1.00  0.00           H  
ATOM   3335  H2  WAT   685      31.433  25.533  86.842  1.00  0.00           H  
TER    3337      WAT   685 
ATOM   3337  O   WAT   686      12.817  15.124  38.146  1.00  0.00           O  
ATOM   3338  H1  WAT   686      13.158  16.010  38.267  1.00  0.00           H  
ATOM   3339  H2  WAT   686      11.879  15.246  38.001  1.00  0.00           H  
TER    3341      WAT   686 
ATOM   3341  O   WAT   687     115.502 153.498  57.982  1.00  0.00           O  
ATOM   3342  H1  WAT   687     116.267 153.152  58.442  1.00  0.00           H  
ATOM   3343  H2  WAT   687     114.972 153.902  58.669  1.00  0.00           H  
TER    3345      WAT   687 
ATOM   3345  O   WAT   688       7.410 135.905  12.111  1.00  0.00           O  
ATOM   3346  H1  WAT   688       6.486 135.688  11.987  1.00  0.00           H  
ATOM   3347  H2  WAT   688       7.842 135.058  12.223  1.00  0.00           H  
TER    3349      WAT   688 
ATOM   3349  O   WAT   689      93.483 123.311  97.709  1.00  0.00           O  
ATOM   3350  H1  WAT   689      94.089 124.052  97.744  1.00  0.00           H  
ATOM   3351  H2  WAT   689      92.934 123.486  96.945  1.00  0.00           H  
TER    3353      WAT   689 
ATOM   3353  O   WAT   690      85.098  91.856  25.484  1.00  0.00           O  
ATOM   3354  H1  WAT   690      85.994  92.186  25.551  1.00  0.00           H  
ATOM   3355  H2  WAT   690      85.137  91.197  24.790  1.00  0.00           H  
TER    3357      WAT   690 
ATOM   3357  O   WAT   691      56.333  42.459  11.434  1.00  0.00           O  
ATOM   3358  H1  WAT   691      57.048  41.902  11.124  1.00  0.00           H  
ATOM   3359  H2  WAT   691      55.640  41.845  11.678  1.00  0.00           H  
TER    3361      WAT   691 
ATOM   3361  O   WAT   692     120.185   5.115  70.080  1.00  0.00           O  
ATOM   3362  H1  WAT   692     121.049   4.948  70.455  1.00  0.00           H  
ATOM   3363  H2  WAT   692     120.029   4.373  69.496  1.00  0.00           H  
TER    3365      WAT   692 
ATOM   3365  O   WAT   693      96.891  41.039 112.178  1.00  0.00           O  
ATOM   3366  H1  WAT   693      96.433  40.902 111.348  1.00  0.00           H  
ATOM   3367  H2  WAT   693      96.228  41.414 112.758  1.00  0.00           H  
TER    3369      WAT   693 
ATOM   3369  O   WAT   694     103.738   4.972 105.643  1.00  0.00           O  
ATOM   3370  H1  WAT   694     104.227   5.773 105.455  1.00  0.00           H  
ATOM   3371  H2  WAT   694     103.830   4.852 106.589  1.00  0.00           H  
TER    3373      WAT   694 
ATOM   3373  O   WAT   695      97.880  22.287   3.254  1.00  0.00           O  
ATOM   3374  H1  WAT   695      97.090  22.749   3.533  1.00  0.00           H  
ATOM   3375  H2  WAT   695      98.197  22.787   2.502  1.00  0.00           H  
TER    3377      WAT   695 
ATOM   3377  O   WAT   696      88.998  39.059  65.024  1.00  0.00           O  
ATOM   3378  H1  WAT   696      88.657  39.889  64.691  1.00  0.00           H  
ATOM   3379  H2  WAT   696      89.212  38.556  64.239  1.00  0.00           H  
TER    3381      WAT   696 
ATOM   3381  O   WAT   697      50.627  49.068  99.702  1.00  0.00           O  
ATOM   3382  H1  WAT   697      50.134  48.257  99.830  1.00  0.00           H  
ATOM   3383  H2  WAT   697      50.129  49.729 100.183  1.00  0.00           H  
TER    3385      WAT   697 
ATOM   3385  O   WAT   698      40.498  25.662  77.015  1.00  0.00           O  
ATOM   3386  H1  WAT   698      41.291  25.766  76.488  1.00  0.00           H  
ATOM   3387  H2  WAT   698      39.796  25.556  76.372  1.00  0.00           H  
TER    3389      WAT   698 
ATOM   3389  O   WAT   699      11.143  92.189  75.133  1.00  0.00           O  
ATOM   3390  H1  WAT   699      10.712  92.986  75.441  1.00  0.00           H  
ATOM   3391  H2  WAT   699      10.507  91.785  74.543  1.00  0.00           H  
TER    3393      WAT   699 
ATOM   3393  O   WAT   700       8.596 101.935  27.374  1.00  0.00           O  
ATOM   3394  H1  WAT   700       7.848 101.703  27.924  1.00  0.00           H  
ATOM   3395  H2  WAT   700       9.361 101.677  27.890  1.00  0.00           H  
TER    3397      WAT   700 
ATOM   3397  O   WAT   701      28.442   6.005  34.828  1.00  0.00           O  
ATOM   3398  H1  WAT   701      28.159   6.897  34.626  1.00  0.00           H  
ATOM   3399  H2  WAT   701      29.398   6.044  34.794  1.00  0.00           H  
TER    3401      WAT   701 
ATOM   3401  O   WAT   702      11.555 111.938  92.950  1.00  0.00           O  
ATOM   3402  H1  WAT   702      11.840 112.537  92.260  1.00  0.00           H  
ATOM   3403  H2  WAT   702      11.134 111.216  92.482  1.00  0.00           H  
TER    3405      WAT   702 
ATOM   3405  O   WAT   703      67.404   5.800  94.217  1.00  0.00           O  
ATOM   3406  H1  WAT   703      67.515   6.457  93.529  1.00  0.00           H  
ATOM   3407  H2  WAT   703      66.723   6.160  94.784  1.00  0.00           H  
TER    3409      WAT   703 
ATOM   3409  O   WAT   704      69.023 137.906  43.436  1.00  0.00           O  
ATOM   3410  H1  WAT   704      68.881 137.027  43.787  1.00  0.00           H  
ATOM   3411  H2  WAT   704      69.754 138.253  43.947  1.00  0.00           H  
TER    3413      WAT   704 
ATOM   3413  O   WAT   705      28.939  57.922 106.770  1.00  0.00           O  
ATOM   3414  H1  WAT   705      28.927  57.117 106.253  1.00  0.00           H  
ATOM   3415  H2  WAT   705      28.363  57.739 107.512  1.00  0.00           H  
TER    3417      WAT   705 
ATOM   3417  O   WAT   706      92.523  30.836  78.055  1.00  0.00           O  
ATOM   3418  H1  WAT   706      91.629  31.168  78.140  1.00  0.00           H  
ATOM   3419  H2  WAT   706      92.781  30.609  78.949  1.00  0.00           H  
TER    3421      WAT   706 
ATOM   3421  O   WAT   707      74.099 144.671  67.770  1.00  0.00           O  
ATOM   3422  H1  WAT   707      74.810 144.989  67.214  1.00  0.00           H  
ATOM   3423  H2  WAT   707      73.607 145.458  68.004  1.00  0.00           H  
TER    3425      WAT   707 
ATOM   3425  O   WAT   708      35.940 157.182  42.875  1.00  0.00           O  
ATOM   3426  H1  WAT   708      36.859 157.417  42.749  1.00  0.00           H  
ATOM   3427  H2  WAT   708      35.453 157.862  42.410  1.00  0.00           H  
TER    3429      WAT   708 
ATOM   3429  O   WAT   709      22.086  80.023 107.503  1.00  0.00           O  
ATOM   3430  H1  WAT   709      21.417  80.371 108.092  1.00  0.00           H  
ATOM   3431  H2  WAT   709      21.613  79.408 106.941  1.00  0.00           H  
TER    3433      WAT   709 
ATOM   3433  O   WAT   710      53.613 168.614   4.506  1.00  0.00           O  
ATOM   3434  H1  WAT   710      54.470 168.424   4.888  1.00  0.00           H  
ATOM   3435  H2  WAT   710      53.215 167.754   4.371  1.00  0.00           H  
TER    3437      WAT   710 
ATOM   3437  O   WAT   711       8.512 128.324  88.779  1.00  0.00           O  
ATOM   3438  H1  WAT   711       8.908 127.726  88.144  1.00  0.00           H  
ATOM   3439  H2  WAT   711       7.807 127.815  89.179  1.00  0.00           H  
TER    3441      WAT   711 
ATOM   3441  O   WAT   712      73.963 143.986 113.859  1.00  0.00           O  
ATOM   3442  H1  WAT   712      73.638 143.293 113.284  1.00  0.00           H  
ATOM   3443  H2  WAT   712      73.182 144.310 114.309  1.00  0.00           H  
TER    3445      WAT   712 
ATOM   3445  O   WAT   713      66.980  93.844  23.332  1.00  0.00           O  
ATOM   3446  H1  WAT   713      67.447  94.058  22.525  1.00  0.00           H  
ATOM   3447  H2  WAT   713      66.549  93.010  23.147  1.00  0.00           H  
TER    3449      WAT   713 
ATOM   3449  O   WAT   714      74.560  23.827  82.955  1.00  0.00           O  
ATOM   3450  H1  WAT   714      73.798  23.869  83.532  1.00  0.00           H  
ATOM   3451  H2  WAT   714      74.199  23.601  82.097  1.00  0.00           H  
TER    3453      WAT   714 
ATOM   3453  O   WAT   715      27.220  46.796  41.338  1.00  0.00           O  
ATOM   3454  H1  WAT   715      26.855  45.943  41.574  1.00  0.00           H  
ATOM   3455  H2  WAT   715      28.136  46.615  41.129  1.00  0.00           H  
TER    3457      WAT   715 
ATOM   3457  O   WAT   716      76.509 144.759  21.338  1.00  0.00           O  
ATOM   3458  H1  WAT   716      76.104 143.892  21.363  1.00  0.00           H  
ATOM   3459  H2  WAT   716      77.450 144.584  21.349  1.00  0.00           H  
TER    3461      WAT   716 
ATOM   3461  O   WAT   717      59.142  87.935 121.124  1.00  0.00           O  
ATOM   3462  H1  WAT   717      58.776  88.738 120.753  1.00  0.00           H  
ATOM   3463  H2  WAT   717      60.073  87.973 120.906  1.00  0.00           H  
TER    3465      WAT   717 
ATOM   3465  O   WAT   718      82.534 141.137 106.807  1.00  0.00           O  
ATOM   3466  H1  WAT   718      81.980 141.866 106.529  1.00  0.00           H  
ATOM   3467  H2  WAT   718      83.127 141.519 107.453  1.00  0.00           H  
TER    3469      WAT   718 
ATOM   3469  O   WAT   719     120.566 123.658 121.638  1.00  0.00           O  
ATOM   3470  H1  WAT   719     121.374 123.230 121.920  1.00  0.00           H  
ATOM   3471  H2  WAT   719     120.822 124.563 121.464  1.00  0.00           H  
TER    3473      WAT   719 
ATOM   3473  O   WAT   720      34.268 148.658  76.170  1.00  0.00           O  
ATOM   3474  H1  WAT   720      34.589 147.923  76.693  1.00  0.00           H  
ATOM   3475  H2  WAT   720      33.509 148.983  76.655  1.00  0.00           H  
TER    3477      WAT   720 
ATOM   3477  O   WAT   721      68.689  65.455  32.215  1.00  0.00           O  
ATOM   3478  H1  WAT   721      69.269  65.246  32.947  1.00  0.00           H  
ATOM   3479  H2  WAT   721      67.875  64.993  32.415  1.00  0.00           H  
TER    3481      WAT   721 
ATOM   3481  O   WAT   722      48.339  68.802  92.726  1.00  0.00           O  
ATOM   3482  H1  WAT   722      49.203  68.617  92.360  1.00  0.00           H  
ATOM   3483  H2  WAT   722      48.202  69.735  92.559  1.00  0.00           H  
TER    3485      WAT   722 
ATOM   3485  O   WAT   723      42.399 137.140  65.196  1.00  0.00           O  
ATOM   3486  H1  WAT   723      43.059 137.566  65.743  1.00  0.00           H  
ATOM   3487  H2  WAT   723      41.954 137.861  64.751  1.00  0.00           H  
TER    3489      WAT   723 
ATOM   3489  O   WAT   724      66.663 117.399 121.041  1.00  0.00           O  
ATOM   3490  H1  WAT   724      67.282 116.895 121.569  1.00  0.00           H  
ATOM   3491  H2  WAT   724      66.876 117.170 120.137  1.00  0.00           H  
TER    3493      WAT   724 
ATOM   3493  O   WAT   725      46.532  41.355  69.903  1.00  0.00           O  
ATOM   3494  H1  WAT   725      47.153  40.863  70.439  1.00  0.00           H  
ATOM   3495  H2  WAT   725      46.521  42.230  70.291  1.00  0.00           H  
TER    3497      WAT   725 
ATOM   3497  O   WAT   726      73.897 138.853   2.397  1.00  0.00           O  
ATOM   3498  H1  WAT   726      73.505 139.671   2.090  1.00  0.00           H  
ATOM   3499  H2  WAT   726      73.590 138.764   3.299  1.00  0.00           H  
TER    3501      WAT   726 
ATOM   3501  O   WAT   727      11.837  71.628 105.875  1.00  0.00           O  
ATOM   3502  H1  WAT   727      10.911  71.385 105.851  1.00  0.00           H  
ATOM   3503  H2  WAT   727      12.281  70.923 105.404  1.00  0.00           H  
TER    3505      WAT   727 
ATOM   3505  O   WAT   728     114.888   9.671  34.487  1.00  0.00           O  
ATOM   3506  H1  WAT   728     115.668   9.117  34.497  1.00  0.00           H  
ATOM   3507  H2  WAT   728     114.523   9.556  33.609  1.00  0.00           H  
TER    3509      WAT   728 
ATOM   3509  O   WAT   729     112.860   5.648  65.752  1.00  0.00           O  
ATOM   3510  H1  WAT   729     113.242   4.892  65.307  1.00  0.00           H  
ATOM   3511  H2  WAT   729     112.678   6.272  65.050  1.00  0.00           H  
TER    3513      WAT   729 
ATOM   3513  O   WAT   730      42.085  76.589  45.223  1.00  0.00           O  
ATOM   3514  H1  WAT   730      41.947  77.126  46.003  1.00  0.00           H  
ATOM   3515  H2  WAT   730      42.655  75.879  45.519  1.00  0.00           H  
TER    3517      WAT   730 
ATOM   3517  O   WAT   731     117.159   5.188  72.720  1.00  0.00           O  
ATOM   3518  H1  WAT   731     117.315   5.716  71.937  1.00  0.00           H  
ATOM   3519  H2  WAT   731     117.848   4.524  72.702  1.00  0.00           H  
TER    3521      WAT   731 
ATOM   3521  O   WAT   732     112.188 168.864  62.430  1.00  0.00           O  
ATOM   3522  H1  WAT   732     112.825 169.563  62.282  1.00  0.00           H  
ATOM   3523  H2  WAT   732     112.415 168.192  61.787  1.00  0.00           H  
TER    3525      WAT   732 
ATOM   3525  O   WAT   733      68.762  45.226 100.042  1.00  0.00           O  
ATOM   3526  H1  WAT   733      69.499  45.321 100.646  1.00  0.00           H  
ATOM   3527  H2  WAT   733      68.433  46.118  99.925  1.00  0.00           H  
TER    3529      WAT   733 
ATOM   3529  O   WAT   734      69.256 136.002 101.250  1.00  0.00           O  
ATOM   3530  H1  WAT   734      68.565 136.647 101.098  1.00  0.00           H  
ATOM   3531  H2  WAT   734      68.844 135.334 101.798  1.00  0.00           H  
TER    3533      WAT   734 
ATOM   3533  O   WAT   735      84.331  22.822  98.176  1.00  0.00           O  
ATOM   3534  H1  WAT   735      85.139  23.335  98.207  1.00  0.00           H  
ATOM   3535  H2  WAT   735      83.651  23.460  97.961  1.00  0.00           H  
TER    3537      WAT   735 
ATOM   3537  O   WAT   736      34.907 136.894  84.465  1.00  0.00           O  
ATOM   3538  H1  WAT   736      35.704 136.487  84.805  1.00  0.00           H  
ATOM   3539  H2  WAT   736      34.751 136.454  83.629  1.00  0.00           H  
TER    3541      WAT   736 
ATOM   3541  O   WAT   737      25.009  92.544  49.642  1.00  0.00           O  
ATOM   3542  H1  WAT   737      25.268  91.639  49.815  1.00  0.00           H  
ATOM   3543  H2  WAT   737      25.374  92.737  48.778  1.00  0.00           H  
TER    3545      WAT   737 
ATOM   3545  O   WAT   738     103.451  11.603 119.978  1.00  0.00           O  
ATOM   3546  H1  WAT   738     103.548  11.801 120.909  1.00  0.00           H  
ATOM   3547  H2  WAT   738     103.461  12.459 119.549  1.00  0.00           H  
TER    3549      WAT   738 
ATOM   3549  O   WAT   739      29.410 123.382  24.947  1.00  0.00           O  
ATOM   3550  H1  WAT   739      29.154 122.715  25.583  1.00  0.00           H  
ATOM   3551  H2  WAT   739      30.162 123.819  25.348  1.00  0.00           H  
TER    3553      WAT   739 
ATOM   3553  O   WAT   740      40.539 130.211 119.101  1.00  0.00           O  
ATOM   3554  H1  WAT   740      41.276 130.070 119.695  1.00  0.00           H  
ATOM   3555  H2  WAT   740      40.143 129.346 119.000  1.00  0.00           H  
TER    3557      WAT   740 
ATOM   3557  O   WAT   741      78.016  97.465  13.160  1.00  0.00           O  
ATOM   3558  H1  WAT   741      77.849  97.965  13.959  1.00  0.00           H  
ATOM   3559  H2  WAT   741      78.382  96.636  13.468  1.00  0.00           H  
TER    3561      WAT   741 
ATOM   3561  O   WAT   742      10.933  82.924   0.484  1.00  0.00           O  
ATOM   3562  H1  WAT   742      10.314  82.470  -0.087  1.00  0.00           H  
ATOM   3563  H2  WAT   742      10.404  83.581   0.937  1.00  0.00           H  
TER    3565      WAT   742 
ATOM   3565  O   WAT   743      35.845 168.951  50.414  1.00  0.00           O  
ATOM   3566  H1  WAT   743      35.279 168.200  50.589  1.00  0.00           H  
ATOM   3567  H2  WAT   743      36.711 168.570  50.267  1.00  0.00           H  
TER    3569      WAT   743 
ATOM   3569  O   WAT   744      88.724 104.370  93.736  1.00  0.00           O  
ATOM   3570  H1  WAT   744      88.780 103.431  93.913  1.00  0.00           H  
ATOM   3571  H2  WAT   744      88.425 104.426  92.829  1.00  0.00           H  
TER    3573      WAT   744 
ATOM   3573  O   WAT   745      19.929  70.851  57.198  1.00  0.00           O  
ATOM   3574  H1  WAT   745      19.583  71.601  57.682  1.00  0.00           H  
ATOM   3575  H2  WAT   745      19.981  70.150  57.848  1.00  0.00           H  
TER    3577      WAT   745 
ATOM   3577  O   WAT   746      24.102  16.605  53.256  1.00  0.00           O  
ATOM   3578  H1  WAT   746      23.778  17.502  53.179  1.00  0.00           H  
ATOM   3579  H2  WAT   746      25.048  16.701  53.372  1.00  0.00           H  
TER    3581      WAT   746 
ATOM   3581  O   WAT   747      29.125 120.113  41.172  1.00  0.00           O  
ATOM   3582  H1  WAT   747      29.277 120.613  41.974  1.00  0.00           H  
ATOM   3583  H2  WAT   747      29.643 120.567  40.506  1.00  0.00           H  
TER    3585      WAT   747 
ATOM   3585  O   WAT   748     122.603 165.005  22.817  1.00  0.00           O  
ATOM   3586  H1  WAT   748     122.705 165.602  23.558  1.00  0.00           H  
ATOM   3587  H2  WAT   748     123.489 164.689  22.639  1.00  0.00           H  
TER    3589      WAT   748 
ATOM   3589  O   WAT   749      84.266  17.805  96.946  1.00  0.00           O  
ATOM   3590  H1  WAT   749      85.016  18.233  97.358  1.00  0.00           H  
ATOM   3591  H2  WAT   749      83.803  17.383  97.670  1.00  0.00           H  
TER    3593      WAT   749 
ATOM   3593  O   WAT   750      64.438 131.100  37.696  1.00  0.00           O  
ATOM   3594  H1  WAT   750      63.534 131.398  37.587  1.00  0.00           H  
ATOM   3595  H2  WAT   750      64.437 130.204  37.359  1.00  0.00           H  
TER    3597      WAT   750 
ATOM   3597  O   WAT   751       9.488  25.322 118.543  1.00  0.00           O  
ATOM   3598  H1  WAT   751      10.308  25.775 118.349  1.00  0.00           H  
ATOM   3599  H2  WAT   751       9.288  25.564 119.447  1.00  0.00           H  
TER    3601      WAT   751 
ATOM   3601  O   WAT   752      73.810  42.694 114.101  1.00  0.00           O  
ATOM   3602  H1  WAT   752      73.918  41.866 114.569  1.00  0.00           H  
ATOM   3603  H2  WAT   752      73.506  43.309 114.768  1.00  0.00           H  
TER    3605      WAT   752 
ATOM   3605  O   WAT   753      50.207  87.011 122.783  1.00  0.00           O  
ATOM   3606  H1  WAT   753      51.127  86.842 122.989  1.00  0.00           H  
ATOM   3607  H2  WAT   753      49.749  86.883 123.613  1.00  0.00           H  
TER    3609      WAT   753 
ATOM   3609  O   WAT   754     120.614  15.568  94.141  1.00  0.00           O  
ATOM   3610  H1  WAT   754     120.565  15.601  95.096  1.00  0.00           H  
ATOM   3611  H2  WAT   754     121.167  14.809  93.955  1.00  0.00           H  
TER    3613      WAT   754 
ATOM   3613  O   WAT   755      15.601  11.282  56.513  1.00  0.00           O  
ATOM   3614  H1  WAT   755      15.963  10.476  56.881  1.00  0.00           H  
ATOM   3615  H2  WAT   755      16.333  11.678  56.039  1.00  0.00           H  
TER    3617      WAT   755 
ATOM   3617  O   WAT   756     118.551 104.913  76.523  1.00  0.00           O  
ATOM   3618  H1  WAT   756     118.564 105.840  76.283  1.00  0.00           H  
ATOM   3619  H2  WAT   756     118.525 104.450  75.686  1.00  0.00           H  
TER    3621      WAT   756 
ATOM   3621  O   WAT   757      14.542  67.785  76.786  1.00  0.00           O  
ATOM   3622  H1  WAT   757      14.486  68.501  77.419  1.00  0.00           H  
ATOM   3623  H2  WAT   757      13.840  67.964  76.159  1.00  0.00           H  
TER    3625      WAT   757 
ATOM   3625  O   WAT   758      27.168 113.238  86.251  1.00  0.00           O  
ATOM   3626  H1  WAT   758      27.441 112.508  85.697  1.00  0.00           H  
ATOM   3627  H2  WAT   758      26.377 112.924  86.690  1.00  0.00           H  
TER    3629      WAT   758 
ATOM   3629  O   WAT   759      62.935  42.571  55.197  1.00  0.00           O  
ATOM   3630  H1  WAT   759      63.471  43.213  55.663  1.00  0.00           H  
ATOM   3631  H2  WAT   759      63.536  42.164  54.573  1.00  0.00           H  
TER    3633      WAT   759 
ATOM   3633  O   WAT   760      12.952 157.134  82.277  1.00  0.00           O  
ATOM   3634  H1  WAT   760      12.123 156.969  81.829  1.00  0.00           H  
ATOM   3635  H2  WAT   760      12.705 157.605  83.072  1.00  0.00           H  
TER    3637      WAT   760 
ATOM   3637  O   WAT   761      14.207  84.768  57.106  1.00  0.00           O  
ATOM   3638  H1  WAT   761      13.890  84.000  57.581  1.00  0.00           H  
ATOM   3639  H2  WAT   761      15.154  84.761  57.245  1.00  0.00           H  
TER    3641      WAT   761 
ATOM   3641  O   WAT   762      92.592  58.619  73.247  1.00  0.00           O  
ATOM   3642  H1  WAT   762      93.235  57.940  73.039  1.00  0.00           H  
ATOM   3643  H2  WAT   762      92.757  58.832  74.165  1.00  0.00           H  
TER    3645      WAT   762 
ATOM   3645  O   WAT   763     104.970  25.472  23.612  1.00  0.00           O  
ATOM   3646  H1  WAT   763     104.518  26.299  23.443  1.00  0.00           H  
ATOM   3647  H2  WAT   763     105.123  25.101  22.743  1.00  0.00           H  
TER    3649      WAT   763 
ATOM   3649  O   WAT   764     117.033  77.227  91.955  1.00  0.00           O  
ATOM   3650  H1  WAT   764     117.565  76.891  92.676  1.00  0.00           H  
ATOM   3651  H2  WAT   764     116.130  77.073  92.230  1.00  0.00           H  
TER    3653      WAT   764 
ATOM   3653  O   WAT   765      82.890 136.530 116.655  1.00  0.00           O  
ATOM   3654  H1  WAT   765      83.322 136.196 115.869  1.00  0.00           H  
ATOM   3655  H2  WAT   765      83.166 135.934 117.352  1.00  0.00           H  
TER    3657      WAT   765 
ATOM   3657  O   WAT   766      45.877  93.998  44.729  1.00  0.00           O  
ATOM   3658  H1  WAT   766      46.817  94.007  44.907  1.00  0.00           H  
ATOM   3659  H2  WAT   766      45.645  93.070  44.710  1.00  0.00           H  
TER    3661      WAT   766 
ATOM   3661  O   WAT   767     123.580  57.980  95.095  1.00  0.00           O  
ATOM   3662  H1  WAT   767     124.360  58.271  95.568  1.00  0.00           H  
ATOM   3663  H2  WAT   767     123.922  57.538  94.318  1.00  0.00           H  
TER    3665      WAT   767 
ATOM   3665  O   WAT   768     108.686 164.202  80.789  1.00  0.00           O  
ATOM   3666  H1  WAT   768     107.960 163.709  80.406  1.00  0.00           H  
ATOM   3667  H2  WAT   768     108.926 164.837  80.115  1.00  0.00           H  
TER    3669      WAT   768 
ATOM   3669  O   WAT   769      79.356 154.726  51.506  1.00  0.00           O  
ATOM   3670  H1  WAT   769      78.693 154.763  52.195  1.00  0.00           H  
ATOM   3671  H2  WAT   769      79.288 153.838  51.154  1.00  0.00           H  
TER    3673      WAT   769 
ATOM   3673  O   WAT   770      33.423 164.070 112.311  1.00  0.00           O  
ATOM   3674  H1  WAT   770      32.478 164.164 112.430  1.00  0.00           H  
ATOM   3675  H2  WAT   770      33.562 164.216 111.376  1.00  0.00           H  
TER    3677      WAT   770 
ATOM   3677  O   WAT   771      43.073 155.986  47.079  1.00  0.00           O  
ATOM   3678  H1  WAT   771      43.714 156.624  47.392  1.00  0.00           H  
ATOM   3679  H2  WAT   771      42.244 156.269  47.465  1.00  0.00           H  
TER    3681      WAT   771 
ATOM   3681  O   WAT   772      89.931  87.234  80.616  1.00  0.00           O  
ATOM   3682  H1  WAT   772      89.915  86.744  81.438  1.00  0.00           H  
ATOM   3683  H2  WAT   772      90.810  87.611  80.579  1.00  0.00           H  
TER    3685      WAT   772 
ATOM   3685  O   WAT   773      20.002 105.107  23.308  1.00  0.00           O  
ATOM   3686  H1  WAT   773      20.897 105.412  23.455  1.00  0.00           H  
ATOM   3687  H2  WAT   773      19.699 104.829  24.173  1.00  0.00           H  
TER    3689      WAT   773 
ATOM   3689  O   WAT   774      83.372  76.982  39.919  1.00  0.00           O  
ATOM   3690  H1  WAT   774      84.309  76.785  39.899  1.00  0.00           H  
ATOM   3691  H2  WAT   774      83.032  76.455  40.641  1.00  0.00           H  
TER    3693      WAT   774 
ATOM   3693  O   WAT   775      77.843  18.522  87.890  1.00  0.00           O  
ATOM   3694  H1  WAT   775      78.486  17.852  88.120  1.00  0.00           H  
ATOM   3695  H2  WAT   775      77.735  19.035  88.691  1.00  0.00           H  
TER    3697      WAT   775 
ATOM   3697  O   WAT   776      21.808 165.612 120.147  1.00  0.00           O  
ATOM   3698  H1  WAT   776      21.867 166.263 119.447  1.00  0.00           H  
ATOM   3699  H2  WAT   776      22.713 165.335 120.291  1.00  0.00           H  
TER    3701      WAT   776 
ATOM   3701  O   WAT   777      54.358 148.523   1.420  1.00  0.00           O  
ATOM   3702  H1  WAT   777      55.297 148.704   1.377  1.00  0.00           H  
ATOM   3703  H2  WAT   777      53.967 149.137   0.799  1.00  0.00           H  
TER    3705      WAT   777 
ATOM   3705  O   WAT   778      13.580 161.362  45.485  1.00  0.00           O  
ATOM   3706  H1  WAT   778      14.090 161.551  44.697  1.00  0.00           H  
ATOM   3707  H2  WAT   778      12.693 161.198  45.163  1.00  0.00           H  
TER    3709      WAT   778 
ATOM   3709  O   WAT   779      93.692  80.937  71.801  1.00  0.00           O  
ATOM   3710  H1  WAT   779      93.491  80.414  72.578  1.00  0.00           H  
ATOM   3711  H2  WAT   779      93.310  81.795  71.985  1.00  0.00           H  
TER    3713      WAT   779 
ATOM   3713  O   WAT   780      15.137  73.438  35.322  1.00  0.00           O  
ATOM   3714  H1  WAT   780      15.192  73.350  36.274  1.00  0.00           H  
ATOM   3715  H2  WAT   780      14.533  74.169  35.184  1.00  0.00           H  
TER    3717      WAT   780 
ATOM   3717  O   WAT   781      87.298 112.219  49.724  1.00  0.00           O  
ATOM   3718  H1  WAT   781      88.062 112.408  49.179  1.00  0.00           H  
ATOM   3719  H2  WAT   781      87.338 112.868  50.426  1.00  0.00           H  
TER    3721      WAT   781 
ATOM   3721  O   WAT   782      50.334  41.544  74.291  1.00  0.00           O  
ATOM   3722  H1  WAT   782      51.206  41.203  74.094  1.00  0.00           H  
ATOM   3723  H2  WAT   782      49.935  41.691  73.433  1.00  0.00           H  
TER    3725      WAT   782 
ATOM   3725  O   WAT   783      27.443  21.081  54.289  1.00  0.00           O  
ATOM   3726  H1  WAT   783      28.234  21.619  54.319  1.00  0.00           H  
ATOM   3727  H2  WAT   783      27.332  20.869  53.362  1.00  0.00           H  
TER    3729      WAT   783 
ATOM   3729  O   WAT   784      37.339 159.002  84.136  1.00  0.00           O  
ATOM   3730  H1  WAT   784      37.673 159.304  83.291  1.00  0.00           H  
ATOM   3731  H2  WAT   784      38.116 158.700  84.607  1.00  0.00           H  
TER    3733      WAT   784 
ATOM   3733  O   WAT   785       2.988 137.950  40.871  1.00  0.00           O  
ATOM   3734  H1  WAT   785       3.497 137.633  40.126  1.00  0.00           H  
ATOM   3735  H2  WAT   785       2.430 137.210  41.113  1.00  0.00           H  
TER    3737      WAT   785 
ATOM   3737  O   WAT   786      46.760 146.570 114.378  1.00  0.00           O  
ATOM   3738  H1  WAT   786      46.075 146.508 115.044  1.00  0.00           H  
ATOM   3739  H2  WAT   786      46.687 147.463 114.041  1.00  0.00           H  
TER    3741      WAT   786 
ATOM   3741  O   WAT   787      98.485 128.962  92.793  1.00  0.00           O  
ATOM   3742  H1  WAT   787      98.025 129.277  93.572  1.00  0.00           H  
ATOM   3743  H2  WAT   787      97.797 128.852  92.137  1.00  0.00           H  
TER    3745      WAT   787 
ATOM   3745  O   WAT   788      45.296  59.433  12.787  1.00  0.00           O  
ATOM   3746  H1  WAT   788      45.504  58.667  13.323  1.00  0.00           H  
ATOM   3747  H2  WAT   788      45.485  60.181  13.355  1.00  0.00           H  
TER    3749      WAT   788 
ATOM   3749  O   WAT   789      45.407  53.521 115.236  1.00  0.00           O  
ATOM   3750  H1  WAT   789      45.488  52.643 115.608  1.00  0.00           H  
ATOM   3751  H2  WAT   789      44.557  53.834 115.545  1.00  0.00           H  
TER    3753      WAT   789 
ATOM   3753  O   WAT   790       3.391  33.577  57.150  1.00  0.00           O  
ATOM   3754  H1  WAT   790       3.791  33.865  57.970  1.00  0.00           H  
ATOM   3755  H2  WAT   790       4.067  33.048  56.726  1.00  0.00           H  
TER    3757      WAT   790 
ATOM   3757  O   WAT   791      87.515 153.131  32.433  1.00  0.00           O  
ATOM   3758  H1  WAT   791      86.864 153.279  33.119  1.00  0.00           H  
ATOM   3759  H2  WAT   791      87.717 154.006  32.101  1.00  0.00           H  
TER    3761      WAT   791 
ATOM   3761  O   WAT   792      31.793  69.219  36.871  1.00  0.00           O  
ATOM   3762  H1  WAT   792      31.124  69.847  36.597  1.00  0.00           H  
ATOM   3763  H2  WAT   792      32.161  69.595  37.671  1.00  0.00           H  
TER    3765      WAT   792 
ATOM   3765  O   WAT   793     117.302  48.073  57.193  1.00  0.00           O  
ATOM   3766  H1  WAT   793     118.119  47.987  56.701  1.00  0.00           H  
ATOM   3767  H2  WAT   793     117.209  49.014  57.339  1.00  0.00           H  
TER    3769      WAT   793 
ATOM   3769  O   WAT   794      52.980  12.029  92.205  1.00  0.00           O  
ATOM   3770  H1  WAT   794      52.773  12.569  91.442  1.00  0.00           H  
ATOM   3771  H2  WAT   794      53.895  12.229  92.400  1.00  0.00           H  
TER    3773      WAT   794 
ATOM   3773  O   WAT   795      76.350 135.317  36.908  1.00  0.00           O  
ATOM   3774  H1  WAT   795      77.105 135.874  37.098  1.00  0.00           H  
ATOM   3775  H2  WAT   795      75.722 135.901  36.485  1.00  0.00           H  
TER    3777      WAT   795 
ATOM   3777  O   WAT   796       5.222 153.986   7.761  1.00  0.00           O  
ATOM   3778  H1  WAT   796       5.253 154.883   7.430  1.00  0.00           H  
ATOM   3779  H2  WAT   796       5.928 153.944   8.407  1.00  0.00           H  
TER    3781      WAT   796 
ATOM   3781  O   WAT   797      52.150  12.987  61.976  1.00  0.00           O  
ATOM   3782  H1  WAT   797      53.071  12.939  62.233  1.00  0.00           H  
ATOM   3783  H2  WAT   797      52.088  13.790  61.458  1.00  0.00           H  
TER    3785      WAT   797 
ATOM   3785  O   WAT   798      54.312  78.523  79.299  1.00  0.00           O  
ATOM   3786  H1  WAT   798      53.957  79.278  79.767  1.00  0.00           H  
ATOM   3787  H2  WAT   798      54.033  78.650  78.392  1.00  0.00           H  
TER    3789      WAT   798 
ATOM   3789  O   WAT   799      84.667  32.874 105.444  1.00  0.00           O  
ATOM   3790  H1  WAT   799      84.472  31.956 105.632  1.00  0.00           H  
ATOM   3791  H2  WAT   799      84.047  33.366 105.983  1.00  0.00           H  
TER    3793      WAT   799 
ATOM   3793  O   WAT   800     103.550 163.911  92.490  1.00  0.00           O  
ATOM   3794  H1  WAT   800     102.652 163.746  92.204  1.00  0.00           H  
ATOM   3795  H2  WAT   800     103.955 164.369  91.753  1.00  0.00           H  
TER    3797      WAT   800 
ATOM   3797  O   WAT   801       7.619 153.617 107.002  1.00  0.00           O  
ATOM   3798  H1  WAT   801       6.701 153.780 107.218  1.00  0.00           H  
ATOM   3799  H2  WAT   801       8.102 153.899 107.779  1.00  0.00           H  
TER    3801      WAT   801 
ATOM   3801  O   WAT   802     111.252  86.269  46.946  1.00  0.00           O  
ATOM   3802  H1  WAT   802     110.574  85.883  46.392  1.00  0.00           H  
ATOM   3803  H2  WAT   802     111.067  85.930  47.822  1.00  0.00           H  
TER    3805      WAT   802 
ATOM   3805  O   WAT   803      11.855  15.227  34.669  1.00  0.00           O  
ATOM   3806  H1  WAT   803      12.210  14.363  34.877  1.00  0.00           H  
ATOM   3807  H2  WAT   803      10.910  15.088  34.603  1.00  0.00           H  
TER    3809      WAT   803 
ATOM   3809  O   WAT   804      48.028  91.965  44.353  1.00  0.00           O  
ATOM   3810  H1  WAT   804      48.527  92.192  45.138  1.00  0.00           H  
ATOM   3811  H2  WAT   804      48.677  91.957  43.650  1.00  0.00           H  
TER    3813      WAT   804 
ATOM   3813  O   WAT   805     117.576  78.336  17.467  1.00  0.00           O  
ATOM   3814  H1  WAT   805     117.688  79.061  18.083  1.00  0.00           H  
ATOM   3815  H2  WAT   805     118.406  78.296  16.992  1.00  0.00           H  
TER    3817      WAT   805 
ATOM   3817  O   WAT   806      83.545  54.192  39.264  1.00  0.00           O  
ATOM   3818  H1  WAT   806      84.126  53.463  39.481  1.00  0.00           H  
ATOM   3819  H2  WAT   806      82.729  53.774  38.988  1.00  0.00           H  
TER    3821      WAT   806 
ATOM   3821  O   WAT   807      43.781  88.915 106.649  1.00  0.00           O  
ATOM   3822  H1  WAT   807      43.606  87.974 106.656  1.00  0.00           H  
ATOM   3823  H2  WAT   807      43.910  89.142 107.570  1.00  0.00           H  
TER    3825      WAT   807 
ATOM   3825  O   WAT   808      56.993  37.195  49.884  1.00  0.00           O  
ATOM   3826  H1  WAT   808      57.268  36.295  50.061  1.00  0.00           H  
ATOM   3827  H2  WAT   808      57.194  37.669  50.691  1.00  0.00           H  
TER    3829      WAT   808 
ATOM   3829  O   WAT   809      58.639  43.513  27.602  1.00  0.00           O  
ATOM   3830  H1  WAT   809      57.949  44.099  27.913  1.00  0.00           H  
ATOM   3831  H2  WAT   809      58.187  42.692  27.409  1.00  0.00           H  
TER    3833      WAT   809 
ATOM   3833  O   WAT   810      10.675  96.641  16.049  1.00  0.00           O  
ATOM   3834  H1  WAT   810      10.871  96.103  15.282  1.00  0.00           H  
ATOM   3835  H2  WAT   810      10.697  96.027  16.784  1.00  0.00           H  
TER    3837      WAT   810 
ATOM   3837  O   WAT   811      45.775  46.317 102.327  1.00  0.00           O  
ATOM   3838  H1  WAT   811      45.086  45.867 102.815  1.00  0.00           H  
ATOM   3839  H2  WAT   811      45.499  46.257 101.412  1.00  0.00           H  
TER    3841      WAT   811 
ATOM   3841  O   WAT   812      39.474 150.700  27.402  1.00  0.00           O  
ATOM   3842  H1  WAT   812      40.301 150.277  27.171  1.00  0.00           H  
ATOM   3843  H2  WAT   812      38.893 149.977  27.636  1.00  0.00           H  
TER    3845      WAT   812 
ATOM   3845  O   WAT   813      79.848 119.999  42.554  1.00  0.00           O  
ATOM   3846  H1  WAT   813      80.037 119.145  42.165  1.00  0.00           H  
ATOM   3847  H2  WAT   813      80.018 120.626  41.851  1.00  0.00           H  
TER    3849      WAT   813 
ATOM   3849  O   WAT   814      44.636 173.544  78.868  1.00  0.00           O  
ATOM   3850  H1  WAT   814      44.075 173.831  79.589  1.00  0.00           H  
ATOM   3851  H2  WAT   814      44.353 174.068  78.120  1.00  0.00           H  
TER    3853      WAT   814 
ATOM   3853  O   WAT   815      72.613 109.336 120.672  1.00  0.00           O  
ATOM   3854  H1  WAT   815      73.009 108.627 120.164  1.00  0.00           H  
ATOM   3855  H2  WAT   815      73.143 109.385 121.468  1.00  0.00           H  
TER    3857      WAT   815 
ATOM   3857  O   WAT   816      91.310 151.013  97.392  1.00  0.00           O  
ATOM   3858  H1  WAT   816      91.449 150.068  97.326  1.00  0.00           H  
ATOM   3859  H2  WAT   816      90.508 151.102  97.907  1.00  0.00           H  
TER    3861      WAT   816 
ATOM   3861  O   WAT   817      92.555 121.756  65.668  1.00  0.00           O  
ATOM   3862  H1  WAT   817      93.223 122.265  65.208  1.00  0.00           H  
ATOM   3863  H2  WAT   817      92.820 120.845  65.543  1.00  0.00           H  
TER    3865      WAT   817 
ATOM   3865  O   WAT   818     114.700  80.264  67.922  1.00  0.00           O  
ATOM   3866  H1  WAT   818     115.052  81.134  67.731  1.00  0.00           H  
ATOM   3867  H2  WAT   818     114.229  80.372  68.748  1.00  0.00           H  
TER    3869      WAT   818 
ATOM   3869  O   WAT   819       3.072 125.234  73.697  1.00  0.00           O  
ATOM   3870  H1  WAT   819       3.579 124.641  74.252  1.00  0.00           H  
ATOM   3871  H2  WAT   819       2.377 124.685  73.333  1.00  0.00           H  
TER    3873      WAT   819 
ATOM   3873  O   WAT   820      75.608  43.156  71.807  1.00  0.00           O  
ATOM   3874  H1  WAT   820      75.801  44.068  71.589  1.00  0.00           H  
ATOM   3875  H2  WAT   820      76.411  42.683  71.589  1.00  0.00           H  
TER    3877      WAT   820 
ATOM   3877  O   WAT   821      73.953  96.162  45.056  1.00  0.00           O  
ATOM   3878  H1  WAT   821      73.361  96.160  45.809  1.00  0.00           H  
ATOM   3879  H2  WAT   821      74.824  96.045  45.436  1.00  0.00           H  
TER    3881      WAT   821 
ATOM   3881  O   WAT   822      14.971  99.639  74.354  1.00  0.00           O  
ATOM   3882  H1  WAT   822      15.526  99.256  75.034  1.00  0.00           H  
ATOM   3883  H2  WAT   822      14.216  99.985  74.829  1.00  0.00           H  
TER    3885      WAT   822 
ATOM   3885  O   WAT   823      90.322 113.182   6.781  1.00  0.00           O  
ATOM   3886  H1  WAT   823      89.953 112.322   6.979  1.00  0.00           H  
ATOM   3887  H2  WAT   823      91.230 113.128   7.080  1.00  0.00           H  
TER    3889      WAT   823 
ATOM   3889  O   WAT   824     115.163  13.328  56.493  1.00  0.00           O  
ATOM   3890  H1  WAT   824     116.116  13.269  56.423  1.00  0.00           H  
ATOM   3891  H2  WAT   824     114.837  12.626  55.929  1.00  0.00           H  
TER    3893      WAT   824 
ATOM   3893  O   WAT   825      60.101  18.617  91.465  1.00  0.00           O  
ATOM   3894  H1  WAT   825      60.787  17.963  91.602  1.00  0.00           H  
ATOM   3895  H2  WAT   825      59.346  18.276  91.945  1.00  0.00           H  
TER    3897      WAT   825 
ATOM   3897  O   WAT   826      58.568 127.083  10.236  1.00  0.00           O  
ATOM   3898  H1  WAT   826      58.443 126.328   9.661  1.00  0.00           H  
ATOM   3899  H2  WAT   826      57.903 127.711   9.954  1.00  0.00           H  
TER    3901      WAT   826 
ATOM   3901  O   WAT   827      44.463 100.281  33.154  1.00  0.00           O  
ATOM   3902  H1  WAT   827      44.110  99.394  33.222  1.00  0.00           H  
ATOM   3903  H2  WAT   827      44.581 100.562  34.062  1.00  0.00           H  
TER    3905      WAT   827 
ATOM   3905  O   WAT   828      58.304  77.775  49.589  1.00  0.00           O  
ATOM   3906  H1  WAT   828      59.247  77.913  49.679  1.00  0.00           H  
ATOM   3907  H2  WAT   828      58.059  77.275  50.367  1.00  0.00           H  
TER    3909      WAT   828 
ATOM   3909  O   WAT   829      43.303  50.299  71.980  1.00  0.00           O  
ATOM   3910  H1  WAT   829      43.689  49.685  72.604  1.00  0.00           H  
ATOM   3911  H2  WAT   829      42.885  49.742  71.323  1.00  0.00           H  
TER    3913      WAT   829 
ATOM   3913  O   WAT   830      59.850   9.726   3.493  1.00  0.00           O  
ATOM   3914  H1  WAT   830      60.593   9.308   3.929  1.00  0.00           H  
ATOM   3915  H2  WAT   830      59.770  10.579   3.921  1.00  0.00           H  
TER    3917      WAT   830 
ATOM   3917  O   WAT   831      56.701 120.145 116.442  1.00  0.00           O  
ATOM   3918  H1  WAT   831      57.110 120.996 116.598  1.00  0.00           H  
ATOM   3919  H2  WAT   831      56.245 119.945 117.260  1.00  0.00           H  
TER    3921      WAT   831 
ATOM   3921  O   WAT   832     107.444 105.364  21.729  1.00  0.00           O  
ATOM   3922  H1  WAT   832     106.975 105.200  20.911  1.00  0.00           H  
ATOM   3923  H2  WAT   832     108.352 105.505  21.461  1.00  0.00           H  
TER    3925      WAT   832 
ATOM   3925  O   WAT   833      98.898  39.566  52.240  1.00  0.00           O  
ATOM   3926  H1  WAT   833      98.228  39.800  52.882  1.00  0.00           H  
ATOM   3927  H2  WAT   833      98.973  40.338  51.679  1.00  0.00           H  
TER    3929      WAT   833 
ATOM   3929  O   WAT   834      89.457 128.994  73.975  1.00  0.00           O  
ATOM   3930  H1  WAT   834      89.801 128.154  74.278  1.00  0.00           H  
ATOM   3931  H2  WAT   834      90.234 129.494  73.722  1.00  0.00           H  
TER    3933      WAT   834 
ATOM   3933  O   WAT   835      82.259  75.369  57.570  1.00  0.00           O  
ATOM   3934  H1  WAT   835      82.214  74.948  58.428  1.00  0.00           H  
ATOM   3935  H2  WAT   835      82.124  76.299  57.752  1.00  0.00           H  
TER    3937      WAT   835 
ATOM   3937  O   WAT   836      23.397 120.676  54.746  1.00  0.00           O  
ATOM   3938  H1  WAT   836      23.124 119.761  54.817  1.00  0.00           H  
ATOM   3939  H2  WAT   836      22.855 121.138  55.386  1.00  0.00           H  
TER    3941      WAT   836 
ATOM   3941  O   WAT   837      75.292  21.133 112.378  1.00  0.00           O  
ATOM   3942  H1  WAT   837      75.736  21.957 112.579  1.00  0.00           H  
ATOM   3943  H2  WAT   837      75.227  20.685 113.221  1.00  0.00           H  
TER    3945      WAT   837 
ATOM   3945  O   WAT   838      35.599  15.739  63.201  1.00  0.00           O  
ATOM   3946  H1  WAT   838      35.194  15.046  62.679  1.00  0.00           H  
ATOM   3947  H2  WAT   838      35.931  15.289  63.978  1.00  0.00           H  
TER    3949      WAT   838 
ATOM   3949  O   WAT   839     119.918 125.247  50.637  1.00  0.00           O  
ATOM   3950  H1  WAT   839     120.123 124.464  51.147  1.00  0.00           H  
ATOM   3951  H2  WAT   839     118.963 125.250  50.575  1.00  0.00           H  
TER    3953      WAT   839 
ATOM   3953  O   WAT   840      97.247 146.203 112.830  1.00  0.00           O  
ATOM   3954  H1  WAT   840      98.053 145.873 112.432  1.00  0.00           H  
ATOM   3955  H2  WAT   840      96.589 146.123 112.139  1.00  0.00           H  
TER    3957      WAT   840 
ATOM   3957  O   WAT   841      56.466  84.180 120.092  1.00  0.00           O  
ATOM   3958  H1  WAT   841      56.288  84.651 119.278  1.00  0.00           H  
ATOM   3959  H2  WAT   841      57.293  83.726 119.930  1.00  0.00           H  
TER    3961      WAT   841 
ATOM   3961  O   WAT   842      17.004 105.258  12.679  1.00  0.00           O  
ATOM   3962  H1  WAT   842      17.510 104.839  11.983  1.00  0.00           H  
ATOM   3963  H2  WAT   842      16.091 105.121  12.427  1.00  0.00           H  
TER    3965      WAT   842 
ATOM   3965  O   WAT   843      28.152 119.936  33.632  1.00  0.00           O  
ATOM   3966  H1  WAT   843      28.348 120.839  33.881  1.00  0.00           H  
ATOM   3967  H2  WAT   843      27.499 119.648  34.270  1.00  0.00           H  
TER    3969      WAT   843 
ATOM   3969  O   WAT   844      79.805 149.526  37.581  1.00  0.00           O  
ATOM   3970  H1  WAT   844      79.752 148.614  37.867  1.00  0.00           H  
ATOM   3971  H2  WAT   844      78.924 149.729  37.266  1.00  0.00           H  
TER    3973      WAT   844 
ATOM   3973  O   WAT   845     122.565   5.082   6.079  1.00  0.00           O  
ATOM   3974  H1  WAT   845     122.602   4.367   5.444  1.00  0.00           H  
ATOM   3975  H2  WAT   845     122.959   4.720   6.872  1.00  0.00           H  
TER    3977      WAT   845 
ATOM   3977  O   WAT   846     101.414 176.260  20.915  1.00  0.00           O  
ATOM   3978  H1  WAT   846     102.325 176.365  20.641  1.00  0.00           H  
ATOM   3979  H2  WAT   846     100.905 176.422  20.121  1.00  0.00           H  
TER    3981      WAT   846 
ATOM   3981  O   WAT   847     104.327 168.249  43.806  1.00  0.00           O  
ATOM   3982  H1  WAT   847     104.022 167.343  43.765  1.00  0.00           H  
ATOM   3983  H2  WAT   847     104.863 168.286  44.599  1.00  0.00           H  
TER    3985      WAT   847 
ATOM   3985  O   WAT   848       5.276 165.846 101.929  1.00  0.00           O  
ATOM   3986  H1  WAT   848       5.883 166.487 102.299  1.00  0.00           H  
ATOM   3987  H2  WAT   848       5.019 165.302 102.673  1.00  0.00           H  
TER    3989      WAT   848 
ATOM   3989  O   WAT   849      83.767 115.239  92.997  1.00  0.00           O  
ATOM   3990  H1  WAT   849      83.751 114.332  93.303  1.00  0.00           H  
ATOM   3991  H2  WAT   849      82.938 115.609  93.302  1.00  0.00           H  
TER    3993      WAT   849 
ATOM   3993  O   WAT   850      15.278  13.383  12.544  1.00  0.00           O  
ATOM   3994  H1  WAT   850      15.961  13.955  12.194  1.00  0.00           H  
ATOM   3995  H2  WAT   850      15.754  12.722  13.048  1.00  0.00           H  
TER    3997      WAT   850 
ATOM   3997  O   WAT   851      90.732  20.285  45.131  1.00  0.00           O  
ATOM   3998  H1  WAT   851      90.902  19.588  45.765  1.00  0.00           H  
ATOM   3999  H2  WAT   851      91.054  19.935  44.300  1.00  0.00           H  
TER    4001      WAT   851 
ATOM   4001  O   WAT   852     110.380 133.391  29.743  1.00  0.00           O  
ATOM   4002  H1  WAT   852     110.541 132.459  29.890  1.00  0.00           H  
ATOM   4003  H2  WAT   852     109.464 133.518  29.989  1.00  0.00           H  
TER    4005      WAT   852 
ATOM   4005  O   WAT   853      96.164  19.579 107.858  1.00  0.00           O  
ATOM   4006  H1  WAT   853      96.094  19.263 106.957  1.00  0.00           H  
ATOM   4007  H2  WAT   853      95.294  19.440 108.230  1.00  0.00           H  
TER    4009      WAT   853 
ATOM   4009  O   WAT   854      29.454  89.829   6.520  1.00  0.00           O  
ATOM   4010  H1  WAT   854      29.612  90.346   5.730  1.00  0.00           H  
ATOM   4011  H2  WAT   854      30.313  89.473   6.749  1.00  0.00           H  
TER    4013      WAT   854 
ATOM   4013  O   WAT   855      31.220  12.437  52.537  1.00  0.00           O  
ATOM   4014  H1  WAT   855      31.625  11.603  52.773  1.00  0.00           H  
ATOM   4015  H2  WAT   855      31.432  13.021  53.265  1.00  0.00           H  
TER    4017      WAT   855 
ATOM   4017  O   WAT   856      98.418 120.658  30.355  1.00  0.00           O  
ATOM   4018  H1  WAT   856      98.689 119.765  30.570  1.00  0.00           H  
ATOM   4019  H2  WAT   856      98.829 121.201  31.027  1.00  0.00           H  
TER    4021      WAT   856 
ATOM   4021  O   WAT   857      63.626  67.335  51.520  1.00  0.00           O  
ATOM   4022  H1  WAT   857      64.225  66.850  50.953  1.00  0.00           H  
ATOM   4023  H2  WAT   857      64.181  67.669  52.225  1.00  0.00           H  
TER    4025      WAT   857 
ATOM   4025  O   WAT   858     104.154  20.678 114.359  1.00  0.00           O  
ATOM   4026  H1  WAT   858     103.495  20.038 114.629  1.00  0.00           H  
ATOM   4027  H2  WAT   858     104.906  20.149 114.092  1.00  0.00           H  
TER    4029      WAT   858 
ATOM   4029  O   WAT   859      73.637  15.514  35.259  1.00  0.00           O  
ATOM   4030  H1  WAT   859      73.091  14.746  35.093  1.00  0.00           H  
ATOM   4031  H2  WAT   859      74.338  15.455  34.611  1.00  0.00           H  
TER    4033      WAT   859 
ATOM   4033  O   WAT   860     122.015  37.110 114.601  1.00  0.00           O  
ATOM   4034  H1  WAT   860     121.369  36.580 115.067  1.00  0.00           H  
ATOM   4035  H2  WAT   860     122.582  36.472 114.168  1.00  0.00           H  
TER    4037      WAT   860 
ATOM   4037  O   WAT   861      10.210 133.267  59.393  1.00  0.00           O  
ATOM   4038  H1  WAT   861      10.324 134.066  59.907  1.00  0.00           H  
ATOM   4039  H2  WAT   861       9.919 132.613  60.029  1.00  0.00           H  
TER    4041      WAT   861 
ATOM   4041  O   WAT   862      78.226 100.962  53.885  1.00  0.00           O  
ATOM   4042  H1  WAT   862      78.351 100.015  53.958  1.00  0.00           H  
ATOM   4043  H2  WAT   862      77.493 101.061  53.278  1.00  0.00           H  
TER    4045      WAT   862 
ATOM   4045  O   WAT   863      37.213 141.751  18.072  1.00  0.00           O  
ATOM   4046  H1  WAT   863      37.313 142.307  18.845  1.00  0.00           H  
ATOM   4047  H2  WAT   863      38.031 141.256  18.026  1.00  0.00           H  
TER    4049      WAT   863 
ATOM   4049  O   WAT   864     113.100 143.368  32.015  1.00  0.00           O  
ATOM   4050  H1  WAT   864     112.159 143.383  32.191  1.00  0.00           H  
ATOM   4051  H2  WAT   864     113.481 143.919  32.699  1.00  0.00           H  
TER    4053      WAT   864 
ATOM   4053  O   WAT   865      28.395 120.927 113.118  1.00  0.00           O  
ATOM   4054  H1  WAT   865      27.512 120.558 113.071  1.00  0.00           H  
ATOM   4055  H2  WAT   865      28.329 121.763 112.657  1.00  0.00           H  
TER    4057      WAT   865 
ATOM   4057  O   WAT   866      71.721  81.899  73.186  1.00  0.00           O  
ATOM   4058  H1  WAT   866      72.236  81.293  72.653  1.00  0.00           H  
ATOM   4059  H2  WAT   866      72.342  82.237  73.832  1.00  0.00           H  
TER    4061      WAT   866 
ATOM   4061  O   WAT   867      54.030 138.996  61.282  1.00  0.00           O  
ATOM   4062  H1  WAT   867      53.638 139.511  60.577  1.00  0.00           H  
ATOM   4063  H2  WAT   867      53.581 138.152  61.241  1.00  0.00           H  
TER    4065      WAT   867 
ATOM   4065  O   WAT   868       7.526  92.201   0.878  1.00  0.00           O  
ATOM   4066  H1  WAT   868       8.329  92.114   0.364  1.00  0.00           H  
ATOM   4067  H2  WAT   868       7.085  92.964   0.505  1.00  0.00           H  
TER    4069      WAT   868 
ATOM   4069  O   WAT   869       9.215   2.309  65.309  1.00  0.00           O  
ATOM   4070  H1  WAT   869       9.138   3.246  65.489  1.00  0.00           H  
ATOM   4071  H2  WAT   869       8.781   1.886  66.049  1.00  0.00           H  
TER    4073      WAT   869 
ATOM   4073  O   WAT   870     111.423 128.839  83.536  1.00  0.00           O  
ATOM   4074  H1  WAT   870     111.545 127.991  83.109  1.00  0.00           H  
ATOM   4075  H2  WAT   870     110.551 129.123  83.259  1.00  0.00           H  
TER    4077      WAT   870 
ATOM   4077  O   WAT   871      26.189 145.393  39.470  1.00  0.00           O  
ATOM   4078  H1  WAT   871      26.647 145.692  38.684  1.00  0.00           H  
ATOM   4079  H2  WAT   871      26.797 145.578  40.185  1.00  0.00           H  
TER    4081      WAT   871 
ATOM   4081  O   WAT   872      10.367 122.745 114.420  1.00  0.00           O  
ATOM   4082  H1  WAT   872       9.460 122.824 114.717  1.00  0.00           H  
ATOM   4083  H2  WAT   872      10.449 123.400 113.727  1.00  0.00           H  
TER    4085      WAT   872 
ATOM   4085  O   WAT   873      35.507  28.616  60.727  1.00  0.00           O  
ATOM   4086  H1  WAT   873      36.448  28.565  60.894  1.00  0.00           H  
ATOM   4087  H2  WAT   873      35.295  29.543  60.831  1.00  0.00           H  
TER    4089      WAT   873 
ATOM   4089  O   WAT   874      47.885 150.052 113.034  1.00  0.00           O  
ATOM   4090  H1  WAT   874      48.675 149.556 113.250  1.00  0.00           H  
ATOM   4091  H2  WAT   874      48.211 150.891 112.707  1.00  0.00           H  
TER    4093      WAT   874 
ATOM   4093  O   WAT   875      83.818 123.590   1.754  1.00  0.00           O  
ATOM   4094  H1  WAT   875      84.177 123.869   2.596  1.00  0.00           H  
ATOM   4095  H2  WAT   875      82.976 123.190   1.973  1.00  0.00           H  
TER    4097      WAT   875 
ATOM   4097  O   WAT   876      81.552  26.362   3.552  1.00  0.00           O  
ATOM   4098  H1  WAT   876      81.710  25.420   3.601  1.00  0.00           H  
ATOM   4099  H2  WAT   876      81.483  26.641   4.465  1.00  0.00           H  
TER    4101      WAT   876 
ATOM   4101  O   WAT   877      97.942  12.153   1.052  1.00  0.00           O  
ATOM   4102  H1  WAT   877      97.833  12.709   1.824  1.00  0.00           H  
ATOM   4103  H2  WAT   877      98.753  11.672   1.217  1.00  0.00           H  
TER    4105      WAT   877 
ATOM   4105  O   WAT   878      69.440 135.116  11.699  1.00  0.00           O  
ATOM   4106  H1  WAT   878      68.483 135.116  11.743  1.00  0.00           H  
ATOM   4107  H2  WAT   878      69.640 135.513  10.852  1.00  0.00           H  
TER    4109      WAT   878 
ATOM   4109  O   WAT   879      16.192 120.630  43.233  1.00  0.00           O  
ATOM   4110  H1  WAT   879      15.638 121.248  42.758  1.00  0.00           H  
ATOM   4111  H2  WAT   879      16.881 121.172  43.618  1.00  0.00           H  
TER    4113      WAT   879 
ATOM   4113  O   WAT   880      27.968 108.526 116.181  1.00  0.00           O  
ATOM   4114  H1  WAT   880      28.091 108.041 115.366  1.00  0.00           H  
ATOM   4115  H2  WAT   880      28.850 108.798 116.434  1.00  0.00           H  
TER    4117      WAT   880 
ATOM   4117  O   WAT   881     104.050 151.458  58.690  1.00  0.00           O  
ATOM   4118  H1  WAT   881     103.588 150.655  58.931  1.00  0.00           H  
ATOM   4119  H2  WAT   881     103.978 152.017  59.463  1.00  0.00           H  
TER    4121      WAT   881 
ATOM   4121  O   WAT   882      37.310 174.812   2.289  1.00  0.00           O  
ATOM   4122  H1  WAT   882      36.416 175.082   2.079  1.00  0.00           H  
ATOM   4123  H2  WAT   882      37.797 174.942   1.475  1.00  0.00           H  
TER    4125      WAT   882 
ATOM   4125  O   WAT   883      89.937  97.576 103.718  1.00  0.00           O  
ATOM   4126  H1  WAT   883      89.371  98.273 103.388  1.00  0.00           H  
ATOM   4127  H2  WAT   883      90.821  97.848 103.474  1.00  0.00           H  
TER    4129      WAT   883 
ATOM   4129  O   WAT   884     103.912 138.724  58.239  1.00  0.00           O  
ATOM   4130  H1  WAT   884     103.537 138.046  57.677  1.00  0.00           H  
ATOM   4131  H2  WAT   884     104.090 138.277  59.067  1.00  0.00           H  
TER    4133      WAT   884 
ATOM   4133  O   WAT   885      19.154  58.139  95.958  1.00  0.00           O  
ATOM   4134  H1  WAT   885      18.415  57.820  96.478  1.00  0.00           H  
ATOM   4135  H2  WAT   885      19.655  57.352  95.747  1.00  0.00           H  
TER    4137      WAT   885 
ATOM   4137  O   WAT   886      76.120  25.119  37.681  1.00  0.00           O  
ATOM   4138  H1  WAT   886      75.686  24.938  38.514  1.00  0.00           H  
ATOM   4139  H2  WAT   886      76.856  24.508  37.657  1.00  0.00           H  
TER    4141      WAT   886 
ATOM   4141  O   WAT   887     121.188 111.775   4.660  1.00  0.00           O  
ATOM   4142  H1  WAT   887     121.500 112.498   4.115  1.00  0.00           H  
ATOM   4143  H2  WAT   887     121.983 111.398   5.036  1.00  0.00           H  
TER    4145      WAT   887 
ATOM   4145  O   WAT   888      35.044 122.991  94.623  1.00  0.00           O  
ATOM   4146  H1  WAT   888      35.972 122.855  94.815  1.00  0.00           H  
ATOM   4147  H2  WAT   888      34.831 122.317  93.978  1.00  0.00           H  
TER    4149      WAT   888 
ATOM   4149  O   WAT   889      54.680 105.893 105.529  1.00  0.00           O  
ATOM   4150  H1  WAT   889      55.322 106.295 106.114  1.00  0.00           H  
ATOM   4151  H2  WAT   889      54.078 106.605 105.308  1.00  0.00           H  
TER    4153      WAT   889 
ATOM   4153  O   WAT   890      58.312 132.834  81.635  1.00  0.00           O  
ATOM   4154  H1  WAT   890      58.976 133.494  81.837  1.00  0.00           H  
ATOM   4155  H2  WAT   890      57.653 132.940  82.322  1.00  0.00           H  
TER    4157      WAT   890 
ATOM   4157  O   WAT   891     119.872 128.158  81.432  1.00  0.00           O  
ATOM   4158  H1  WAT   891     120.692 127.810  81.781  1.00  0.00           H  
ATOM   4159  H2  WAT   891     119.869 127.889  80.513  1.00  0.00           H  
TER    4161      WAT   891 
ATOM   4161  O   WAT   892      56.113 132.402 100.501  1.00  0.00           O  
ATOM   4162  H1  WAT   892      55.906 131.643 101.045  1.00  0.00           H  
ATOM   4163  H2  WAT   892      56.924 132.162 100.053  1.00  0.00           H  
TER    4165      WAT   892 
ATOM   4165  O   WAT   893      50.883 138.867  76.346  1.00  0.00           O  
ATOM   4166  H1  WAT   893      49.976 138.753  76.064  1.00  0.00           H  
ATOM   4167  H2  WAT   893      51.018 138.182  77.002  1.00  0.00           H  
TER    4169      WAT   893 
ATOM   4169  O   WAT   894      97.922  89.270 111.942  1.00  0.00           O  
ATOM   4170  H1  WAT   894      97.963  89.434 111.000  1.00  0.00           H  
ATOM   4171  H2  WAT   894      97.082  88.829 112.072  1.00  0.00           H  
TER    4173      WAT   894 
ATOM   4173  O   WAT   895     101.462  32.466 113.821  1.00  0.00           O  
ATOM   4174  H1  WAT   895     101.380  33.383 113.561  1.00  0.00           H  
ATOM   4175  H2  WAT   895     101.412  31.978 112.999  1.00  0.00           H  
TER    4177      WAT   895 
ATOM   4177  O   WAT   896      53.307 110.089 117.317  1.00  0.00           O  
ATOM   4178  H1  WAT   896      53.551 109.257 117.722  1.00  0.00           H  
ATOM   4179  H2  WAT   896      52.592 110.420 117.860  1.00  0.00           H  
TER    4181      WAT   896 
ATOM   4181  O   WAT   897       3.250  24.184   5.007  1.00  0.00           O  
ATOM   4182  H1  WAT   897       2.468  24.697   5.212  1.00  0.00           H  
ATOM   4183  H2  WAT   897       3.893  24.832   4.719  1.00  0.00           H  
TER    4185      WAT   897 
ATOM   4185  O   WAT   898     101.605  29.477 120.832  1.00  0.00           O  
ATOM   4186  H1  WAT   898     101.851  28.844 120.158  1.00  0.00           H  
ATOM   4187  H2  WAT   898     100.652  29.538 120.768  1.00  0.00           H  
TER    4189      WAT   898 
ATOM   4189  O   WAT   899      32.084  39.923  57.316  1.00  0.00           O  
ATOM   4190  H1  WAT   899      31.727  39.038  57.236  1.00  0.00           H  
ATOM   4191  H2  WAT   899      31.526  40.348  57.967  1.00  0.00           H  
TER    4193      WAT   899 
ATOM   4193  O   WAT   900      36.577 147.563 114.197  1.00  0.00           O  
ATOM   4194  H1  WAT   900      36.434 147.539 115.143  1.00  0.00           H  
ATOM   4195  H2  WAT   900      36.719 146.648 113.953  1.00  0.00           H  
TER    4197      WAT   900 
ATOM   4197  O   WAT   901      81.663  57.392  69.082  1.00  0.00           O  
ATOM   4198  H1  WAT   901      81.419  58.296  68.885  1.00  0.00           H  
ATOM   4199  H2  WAT   901      81.789  57.379  70.031  1.00  0.00           H  
TER    4201      WAT   901 
ATOM   4201  O   WAT   902      86.913 166.367  93.868  1.00  0.00           O  
ATOM   4202  H1  WAT   902      86.250 165.811  94.275  1.00  0.00           H  
ATOM   4203  H2  WAT   902      86.932 166.087  92.952  1.00  0.00           H  
TER    4205      WAT   902 
ATOM   4205  O   WAT   903      22.064 100.038  19.860  1.00  0.00           O  
ATOM   4206  H1  WAT   903      22.952  99.771  20.100  1.00  0.00           H  
ATOM   4207  H2  WAT   903      21.803  99.417  19.180  1.00  0.00           H  
TER    4209      WAT   903 
ATOM   4209  O   WAT   904     119.743  35.689 115.505  1.00  0.00           O  
ATOM   4210  H1  WAT   904     119.876  34.743 115.562  1.00  0.00           H  
ATOM   4211  H2  WAT   904     118.823  35.817 115.734  1.00  0.00           H  
TER    4213      WAT   904 
ATOM   4213  O   WAT   905      27.986  64.568 111.090  1.00  0.00           O  
ATOM   4214  H1  WAT   905      28.378  65.305 111.558  1.00  0.00           H  
ATOM   4215  H2  WAT   905      28.584  64.400 110.362  1.00  0.00           H  
TER    4217      WAT   905 
ATOM   4217  O   WAT   906      21.107  58.604 114.916  1.00  0.00           O  
ATOM   4218  H1  WAT   906      21.586  58.220 114.182  1.00  0.00           H  
ATOM   4219  H2  WAT   906      21.774  58.747 115.588  1.00  0.00           H  
TER    4221      WAT   906 
ATOM   4221  O   WAT   907      47.063 116.554  63.616  1.00  0.00           O  
ATOM   4222  H1  WAT   907      46.983 116.585  62.663  1.00  0.00           H  
ATOM   4223  H2  WAT   907      46.979 115.626  63.833  1.00  0.00           H  
TER    4225      WAT   907 
ATOM   4225  O   WAT   908      52.535  28.408 117.154  1.00  0.00           O  
ATOM   4226  H1  WAT   908      52.276  28.990 116.439  1.00  0.00           H  
ATOM   4227  H2  WAT   908      51.857  27.733 117.170  1.00  0.00           H  
TER    4229      WAT   908 
ATOM   4229  O   WAT   909      59.100  86.739  88.972  1.00  0.00           O  
ATOM   4230  H1  WAT   909      59.560  86.506  89.778  1.00  0.00           H  
ATOM   4231  H2  WAT   909      59.636  87.428  88.580  1.00  0.00           H  
TER    4233      WAT   909 
ATOM   4233  O   WAT   910      28.763  89.882  95.388  1.00  0.00           O  
ATOM   4234  H1  WAT   910      27.810  89.875  95.297  1.00  0.00           H  
ATOM   4235  H2  WAT   910      29.072  90.388  94.636  1.00  0.00           H  
TER    4237      WAT   910 
ATOM   4237  O   WAT   911      23.536  71.117  66.105  1.00  0.00           O  
ATOM   4238  H1  WAT   911      23.912  71.796  66.666  1.00  0.00           H  
ATOM   4239  H2  WAT   911      24.199  70.427  66.088  1.00  0.00           H  
TER    4241      WAT   911 
ATOM   4241  O   WAT   912     118.429  46.649  17.214  1.00  0.00           O  
ATOM   4242  H1  WAT   912     118.138  46.447  18.103  1.00  0.00           H  
ATOM   4243  H2  WAT   912     119.346  46.376  17.194  1.00  0.00           H  
TER    4245      WAT   912 
ATOM   4245  O   WAT   913      20.253 136.070 109.518  1.00  0.00           O  
ATOM   4246  H1  WAT   913      19.762 135.434 108.997  1.00  0.00           H  
ATOM   4247  H2  WAT   913      20.696 135.545 110.184  1.00  0.00           H  
TER    4249      WAT   913 
ATOM   4249  O   WAT   914      56.036   4.114  46.817  1.00  0.00           O  
ATOM   4250  H1  WAT   914      55.693   3.458  46.211  1.00  0.00           H  
ATOM   4251  H2  WAT   914      56.643   4.634  46.290  1.00  0.00           H  
TER    4253      WAT   914 
ATOM   4253  O   WAT   915      57.162 158.461  57.674  1.00  0.00           O  
ATOM   4254  H1  WAT   915      56.827 158.355  58.565  1.00  0.00           H  
ATOM   4255  H2  WAT   915      57.962 158.977  57.780  1.00  0.00           H  
TER    4257      WAT   915 
ATOM   4257  O   WAT   916      18.587  63.993  58.019  1.00  0.00           O  
ATOM   4258  H1  WAT   916      19.504  63.743  57.902  1.00  0.00           H  
ATOM   4259  H2  WAT   916      18.622  64.799  58.534  1.00  0.00           H  
TER    4261      WAT   916 
ATOM   4261  O   WAT   917      37.770 118.161  12.276  1.00  0.00           O  
ATOM   4262  H1  WAT   917      37.568 117.294  12.630  1.00  0.00           H  
ATOM   4263  H2  WAT   917      36.974 118.671  12.424  1.00  0.00           H  
TER    4265      WAT   917 
ATOM   4265  O   WAT   918      17.449   3.236  94.953  1.00  0.00           O  
ATOM   4266  H1  WAT   918      17.292   4.116  94.612  1.00  0.00           H  
ATOM   4267  H2  WAT   918      16.689   3.054  95.506  1.00  0.00           H  
TER    4269      WAT   918 
ATOM   4269  O   WAT   919      94.142 110.452 119.761  1.00  0.00           O  
ATOM   4270  H1  WAT   919      93.886 111.374 119.780  1.00  0.00           H  
ATOM   4271  H2  WAT   919      95.097 110.468 119.818  1.00  0.00           H  
TER    4273      WAT   919 
ATOM   4273  O   WAT   920      93.877 144.603  54.709  1.00  0.00           O  
ATOM   4274  H1  WAT   920      93.148 145.195  54.525  1.00  0.00           H  
ATOM   4275  H2  WAT   920      93.463 143.752  54.854  1.00  0.00           H  
TER    4277      WAT   920 
ATOM   4277  O   WAT   921      90.002 117.261  53.262  1.00  0.00           O  
ATOM   4278  H1  WAT   921      89.298 116.913  53.809  1.00  0.00           H  
ATOM   4279  H2  WAT   921      90.106 118.167  53.554  1.00  0.00           H  
TER    4281      WAT   921 
ATOM   4281  O   WAT   922     116.069 132.393 114.723  1.00  0.00           O  
ATOM   4282  H1  WAT   922     115.791 133.301 114.843  1.00  0.00           H  
ATOM   4283  H2  WAT   922     116.623 132.209 115.481  1.00  0.00           H  
TER    4285      WAT   922 
ATOM   4285  O   WAT   923      12.935   0.020  11.735  1.00  0.00           O  
ATOM   4286  H1  WAT   923      12.577   0.620  11.081  1.00  0.00           H  
ATOM   4287  H2  WAT   923      12.829   0.482  12.567  1.00  0.00           H  
TER    4289      WAT   923 
ATOM   4289  O   WAT   924      18.468  83.469  97.417  1.00  0.00           O  
ATOM   4290  H1  WAT   924      18.925  82.671  97.152  1.00  0.00           H  
ATOM   4291  H2  WAT   924      18.201  83.303  98.321  1.00  0.00           H  
TER    4293      WAT   924 
ATOM   4293  O   WAT   925      47.217 110.348   4.984  1.00  0.00           O  
ATOM   4294  H1  WAT   925      47.124 111.253   4.684  1.00  0.00           H  
ATOM   4295  H2  WAT   925      46.922 110.366   5.894  1.00  0.00           H  
TER    4297      WAT   925 
ATOM   4297  O   WAT   926      38.642 129.642  82.479  1.00  0.00           O  
ATOM   4298  H1  WAT   926      39.066 129.148  81.777  1.00  0.00           H  
ATOM   4299  H2  WAT   926      38.105 130.291  82.025  1.00  0.00           H  
TER    4301      WAT   926 
ATOM   4301  O   WAT   927      24.156  18.953 110.353  1.00  0.00           O  
ATOM   4302  H1  WAT   927      23.682  18.128 110.464  1.00  0.00           H  
ATOM   4303  H2  WAT   927      23.471  19.604 110.201  1.00  0.00           H  
TER    4305      WAT   927 
ATOM   4305  O   WAT   928     113.273  22.620  85.643  1.00  0.00           O  
ATOM   4306  H1  WAT   928     112.808  21.790  85.537  1.00  0.00           H  
ATOM   4307  H2  WAT   928     114.198  22.389  85.563  1.00  0.00           H  
TER    4309      WAT   928 
ATOM   4309  O   WAT   929      31.991  78.617  27.987  1.00  0.00           O  
ATOM   4310  H1  WAT   929      31.411  79.313  28.295  1.00  0.00           H  
ATOM   4311  H2  WAT   929      32.152  78.829  27.067  1.00  0.00           H  
TER    4313      WAT   929 
ATOM   4313  O   WAT   930      57.074 113.111 110.403  1.00  0.00           O  
ATOM   4314  H1  WAT   930      56.354 113.742 110.423  1.00  0.00           H  
ATOM   4315  H2  WAT   930      57.725 113.471 111.005  1.00  0.00           H  
TER    4317      WAT   930 
ATOM   4317  O   WAT   931     117.539 161.031  41.367  1.00  0.00           O  
ATOM   4318  H1  WAT   931     117.161 160.570  40.618  1.00  0.00           H  
ATOM   4319  H2  WAT   931     116.855 161.000  42.037  1.00  0.00           H  
TER    4321      WAT   931 
ATOM   4321  O   WAT   932       6.963 149.063  25.835  1.00  0.00           O  
ATOM   4322  H1  WAT   932       6.705 149.937  25.541  1.00  0.00           H  
ATOM   4323  H2  WAT   932       7.242 148.614  25.038  1.00  0.00           H  
TER    4325      WAT   932 
ATOM   4325  O   WAT   933      71.118  28.258  44.725  1.00  0.00           O  
ATOM   4326  H1  WAT   933      71.640  27.491  44.489  1.00  0.00           H  
ATOM   4327  H2  WAT   933      70.320  28.174  44.203  1.00  0.00           H  
TER    4329      WAT   933 
ATOM   4329  O   WAT   934      16.622 134.637  97.405  1.00  0.00           O  
ATOM   4330  H1  WAT   934      16.561 134.518  98.353  1.00  0.00           H  
ATOM   4331  H2  WAT   934      17.535 134.881  97.252  1.00  0.00           H  
TER    4333      WAT   934 
ATOM   4333  O   WAT   935     118.237 154.823 118.612  1.00  0.00           O  
ATOM   4334  H1  WAT   935     117.731 154.436 119.326  1.00  0.00           H  
ATOM   4335  H2  WAT   935     118.826 154.123 118.329  1.00  0.00           H  
TER    4337      WAT   935 
ATOM   4337  O   WAT   936      91.015  46.485 120.704  1.00  0.00           O  
ATOM   4338  H1  WAT   936      90.573  46.637 121.540  1.00  0.00           H  
ATOM   4339  H2  WAT   936      91.944  46.448 120.929  1.00  0.00           H  
TER    4341      WAT   936 
ATOM   4341  O   WAT   937      82.674 130.023  28.213  1.00  0.00           O  
ATOM   4342  H1  WAT   937      83.343 130.228  28.866  1.00  0.00           H  
ATOM   4343  H2  WAT   937      82.745 130.727  27.568  1.00  0.00           H  
TER    4345      WAT   937 
ATOM   4345  O   WAT   938      82.125 135.303  82.487  1.00  0.00           O  
ATOM   4346  H1  WAT   938      82.796 134.779  82.050  1.00  0.00           H  
ATOM   4347  H2  WAT   938      81.315 135.087  82.026  1.00  0.00           H  
TER    4349      WAT   938 
ATOM   4349  O   WAT   939      55.496   7.289  98.869  1.00  0.00           O  
ATOM   4350  H1  WAT   939      55.383   8.225  99.030  1.00  0.00           H  
ATOM   4351  H2  WAT   939      55.072   7.139  98.023  1.00  0.00           H  
TER    4353      WAT   939 
ATOM   4353  O   WAT   940      85.020 140.278  49.895  1.00  0.00           O  
ATOM   4354  H1  WAT   940      85.447 139.475  50.194  1.00  0.00           H  
ATOM   4355  H2  WAT   940      84.188 140.296  50.369  1.00  0.00           H  
TER    4357      WAT   940 
ATOM   4357  O   WAT   941     118.409  74.324 107.099  1.00  0.00           O  
ATOM   4358  H1  WAT   941     117.723  73.684 106.907  1.00  0.00           H  
ATOM   4359  H2  WAT   941     118.694  74.110 107.987  1.00  0.00           H  
TER    4361      WAT   941 
ATOM   4361  O   WAT   942     106.390  10.598  72.356  1.00  0.00           O  
ATOM   4362  H1  WAT   942     106.452  11.396  72.882  1.00  0.00           H  
ATOM   4363  H2  WAT   942     107.288  10.270  72.313  1.00  0.00           H  
TER    4365      WAT   942 
ATOM   4365  O   WAT   943      80.757  67.957  18.218  1.00  0.00           O  
ATOM   4366  H1  WAT   943      81.472  67.483  17.793  1.00  0.00           H  
ATOM   4367  H2  WAT   943      80.138  68.141  17.512  1.00  0.00           H  
TER    4369      WAT   943 
ATOM   4369  O   WAT   944      82.659 141.197   7.183  1.00  0.00           O  
ATOM   4370  H1  WAT   944      83.127 140.916   6.397  1.00  0.00           H  
ATOM   4371  H2  WAT   944      82.645 142.152   7.124  1.00  0.00           H  
TER    4373      WAT   944 
ATOM   4373  O   WAT   945      22.011  72.811   5.252  1.00  0.00           O  
ATOM   4374  H1  WAT   945      22.617  73.503   5.517  1.00  0.00           H  
ATOM   4375  H2  WAT   945      22.513  72.002   5.351  1.00  0.00           H  
TER    4377      WAT   945 
ATOM   4377  O   WAT   946      50.822  38.172  31.786  1.00  0.00           O  
ATOM   4378  H1  WAT   946      50.979  38.871  31.150  1.00  0.00           H  
ATOM   4379  H2  WAT   946      51.069  37.370  31.326  1.00  0.00           H  
TER    4381      WAT   946 
ATOM   4381  O   WAT   947      90.820 161.968  90.070  1.00  0.00           O  
ATOM   4382  H1  WAT   947      91.682 162.380  90.021  1.00  0.00           H  
ATOM   4383  H2  WAT   947      90.935 161.244  90.685  1.00  0.00           H  
TER    4385      WAT   947 
ATOM   4385  O   WAT   948      56.768  22.582  29.968  1.00  0.00           O  
ATOM   4386  H1  WAT   948      56.175  23.096  29.420  1.00  0.00           H  
ATOM   4387  H2  WAT   948      56.280  22.438  30.779  1.00  0.00           H  
TER    4389      WAT   948 
ATOM   4389  O   WAT   949     121.534  20.115  58.893  1.00  0.00           O  
ATOM   4390  H1  WAT   949     121.080  19.562  58.257  1.00  0.00           H  
ATOM   4391  H2  WAT   949     121.134  20.978  58.789  1.00  0.00           H  
TER    4393      WAT   949 
ATOM   4393  O   WAT   950      13.253 164.178  44.858  1.00  0.00           O  
ATOM   4394  H1  WAT   950      12.437 164.220  44.360  1.00  0.00           H  
ATOM   4395  H2  WAT   950      13.326 163.261  45.122  1.00  0.00           H  
TER    4397      WAT   950 
ATOM   4397  O   WAT   951      40.249 150.505  69.066  1.00  0.00           O  
ATOM   4398  H1  WAT   951      40.808 150.626  68.299  1.00  0.00           H  
ATOM   4399  H2  WAT   951      39.520 149.972  68.750  1.00  0.00           H  
TER    4401      WAT   951 
ATOM   4401  O   WAT   952      28.892 106.724  95.588  1.00  0.00           O  
ATOM   4402  H1  WAT   952      29.535 106.071  95.866  1.00  0.00           H  
ATOM   4403  H2  WAT   952      28.054 106.263  95.617  1.00  0.00           H  
TER    4405      WAT   952 
ATOM   4405  O   WAT   953      94.985  89.312  21.143  1.00  0.00           O  
ATOM   4406  H1  WAT   953      94.609  89.161  20.276  1.00  0.00           H  
ATOM   4407  H2  WAT   953      94.509  88.714  21.718  1.00  0.00           H  
TER    4409      WAT   953 
ATOM   4409  O   WAT   954      83.666 155.979  50.647  1.00  0.00           O  
ATOM   4410  H1  WAT   954      84.320 155.305  50.464  1.00  0.00           H  
ATOM   4411  H2  WAT   954      83.058 155.564  51.259  1.00  0.00           H  
TER    4413      WAT   954 
ATOM   4413  O   WAT   955      21.585 168.669   9.525  1.00  0.00           O  
ATOM   4414  H1  WAT   955      21.595 169.548   9.145  1.00  0.00           H  
ATOM   4415  H2  WAT   955      20.788 168.267   9.178  1.00  0.00           H  
TER    4417      WAT   955 
ATOM   4417  O   WAT   956      83.939  30.119 114.344  1.00  0.00           O  
ATOM   4418  H1  WAT   956      84.879  29.996 114.478  1.00  0.00           H  
ATOM   4419  H2  WAT   956      83.529  29.457 114.901  1.00  0.00           H  
TER    4421      WAT   956 
ATOM   4421  O   WAT   957      42.672 104.040 100.226  1.00  0.00           O  
ATOM   4422  H1  WAT   957      43.625 103.967 100.269  1.00  0.00           H  
ATOM   4423  H2  WAT   957      42.387 104.003 101.139  1.00  0.00           H  
TER    4425      WAT   957 
ATOM   4425  O   WAT   958      89.181 129.157 123.981  1.00  0.00           O  
ATOM   4426  H1  WAT   958      89.677 128.825 124.729  1.00  0.00           H  
ATOM   4427  H2  WAT   958      89.251 128.467 123.321  1.00  0.00           H  
TER    4429      WAT   958 
ATOM   4429  O   WAT   959      39.769  92.459  40.068  1.00  0.00           O  
ATOM   4430  H1  WAT   959      40.479  93.072  40.257  1.00  0.00           H  
ATOM   4431  H2  WAT   959      39.140  92.970  39.560  1.00  0.00           H  
TER    4433      WAT   959 
ATOM   4433  O   WAT   960      47.248 173.976   3.135  1.00  0.00           O  
ATOM   4434  H1  WAT   960      47.978 174.058   2.522  1.00  0.00           H  
ATOM   4435  H2  WAT   960      47.321 174.745   3.700  1.00  0.00           H  
TER    4437      WAT   960 
ATOM   4437  O   WAT   961      86.822 175.056  83.535  1.00  0.00           O  
ATOM   4438  H1  WAT   961      86.155 175.616  83.136  1.00  0.00           H  
ATOM   4439  H2  WAT   961      87.653 175.456  83.278  1.00  0.00           H  
TER    4441      WAT   961 
ATOM   4441  O   WAT   962     104.644 124.124 105.780  1.00  0.00           O  
ATOM   4442  H1  WAT   962     104.242 124.780 105.210  1.00  0.00           H  
ATOM   4443  H2  WAT   962     104.937 124.618 106.545  1.00  0.00           H  
TER    4445      WAT   962 
ATOM   4445  O   WAT   963      51.669 166.141  82.337  1.00  0.00           O  
ATOM   4446  H1  WAT   963      51.604 167.096  82.345  1.00  0.00           H  
ATOM   4447  H2  WAT   963      51.683 165.894  83.262  1.00  0.00           H  
TER    4449      WAT   963 
ATOM   4449  O   WAT   964      43.875  38.380  96.387  1.00  0.00           O  
ATOM   4450  H1  WAT   964      43.930  37.724  95.693  1.00  0.00           H  
ATOM   4451  H2  WAT   964      44.386  39.120  96.058  1.00  0.00           H  
TER    4453      WAT   964 
ATOM   4453  O   WAT   965       9.870  66.713  84.036  1.00  0.00           O  
ATOM   4454  H1  WAT   965      10.250  65.943  83.613  1.00  0.00           H  
ATOM   4455  H2  WAT   965      10.603  67.323  84.125  1.00  0.00           H  
TER    4457      WAT   965 
ATOM   4457  O   WAT   966      54.076 157.532 122.346  1.00  0.00           O  
ATOM   4458  H1  WAT   966      54.925 157.288 121.977  1.00  0.00           H  
ATOM   4459  H2  WAT   966      53.447 157.338 121.651  1.00  0.00           H  
TER    4461      WAT   966 
ATOM   4461  O   WAT   967      36.700 151.479  61.417  1.00  0.00           O  
ATOM   4462  H1  WAT   967      37.005 152.297  61.024  1.00  0.00           H  
ATOM   4463  H2  WAT   967      35.745 151.544  61.394  1.00  0.00           H  
TER    4465      WAT   967 
ATOM   4465  O   WAT   968      82.749 139.611 110.665  1.00  0.00           O  
ATOM   4466  H1  WAT   968      81.948 139.579 111.188  1.00  0.00           H  
ATOM   4467  H2  WAT   968      83.415 139.209 111.222  1.00  0.00           H  
TER    4469      WAT   968 
ATOM   4469  O   WAT   969      41.149 120.223 119.940  1.00  0.00           O  
ATOM   4470  H1  WAT   969      42.027 120.307 119.568  1.00  0.00           H  
ATOM   4471  H2  WAT   969      41.292 119.844 120.807  1.00  0.00           H  
TER    4473      WAT   969 
ATOM   4473  O   WAT   970     110.900  97.050  59.465  1.00  0.00           O  
ATOM   4474  H1  WAT   970     110.348  97.772  59.765  1.00  0.00           H  
ATOM   4475  H2  WAT   970     111.662  97.477  59.074  1.00  0.00           H  
TER    4477      WAT   970 
ATOM   4477  O   WAT   971     115.552 122.717  51.766  1.00  0.00           O  
ATOM   4478  H1  WAT   971     115.306 121.963  51.229  1.00  0.00           H  
ATOM   4479  H2  WAT   971     114.734 123.196  51.896  1.00  0.00           H  
TER    4481      WAT   971 
ATOM   4481  O   WAT   972      50.337 166.096  78.477  1.00  0.00           O  
ATOM   4482  H1  WAT   972      50.524 167.030  78.565  1.00  0.00           H  
ATOM   4483  H2  WAT   972      50.307 165.945  77.532  1.00  0.00           H  
TER    4485      WAT   972 
ATOM   4485  O   WAT   973      39.525  44.954 104.442  1.00  0.00           O  
ATOM   4486  H1  WAT   973      38.861  44.272 104.541  1.00  0.00           H  
ATOM   4487  H2  WAT   973      40.287  44.497 104.087  1.00  0.00           H  
TER    4489      WAT   973 
ATOM   4489  O   WAT   974      25.515  65.259 103.433  1.00  0.00           O  
ATOM   4490  H1  WAT   974      24.732  64.771 103.183  1.00  0.00           H  
ATOM   4491  H2  WAT   974      26.002  65.367 102.616  1.00  0.00           H  
TER    4493      WAT   974 
ATOM   4493  O   WAT   975       9.463  33.912  95.706  1.00  0.00           O  
ATOM   4494  H1  WAT   975       8.542  34.152  95.606  1.00  0.00           H  
ATOM   4495  H2  WAT   975       9.924  34.749  95.767  1.00  0.00           H  
TER    4497      WAT   975 
ATOM   4497  O   WAT   976      47.691  21.743  53.779  1.00  0.00           O  
ATOM   4498  H1  WAT   976      47.042  22.193  53.238  1.00  0.00           H  
ATOM   4499  H2  WAT   976      48.525  22.145  53.537  1.00  0.00           H  
TER    4501      WAT   976 
ATOM   4501  O   WAT   977      71.128  27.773  26.098  1.00  0.00           O  
ATOM   4502  H1  WAT   977      70.189  27.945  26.017  1.00  0.00           H  
ATOM   4503  H2  WAT   977      71.337  28.008  27.002  1.00  0.00           H  
TER    4505      WAT   977 
ATOM   4505  O   WAT   978      22.372  48.259 106.044  1.00  0.00           O  
ATOM   4506  H1  WAT   978      22.244  48.097 106.979  1.00  0.00           H  
ATOM   4507  H2  WAT   978      23.274  48.572 105.977  1.00  0.00           H  
TER    4509      WAT   978 
ATOM   4509  O   WAT   979      81.230  99.273  83.997  1.00  0.00           O  
ATOM   4510  H1  WAT   979      82.037  99.323  84.511  1.00  0.00           H  
ATOM   4511  H2  WAT   979      80.997 100.185  83.829  1.00  0.00           H  
TER    4513      WAT   979 
ATOM   4513  O   WAT   980      95.632 145.480  14.000  1.00  0.00           O  
ATOM   4514  H1  WAT   980      95.188 144.652  13.816  1.00  0.00           H  
ATOM   4515  H2  WAT   980      95.495 146.006  13.211  1.00  0.00           H  
TER    4517      WAT   980 
ATOM   4517  O   WAT   981      70.197 141.182  69.915  1.00  0.00           O  
ATOM   4518  H1  WAT   981      70.718 140.817  69.200  1.00  0.00           H  
ATOM   4519  H2  WAT   981      70.511 142.081  70.005  1.00  0.00           H  
TER    4521      WAT   981 
ATOM   4521  O   WAT   982       0.214 121.519  51.374  1.00  0.00           O  
ATOM   4522  H1  WAT   982       1.157 121.418  51.501  1.00  0.00           H  
ATOM   4523  H2  WAT   982       0.058 122.458  51.474  1.00  0.00           H  
TER    4525      WAT   982 
ATOM   4525  O   WAT   983      37.291  63.968  60.280  1.00  0.00           O  
ATOM   4526  H1  WAT   983      38.173  64.038  59.915  1.00  0.00           H  
ATOM   4527  H2  WAT   983      36.728  63.821  59.520  1.00  0.00           H  
TER    4529      WAT   983 
ATOM   4529  O   WAT   984     113.337 133.359  95.712  1.00  0.00           O  
ATOM   4530  H1  WAT   984     112.936 132.491  95.687  1.00  0.00           H  
ATOM   4531  H2  WAT   984     114.217 133.227  95.357  1.00  0.00           H  
TER    4533      WAT   984 
ATOM   4533  O   WAT   985      22.984  79.146 122.239  1.00  0.00           O  
ATOM   4534  H1  WAT   985      22.486  79.445 123.000  1.00  0.00           H  
ATOM   4535  H2  WAT   985      22.783  78.212 122.173  1.00  0.00           H  
TER    4537      WAT   985 
ATOM   4537  O   WAT   986      27.650  55.563 120.222  1.00  0.00           O  
ATOM   4538  H1  WAT   986      28.502  55.814 120.578  1.00  0.00           H  
ATOM   4539  H2  WAT   986      27.180  55.188 120.966  1.00  0.00           H  
TER    4541      WAT   986 
ATOM   4541  O   WAT   987     109.510  82.952  89.045  1.00  0.00           O  
ATOM   4542  H1  WAT   987     108.778  83.569  89.022  1.00  0.00           H  
ATOM   4543  H2  WAT   987     109.417  82.441  88.241  1.00  0.00           H  
TER    4545      WAT   987 
ATOM   4545  O   WAT   988      65.629  15.922   9.170  1.00  0.00           O  
ATOM   4546  H1  WAT   988      65.745  15.219   8.531  1.00  0.00           H  
ATOM   4547  H2  WAT   988      65.647  15.479  10.019  1.00  0.00           H  
TER    4549      WAT   988 
ATOM   4549  O   WAT   989     100.354   3.503  45.405  1.00  0.00           O  
ATOM   4550  H1  WAT   989      99.696   4.168  45.605  1.00  0.00           H  
ATOM   4551  H2  WAT   989     100.672   3.735  44.533  1.00  0.00           H  
TER    4553      WAT   989 
ATOM   4553  O   WAT   990      60.587 104.473  38.085  1.00  0.00           O  
ATOM   4554  H1  WAT   990      60.684 104.392  37.136  1.00  0.00           H  
ATOM   4555  H2  WAT   990      61.476 104.634  38.403  1.00  0.00           H  
TER    4557      WAT   990 
ATOM   4557  O   WAT   991      50.792  34.786  22.728  1.00  0.00           O  
ATOM   4558  H1  WAT   991      50.702  34.115  23.405  1.00  0.00           H  
ATOM   4559  H2  WAT   991      50.141  35.448  22.960  1.00  0.00           H  
TER    4561      WAT   991 
ATOM   4561  O   WAT   992      63.351 131.878  33.347  1.00  0.00           O  
ATOM   4562  H1  WAT   992      62.841 131.824  32.539  1.00  0.00           H  
ATOM   4563  H2  WAT   992      63.914 131.104  33.327  1.00  0.00           H  
TER    4565      WAT   992 
ATOM   4565  O   WAT   993     113.331  39.859  76.575  1.00  0.00           O  
ATOM   4566  H1  WAT   993     112.631  39.297  76.908  1.00  0.00           H  
ATOM   4567  H2  WAT   993     113.634  40.345  77.342  1.00  0.00           H  
TER    4569      WAT   993 
ATOM   4569  O   WAT   994     115.998  45.316  42.846  1.00  0.00           O  
ATOM   4570  H1  WAT   994     116.249  45.988  42.212  1.00  0.00           H  
ATOM   4571  H2  WAT   994     116.255  45.679  43.693  1.00  0.00           H  
TER    4573      WAT   994 
ATOM   4573  O   WAT   995      22.584  80.076 117.000  1.00  0.00           O  
ATOM   4574  H1  WAT   995      23.393  79.990 117.504  1.00  0.00           H  
ATOM   4575  H2  WAT   995      21.948  80.426 117.625  1.00  0.00           H  
TER    4577      WAT   995 
ATOM   4577  O   WAT   996      10.439   2.685 101.787  1.00  0.00           O  
ATOM   4578  H1  WAT   996      10.172   3.569 102.038  1.00  0.00           H  
ATOM   4579  H2  WAT   996      11.185   2.816 101.203  1.00  0.00           H  
TER    4581      WAT   996 
ATOM   4581  O   WAT   997      65.331 103.196  54.998  1.00  0.00           O  
ATOM   4582  H1  WAT   997      64.879 103.285  54.159  1.00  0.00           H  
ATOM   4583  H2  WAT   997      65.436 102.252  55.114  1.00  0.00           H  
TER    4585      WAT   997 
ATOM   4585  O   WAT   998      79.861 151.329  14.717  1.00  0.00           O  
ATOM   4586  H1  WAT   998      80.362 152.100  14.983  1.00  0.00           H  
ATOM   4587  H2  WAT   998      80.101 150.656  15.353  1.00  0.00           H  
TER    4589      WAT   998 
ATOM   4589  O   WAT   999      43.471  17.678  72.315  1.00  0.00           O  
ATOM   4590  H1  WAT   999      43.584  17.973  73.218  1.00  0.00           H  
ATOM   4591  H2  WAT   999      43.533  16.724  72.365  1.00  0.00           H  
TER    4593      WAT   999 
ATOM   4593  O   WAT  1000     118.042 146.270   6.182  1.00  0.00           O  
ATOM   4594  H1  WAT  1000     117.933 146.075   7.112  1.00  0.00           H  
ATOM   4595  H2  WAT  1000     118.734 145.675   5.892  1.00  0.00           H  
TER    4597      WAT  1000 
ATOM   4597  O   WAT  1001      71.366  11.826 121.738  1.00  0.00           O  
ATOM   4598  H1  WAT  1001      71.642  11.409 122.554  1.00  0.00           H  
ATOM   4599  H2  WAT  1001      71.352  11.115 121.098  1.00  0.00           H  
TER    4601      WAT  1001 
ATOM   4601  O   WAT  1002      56.943 144.844   5.198  1.00  0.00           O  
ATOM   4602  H1  WAT  1002      57.795 145.268   5.305  1.00  0.00           H  
ATOM   4603  H2  WAT  1002      56.356 145.552   4.931  1.00  0.00           H  
TER    4605      WAT  1002 
ATOM   4605  O   WAT  1003      85.580 125.089  78.439  1.00  0.00           O  
ATOM   4606  H1  WAT  1003      84.857 124.615  78.851  1.00  0.00           H  
ATOM   4607  H2  WAT  1003      85.398 126.010  78.623  1.00  0.00           H  
TER    4609      WAT  1003 
ATOM   4609  O   WAT  1004      59.493  56.788 118.385  1.00  0.00           O  
ATOM   4610  H1  WAT  1004      58.592  56.685 118.692  1.00  0.00           H  
ATOM   4611  H2  WAT  1004      60.020  56.787 119.184  1.00  0.00           H  
TER    4613      WAT  1004 
ATOM   4613  O   WAT  1005     123.444 136.367  88.755  1.00  0.00           O  
ATOM   4614  H1  WAT  1005     124.006 135.998  89.436  1.00  0.00           H  
ATOM   4615  H2  WAT  1005     122.756 136.827  89.237  1.00  0.00           H  
TER    4617      WAT  1005 
ATOM   4617  O   WAT  1006     111.391 164.287  64.409  1.00  0.00           O  
ATOM   4618  H1  WAT  1006     112.138 164.099  64.977  1.00  0.00           H  
ATOM   4619  H2  WAT  1006     110.964 165.040  64.817  1.00  0.00           H  
TER    4621      WAT  1006 
ATOM   4621  O   WAT  1007      32.309  58.076  16.196  1.00  0.00           O  
ATOM   4622  H1  WAT  1007      31.773  57.917  15.420  1.00  0.00           H  
ATOM   4623  H2  WAT  1007      31.851  58.773  16.666  1.00  0.00           H  
TER    4625      WAT  1007 
ATOM   4625  O   WAT  1008      86.658  15.857  60.371  1.00  0.00           O  
ATOM   4626  H1  WAT  1008      86.051  16.334  59.805  1.00  0.00           H  
ATOM   4627  H2  WAT  1008      86.256  14.995  60.481  1.00  0.00           H  
TER    4629      WAT  1008 
ATOM   4629  O   WAT  1009      67.730  46.254  80.726  1.00  0.00           O  
ATOM   4630  H1  WAT  1009      67.062  45.627  81.003  1.00  0.00           H  
ATOM   4631  H2  WAT  1009      67.349  47.111  80.918  1.00  0.00           H  
TER    4633      WAT  1009 
ATOM   4633  O   WAT  1010     120.700 163.359  47.233  1.00  0.00           O  
ATOM   4634  H1  WAT  1010     120.964 162.468  47.003  1.00  0.00           H  
ATOM   4635  H2  WAT  1010     120.153 163.643  46.501  1.00  0.00           H  
TER    4637      WAT  1010 
ATOM   4637  O   WAT  1011      28.154 124.619  22.882  1.00  0.00           O  
ATOM   4638  H1  WAT  1011      27.295 124.434  23.262  1.00  0.00           H  
ATOM   4639  H2  WAT  1011      28.775 124.207  23.483  1.00  0.00           H  
TER    4641      WAT  1011 
ATOM   4641  O   WAT  1012      51.341  10.627   3.598  1.00  0.00           O  
ATOM   4642  H1  WAT  1012      51.179   9.694   3.733  1.00  0.00           H  
ATOM   4643  H2  WAT  1012      50.470  11.008   3.488  1.00  0.00           H  
TER    4645      WAT  1012 
ATOM   4645  O   WAT  1013      60.135 117.701  55.314  1.00  0.00           O  
ATOM   4646  H1  WAT  1013      60.268 118.635  55.158  1.00  0.00           H  
ATOM   4647  H2  WAT  1013      59.382 117.472  54.769  1.00  0.00           H  
TER    4649      WAT  1013 
ATOM   4649  O   WAT  1014     102.339 124.069  82.326  1.00  0.00           O  
ATOM   4650  H1  WAT  1014     102.606 124.940  82.033  1.00  0.00           H  
ATOM   4651  H2  WAT  1014     102.312 123.545  81.526  1.00  0.00           H  
TER    4653      WAT  1014 
ATOM   4653  O   WAT  1015      53.437  65.701  16.325  1.00  0.00           O  
ATOM   4654  H1  WAT  1015      54.380  65.640  16.474  1.00  0.00           H  
ATOM   4655  H2  WAT  1015      53.355  65.955  15.406  1.00  0.00           H  
TER    4657      WAT  1015 
ATOM   4657  O   WAT  1016      74.483 155.983 107.388  1.00  0.00           O  
ATOM   4658  H1  WAT  1016      73.565 156.031 107.652  1.00  0.00           H  
ATOM   4659  H2  WAT  1016      74.845 155.264 107.906  1.00  0.00           H  
TER    4661      WAT  1016 
ATOM   4661  O   WAT  1017      87.237  84.459  30.676  1.00  0.00           O  
ATOM   4662  H1  WAT  1017      87.373  85.005  29.902  1.00  0.00           H  
ATOM   4663  H2  WAT  1017      86.656  83.760  30.377  1.00  0.00           H  
TER    4665      WAT  1017 
ATOM   4665  O   WAT  1018      63.905 129.825  44.109  1.00  0.00           O  
ATOM   4666  H1  WAT  1018      64.379 129.678  43.290  1.00  0.00           H  
ATOM   4667  H2  WAT  1018      62.985 129.692  43.880  1.00  0.00           H  
TER    4669      WAT  1018 
ATOM   4669  O   WAT  1019     114.216  94.630  23.210  1.00  0.00           O  
ATOM   4670  H1  WAT  1019     113.414  94.349  23.652  1.00  0.00           H  
ATOM   4671  H2  WAT  1019     114.835  93.916  23.359  1.00  0.00           H  
TER    4673      WAT  1019 
ATOM   4673  O   WAT  1020       9.395  62.357  92.434  1.00  0.00           O  
ATOM   4674  H1  WAT  1020       8.968  63.088  91.986  1.00  0.00           H  
ATOM   4675  H2  WAT  1020       8.740  62.043  93.057  1.00  0.00           H  
TER    4677      WAT  1020 
ATOM   4677  O   WAT  1021     106.978  50.608 106.565  1.00  0.00           O  
ATOM   4678  H1  WAT  1021     107.248  51.392 106.087  1.00  0.00           H  
ATOM   4679  H2  WAT  1021     106.201  50.880 107.053  1.00  0.00           H  
TER    4681      WAT  1021 
ATOM   4681  O   WAT  1022      52.781 121.204  34.209  1.00  0.00           O  
ATOM   4682  H1  WAT  1022      52.732 121.551  35.099  1.00  0.00           H  
ATOM   4683  H2  WAT  1022      52.056 121.625  33.747  1.00  0.00           H  
TER    4685      WAT  1022 
ATOM   4685  O   WAT  1023      27.945   8.404  97.424  1.00  0.00           O  
ATOM   4686  H1  WAT  1023      27.493   8.242  98.252  1.00  0.00           H  
ATOM   4687  H2  WAT  1023      28.497   7.633  97.297  1.00  0.00           H  
TER    4689      WAT  1023 
ATOM   4689  O   WAT  1024      16.320 115.605  20.653  1.00  0.00           O  
ATOM   4690  H1  WAT  1024      15.580 115.256  21.150  1.00  0.00           H  
ATOM   4691  H2  WAT  1024      16.716 116.253  21.236  1.00  0.00           H  
TER    4693      WAT  1024 
ATOM   4693  O   WAT  1025      74.084  11.635  51.158  1.00  0.00           O  
ATOM   4694  H1  WAT  1025      74.367  11.342  52.025  1.00  0.00           H  
ATOM   4695  H2  WAT  1025      73.187  11.310  51.077  1.00  0.00           H  
TER    4697      WAT  1025 
ATOM   4697  O   WAT  1026       8.774 169.319  38.217  1.00  0.00           O  
ATOM   4698  H1  WAT  1026       9.167 168.648  38.776  1.00  0.00           H  
ATOM   4699  H2  WAT  1026       8.600 170.051  38.809  1.00  0.00           H  
TER    4701      WAT  1026 
ATOM   4701  O   WAT  1027      15.995 129.567 117.998  1.00  0.00           O  
ATOM   4702  H1  WAT  1027      16.574 129.860 118.702  1.00  0.00           H  
ATOM   4703  H2  WAT  1027      15.598 128.763 118.333  1.00  0.00           H  
TER    4705      WAT  1027 
ATOM   4705  O   WAT  1028       8.802 136.906 123.846  1.00  0.00           O  
ATOM   4706  H1  WAT  1028       7.916 136.570 123.977  1.00  0.00           H  
ATOM   4707  H2  WAT  1028       9.334 136.126 123.691  1.00  0.00           H  
TER    4709      WAT  1028 
ATOM   4709  O   WAT  1029      15.149   8.252  15.795  1.00  0.00           O  
ATOM   4710  H1  WAT  1029      14.856   8.102  16.695  1.00  0.00           H  
ATOM   4711  H2  WAT  1029      14.999   9.186  15.647  1.00  0.00           H  
TER    4713      WAT  1029 
ATOM   4713  O   WAT  1030      17.402 163.811 121.297  1.00  0.00           O  
ATOM   4714  H1  WAT  1030      17.486 163.666 122.240  1.00  0.00           H  
ATOM   4715  H2  WAT  1030      18.196 163.426 120.925  1.00  0.00           H  
TER    4717      WAT  1030 
ATOM   4717  O   WAT  1031       7.043 100.405  23.005  1.00  0.00           O  
ATOM   4718  H1  WAT  1031       6.872 101.345  23.070  1.00  0.00           H  
ATOM   4719  H2  WAT  1031       7.188 100.253  22.071  1.00  0.00           H  
TER    4721      WAT  1031 
ATOM   4721  O   WAT  1032      38.161 104.462   6.152  1.00  0.00           O  
ATOM   4722  H1  WAT  1032      37.907 103.546   6.047  1.00  0.00           H  
ATOM   4723  H2  WAT  1032      37.417 104.869   6.595  1.00  0.00           H  
TER    4725      WAT  1032 
ATOM   4725  O   WAT  1033      60.559  82.220  48.736  1.00  0.00           O  
ATOM   4726  H1  WAT  1033      60.713  81.418  48.236  1.00  0.00           H  
ATOM   4727  H2  WAT  1033      61.129  82.139  49.501  1.00  0.00           H  
TER    4729      WAT  1033 
ATOM   4729  O   WAT  1034       1.569 115.365  67.023  1.00  0.00           O  
ATOM   4730  H1  WAT  1034       0.787 114.835  66.874  1.00  0.00           H  
ATOM   4731  H2  WAT  1034       1.872 115.598  66.145  1.00  0.00           H  
TER    4733      WAT  1034 
ATOM   4733  O   WAT  1035      79.148  29.521 113.018  1.00  0.00           O  
ATOM   4734  H1  WAT  1035      79.925  30.054 113.185  1.00  0.00           H  
ATOM   4735  H2  WAT  1035      79.480  28.748 112.562  1.00  0.00           H  
TER    4737      WAT  1035 
ATOM   4737  O   WAT  1036     111.273   9.267  35.308  1.00  0.00           O  
ATOM   4738  H1  WAT  1036     111.713  10.114  35.373  1.00  0.00           H  
ATOM   4739  H2  WAT  1036     110.869   9.272  34.440  1.00  0.00           H  
TER    4741      WAT  1036 
ATOM   4741  O   WAT  1037     116.550  87.441  17.070  1.00  0.00           O  
ATOM   4742  H1  WAT  1037     117.288  87.022  16.626  1.00  0.00           H  
ATOM   4743  H2  WAT  1037     116.394  86.897  17.841  1.00  0.00           H  
TER    4745      WAT  1037 
ATOM   4745  O   WAT  1038      32.143  58.030 114.433  1.00  0.00           O  
ATOM   4746  H1  WAT  1038      31.783  58.894 114.230  1.00  0.00           H  
ATOM   4747  H2  WAT  1038      33.090  58.142 114.356  1.00  0.00           H  
TER    4749      WAT  1038 
ATOM   4749  O   WAT  1039      66.559  14.971  14.303  1.00  0.00           O  
ATOM   4750  H1  WAT  1039      65.950  14.330  14.670  1.00  0.00           H  
ATOM   4751  H2  WAT  1039      67.409  14.531  14.324  1.00  0.00           H  
TER    4753      WAT  1039 
ATOM   4753  O   WAT  1040      38.119  38.833   4.071  1.00  0.00           O  
ATOM   4754  H1  WAT  1040      37.599  39.560   3.729  1.00  0.00           H  
ATOM   4755  H2  WAT  1040      37.480  38.261   4.497  1.00  0.00           H  
TER    4757      WAT  1040 
ATOM   4757  O   WAT  1041      61.404 109.930  23.429  1.00  0.00           O  
ATOM   4758  H1  WAT  1041      62.010 110.231  22.752  1.00  0.00           H  
ATOM   4759  H2  WAT  1041      60.952 109.185  23.033  1.00  0.00           H  
TER    4761      WAT  1041 
ATOM   4761  O   WAT  1042      82.120   8.380  95.860  1.00  0.00           O  
ATOM   4762  H1  WAT  1042      82.779   8.907  95.408  1.00  0.00           H  
ATOM   4763  H2  WAT  1042      81.353   8.414  95.288  1.00  0.00           H  
TER    4765      WAT  1042 
ATOM   4765  O   WAT  1043       9.477  70.488  28.018  1.00  0.00           O  
ATOM   4766  H1  WAT  1043       8.619  70.146  27.767  1.00  0.00           H  
ATOM   4767  H2  WAT  1043       9.487  70.430  28.974  1.00  0.00           H  
TER    4769      WAT  1043 
ATOM   4769  O   WAT  1044     115.478 151.089  56.643  1.00  0.00           O  
ATOM   4770  H1  WAT  1044     115.166 151.972  56.839  1.00  0.00           H  
ATOM   4771  H2  WAT  1044     116.397 151.095  56.910  1.00  0.00           H  
TER    4773      WAT  1044 
ATOM   4773  O   WAT  1045      55.661   1.747   3.663  1.00  0.00           O  
ATOM   4774  H1  WAT  1045      56.572   1.859   3.393  1.00  0.00           H  
ATOM   4775  H2  WAT  1045      55.183   2.418   3.174  1.00  0.00           H  
TER    4777      WAT  1045 
ATOM   4777  O   WAT  1046      91.147 132.723 119.133  1.00  0.00           O  
ATOM   4778  H1  WAT  1046      91.538 132.645 118.263  1.00  0.00           H  
ATOM   4779  H2  WAT  1046      90.439 132.080 119.136  1.00  0.00           H  
TER    4781      WAT  1046 
ATOM   4781  O   WAT  1047      29.391 128.194  42.924  1.00  0.00           O  
ATOM   4782  H1  WAT  1047      28.929 128.608  43.653  1.00  0.00           H  
ATOM   4783  H2  WAT  1047      29.785 128.924  42.445  1.00  0.00           H  
TER    4785      WAT  1047 
ATOM   4785  O   WAT  1048      31.825 102.698  67.065  1.00  0.00           O  
ATOM   4786  H1  WAT  1048      32.586 102.126  66.966  1.00  0.00           H  
ATOM   4787  H2  WAT  1048      31.389 102.667  66.214  1.00  0.00           H  
TER    4789      WAT  1048 
ATOM   4789  O   WAT  1049      88.130  63.679  61.184  1.00  0.00           O  
ATOM   4790  H1  WAT  1049      87.246  63.667  61.551  1.00  0.00           H  
ATOM   4791  H2  WAT  1049      88.421  62.768  61.227  1.00  0.00           H  
TER    4793      WAT  1049 
ATOM   4793  O   WAT  1050      86.763  11.327  79.839  1.00  0.00           O  
ATOM   4794  H1  WAT  1050      86.688  10.783  79.056  1.00  0.00           H  
ATOM   4795  H2  WAT  1050      86.158  10.931  80.466  1.00  0.00           H  
TER    4797      WAT  1050 
ATOM   4797  O   WAT  1051      19.353 112.035  58.271  1.00  0.00           O  
ATOM   4798  H1  WAT  1051      18.576 111.488  58.392  1.00  0.00           H  
ATOM   4799  H2  WAT  1051      19.651 112.227  59.161  1.00  0.00           H  
TER    4801      WAT  1051 
ATOM   4801  O   WAT  1052      29.925 167.073  71.632  1.00  0.00           O  
ATOM   4802  H1  WAT  1052      30.190 167.898  72.038  1.00  0.00           H  
ATOM   4803  H2  WAT  1052      29.718 166.498  72.369  1.00  0.00           H  
TER    4805      WAT  1052 
ATOM   4805  O   WAT  1053     121.764 114.693  59.715  1.00  0.00           O  
ATOM   4806  H1  WAT  1053     121.209 115.269  60.240  1.00  0.00           H  
ATOM   4807  H2  WAT  1053     122.653 114.874  60.019  1.00  0.00           H  
TER    4809      WAT  1053 
ATOM   4809  O   WAT  1054      77.599 168.036  44.403  1.00  0.00           O  
ATOM   4810  H1  WAT  1054      78.160 168.682  44.831  1.00  0.00           H  
ATOM   4811  H2  WAT  1054      76.712 168.380  44.511  1.00  0.00           H  
TER    4813      WAT  1054 
ATOM   4813  O   WAT  1055      90.027  70.725  28.804  1.00  0.00           O  
ATOM   4814  H1  WAT  1055      89.380  70.042  28.629  1.00  0.00           H  
ATOM   4815  H2  WAT  1055      89.986  71.297  28.038  1.00  0.00           H  
TER    4817      WAT  1055 
ATOM   4817  O   WAT  1056       9.502  54.383  85.012  1.00  0.00           O  
ATOM   4818  H1  WAT  1056       9.357  54.647  84.103  1.00  0.00           H  
ATOM   4819  H2  WAT  1056      10.282  54.868  85.281  1.00  0.00           H  
TER    4821      WAT  1056 
ATOM   4821  O   WAT  1057     114.210  30.529  22.241  1.00  0.00           O  
ATOM   4822  H1  WAT  1057     114.657  30.105  22.975  1.00  0.00           H  
ATOM   4823  H2  WAT  1057     113.854  29.804  21.727  1.00  0.00           H  
TER    4825      WAT  1057 
ATOM   4825  O   WAT  1058      89.640  57.040  67.251  1.00  0.00           O  
ATOM   4826  H1  WAT  1058      89.515  56.111  67.057  1.00  0.00           H  
ATOM   4827  H2  WAT  1058      89.432  57.487  66.430  1.00  0.00           H  
TER    4829      WAT  1058 
ATOM   4829  O   WAT  1059      21.384 138.468  61.407  1.00  0.00           O  
ATOM   4830  H1  WAT  1059      21.381 138.828  60.520  1.00  0.00           H  
ATOM   4831  H2  WAT  1059      21.630 137.550  61.293  1.00  0.00           H  
TER    4833      WAT  1059 
ATOM   4833  O   WAT  1060      75.035 108.788  33.303  1.00  0.00           O  
ATOM   4834  H1  WAT  1060      75.556 109.409  33.812  1.00  0.00           H  
ATOM   4835  H2  WAT  1060      75.266 107.931  33.662  1.00  0.00           H  
TER    4837      WAT  1060 
ATOM   4837  O   WAT  1061      80.538  23.090 108.047  1.00  0.00           O  
ATOM   4838  H1  WAT  1061      79.973  23.851 108.183  1.00  0.00           H  
ATOM   4839  H2  WAT  1061      79.932  22.374 107.851  1.00  0.00           H  
TER    4841      WAT  1061 
ATOM   4841  O   WAT  1062     121.187 176.465  62.047  1.00  0.00           O  
ATOM   4842  H1  WAT  1062     121.852 177.082  62.354  1.00  0.00           H  
ATOM   4843  H2  WAT  1062     121.687 175.742  61.670  1.00  0.00           H  
TER    4845      WAT  1062 
ATOM   4845  O   WAT  1063      51.189  58.487  80.347  1.00  0.00           O  
ATOM   4846  H1  WAT  1063      51.877  58.226  80.959  1.00  0.00           H  
ATOM   4847  H2  WAT  1063      50.879  59.329  80.681  1.00  0.00           H  
TER    4849      WAT  1063 
ATOM   4849  O   WAT  1064      39.433 169.608  72.069  1.00  0.00           O  
ATOM   4850  H1  WAT  1064      39.836 169.882  72.892  1.00  0.00           H  
ATOM   4851  H2  WAT  1064      38.506 169.821  72.173  1.00  0.00           H  
TER    4853      WAT  1064 
ATOM   4853  O   WAT  1065     110.907  10.463  94.866  1.00  0.00           O  
ATOM   4854  H1  WAT  1065     110.329  10.172  95.571  1.00  0.00           H  
ATOM   4855  H2  WAT  1065     111.237   9.653  94.477  1.00  0.00           H  
TER    4857      WAT  1065 
ATOM   4857  O   WAT  1066      20.194  48.012  47.671  1.00  0.00           O  
ATOM   4858  H1  WAT  1066      20.055  48.577  48.431  1.00  0.00           H  
ATOM   4859  H2  WAT  1066      19.317  47.717  47.427  1.00  0.00           H  
TER    4861      WAT  1066 
ATOM   4861  O   WAT  1067     119.921 113.995  57.556  1.00  0.00           O  
ATOM   4862  H1  WAT  1067     119.016 114.184  57.801  1.00  0.00           H  
ATOM   4863  H2  WAT  1067     120.439 114.292  58.304  1.00  0.00           H  
TER    4865      WAT  1067 
ATOM   4865  O   WAT  1068      53.605 106.850  76.809  1.00  0.00           O  
ATOM   4866  H1  WAT  1068      52.738 107.161  76.550  1.00  0.00           H  
ATOM   4867  H2  WAT  1068      53.588 105.911  76.625  1.00  0.00           H  
TER    4869      WAT  1068 
ATOM   4869  O   WAT  1069      72.033 140.188  53.666  1.00  0.00           O  
ATOM   4870  H1  WAT  1069      71.622 140.516  52.866  1.00  0.00           H  
ATOM   4871  H2  WAT  1069      71.369 140.310  54.344  1.00  0.00           H  
TER    4873      WAT  1069 
ATOM   4873  O   WAT  1070      60.797 143.045 110.690  1.00  0.00           O  
ATOM   4874  H1  WAT  1070      60.440 143.217 109.818  1.00  0.00           H  
ATOM   4875  H2  WAT  1070      60.911 142.095 110.718  1.00  0.00           H  
TER    4877      WAT  1070 
ATOM   4877  O   WAT  1071      75.753  80.625   0.485  1.00  0.00           O  
ATOM   4878  H1  WAT  1071      76.432  80.116   0.928  1.00  0.00           H  
ATOM   4879  H2  WAT  1071      75.191  79.968   0.075  1.00  0.00           H  
TER    4881      WAT  1071 
ATOM   4881  O   WAT  1072      91.377  44.597  50.905  1.00  0.00           O  
ATOM   4882  H1  WAT  1072      91.541  44.243  50.031  1.00  0.00           H  
ATOM   4883  H2  WAT  1072      90.436  44.485  51.036  1.00  0.00           H  
TER    4885      WAT  1072 
ATOM   4885  O   WAT  1073      63.256  72.585  57.580  1.00  0.00           O  
ATOM   4886  H1  WAT  1073      62.593  71.971  57.896  1.00  0.00           H  
ATOM   4887  H2  WAT  1073      64.061  72.069  57.540  1.00  0.00           H  
TER    4889      WAT  1073 
ATOM   4889  O   WAT  1074      19.031 106.939 103.947  1.00  0.00           O  
ATOM   4890  H1  WAT  1074      18.403 107.514 104.384  1.00  0.00           H  
ATOM   4891  H2  WAT  1074      18.752 106.931 103.031  1.00  0.00           H  
TER    4893      WAT  1074 
ATOM   4893  O   WAT  1075      86.734  43.279 114.404  1.00  0.00           O  
ATOM   4894  H1  WAT  1075      86.376  42.392 114.389  1.00  0.00           H  
ATOM   4895  H2  WAT  1075      86.345  43.682 115.180  1.00  0.00           H  
TER    4897      WAT  1075 
ATOM   4897  O   WAT  1076       8.621  25.176  39.953  1.00  0.00           O  
ATOM   4898  H1  WAT  1076       9.457  25.611  40.119  1.00  0.00           H  
ATOM   4899  H2  WAT  1076       8.862  24.331  39.573  1.00  0.00           H  
TER    4901      WAT  1076 
ATOM   4901  O   WAT  1077      23.720 133.697  79.206  1.00  0.00           O  
ATOM   4902  H1  WAT  1077      23.293 132.894  78.910  1.00  0.00           H  
ATOM   4903  H2  WAT  1077      23.388 133.832  80.094  1.00  0.00           H  
TER    4905      WAT  1077 
ATOM   4905  O   WAT  1078      11.683  84.673  23.593  1.00  0.00           O  
ATOM   4906  H1  WAT  1078      12.417  84.811  24.191  1.00  0.00           H  
ATOM   4907  H2  WAT  1078      11.943  85.121  22.788  1.00  0.00           H  
TER    4909      WAT  1078 
ATOM   4909  O   WAT  1079      37.188  60.257  81.839  1.00  0.00           O  
ATOM   4910  H1  WAT  1079      36.840  59.379  81.687  1.00  0.00           H  
ATOM   4911  H2  WAT  1079      37.895  60.128  82.471  1.00  0.00           H  
TER    4913      WAT  1079 
ATOM   4913  O   WAT  1080      60.950 134.370  25.979  1.00  0.00           O  
ATOM   4914  H1  WAT  1080      61.612 133.679  26.003  1.00  0.00           H  
ATOM   4915  H2  WAT  1080      60.120 133.912  26.111  1.00  0.00           H  
TER    4917      WAT  1080 
ATOM   4917  O   WAT  1081      20.273 123.572  44.889  1.00  0.00           O  
ATOM   4918  H1  WAT  1081      19.691 123.404  44.148  1.00  0.00           H  
ATOM   4919  H2  WAT  1081      21.145 123.352  44.564  1.00  0.00           H  
TER    4921      WAT  1081 
ATOM   4921  O   WAT  1082      57.902   2.673 108.065  1.00  0.00           O  
ATOM   4922  H1  WAT  1082      57.459   2.931 107.256  1.00  0.00           H  
ATOM   4923  H2  WAT  1082      58.643   2.141 107.773  1.00  0.00           H  
TER    4925      WAT  1082 
ATOM   4925  O   WAT  1083      75.657 140.365  69.319  1.00  0.00           O  
ATOM   4926  H1  WAT  1083      76.062 140.906  69.996  1.00  0.00           H  
ATOM   4927  H2  WAT  1083      76.261 140.416  68.578  1.00  0.00           H  
TER    4929      WAT  1083 
ATOM   4929  O   WAT  1084       3.549  36.794   8.339  1.00  0.00           O  
ATOM   4930  H1  WAT  1084       3.210  36.355   9.119  1.00  0.00           H  
ATOM   4931  H2  WAT  1084       2.815  37.320   8.022  1.00  0.00           H  
TER    4933      WAT  1084 
ATOM   4933  O   WAT  1085     108.829  83.140  26.379  1.00  0.00           O  
ATOM   4934  H1  WAT  1085     109.415  82.864  27.083  1.00  0.00           H  
ATOM   4935  H2  WAT  1085     108.042  82.609  26.501  1.00  0.00           H  
TER    4937      WAT  1085 
ATOM   4937  O   WAT  1086      54.022 157.806  14.682  1.00  0.00           O  
ATOM   4938  H1  WAT  1086      53.161 157.522  14.987  1.00  0.00           H  
ATOM   4939  H2  WAT  1086      53.928 157.878  13.732  1.00  0.00           H  
TER    4941      WAT  1086 
ATOM   4941  O   WAT  1087      77.980 132.785  95.577  1.00  0.00           O  
ATOM   4942  H1  WAT  1087      78.247 132.468  94.714  1.00  0.00           H  
ATOM   4943  H2  WAT  1087      77.055 133.007  95.475  1.00  0.00           H  
TER    4945      WAT  1087 
ATOM   4945  O   WAT  1088      61.381 116.479 114.626  1.00  0.00           O  
ATOM   4946  H1  WAT  1088      61.633 117.395 114.744  1.00  0.00           H  
ATOM   4947  H2  WAT  1088      61.597 116.287 113.714  1.00  0.00           H  
TER    4949      WAT  1088 
ATOM   4949  O   WAT  1089      86.879 122.606   0.882  1.00  0.00           O  
ATOM   4950  H1  WAT  1089      86.806 123.315   0.244  1.00  0.00           H  
ATOM   4951  H2  WAT  1089      87.283 121.887   0.395  1.00  0.00           H  
TER    4953      WAT  1089 
ATOM   4953  O   WAT  1090      17.998 143.682  89.781  1.00  0.00           O  
ATOM   4954  H1  WAT  1090      18.331 143.730  90.677  1.00  0.00           H  
ATOM   4955  H2  WAT  1090      17.060 143.522  89.881  1.00  0.00           H  
TER    4957      WAT  1090 
ATOM   4957  O   WAT  1091      21.430  19.142  18.850  1.00  0.00           O  
ATOM   4958  H1  WAT  1091      21.967  18.859  18.110  1.00  0.00           H  
ATOM   4959  H2  WAT  1091      22.014  19.690  19.374  1.00  0.00           H  
TER    4961      WAT  1091 
ATOM   4961  O   WAT  1092      71.219  11.078  67.814  1.00  0.00           O  
ATOM   4962  H1  WAT  1092      70.287  11.218  67.649  1.00  0.00           H  
ATOM   4963  H2  WAT  1092      71.442  10.309  67.289  1.00  0.00           H  
TER    4965      WAT  1092 
ATOM   4965  O   WAT  1093      11.909  68.515  12.993  1.00  0.00           O  
ATOM   4966  H1  WAT  1093      12.821  68.299  13.186  1.00  0.00           H  
ATOM   4967  H2  WAT  1093      11.593  68.949  13.785  1.00  0.00           H  
TER    4969      WAT  1093 
ATOM   4969  O   WAT  1094      68.713 167.664  26.477  1.00  0.00           O  
ATOM   4970  H1  WAT  1094      69.413 167.041  26.282  1.00  0.00           H  
ATOM   4971  H2  WAT  1094      68.369 167.914  25.620  1.00  0.00           H  
TER    4973      WAT  1094 
ATOM   4973  O   WAT  1095      47.423  28.212  40.937  1.00  0.00           O  
ATOM   4974  H1  WAT  1095      47.752  28.343  40.048  1.00  0.00           H  
ATOM   4975  H2  WAT  1095      46.500  27.984  40.819  1.00  0.00           H  
TER    4977      WAT  1095 
ATOM   4977  O   WAT  1096     107.370  89.581  16.000  1.00  0.00           O  
ATOM   4978  H1  WAT  1096     107.738  90.186  16.644  1.00  0.00           H  
ATOM   4979  H2  WAT  1096     106.884  90.142  15.396  1.00  0.00           H  
TER    4981      WAT  1096 
ATOM   4981  O   WAT  1097      40.486  54.413 104.512  1.00  0.00           O  
ATOM   4982  H1  WAT  1097      40.166  53.855 103.804  1.00  0.00           H  
ATOM   4983  H2  WAT  1097      39.732  54.951 104.753  1.00  0.00           H  
TER    4985      WAT  1097 
ATOM   4985  O   WAT  1098       6.699 142.290  95.721  1.00  0.00           O  
ATOM   4986  H1  WAT  1098       5.895 142.771  95.526  1.00  0.00           H  
ATOM   4987  H2  WAT  1098       7.398 142.933  95.603  1.00  0.00           H  
TER    4989      WAT  1098 
ATOM   4989  O   WAT  1099     108.928   8.057  84.849  1.00  0.00           O  
ATOM   4990  H1  WAT  1099     108.964   8.980  84.600  1.00  0.00           H  
ATOM   4991  H2  WAT  1099     109.607   7.639  84.319  1.00  0.00           H  
TER    4993      WAT  1099 
ATOM   4993  O   WAT  1100      14.812 165.957   7.421  1.00  0.00           O  
ATOM   4994  H1  WAT  1100      14.829 166.648   6.759  1.00  0.00           H  
ATOM   4995  H2  WAT  1100      14.381 165.221   6.987  1.00  0.00           H  
TER    4997      WAT  1100 
ATOM   4997  O   WAT  1101      34.181  40.278  80.639  1.00  0.00           O  
ATOM   4998  H1  WAT  1101      34.751  41.043  80.709  1.00  0.00           H  
ATOM   4999  H2  WAT  1101      34.687  39.565  81.028  1.00  0.00           H  
TER    5001      WAT  1101 
ATOM   5001  O   WAT  1102       6.525 144.391  47.908  1.00  0.00           O  
ATOM   5002  H1  WAT  1102       5.653 144.706  47.670  1.00  0.00           H  
ATOM   5003  H2  WAT  1102       6.902 144.082  47.084  1.00  0.00           H  
TER    5005      WAT  1102 
ATOM   5005  O   WAT  1103      52.950 163.128 124.433  1.00  0.00           O  
ATOM   5006  H1  WAT  1103      52.801 162.566 123.672  1.00  0.00           H  
ATOM   5007  H2  WAT  1103      52.195 163.717 124.448  1.00  0.00           H  
TER    5009      WAT  1103 
ATOM   5009  O   WAT  1104     124.026  45.288  84.233  1.00  0.00           O  
ATOM   5010  H1  WAT  1104     124.765  45.876  84.387  1.00  0.00           H  
ATOM   5011  H2  WAT  1104     123.302  45.681  84.719  1.00  0.00           H  
TER    5013      WAT  1104 
ATOM   5013  O   WAT  1105       5.039  20.930  92.936  1.00  0.00           O  
ATOM   5014  H1  WAT  1105       5.590  20.156  92.818  1.00  0.00           H  
ATOM   5015  H2  WAT  1105       5.647  21.667  92.885  1.00  0.00           H  
TER    5017      WAT  1105 
ATOM   5017  O   WAT  1106      75.115 117.569  99.434  1.00  0.00           O  
ATOM   5018  H1  WAT  1106      74.786 117.694  98.543  1.00  0.00           H  
ATOM   5019  H2  WAT  1106      74.446 117.962  99.993  1.00  0.00           H  
TER    5021      WAT  1106 
ATOM   5021  O   WAT  1107      12.327 127.459   5.332  1.00  0.00           O  
ATOM   5022  H1  WAT  1107      12.035 127.346   4.428  1.00  0.00           H  
ATOM   5023  H2  WAT  1107      12.563 126.577   5.620  1.00  0.00           H  
TER    5025      WAT  1107 
ATOM   5025  O   WAT  1108     118.843 149.991  30.578  1.00  0.00           O  
ATOM   5026  H1  WAT  1108     118.532 150.163  29.689  1.00  0.00           H  
ATOM   5027  H2  WAT  1108     118.465 150.696  31.104  1.00  0.00           H  
TER    5029      WAT  1108 
ATOM   5029  O   WAT  1109       2.899  42.578  37.136  1.00  0.00           O  
ATOM   5030  H1  WAT  1109       3.767  42.764  36.777  1.00  0.00           H  
ATOM   5031  H2  WAT  1109       2.934  41.653  37.380  1.00  0.00           H  
TER    5033      WAT  1109 
ATOM   5033  O   WAT  1110       8.802  12.552  90.938  1.00  0.00           O  
ATOM   5034  H1  WAT  1110       9.663  12.211  91.179  1.00  0.00           H  
ATOM   5035  H2  WAT  1110       8.917  12.887  90.049  1.00  0.00           H  
TER    5037      WAT  1110 
ATOM   5037  O   WAT  1111       7.827 127.952 116.531  1.00  0.00           O  
ATOM   5038  H1  WAT  1111       6.960 128.190 116.202  1.00  0.00           H  
ATOM   5039  H2  WAT  1111       8.200 127.398 115.846  1.00  0.00           H  
TER    5041      WAT  1111 
ATOM   5041  O   WAT  1112      14.426  69.408 102.430  1.00  0.00           O  
ATOM   5042  H1  WAT  1112      14.071  68.651 101.964  1.00  0.00           H  
ATOM   5043  H2  WAT  1112      13.992  70.161 102.028  1.00  0.00           H  
TER    5045      WAT  1112 
ATOM   5045  O   WAT  1113      73.200 114.978  13.578  1.00  0.00           O  
ATOM   5046  H1  WAT  1113      73.374 115.343  14.446  1.00  0.00           H  
ATOM   5047  H2  WAT  1113      72.310 114.633  13.637  1.00  0.00           H  
TER    5049      WAT  1113 
ATOM   5049  O   WAT  1114      43.000 176.432  22.421  1.00  0.00           O  
ATOM   5050  H1  WAT  1114      43.407 176.240  21.577  1.00  0.00           H  
ATOM   5051  H2  WAT  1114      42.061 176.436  22.239  1.00  0.00           H  
TER    5053      WAT  1114 
ATOM   5053  O   WAT  1115      40.332 149.729   1.640  1.00  0.00           O  
ATOM   5054  H1  WAT  1115      41.138 149.787   1.126  1.00  0.00           H  
ATOM   5055  H2  WAT  1115      40.414 150.424   2.293  1.00  0.00           H  
TER    5057      WAT  1115 
ATOM   5057  O   WAT  1116       5.155  94.005 103.827  1.00  0.00           O  
ATOM   5058  H1  WAT  1116       5.993  93.728 104.197  1.00  0.00           H  
ATOM   5059  H2  WAT  1116       5.044  94.905 104.131  1.00  0.00           H  
TER    5061      WAT  1116 
ATOM   5061  O   WAT  1117      11.832  14.719  45.222  1.00  0.00           O  
ATOM   5062  H1  WAT  1117      11.300  14.121  44.697  1.00  0.00           H  
ATOM   5063  H2  WAT  1117      11.917  14.283  46.069  1.00  0.00           H  
TER    5065      WAT  1117 
ATOM   5065  O   WAT  1118      58.684 104.509 107.798  1.00  0.00           O  
ATOM   5066  H1  WAT  1118      59.262 105.027 107.238  1.00  0.00           H  
ATOM   5067  H2  WAT  1118      58.956 103.603 107.651  1.00  0.00           H  
TER    5069      WAT  1118 
ATOM   5069  O   WAT  1119      90.007   2.190  22.545  1.00  0.00           O  
ATOM   5070  H1  WAT  1119      90.211   2.599  23.386  1.00  0.00           H  
ATOM   5071  H2  WAT  1119      90.828   1.781  22.272  1.00  0.00           H  
TER    5073      WAT  1119 
ATOM   5073  O   WAT  1120      91.086  45.202  47.562  1.00  0.00           O  
ATOM   5074  H1  WAT  1120      91.319  46.129  47.621  1.00  0.00           H  
ATOM   5075  H2  WAT  1120      90.708  45.105  46.688  1.00  0.00           H  
TER    5077      WAT  1120 
ATOM   5077  O   WAT  1121      34.041 150.999  23.961  1.00  0.00           O  
ATOM   5078  H1  WAT  1121      34.992 150.896  23.995  1.00  0.00           H  
ATOM   5079  H2  WAT  1121      33.698 150.119  24.116  1.00  0.00           H  
TER    5081      WAT  1121 
ATOM   5081  O   WAT  1122      20.094  91.001  87.440  1.00  0.00           O  
ATOM   5082  H1  WAT  1122      20.607  90.810  86.655  1.00  0.00           H  
ATOM   5083  H2  WAT  1122      19.412  91.602  87.140  1.00  0.00           H  
TER    5085      WAT  1122 
ATOM   5085  O   WAT  1123      30.185 103.568  99.111  1.00  0.00           O  
ATOM   5086  H1  WAT  1123      30.908 103.345  98.525  1.00  0.00           H  
ATOM   5087  H2  WAT  1123      30.096 102.806  99.683  1.00  0.00           H  
TER    5089      WAT  1123 
ATOM   5089  O   WAT  1124      63.817 136.265  44.306  1.00  0.00           O  
ATOM   5090  H1  WAT  1124      63.855 137.219  44.366  1.00  0.00           H  
ATOM   5091  H2  WAT  1124      64.491 136.037  43.666  1.00  0.00           H  
TER    5093      WAT  1124 
ATOM   5093  O   WAT  1125      16.667 173.575  72.472  1.00  0.00           O  
ATOM   5094  H1  WAT  1125      15.872 173.422  72.982  1.00  0.00           H  
ATOM   5095  H2  WAT  1125      17.304 173.895  73.111  1.00  0.00           H  
TER    5097      WAT  1125 
ATOM   5097  O   WAT  1126      52.111  66.040 113.099  1.00  0.00           O  
ATOM   5098  H1  WAT  1126      51.505  65.299 113.121  1.00  0.00           H  
ATOM   5099  H2  WAT  1126      51.586  66.770 112.772  1.00  0.00           H  
TER    5101      WAT  1126 
ATOM   5101  O   WAT  1127      59.192   3.048  48.815  1.00  0.00           O  
ATOM   5102  H1  WAT  1127      58.508   3.614  49.174  1.00  0.00           H  
ATOM   5103  H2  WAT  1127      58.738   2.498  48.177  1.00  0.00           H  
TER    5105      WAT  1127 
ATOM   5105  O   WAT  1128     111.706 111.472  59.714  1.00  0.00           O  
ATOM   5106  H1  WAT  1128     111.845 111.661  60.642  1.00  0.00           H  
ATOM   5107  H2  WAT  1128     110.769 111.290  59.644  1.00  0.00           H  
TER    5109      WAT  1128 
ATOM   5109  O   WAT  1129     119.892  14.288  34.480  1.00  0.00           O  
ATOM   5110  H1  WAT  1129     118.942  14.324  34.372  1.00  0.00           H  
ATOM   5111  H2  WAT  1129     120.192  13.715  33.773  1.00  0.00           H  
TER    5113      WAT  1129 
ATOM   5113  O   WAT  1130      76.325  10.525   1.700  1.00  0.00           O  
ATOM   5114  H1  WAT  1130      76.204  11.154   2.411  1.00  0.00           H  
ATOM   5115  H2  WAT  1130      76.767  11.022   1.012  1.00  0.00           H  
TER    5117      WAT  1130 
ATOM   5117  O   WAT  1131      35.125 118.835 107.963  1.00  0.00           O  
ATOM   5118  H1  WAT  1131      35.609 118.226 108.521  1.00  0.00           H  
ATOM   5119  H2  WAT  1131      35.754 119.095 107.290  1.00  0.00           H  
TER    5121      WAT  1131 
ATOM   5121  O   WAT  1132     121.115 174.468  17.138  1.00  0.00           O  
ATOM   5122  H1  WAT  1132     120.444 174.756  16.520  1.00  0.00           H  
ATOM   5123  H2  WAT  1132     121.886 174.990  16.916  1.00  0.00           H  
TER    5125      WAT  1132 
ATOM   5125  O   WAT  1133      52.706  47.394  59.260  1.00  0.00           O  
ATOM   5126  H1  WAT  1133      52.566  48.296  58.974  1.00  0.00           H  
ATOM   5127  H2  WAT  1133      53.535  47.139  58.854  1.00  0.00           H  
TER    5129      WAT  1133 
ATOM   5129  O   WAT  1134     115.169 128.477  76.670  1.00  0.00           O  
ATOM   5130  H1  WAT  1134     115.612 129.195  76.216  1.00  0.00           H  
ATOM   5131  H2  WAT  1134     115.162 127.761  76.034  1.00  0.00           H  
TER    5133      WAT  1134 
ATOM   5133  O   WAT  1135      58.450  22.733  23.067  1.00  0.00           O  
ATOM   5134  H1  WAT  1135      57.873  22.018  22.798  1.00  0.00           H  
ATOM   5135  H2  WAT  1135      58.273  23.434  22.440  1.00  0.00           H  
TER    5137      WAT  1135 
ATOM   5137  O   WAT  1136      38.618 168.203  87.385  1.00  0.00           O  
ATOM   5138  H1  WAT  1136      39.036 168.554  88.171  1.00  0.00           H  
ATOM   5139  H2  WAT  1136      37.683 168.211  87.586  1.00  0.00           H  
TER    5141      WAT  1136 
ATOM   5141  O   WAT  1137      25.893  54.186   4.952  1.00  0.00           O  
ATOM   5142  H1  WAT  1137      25.997  55.134   4.864  1.00  0.00           H  
ATOM   5143  H2  WAT  1137      25.733  53.879   4.059  1.00  0.00           H  
TER    5145      WAT  1137 
ATOM   5145  O   WAT  1138      61.063  35.309  70.672  1.00  0.00           O  
ATOM   5146  H1  WAT  1138      60.484  35.200  69.917  1.00  0.00           H  
ATOM   5147  H2  WAT  1138      61.923  35.487  70.292  1.00  0.00           H  
TER    5149      WAT  1138 
ATOM   5149  O   WAT  1139     107.558  16.511  53.827  1.00  0.00           O  
ATOM   5150  H1  WAT  1139     107.203  15.933  53.151  1.00  0.00           H  
ATOM   5151  H2  WAT  1139     108.229  15.984  54.263  1.00  0.00           H  
TER    5153      WAT  1139 
ATOM   5153  O   WAT  1140      20.383 101.147 104.701  1.00  0.00           O  
ATOM   5154  H1  WAT  1140      19.990 101.911 104.280  1.00  0.00           H  
ATOM   5155  H2  WAT  1140      21.144 100.939 104.159  1.00  0.00           H  
TER    5157      WAT  1140 
ATOM   5157  O   WAT  1141      43.315  94.243  93.570  1.00  0.00           O  
ATOM   5158  H1  WAT  1141      43.871  94.667  92.915  1.00  0.00           H  
ATOM   5159  H2  WAT  1141      43.916  93.694  94.074  1.00  0.00           H  
TER    5161      WAT  1141 
ATOM   5161  O   WAT  1142      95.127  99.865  95.180  1.00  0.00           O  
ATOM   5162  H1  WAT  1142      95.643  99.081  95.365  1.00  0.00           H  
ATOM   5163  H2  WAT  1142      95.135  99.938  94.226  1.00  0.00           H  
TER    5165      WAT  1142 
ATOM   5165  O   WAT  1143       4.684   0.575   9.713  1.00  0.00           O  
ATOM   5166  H1  WAT  1143       4.456   1.288  10.310  1.00  0.00           H  
ATOM   5167  H2  WAT  1143       4.093  -0.138   9.954  1.00  0.00           H  
TER    5169      WAT  1143 
ATOM   5169  O   WAT  1144      56.828  48.906   3.548  1.00  0.00           O  
ATOM   5170  H1  WAT  1144      57.062  47.995   3.371  1.00  0.00           H  
ATOM   5171  H2  WAT  1144      56.690  48.938   4.494  1.00  0.00           H  
TER    5173      WAT  1144 
ATOM   5173  O   WAT  1145      94.271  91.647  78.362  1.00  0.00           O  
ATOM   5174  H1  WAT  1145      94.077  90.991  77.692  1.00  0.00           H  
ATOM   5175  H2  WAT  1145      94.565  92.413  77.870  1.00  0.00           H  
TER    5177      WAT  1145 
ATOM   5177  O   WAT  1146     107.699  60.986  76.312  1.00  0.00           O  
ATOM   5178  H1  WAT  1146     107.698  61.814  76.793  1.00  0.00           H  
ATOM   5179  H2  WAT  1146     107.201  60.386  76.868  1.00  0.00           H  
TER    5181      WAT  1146 
ATOM   5181  O   WAT  1147      93.371  46.826  96.639  1.00  0.00           O  
ATOM   5182  H1  WAT  1147      92.947  46.069  96.235  1.00  0.00           H  
ATOM   5183  H2  WAT  1147      94.308  46.671  96.516  1.00  0.00           H  
TER    5185      WAT  1147 
ATOM   5185  O   WAT  1148      58.682 128.982 105.540  1.00  0.00           O  
ATOM   5186  H1  WAT  1148      59.299 129.363 104.916  1.00  0.00           H  
ATOM   5187  H2  WAT  1148      59.025 129.231 106.398  1.00  0.00           H  
TER    5189      WAT  1148 
ATOM   5189  O   WAT  1149      46.073 126.480  97.322  1.00  0.00           O  
ATOM   5190  H1  WAT  1149      45.588 126.077  98.042  1.00  0.00           H  
ATOM   5191  H2  WAT  1149      45.693 127.354  97.237  1.00  0.00           H  
TER    5193      WAT  1149 
ATOM   5193  O   WAT  1150     106.509 144.392  88.627  1.00  0.00           O  
ATOM   5194  H1  WAT  1150     107.466 144.355  88.645  1.00  0.00           H  
ATOM   5195  H2  WAT  1150     106.290 144.456  87.697  1.00  0.00           H  
TER    5197      WAT  1150 
ATOM   5197  O   WAT  1151     108.501  54.751 107.555  1.00  0.00           O  
ATOM   5198  H1  WAT  1151     107.602  55.078 107.501  1.00  0.00           H  
ATOM   5199  H2  WAT  1151     108.558  54.351 108.422  1.00  0.00           H  
TER    5201      WAT  1151 
ATOM   5201  O   WAT  1152      49.991   6.861 106.937  1.00  0.00           O  
ATOM   5202  H1  WAT  1152      49.953   5.923 106.749  1.00  0.00           H  
ATOM   5203  H2  WAT  1152      49.147   7.057 107.344  1.00  0.00           H  
TER    5205      WAT  1152 
ATOM   5205  O   WAT  1153      12.565  60.964  37.141  1.00  0.00           O  
ATOM   5206  H1  WAT  1153      11.677  60.611  37.089  1.00  0.00           H  
ATOM   5207  H2  WAT  1153      12.455  61.832  37.530  1.00  0.00           H  
TER    5209      WAT  1153 
ATOM   5209  O   WAT  1154      32.872 158.923 110.072  1.00  0.00           O  
ATOM   5210  H1  WAT  1154      32.477 159.783 110.213  1.00  0.00           H  
ATOM   5211  H2  WAT  1154      33.814 159.093 110.048  1.00  0.00           H  
TER    5213      WAT  1154 
ATOM   5213  O   WAT  1155      65.225  66.862  29.846  1.00  0.00           O  
ATOM   5214  H1  WAT  1155      64.754  67.052  29.035  1.00  0.00           H  
ATOM   5215  H2  WAT  1155      65.547  67.713  30.142  1.00  0.00           H  
TER    5217      WAT  1155 
ATOM   5217  O   WAT  1156      42.314  78.105  24.846  1.00  0.00           O  
ATOM   5218  H1  WAT  1156      42.256  77.866  25.771  1.00  0.00           H  
ATOM   5219  H2  WAT  1156      41.405  78.229  24.573  1.00  0.00           H  
TER    5221      WAT  1156 
ATOM   5221  O   WAT  1157      79.328 102.191  64.943  1.00  0.00           O  
ATOM   5222  H1  WAT  1157      78.688 102.854  64.684  1.00  0.00           H  
ATOM   5223  H2  WAT  1157      79.742 101.924  64.123  1.00  0.00           H  
TER    5225      WAT  1157 
ATOM   5225  O   WAT  1158      98.123 102.415  43.513  1.00  0.00           O  
ATOM   5226  H1  WAT  1158      98.526 101.548  43.557  1.00  0.00           H  
ATOM   5227  H2  WAT  1158      97.401 102.313  42.892  1.00  0.00           H  
TER    5229      WAT  1158 
ATOM   5229  O   WAT  1159     107.784  69.552  89.108  1.00  0.00           O  
ATOM   5230  H1  WAT  1159     107.239  69.778  88.354  1.00  0.00           H  
ATOM   5231  H2  WAT  1159     108.632  69.953  88.920  1.00  0.00           H  
TER    5233      WAT  1159 
ATOM   5233  O   WAT  1160     112.758 125.525  33.494  1.00  0.00           O  
ATOM   5234  H1  WAT  1160     112.936 126.378  33.098  1.00  0.00           H  
ATOM   5235  H2  WAT  1160     111.829 125.556  33.721  1.00  0.00           H  
TER    5237      WAT  1160 
ATOM   5237  O   WAT  1161     108.011  35.038  99.998  1.00  0.00           O  
ATOM   5238  H1  WAT  1161     108.111  34.158 100.360  1.00  0.00           H  
ATOM   5239  H2  WAT  1161     108.365  35.617 100.672  1.00  0.00           H  
TER    5241      WAT  1161 
ATOM   5241  O   WAT  1162     116.428  80.635  50.946  1.00  0.00           O  
ATOM   5242  H1  WAT  1162     116.314  79.803  51.405  1.00  0.00           H  
ATOM   5243  H2  WAT  1162     116.858  81.204  51.584  1.00  0.00           H  
TER    5245      WAT  1162 
ATOM   5245  O   WAT  1163       1.789  71.073  33.435  1.00  0.00           O  
ATOM   5246  H1  WAT  1163       0.919  71.145  33.826  1.00  0.00           H  
ATOM   5247  H2  WAT  1163       2.355  70.800  34.157  1.00  0.00           H  
TER    5249      WAT  1163 
ATOM   5249  O   WAT  1164      41.012 115.841   0.077  1.00  0.00           O  
ATOM   5250  H1  WAT  1164      41.577 115.779   0.847  1.00  0.00           H  
ATOM   5251  H2  WAT  1164      41.476 115.351  -0.601  1.00  0.00           H  
TER    5253      WAT  1164 
ATOM   5253  O   WAT  1165       9.064 149.108  48.547  1.00  0.00           O  
ATOM   5254  H1  WAT  1165       8.328 148.496  48.559  1.00  0.00           H  
ATOM   5255  H2  WAT  1165       9.206 149.330  49.467  1.00  0.00           H  
TER    5257      WAT  1165 
ATOM   5257  O   WAT  1166     118.728 145.509  28.548  1.00  0.00           O  
ATOM   5258  H1  WAT  1166     118.777 146.465  28.578  1.00  0.00           H  
ATOM   5259  H2  WAT  1166     117.821 145.309  28.779  1.00  0.00           H  
TER    5261      WAT  1166 
ATOM   5261  O   WAT  1167     110.461 144.954 114.959  1.00  0.00           O  
ATOM   5262  H1  WAT  1167     110.165 145.350 115.779  1.00  0.00           H  
ATOM   5263  H2  WAT  1167     110.485 145.682 114.337  1.00  0.00           H  
TER    5265      WAT  1167 
ATOM   5265  O   WAT  1168      93.839  53.988 111.946  1.00  0.00           O  
ATOM   5266  H1  WAT  1168      94.259  53.193 111.619  1.00  0.00           H  
ATOM   5267  H2  WAT  1168      92.935  53.726 112.121  1.00  0.00           H  
TER    5269      WAT  1168 
ATOM   5269  O   WAT  1169     107.912   8.483 112.266  1.00  0.00           O  
ATOM   5270  H1  WAT  1169     108.022   8.410 111.318  1.00  0.00           H  
ATOM   5271  H2  WAT  1169     107.446   9.310 112.390  1.00  0.00           H  
TER    5273      WAT  1169 
ATOM   5273  O   WAT  1170      46.241 144.569  29.610  1.00  0.00           O  
ATOM   5274  H1  WAT  1170      46.015 144.787  30.514  1.00  0.00           H  
ATOM   5275  H2  WAT  1170      45.434 144.212  29.241  1.00  0.00           H  
TER    5277      WAT  1170 
ATOM   5277  O   WAT  1171      36.062   8.837  59.315  1.00  0.00           O  
ATOM   5278  H1  WAT  1171      36.302   9.132  58.437  1.00  0.00           H  
ATOM   5279  H2  WAT  1171      36.321   7.916  59.339  1.00  0.00           H  
TER    5281      WAT  1171 
ATOM   5281  O   WAT  1172      45.945 123.500  85.459  1.00  0.00           O  
ATOM   5282  H1  WAT  1172      46.548 124.242  85.403  1.00  0.00           H  
ATOM   5283  H2  WAT  1172      45.954 123.118  84.582  1.00  0.00           H  
TER    5285      WAT  1172 
ATOM   5285  O   WAT  1173     115.067  37.922  36.621  1.00  0.00           O  
ATOM   5286  H1  WAT  1173     115.145  38.855  36.819  1.00  0.00           H  
ATOM   5287  H2  WAT  1173     115.826  37.523  37.046  1.00  0.00           H  
TER    5289      WAT  1173 
ATOM   5289  O   WAT  1174      42.905 115.488  26.676  1.00  0.00           O  
ATOM   5290  H1  WAT  1174      42.392 115.608  27.474  1.00  0.00           H  
ATOM   5291  H2  WAT  1174      43.193 116.371  26.442  1.00  0.00           H  
TER    5293      WAT  1174 
ATOM   5293  O   WAT  1175     104.338  97.164  80.847  1.00  0.00           O  
ATOM   5294  H1  WAT  1175     105.256  97.007  80.624  1.00  0.00           H  
ATOM   5295  H2  WAT  1175     103.874  96.403  80.498  1.00  0.00           H  
TER    5297      WAT  1175 
ATOM   5297  O   WAT  1176      18.580 115.711  56.145  1.00  0.00           O  
ATOM   5298  H1  WAT  1176      17.732 115.291  56.290  1.00  0.00           H  
ATOM   5299  H2  WAT  1176      18.654 115.781  55.193  1.00  0.00           H  
TER    5301      WAT  1176 
ATOM   5301  O   WAT  1177      46.241  21.557  14.883  1.00  0.00           O  
ATOM   5302  H1  WAT  1177      46.826  22.185  14.460  1.00  0.00           H  
ATOM   5303  H2  WAT  1177      46.612  21.434  15.756  1.00  0.00           H  
TER    5305      WAT  1177 
ATOM   5305  O   WAT  1178      73.635  39.097  14.080  1.00  0.00           O  
ATOM   5306  H1  WAT  1178      74.291  39.750  13.835  1.00  0.00           H  
ATOM   5307  H2  WAT  1178      73.849  38.331  13.547  1.00  0.00           H  
TER    5309      WAT  1178 
ATOM   5309  O   WAT  1179     108.753 100.329 113.435  1.00  0.00           O  
ATOM   5310  H1  WAT  1179     109.434 100.891 113.066  1.00  0.00           H  
ATOM   5311  H2  WAT  1179     108.211 100.920 113.957  1.00  0.00           H  
TER    5313      WAT  1179 
ATOM   5313  O   WAT  1180      30.217   1.596  65.804  1.00  0.00           O  
ATOM   5314  H1  WAT  1180      29.549   1.610  66.489  1.00  0.00           H  
ATOM   5315  H2  WAT  1180      31.024   1.358  66.260  1.00  0.00           H  
TER    5317      WAT  1180 
ATOM   5317  O   WAT  1181      93.910 136.984 121.218  1.00  0.00           O  
ATOM   5318  H1  WAT  1181      94.131 136.458 120.449  1.00  0.00           H  
ATOM   5319  H2  WAT  1181      94.048 136.394 121.959  1.00  0.00           H  
TER    5321      WAT  1181 
ATOM   5321  O   WAT  1182     117.962  79.021  40.084  1.00  0.00           O  
ATOM   5322  H1  WAT  1182     117.966  79.549  39.286  1.00  0.00           H  
ATOM   5323  H2  WAT  1182     117.082  79.137  40.443  1.00  0.00           H  
TER    5325      WAT  1182 
ATOM   5325  O   WAT  1183      65.210  86.931   3.100  1.00  0.00           O  
ATOM   5326  H1  WAT  1183      65.036  86.282   3.781  1.00  0.00           H  
ATOM   5327  H2  WAT  1183      64.723  86.616   2.338  1.00  0.00           H  
TER    5329      WAT  1183 
ATOM   5329  O   WAT  1184     114.863 156.715  94.074  1.00  0.00           O  
ATOM   5330  H1  WAT  1184     113.927 156.850  93.929  1.00  0.00           H  
ATOM   5331  H2  WAT  1184     115.072 157.272  94.824  1.00  0.00           H  
TER    5333      WAT  1184 
ATOM   5333  O   WAT  1185      23.798 107.865  11.785  1.00  0.00           O  
ATOM   5334  H1  WAT  1185      23.998 108.339  10.978  1.00  0.00           H  
ATOM   5335  H2  WAT  1185      24.141 106.984  11.637  1.00  0.00           H  
TER    5337      WAT  1185 
ATOM   5337  O   WAT  1186     116.895 115.781  26.006  1.00  0.00           O  
ATOM   5338  H1  WAT  1186     116.340 116.077  25.285  1.00  0.00           H  
ATOM   5339  H2  WAT  1186     116.310 115.269  26.564  1.00  0.00           H  
TER    5341      WAT  1186 
ATOM   5341  O   WAT  1187     122.738 108.781   9.162  1.00  0.00           O  
ATOM   5342  H1  WAT  1187     122.331 109.551   9.559  1.00  0.00           H  
ATOM   5343  H2  WAT  1187     122.179 108.573   8.414  1.00  0.00           H  
TER    5345      WAT  1187 
ATOM   5345  O   WAT  1188      28.599  39.195 107.512  1.00  0.00           O  
ATOM   5346  H1  WAT  1188      28.971  38.323 107.383  1.00  0.00           H  
ATOM   5347  H2  WAT  1188      27.740  39.154 107.092  1.00  0.00           H  
TER    5349      WAT  1188 
ATOM   5349  O   WAT  1189       3.769 162.677  75.612  1.00  0.00           O  
ATOM   5350  H1  WAT  1189       2.913 162.593  75.191  1.00  0.00           H  
ATOM   5351  H2  WAT  1189       3.854 163.613  75.795  1.00  0.00           H  
TER    5353      WAT  1189 
ATOM   5353  O   WAT  1190     101.852 175.485  24.629  1.00  0.00           O  
ATOM   5354  H1  WAT  1190     100.956 175.460  24.292  1.00  0.00           H  
ATOM   5355  H2  WAT  1190     102.255 176.230  24.182  1.00  0.00           H  
TER    5357      WAT  1190 
ATOM   5357  O   WAT  1191      11.524  80.269 121.874  1.00  0.00           O  
ATOM   5358  H1  WAT  1191      11.981  80.280 121.033  1.00  0.00           H  
ATOM   5359  H2  WAT  1191      11.379  81.192 122.080  1.00  0.00           H  
TER    5361      WAT  1191 
ATOM   5361  O   WAT  1192      56.946 153.715  69.275  1.00  0.00           O  
ATOM   5362  H1  WAT  1192      56.290 153.278  68.732  1.00  0.00           H  
ATOM   5363  H2  WAT  1192      57.751 153.671  68.759  1.00  0.00           H  
TER    5365      WAT  1192 
ATOM   5365  O   WAT  1193      61.512   5.915  62.586  1.00  0.00           O  
ATOM   5366  H1  WAT  1193      62.197   5.247  62.606  1.00  0.00           H  
ATOM   5367  H2  WAT  1193      60.915   5.667  63.292  1.00  0.00           H  
TER    5369      WAT  1193 
ATOM   5369  O   WAT  1194     113.100   6.277  49.150  1.00  0.00           O  
ATOM   5370  H1  WAT  1194     113.513   5.852  48.398  1.00  0.00           H  
ATOM   5371  H2  WAT  1194     113.705   6.119  49.875  1.00  0.00           H  
TER    5373      WAT  1194 
ATOM   5373  O   WAT  1195      36.466  99.796 100.905  1.00  0.00           O  
ATOM   5374  H1  WAT  1195      35.858  99.476 101.571  1.00  0.00           H  
ATOM   5375  H2  WAT  1195      37.319  99.457 101.176  1.00  0.00           H  
TER    5377      WAT  1195 
ATOM   5377  O   WAT  1196       9.465 171.306  74.324  1.00  0.00           O  
ATOM   5378  H1  WAT  1196       8.537 171.412  74.533  1.00  0.00           H  
ATOM   5379  H2  WAT  1196       9.524 170.434  73.933  1.00  0.00           H  
TER    5381      WAT  1196 
ATOM   5381  O   WAT  1197      12.516  86.257  98.845  1.00  0.00           O  
ATOM   5382  H1  WAT  1197      12.052  86.529  98.053  1.00  0.00           H  
ATOM   5383  H2  WAT  1197      12.704  85.329  98.705  1.00  0.00           H  
TER    5385      WAT  1197 
ATOM   5385  O   WAT  1198      92.090 110.226  14.760  1.00  0.00           O  
ATOM   5386  H1  WAT  1198      92.930 110.514  14.403  1.00  0.00           H  
ATOM   5387  H2  WAT  1198      92.139 110.442  15.691  1.00  0.00           H  
TER    5389      WAT  1198 
ATOM   5389  O   WAT  1199      68.887 138.551  75.161  1.00  0.00           O  
ATOM   5390  H1  WAT  1199      68.079 139.065  75.142  1.00  0.00           H  
ATOM   5391  H2  WAT  1199      69.530 139.129  75.571  1.00  0.00           H  
TER    5393      WAT  1199 
ATOM   5393  O   WAT  1200      85.258  54.714  94.454  1.00  0.00           O  
ATOM   5394  H1  WAT  1200      84.619  54.122  94.057  1.00  0.00           H  
ATOM   5395  H2  WAT  1200      85.010  54.749  95.378  1.00  0.00           H  
TER    5397      WAT  1200 
ATOM   5397  O   WAT  1201     101.910  13.731   0.808  1.00  0.00           O  
ATOM   5398  H1  WAT  1201     101.809  13.749  -0.144  1.00  0.00           H  
ATOM   5399  H2  WAT  1201     101.137  14.187   1.140  1.00  0.00           H  
TER    5401      WAT  1201 
ATOM   5401  O   WAT  1202      42.891  13.225  97.489  1.00  0.00           O  
ATOM   5402  H1  WAT  1202      43.667  12.733  97.222  1.00  0.00           H  
ATOM   5403  H2  WAT  1202      42.167  12.608  97.380  1.00  0.00           H  
TER    5405      WAT  1202 
ATOM   5405  O   WAT  1203     100.645  36.805 118.764  1.00  0.00           O  
ATOM   5406  H1  WAT  1203     100.868  37.290 119.559  1.00  0.00           H  
ATOM   5407  H2  WAT  1203     101.434  36.303 118.561  1.00  0.00           H  
TER    5409      WAT  1203 
ATOM   5409  O   WAT  1204      84.123 147.680 109.057  1.00  0.00           O  
ATOM   5410  H1  WAT  1204      83.366 147.112 108.911  1.00  0.00           H  
ATOM   5411  H2  WAT  1204      83.921 148.144 109.870  1.00  0.00           H  
TER    5413      WAT  1204 
ATOM   5413  O   WAT  1205     122.175 108.746  99.774  1.00  0.00           O  
ATOM   5414  H1  WAT  1205     122.061 107.849  99.462  1.00  0.00           H  
ATOM   5415  H2  WAT  1205     122.369 108.653 100.706  1.00  0.00           H  
TER    5417      WAT  1205 
ATOM   5417  O   WAT  1206      87.617 144.793 118.287  1.00  0.00           O  
ATOM   5418  H1  WAT  1206      87.751 144.175 117.569  1.00  0.00           H  
ATOM   5419  H2  WAT  1206      87.591 144.246 119.072  1.00  0.00           H  
TER    5421      WAT  1206 
ATOM   5421  O   WAT  1207     116.397 141.962  70.163  1.00  0.00           O  
ATOM   5422  H1  WAT  1207     117.170 142.403  69.811  1.00  0.00           H  
ATOM   5423  H2  WAT  1207     116.700 141.079  70.375  1.00  0.00           H  
TER    5425      WAT  1207 
ATOM   5425  O   WAT  1208      52.054 102.976  70.752  1.00  0.00           O  
ATOM   5426  H1  WAT  1208      51.693 102.471  70.024  1.00  0.00           H  
ATOM   5427  H2  WAT  1208      52.029 103.884  70.450  1.00  0.00           H  
TER    5429      WAT  1208 
ATOM   5429  O   WAT  1209      70.987 124.227  70.857  1.00  0.00           O  
ATOM   5430  H1  WAT  1209      71.058 123.444  70.311  1.00  0.00           H  
ATOM   5431  H2  WAT  1209      71.696 124.140  71.495  1.00  0.00           H  
TER    5433      WAT  1209 
ATOM   5433  O   WAT  1210      27.301 136.793  84.772  1.00  0.00           O  
ATOM   5434  H1  WAT  1210      26.744 136.860  85.548  1.00  0.00           H  
ATOM   5435  H2  WAT  1210      28.015 137.409  84.936  1.00  0.00           H  
TER    5437      WAT  1210 
ATOM   5437  O   WAT  1211      76.126  93.761 104.951  1.00  0.00           O  
ATOM   5438  H1  WAT  1211      76.020  93.022 105.550  1.00  0.00           H  
ATOM   5439  H2  WAT  1211      76.681  93.423 104.249  1.00  0.00           H  
TER    5441      WAT  1211 
ATOM   5441  O   WAT  1212      40.627  68.972  68.826  1.00  0.00           O  
ATOM   5442  H1  WAT  1212      40.975  69.052  69.714  1.00  0.00           H  
ATOM   5443  H2  WAT  1212      40.160  69.794  68.677  1.00  0.00           H  
TER    5445      WAT  1212 
ATOM   5445  O   WAT  1213      64.511  62.555  52.428  1.00  0.00           O  
ATOM   5446  H1  WAT  1213      64.116  61.975  53.078  1.00  0.00           H  
ATOM   5447  H2  WAT  1213      65.094  63.121  52.934  1.00  0.00           H  
TER    5449      WAT  1213 
ATOM   5449  O   WAT  1214      39.219  90.246  55.250  1.00  0.00           O  
ATOM   5450  H1  WAT  1214      39.959  90.240  54.643  1.00  0.00           H  
ATOM   5451  H2  WAT  1214      38.612  89.597  54.894  1.00  0.00           H  
TER    5453      WAT  1214 
ATOM   5453  O   WAT  1215      83.705 164.582  58.006  1.00  0.00           O  
ATOM   5454  H1  WAT  1215      82.977 164.247  58.531  1.00  0.00           H  
ATOM   5455  H2  WAT  1215      83.360 164.616  57.114  1.00  0.00           H  
TER    5457      WAT  1215 
ATOM   5457  O   WAT  1216       2.399 126.936   9.050  1.00  0.00           O  
ATOM   5458  H1  WAT  1216       2.479 127.813   8.675  1.00  0.00           H  
ATOM   5459  H2  WAT  1216       1.674 126.536   8.570  1.00  0.00           H  
TER    5461      WAT  1216 
ATOM   5461  O   WAT  1217      98.290   8.135  64.065  1.00  0.00           O  
ATOM   5462  H1  WAT  1217      98.501   7.430  64.677  1.00  0.00           H  
ATOM   5463  H2  WAT  1217      97.431   7.899  63.715  1.00  0.00           H  
TER    5465      WAT  1217 
ATOM   5465  O   WAT  1218       0.456  90.793   1.103  1.00  0.00           O  
ATOM   5466  H1  WAT  1218       0.830  91.388   0.453  1.00  0.00           H  
ATOM   5467  H2  WAT  1218       1.165  90.645   1.729  1.00  0.00           H  
TER    5469      WAT  1218 
ATOM   5469  O   WAT  1219      62.414  45.450 123.453  1.00  0.00           O  
ATOM   5470  H1  WAT  1219      62.891  44.991 124.145  1.00  0.00           H  
ATOM   5471  H2  WAT  1219      61.492  45.284 123.647  1.00  0.00           H  
TER    5473      WAT  1219 
ATOM   5473  O   WAT  1220     121.809 162.641 107.963  1.00  0.00           O  
ATOM   5474  H1  WAT  1220     121.259 162.493 108.732  1.00  0.00           H  
ATOM   5475  H2  WAT  1220     121.764 163.585 107.814  1.00  0.00           H  
TER    5477      WAT  1220 
ATOM   5477  O   WAT  1221      85.624 109.350  84.728  1.00  0.00           O  
ATOM   5478  H1  WAT  1221      86.089 109.170  85.545  1.00  0.00           H  
ATOM   5479  H2  WAT  1221      86.169 109.998  84.281  1.00  0.00           H  
TER    5481      WAT  1221 
ATOM   5481  O   WAT  1222      97.831  58.756  97.697  1.00  0.00           O  
ATOM   5482  H1  WAT  1222      97.935  59.143  98.567  1.00  0.00           H  
ATOM   5483  H2  WAT  1222      97.162  59.294  97.273  1.00  0.00           H  
TER    5485      WAT  1222 
ATOM   5485  O   WAT  1223      37.683 172.146 106.054  1.00  0.00           O  
ATOM   5486  H1  WAT  1223      37.639 171.567 106.816  1.00  0.00           H
[truncated: 72,564,423 more chars]
