# Supplementary material for: An Arg/Ala-rich helix in the N-terminal region of M. tuberculosis FtsQ is a potential membrane anchor of the Z-ring
Source: Commun Biol. 2023 Mar 23;6:311. doi: 10.1038/s42003-023-04686-5 (PMC10036325; doi:10.1038/s42003-023-04686-5)
Supplement: Supplementary file 9 — Supplementary Data 6 [file 42003_2023_4686_MOESM9_ESM.txt]

CRYST1  145.968  145.968  158.665  90.00  90.00  90.00               1
ATOM      1  N   MET     1     114.335  59.272  89.081  1.00  0.00           N  
ATOM      2  H1  MET     1     113.670  59.790  89.637  1.00  0.00           H  
ATOM      3  H2  MET     1     114.270  59.488  88.097  1.00  0.00           H  
ATOM      4  H3  MET     1     115.222  59.681  89.337  1.00  0.00           H  
ATOM      5  CA  MET     1     114.320  57.808  89.198  1.00  0.00           C  
ATOM      6  HA  MET     1     113.275  57.531  89.055  1.00  0.00           H  
ATOM      7  CB  MET     1     115.130  57.169  88.118  1.00  0.00           C  
ATOM      8  HB2 MET     1     115.237  57.797  87.233  1.00  0.00           H  
ATOM      9  HB3 MET     1     116.141  57.001  88.489  1.00  0.00           H  
ATOM     10  CG  MET     1     114.569  55.819  87.607  1.00  0.00           C  
ATOM     11  HG2 MET     1     113.565  56.035  87.241  1.00  0.00           H  
ATOM     12  HG3 MET     1     115.199  55.428  86.809  1.00  0.00           H  
ATOM     13  SD  MET     1     114.471  54.603  88.967  1.00  0.00           S  
ATOM     14  CE  MET     1     113.708  53.130  88.084  1.00  0.00           C  
ATOM     15  HE1 MET     1     113.594  53.283  87.011  1.00  0.00           H  
ATOM     16  HE2 MET     1     114.286  52.235  88.314  1.00  0.00           H  
ATOM     17  HE3 MET     1     112.694  52.987  88.457  1.00  0.00           H  
ATOM     18  C   MET     1     114.475  57.314  90.655  1.00  0.00           C  
ATOM     19  O   MET     1     113.448  57.344  91.329  1.00  0.00           O  
ATOM     20  N   THR     2     115.635  57.037  91.213  1.00  0.00           N  
ATOM     21  H   THR     2     116.432  57.137  90.600  1.00  0.00           H  
ATOM     22  CA  THR     2     115.957  56.673  92.618  1.00  0.00           C  
ATOM     23  HA  THR     2     115.217  55.901  92.831  1.00  0.00           H  
ATOM     24  CB  THR     2     117.383  56.051  92.788  1.00  0.00           C  
ATOM     25  HB  THR     2     117.455  55.213  92.095  1.00  0.00           H  
ATOM     26  CG2 THR     2     118.469  57.028  92.508  1.00  0.00           C  
ATOM     27 HG21 THR     2     118.607  57.915  93.127  1.00  0.00           H  
ATOM     28 HG22 THR     2     119.439  56.553  92.654  1.00  0.00           H  
ATOM     29 HG23 THR     2     118.402  57.459  91.509  1.00  0.00           H  
ATOM     30  OG1 THR     2     117.566  55.656  94.099  1.00  0.00           O  
ATOM     31  HG1 THR     2     117.484  54.705  94.204  1.00  0.00           H  
ATOM     32  C   THR     2     115.711  57.797  93.673  1.00  0.00           C  
ATOM     33  O   THR     2     116.010  58.988  93.405  1.00  0.00           O  
ATOM     34  N   GLU     3     115.099  57.506  94.797  1.00  0.00           N  
ATOM     35  H   GLU     3     114.955  56.520  94.963  1.00  0.00           H  
ATOM     36  CA  GLU     3     114.562  58.441  95.866  1.00  0.00           C  
ATOM     37  HA  GLU     3     115.178  59.336  95.946  1.00  0.00           H  
ATOM     38  CB  GLU     3     113.153  58.900  95.286  1.00  0.00           C  
ATOM     39  HB2 GLU     3     112.793  59.678  95.960  1.00  0.00           H  
ATOM     40  HB3 GLU     3     113.369  59.395  94.339  1.00  0.00           H  
ATOM     41  CG  GLU     3     112.074  57.811  95.150  1.00  0.00           C  
ATOM     42  HG2 GLU     3     112.411  57.023  94.477  1.00  0.00           H  
ATOM     43  HG3 GLU     3     111.878  57.358  96.121  1.00  0.00           H  
ATOM     44  CD  GLU     3     110.725  58.271  94.674  1.00  0.00           C  
ATOM     45  OE1 GLU     3     110.225  59.360  95.121  1.00  0.00           O  
ATOM     46  OE2 GLU     3     110.055  57.478  93.948  1.00  0.00           O  
ATOM     47  C   GLU     3     114.426  57.920  97.262  1.00  0.00           C  
ATOM     48  O   GLU     3     114.073  58.671  98.211  1.00  0.00           O  
ATOM     49  N   HID     4     114.568  56.612  97.485  1.00  0.00           N  
ATOM     50  H   HID     4     114.711  56.012  96.685  1.00  0.00           H  
ATOM     51  CA  HID     4     114.491  55.945  98.768  1.00  0.00           C  
ATOM     52  HA  HID     4     114.291  56.713  99.515  1.00  0.00           H  
ATOM     53  CB  HID     4     113.251  55.024  98.727  1.00  0.00           C  
ATOM     54  HB2 HID     4     113.547  54.241  98.028  1.00  0.00           H  
ATOM     55  HB3 HID     4     113.096  54.536  99.689  1.00  0.00           H  
ATOM     56  CG  HID     4     111.867  55.583  98.357  1.00  0.00           C  
ATOM     57  ND1 HID     4     111.072  55.119  97.309  1.00  0.00           N  
ATOM     58  HD1 HID     4     111.421  54.818  96.410  1.00  0.00           H  
ATOM     59  CE1 HID     4     109.882  55.559  97.531  1.00  0.00           C  
ATOM     60  HE1 HID     4     109.054  55.591  96.837  1.00  0.00           H  
ATOM     61  NE2 HID     4     109.790  56.186  98.711  1.00  0.00           N  
ATOM     62  CD2 HID     4     111.081  56.327  99.228  1.00  0.00           C  
ATOM     63  HD2 HID     4     111.427  56.559 100.224  1.00  0.00           H  
ATOM     64  C   HID     4     115.760  55.169  99.147  1.00  0.00           C  
ATOM     65  O   HID     4     116.492  54.543  98.312  1.00  0.00           O  
ATOM     66  N   ASN     5     116.167  55.238 100.394  1.00  0.00           N  
ATOM     67  H   ASN     5     115.633  55.818 101.026  1.00  0.00           H  
ATOM     68  CA  ASN     5     117.313  54.499 100.981  1.00  0.00           C  
ATOM     69  HA  ASN     5     118.051  54.510 100.178  1.00  0.00           H  
ATOM     70  CB  ASN     5     117.845  55.355 102.187  1.00  0.00           C  
ATOM     71  HB2 ASN     5     117.006  55.515 102.864  1.00  0.00           H  
ATOM     72  HB3 ASN     5     118.565  54.799 102.789  1.00  0.00           H  
ATOM     73  CG  ASN     5     118.427  56.667 101.816  1.00  0.00           C  
ATOM     74  OD1 ASN     5     119.519  56.815 101.274  1.00  0.00           O  
ATOM     75  ND2 ASN     5     117.776  57.711 102.114  1.00  0.00           N  
ATOM     76 HD21 ASN     5     118.138  58.624 101.880  1.00  0.00           H  
ATOM     77 HD22 ASN     5     116.856  57.746 102.531  1.00  0.00           H  
ATOM     78  C   ASN     5     116.982  53.022 101.276  1.00  0.00           C  
ATOM     79  O   ASN     5     115.899  52.660 101.756  1.00  0.00           O  
ATOM     80  N   GLU     6     118.010  52.156 101.068  1.00  0.00           N  
ATOM     81  H   GLU     6     118.935  52.537 100.927  1.00  0.00           H  
ATOM     82  CA  GLU     6     117.940  50.763 101.478  1.00  0.00           C  
ATOM     83  HA  GLU     6     117.017  50.297 101.131  1.00  0.00           H  
ATOM     84  CB  GLU     6     119.087  50.051 100.857  1.00  0.00           C  
ATOM     85  HB2 GLU     6     120.032  50.399 101.274  1.00  0.00           H  
ATOM     86  HB3 GLU     6     118.945  49.023 101.189  1.00  0.00           H  
ATOM     87  CG  GLU     6     119.215  49.882  99.400  1.00  0.00           C  
ATOM     88  HG2 GLU     6     119.587  50.797  98.938  1.00  0.00           H  
ATOM     89  HG3 GLU     6     119.884  49.058  99.152  1.00  0.00           H  
ATOM     90  CD  GLU     6     117.940  49.448  98.741  1.00  0.00           C  
ATOM     91  OE1 GLU     6     117.086  48.695  99.204  1.00  0.00           O  
ATOM     92  OE2 GLU     6     117.753  49.899  97.542  1.00  0.00           O  
ATOM     93  C   GLU     6     118.024  50.644 103.016  1.00  0.00           C  
ATOM     94  O   GLU     6     118.599  51.599 103.616  1.00  0.00           O  
ATOM     95  N   ASP     7     117.668  49.484 103.578  1.00  0.00           N  
ATOM     96  H   ASP     7     117.355  48.778 102.928  1.00  0.00           H  
ATOM     97  CA  ASP     7     117.638  49.103 104.955  1.00  0.00           C  
ATOM     98  HA  ASP     7     117.266  49.981 105.481  1.00  0.00           H  
ATOM     99  CB  ASP     7     116.675  47.958 105.144  1.00  0.00           C  
ATOM    100  HB2 ASP     7     115.801  48.224 104.550  1.00  0.00           H  
ATOM    101  HB3 ASP     7     117.168  47.052 104.792  1.00  0.00           H  
ATOM    102  CG  ASP     7     116.224  47.744 106.554  1.00  0.00           C  
ATOM    103  OD1 ASP     7     116.072  48.675 107.408  1.00  0.00           O  
ATOM    104  OD2 ASP     7     116.024  46.634 106.999  1.00  0.00           O  
ATOM    105  C   ASP     7     119.079  48.820 105.496  1.00  0.00           C  
ATOM    106  O   ASP     7     119.301  49.301 106.602  1.00  0.00           O  
ATOM    107  N   PRO     8     120.047  48.112 104.819  1.00  0.00           N  
ATOM    108  CD  PRO     8     119.879  47.603 103.467  1.00  0.00           C  
ATOM    109  HD2 PRO     8     119.815  48.434 102.764  1.00  0.00           H  
ATOM    110  HD3 PRO     8     118.952  47.033 103.401  1.00  0.00           H  
ATOM    111  CG  PRO     8     121.134  46.741 103.115  1.00  0.00           C  
ATOM    112  HG2 PRO     8     121.495  47.029 102.128  1.00  0.00           H  
ATOM    113  HG3 PRO     8     120.966  45.664 103.117  1.00  0.00           H  
ATOM    114  CB  PRO     8     122.180  47.029 104.193  1.00  0.00           C  
ATOM    115  HB2 PRO     8     122.938  47.717 103.820  1.00  0.00           H  
ATOM    116  HB3 PRO     8     122.491  46.067 104.602  1.00  0.00           H  
ATOM    117  CA  PRO     8     121.426  47.842 105.328  1.00  0.00           C  
ATOM    118  HA  PRO     8     121.132  47.268 106.206  1.00  0.00           H  
ATOM    119  C   PRO     8     122.286  49.022 105.898  1.00  0.00           C  
ATOM    120  O   PRO     8     122.456  50.091 105.299  1.00  0.00           O  
ATOM    121  N   GLN     9     122.680  48.876 107.176  1.00  0.00           N  
ATOM    122  H   GLN     9     122.295  48.074 107.653  1.00  0.00           H  
ATOM    123  CA  GLN     9     123.393  49.859 107.996  1.00  0.00           C  
ATOM    124  HA  GLN     9     122.977  50.840 107.766  1.00  0.00           H  
ATOM    125  CB  GLN     9     123.319  49.404 109.429  1.00  0.00           C  
ATOM    126  HB2 GLN     9     122.296  49.040 109.530  1.00  0.00           H  
ATOM    127  HB3 GLN     9     123.952  48.517 109.465  1.00  0.00           H  
ATOM    128  CG  GLN     9     123.654  50.300 110.569  1.00  0.00           C  
ATOM    129  HG2 GLN     9     123.828  49.605 111.390  1.00  0.00           H  
ATOM    130  HG3 GLN     9     124.635  50.762 110.458  1.00  0.00           H  
ATOM    131  CD  GLN     9     122.579  51.383 110.884  1.00  0.00           C  
ATOM    132  OE1 GLN     9     121.616  51.557 110.118  1.00  0.00           O  
ATOM    133  NE2 GLN     9     122.692  52.138 111.939  1.00  0.00           N  
ATOM    134 HE21 GLN     9     121.913  52.705 112.241  1.00  0.00           H  
ATOM    135 HE22 GLN     9     123.513  52.003 112.512  1.00  0.00           H  
ATOM    136  C   GLN     9     124.820  49.964 107.429  1.00  0.00           C  
ATOM    137  O   GLN     9     125.463  49.024 106.974  1.00  0.00           O  
ATOM    138  N   ILE    10     125.411  51.213 107.414  1.00  0.00           N  
ATOM    139  H   ILE    10     124.806  51.982 107.663  1.00  0.00           H  
ATOM    140  CA  ILE    10     126.782  51.365 106.891  1.00  0.00           C  
ATOM    141  HA  ILE    10     127.036  50.573 106.186  1.00  0.00           H  
ATOM    142  CB  ILE    10     126.868  52.701 106.102  1.00  0.00           C  
ATOM    143  HB  ILE    10     126.568  53.406 106.878  1.00  0.00           H  
ATOM    144  CG2 ILE    10     128.260  53.091 105.513  1.00  0.00           C  
ATOM    145 HG21 ILE    10     128.184  53.980 104.887  1.00  0.00           H  
ATOM    146 HG22 ILE    10     128.883  53.293 106.384  1.00  0.00           H  
ATOM    147 HG23 ILE    10     128.720  52.281 104.946  1.00  0.00           H  
ATOM    148  CG1 ILE    10     125.865  52.690 104.909  1.00  0.00           C  
ATOM    149 HG12 ILE    10     124.879  52.465 105.316  1.00  0.00           H  
ATOM    150 HG13 ILE    10     125.729  53.675 104.462  1.00  0.00           H  
ATOM    151  CD1 ILE    10     126.164  51.709 103.809  1.00  0.00           C  
ATOM    152 HD11 ILE    10     126.172  50.715 104.255  1.00  0.00           H  
ATOM    153 HD12 ILE    10     125.289  51.589 103.170  1.00  0.00           H  
ATOM    154 HD13 ILE    10     127.124  51.818 103.304  1.00  0.00           H  
ATOM    155  C   ILE    10     127.888  51.439 108.019  1.00  0.00           C  
ATOM    156  O   ILE    10     129.090  51.099 107.790  1.00  0.00           O  
ATOM    157  N   GLU    11     127.432  51.899 109.183  1.00  0.00           N  
ATOM    158  H   GLU    11     126.463  52.162 109.290  1.00  0.00           H  
ATOM    159  CA  GLU    11     128.334  51.988 110.298  1.00  0.00           C  
ATOM    160  HA  GLU    11     127.817  52.512 111.102  1.00  0.00           H  
ATOM    161  CB  GLU    11     128.661  50.570 110.826  1.00  0.00           C  
ATOM    162  HB2 GLU    11     129.294  50.064 110.097  1.00  0.00           H  
ATOM    163  HB3 GLU    11     129.247  50.658 111.742  1.00  0.00           H  
ATOM    164  CG  GLU    11     127.432  49.668 111.219  1.00  0.00           C  
ATOM    165  HG2 GLU    11     126.906  49.952 112.131  1.00  0.00           H  
ATOM    166  HG3 GLU    11     126.660  49.897 110.484  1.00  0.00           H  
ATOM    167  CD  GLU    11     127.702  48.191 111.377  1.00  0.00           C  
ATOM    168  OE1 GLU    11     126.836  47.384 111.008  1.00  0.00           O  
ATOM    169  OE2 GLU    11     128.820  47.817 111.862  1.00  0.00           O  
ATOM    170  C   GLU    11     129.519  52.934 109.992  1.00  0.00           C  
ATOM    171  O   GLU    11     130.583  52.843 110.694  1.00  0.00           O  
ATOM    172  N   ARG    12     129.377  53.845 109.046  1.00  0.00           N  
ATOM    173  H   ARG    12     128.427  53.965 108.723  1.00  0.00           H  
ATOM    174  CA  ARG    12     130.182  55.047 108.944  1.00  0.00           C  
ATOM    175  HA  ARG    12     130.718  55.115 109.891  1.00  0.00           H  
ATOM    176  CB  ARG    12     131.110  54.895 107.801  1.00  0.00           C  
ATOM    177  HB2 ARG    12     131.788  54.045 107.889  1.00  0.00           H  
ATOM    178  HB3 ARG    12     130.475  54.635 106.954  1.00  0.00           H  
ATOM    179  CG  ARG    12     131.970  56.141 107.532  1.00  0.00           C  
ATOM    180  HG2 ARG    12     131.365  57.024 107.329  1.00  0.00           H  
ATOM    181  HG3 ARG    12     132.688  56.356 108.324  1.00  0.00           H  
ATOM    182  CD  ARG    12     132.823  55.811 106.283  1.00  0.00           C  
ATOM    183  HD2 ARG    12     133.635  56.534 106.207  1.00  0.00           H  
ATOM    184  HD3 ARG    12     133.254  54.837 106.514  1.00  0.00           H  
ATOM    185  NE  ARG    12     132.117  55.873 104.963  1.00  0.00           N  
ATOM    186  HE  ARG    12     132.020  56.771 104.511  1.00  0.00           H  
ATOM    187  CZ  ARG    12     131.546  54.845 104.324  1.00  0.00           C  
ATOM    188  NH1 ARG    12     131.761  53.614 104.581  1.00  0.00           N  
ATOM    189 HH11 ARG    12     132.588  53.462 105.140  1.00  0.00           H  
ATOM    190 HH12 ARG    12     131.407  52.827 104.058  1.00  0.00           H  
ATOM    191  NH2 ARG    12     130.730  55.194 103.371  1.00  0.00           N  
ATOM    192 HH21 ARG    12     130.371  56.123 103.200  1.00  0.00           H  
ATOM    193 HH22 ARG    12     130.370  54.418 102.835  1.00  0.00           H  
ATOM    194  C   ARG    12     129.258  56.260 108.759  1.00  0.00           C  
ATOM    195  O   ARG    12     128.350  56.239 107.994  1.00  0.00           O  
ATOM    196  N   VAL    13     129.489  57.364 109.531  1.00  0.00           N  
ATOM    197  H   VAL    13     130.190  57.377 110.258  1.00  0.00           H  
ATOM    198  CA  VAL    13     128.739  58.650 109.263  1.00  0.00           C  
ATOM    199  HA  VAL    13     127.693  58.489 109.001  1.00  0.00           H  
ATOM    200  CB  VAL    13     128.938  59.527 110.518  1.00  0.00           C  
ATOM    201  HB  VAL    13     129.876  59.163 110.938  1.00  0.00           H  
ATOM    202  CG1 VAL    13     129.088  60.969 110.106  1.00  0.00           C  
ATOM    203 HG11 VAL    13     129.044  61.658 110.950  1.00  0.00           H  
ATOM    204 HG12 VAL    13     130.077  61.095 109.665  1.00  0.00           H  
ATOM    205 HG13 VAL    13     128.345  61.314 109.387  1.00  0.00           H  
ATOM    206  CG2 VAL    13     127.699  59.499 111.411  1.00  0.00           C  
ATOM    207 HG21 VAL    13     126.924  60.169 111.038  1.00  0.00           H  
ATOM    208 HG22 VAL    13     127.310  58.482 111.455  1.00  0.00           H  
ATOM    209 HG23 VAL    13     128.006  59.723 112.433  1.00  0.00           H  
ATOM    210  C   VAL    13     129.284  59.107 107.897  1.00  0.00           C  
ATOM    211  O   VAL    13     130.508  59.091 107.718  1.00  0.00           O  
ATOM    212  N   ALA    14     128.483  59.560 106.980  1.00  0.00           N  
ATOM    213  H   ALA    14     127.487  59.636 107.128  1.00  0.00           H  
ATOM    214  CA  ALA    14     128.956  59.888 105.636  1.00  0.00           C  
ATOM    215  HA  ALA    14     129.485  59.007 105.272  1.00  0.00           H  
ATOM    216  CB  ALA    14     127.849  60.132 104.773  1.00  0.00           C  
ATOM    217  HB1 ALA    14     127.038  60.707 105.219  1.00  0.00           H  
ATOM    218  HB2 ALA    14     128.185  60.748 103.939  1.00  0.00           H  
ATOM    219  HB3 ALA    14     127.456  59.178 104.424  1.00  0.00           H  
ATOM    220  C   ALA    14     129.806  61.154 105.656  1.00  0.00           C  
ATOM    221  O   ALA    14     129.572  62.038 106.398  1.00  0.00           O  
ATOM    222  N   ASP    15     130.646  61.313 104.662  1.00  0.00           N  
ATOM    223  H   ASP    15     130.761  60.534 104.029  1.00  0.00           H  
ATOM    224  CA  ASP    15     131.355  62.543 104.364  1.00  0.00           C  
ATOM    225  HA  ASP    15     131.648  63.025 105.296  1.00  0.00           H  
ATOM    226  CB  ASP    15     132.599  62.186 103.587  1.00  0.00           C  
ATOM    227  HB2 ASP    15     132.355  61.609 102.695  1.00  0.00           H  
ATOM    228  HB3 ASP    15     133.053  63.086 103.174  1.00  0.00           H  
ATOM    229  CG  ASP    15     133.678  61.355 104.377  1.00  0.00           C  
ATOM    230  OD1 ASP    15     133.662  61.446 105.597  1.00  0.00           O  
ATOM    231  OD2 ASP    15     134.538  60.725 103.714  1.00  0.00           O  
ATOM    232  C   ASP    15     130.432  63.506 103.557  1.00  0.00           C  
ATOM    233  O   ASP    15     129.492  63.073 102.900  1.00  0.00           O  
ATOM    234  N   ASP    16     130.599  64.826 103.671  1.00  0.00           N  
ATOM    235  H   ASP    16     131.214  65.116 104.419  1.00  0.00           H  
ATOM    236  CA  ASP    16     129.943  65.935 102.961  1.00  0.00           C  
ATOM    237  HA  ASP    16     130.346  66.885 103.313  1.00  0.00           H  
ATOM    238  CB  ASP    16     130.373  66.051 101.474  1.00  0.00           C  
ATOM    239  HB2 ASP    16     130.012  65.249 100.830  1.00  0.00           H  
ATOM    240  HB3 ASP    16     130.050  66.997 101.038  1.00  0.00           H  
ATOM    241  CG  ASP    16     131.944  66.108 101.338  1.00  0.00           C  
ATOM    242  OD1 ASP    16     132.469  65.546 100.352  1.00  0.00           O  
ATOM    243  OD2 ASP    16     132.605  66.780 102.154  1.00  0.00           O  
ATOM    244  C   ASP    16     128.409  65.904 103.142  1.00  0.00           C  
ATOM    245  O   ASP    16     127.704  65.598 102.157  1.00  0.00           O  
ATOM    246  N   ALA    17     127.890  66.133 104.393  1.00  0.00           N  
ATOM    247  H   ALA    17     128.617  66.191 105.092  1.00  0.00           H  
ATOM    248  CA  ALA    17     126.475  66.266 104.739  1.00  0.00           C  
ATOM    249  HA  ALA    17     126.011  65.374 104.317  1.00  0.00           H  
ATOM    250  CB  ALA    17     126.221  66.236 106.251  1.00  0.00           C  
ATOM    251  HB1 ALA    17     125.144  66.076 106.290  1.00  0.00           H  
ATOM    252  HB2 ALA    17     126.724  65.409 106.751  1.00  0.00           H  
ATOM    253  HB3 ALA    17     126.406  67.191 106.743  1.00  0.00           H  
ATOM    254  C   ALA    17     125.990  67.654 104.121  1.00  0.00           C  
ATOM    255  O   ALA    17     126.745  68.629 104.011  1.00  0.00           O  
ATOM    256  N   ALA    18     124.711  67.740 103.887  1.00  0.00           N  
ATOM    257  H   ALA    18     124.053  66.987 104.026  1.00  0.00           H  
ATOM    258  CA  ALA    18     124.102  69.000 103.519  1.00  0.00           C  
ATOM    259  HA  ALA    18     124.632  69.312 102.620  1.00  0.00           H  
ATOM    260  CB  ALA    18     122.689  68.673 103.130  1.00  0.00           C  
ATOM    261  HB1 ALA    18     122.255  69.598 102.751  1.00  0.00           H  
ATOM    262  HB2 ALA    18     122.769  67.995 102.281  1.00  0.00           H  
ATOM    263  HB3 ALA    18     122.050  68.331 103.944  1.00  0.00           H  
ATOM    264  C   ALA    18     124.360  70.100 104.629  1.00  0.00           C  
ATOM    265  O   ALA    18     124.264  69.858 105.810  1.00  0.00           O  
ATOM    266  N   ASP    19     124.754  71.313 104.146  1.00  0.00           N  
ATOM    267  H   ASP    19     124.715  71.616 103.184  1.00  0.00           H  
ATOM    268  CA  ASP    19     124.874  72.505 104.952  1.00  0.00           C  
ATOM    269  HA  ASP    19     125.461  72.307 105.848  1.00  0.00           H  
ATOM    270  CB  ASP    19     125.487  73.623 104.043  1.00  0.00           C  
ATOM    271  HB2 ASP    19     125.048  73.610 103.045  1.00  0.00           H  
ATOM    272  HB3 ASP    19     125.425  74.555 104.603  1.00  0.00           H  
ATOM    273  CG  ASP    19     126.974  73.368 103.729  1.00  0.00           C  
ATOM    274  OD1 ASP    19     127.402  73.585 102.515  1.00  0.00           O  
ATOM    275  OD2 ASP    19     127.703  72.930 104.610  1.00  0.00           O  
ATOM    276  C   ASP    19     123.539  73.078 105.575  1.00  0.00           C  
ATOM    277  O   ASP    19     123.564  73.452 106.720  1.00  0.00           O  
ATOM    278  N   GLU    20     122.395  72.956 104.886  1.00  0.00           N  
ATOM    279  H   GLU    20     122.505  72.424 104.035  1.00  0.00           H  
ATOM    280  CA  GLU    20     121.020  73.424 105.247  1.00  0.00           C  
ATOM    281  HA  GLU    20     120.988  73.349 106.334  1.00  0.00           H  
ATOM    282  CB  GLU    20     120.884  74.897 104.781  1.00  0.00           C  
ATOM    283  HB2 GLU    20     121.850  75.329 105.041  1.00  0.00           H  
ATOM    284  HB3 GLU    20     120.813  74.869 103.693  1.00  0.00           H  
ATOM    285  CG  GLU    20     119.772  75.763 105.399  1.00  0.00           C  
ATOM    286  HG2 GLU    20     119.950  76.808 105.145  1.00  0.00           H  
ATOM    287  HG3 GLU    20     118.862  75.478 104.871  1.00  0.00           H  
ATOM    288  CD  GLU    20     119.649  75.552 106.954  1.00  0.00           C  
ATOM    289  OE1 GLU    20     119.098  74.506 107.380  1.00  0.00           O  
ATOM    290  OE2 GLU    20     119.995  76.535 107.638  1.00  0.00           O  
ATOM    291  C   GLU    20     119.942  72.520 104.580  1.00  0.00           C  
ATOM    292  O   GLU    20     120.146  71.665 103.713  1.00  0.00           O  
ATOM    293  N   GLU    21     118.692  72.690 105.155  1.00  0.00           N  
ATOM    294  H   GLU    21     118.615  73.436 105.832  1.00  0.00           H  
ATOM    295  CA  GLU    21     117.498  71.878 104.812  1.00  0.00           C  
ATOM    296  HA  GLU    21     116.744  72.146 105.552  1.00  0.00           H  
ATOM    297  CB  GLU    21     116.915  72.221 103.424  1.00  0.00           C  
ATOM    298  HB2 GLU    21     117.782  72.090 102.777  1.00  0.00           H  
ATOM    299  HB3 GLU    21     116.066  71.621 103.098  1.00  0.00           H  
ATOM    300  CG  GLU    21     116.600  73.691 103.407  1.00  0.00           C  
ATOM    301  HG2 GLU    21     117.472  74.330 103.543  1.00  0.00           H  
ATOM    302  HG3 GLU    21     116.304  73.953 102.392  1.00  0.00           H  
ATOM    303  CD  GLU    21     115.452  74.045 104.437  1.00  0.00           C  
ATOM    304  OE1 GLU    21     114.449  73.309 104.456  1.00  0.00           O  
ATOM    305  OE2 GLU    21     115.667  74.928 105.258  1.00  0.00           O  
ATOM    306  C   GLU    21     117.726  70.339 104.975  1.00  0.00           C  
ATOM    307  O   GLU    21     117.234  69.509 104.271  1.00  0.00           O  
ATOM    308  N   ALA    22     118.528  69.924 105.970  1.00  0.00           N  
ATOM    309  H   ALA    22     118.924  70.607 106.599  1.00  0.00           H  
ATOM    310  CA  ALA    22     119.025  68.607 106.228  1.00  0.00           C  
ATOM    311  HA  ALA    22     119.516  68.280 105.312  1.00  0.00           H  
ATOM    312  CB  ALA    22     120.180  68.834 107.173  1.00  0.00           C  
ATOM    313  HB1 ALA    22     119.796  69.175 108.135  1.00  0.00           H  
ATOM    314  HB2 ALA    22     120.652  67.861 107.311  1.00  0.00           H  
ATOM    315  HB3 ALA    22     120.904  69.530 106.751  1.00  0.00           H  
ATOM    316  C   ALA    22     117.958  67.578 106.778  1.00  0.00           C  
ATOM    317  O   ALA    22     118.222  66.393 106.857  1.00  0.00           O  
ATOM    318  N   VAL    23     116.708  68.066 107.075  1.00  0.00           N  
ATOM    319  H   VAL    23     116.498  69.038 106.893  1.00  0.00           H  
ATOM    320  CA  VAL    23     115.535  67.180 106.979  1.00  0.00           C  
ATOM    321  HA  VAL    23     115.765  66.227 106.501  1.00  0.00           H  
ATOM    322  CB  VAL    23     115.092  66.712 108.338  1.00  0.00           C  
ATOM    323  HB  VAL    23     114.180  66.135 108.188  1.00  0.00           H  
ATOM    324  CG1 VAL    23     115.994  65.814 109.087  1.00  0.00           C  
ATOM    325 HG11 VAL    23     115.602  65.436 110.032  1.00  0.00           H  
ATOM    326 HG12 VAL    23     116.306  64.989 108.447  1.00  0.00           H  
ATOM    327 HG13 VAL    23     116.940  66.332 109.245  1.00  0.00           H  
ATOM    328  CG2 VAL    23     114.707  67.911 109.294  1.00  0.00           C  
ATOM    329 HG21 VAL    23     113.979  68.595 108.857  1.00  0.00           H  
ATOM    330 HG22 VAL    23     114.366  67.414 110.202  1.00  0.00           H  
ATOM    331 HG23 VAL    23     115.566  68.419 109.731  1.00  0.00           H  
ATOM    332  C   VAL    23     114.347  67.784 106.140  1.00  0.00           C  
ATOM    333  O   VAL    23     114.262  69.016 105.879  1.00  0.00           O  
ATOM    334  N   THR    24     113.513  66.887 105.671  1.00  0.00           N  
ATOM    335  H   THR    24     113.657  65.938 105.987  1.00  0.00           H  
ATOM    336  CA  THR    24     112.308  67.192 104.915  1.00  0.00           C  
ATOM    337  HA  THR    24     112.445  68.051 104.259  1.00  0.00           H  
ATOM    338  CB  THR    24     111.818  66.022 104.095  1.00  0.00           C  
ATOM    339  HB  THR    24     110.978  66.384 103.501  1.00  0.00           H  
ATOM    340  CG2 THR    24     112.924  65.631 103.096  1.00  0.00           C  
ATOM    341 HG21 THR    24     112.488  64.933 102.381  1.00  0.00           H  
ATOM    342 HG22 THR    24     113.269  66.556 102.634  1.00  0.00           H  
ATOM    343 HG23 THR    24     113.756  65.165 103.625  1.00  0.00           H  
ATOM    344  OG1 THR    24     111.689  64.926 104.982  1.00  0.00           O  
ATOM    345  HG1 THR    24     110.904  64.406 104.798  1.00  0.00           H  
ATOM    346  C   THR    24     111.200  67.729 105.790  1.00  0.00           C  
ATOM    347  O   THR    24     110.306  68.422 105.266  1.00  0.00           O  
ATOM    348  N   GLU    25     111.217  67.498 107.078  1.00  0.00           N  
ATOM    349  H   GLU    25     111.935  66.938 107.516  1.00  0.00           H  
ATOM    350  CA  GLU    25     110.083  67.822 107.985  1.00  0.00           C  
ATOM    351  HA  GLU    25     109.590  68.629 107.444  1.00  0.00           H  
ATOM    352  CB  GLU    25     109.187  66.607 108.013  1.00  0.00           C  
ATOM    353  HB2 GLU    25     109.745  65.680 108.147  1.00  0.00           H  
ATOM    354  HB3 GLU    25     108.494  66.589 108.854  1.00  0.00           H  
ATOM    355  CG  GLU    25     108.324  66.194 106.785  1.00  0.00           C  
ATOM    356  HG2 GLU    25     108.992  66.023 105.941  1.00  0.00           H  
ATOM    357  HG3 GLU    25     107.926  65.203 107.006  1.00  0.00           H  
ATOM    358  CD  GLU    25     107.331  67.213 106.385  1.00  0.00           C  
ATOM    359  OE1 GLU    25     106.949  67.245 105.173  1.00  0.00           O  
ATOM    360  OE2 GLU    25     106.912  68.068 107.232  1.00  0.00           O  
ATOM    361  C   GLU    25     110.529  68.236 109.415  1.00  0.00           C  
ATOM    362  O   GLU    25     111.547  67.721 109.902  1.00  0.00           O  
ATOM    363  N   PRO    26     109.868  69.140 110.140  1.00  0.00           N  
ATOM    364  CD  PRO    26     108.514  69.682 109.776  1.00  0.00           C  
ATOM    365  HD2 PRO    26     107.836  68.911 109.410  1.00  0.00           H  
ATOM    366  HD3 PRO    26     108.677  70.572 109.169  1.00  0.00           H  
ATOM    367  CG  PRO    26     107.945  70.162 111.138  1.00  0.00           C  
ATOM    368  HG2 PRO    26     107.439  69.362 111.678  1.00  0.00           H  
ATOM    369  HG3 PRO    26     107.258  70.994 110.987  1.00  0.00           H  
ATOM    370  CB  PRO    26     109.222  70.648 111.837  1.00  0.00           C  
ATOM    371  HB2 PRO    26     109.131  70.752 112.918  1.00  0.00           H  
ATOM    372  HB3 PRO    26     109.620  71.594 111.470  1.00  0.00           H  
ATOM    373  CA  PRO    26     110.227  69.565 111.509  1.00  0.00           C  
ATOM    374  HA  PRO    26     111.194  70.069 111.509  1.00  0.00           H  
ATOM    375  C   PRO    26     110.348  68.351 112.454  1.00  0.00           C  
ATOM    376  O   PRO    26     109.578  67.428 112.378  1.00  0.00           O  
ATOM    377  N   LEU    27     111.129  68.561 113.493  1.00  0.00           N  
ATOM    378  H   LEU    27     111.736  69.366 113.561  1.00  0.00           H  
ATOM    379  CA  LEU    27     111.187  67.681 114.696  1.00  0.00           C  
ATOM    380  HA  LEU    27     111.251  66.684 114.260  1.00  0.00           H  
ATOM    381  CB  LEU    27     112.462  68.059 115.453  1.00  0.00           C  
ATOM    382  HB2 LEU    27     112.422  69.097 115.784  1.00  0.00           H  
ATOM    383  HB3 LEU    27     112.538  67.339 116.267  1.00  0.00           H  
ATOM    384  CG  LEU    27     113.785  67.808 114.677  1.00  0.00           C  
ATOM    385  HG  LEU    27     113.685  68.275 113.697  1.00  0.00           H  
ATOM    386  CD1 LEU    27     114.930  68.403 115.400  1.00  0.00           C  
ATOM    387 HD11 LEU    27     115.786  68.142 114.778  1.00  0.00           H  
ATOM    388 HD12 LEU    27     114.981  69.491 115.410  1.00  0.00           H  
ATOM    389 HD13 LEU    27     115.157  68.027 116.397  1.00  0.00           H  
ATOM    390  CD2 LEU    27     114.102  66.335 114.539  1.00  0.00           C  
ATOM    391 HD21 LEU    27     113.185  65.781 114.336  1.00  0.00           H  
ATOM    392 HD22 LEU    27     114.630  66.226 113.591  1.00  0.00           H  
ATOM    393 HD23 LEU    27     114.676  66.060 115.424  1.00  0.00           H  
ATOM    394  C   LEU    27     109.894  67.872 115.578  1.00  0.00           C  
ATOM    395  O   LEU    27     109.255  68.920 115.659  1.00  0.00           O  
ATOM    396  N   ALA    28     109.512  66.806 116.284  1.00  0.00           N  
ATOM    397  H   ALA    28     109.810  65.873 116.039  1.00  0.00           H  
ATOM    398  CA  ALA    28     108.491  66.778 117.332  1.00  0.00           C  
ATOM    399  HA  ALA    28     108.171  65.736 117.376  1.00  0.00           H  
ATOM    400  CB  ALA    28     109.155  67.339 118.635  1.00  0.00           C  
ATOM    401  HB1 ALA    28     110.086  66.807 118.830  1.00  0.00           H  
ATOM    402  HB2 ALA    28     109.447  68.371 118.440  1.00  0.00           H  
ATOM    403  HB3 ALA    28     108.411  67.317 119.431  1.00  0.00           H  
ATOM    404  C   ALA    28     107.096  67.447 116.975  1.00  0.00           C  
ATOM    405  O   ALA    28     106.618  68.362 117.678  1.00  0.00           O  
ATOM    406  N   THR    29     106.635  67.244 115.792  1.00  0.00           N  
ATOM    407  H   THR    29     107.068  66.488 115.282  1.00  0.00           H  
ATOM    408  CA  THR    29     105.492  67.913 115.197  1.00  0.00           C  
ATOM    409  HA  THR    29     104.886  68.350 115.991  1.00  0.00           H  
ATOM    410  CB  THR    29     105.952  69.110 114.372  1.00  0.00           C  
ATOM    411  HB  THR    29     106.716  68.744 113.686  1.00  0.00           H  
ATOM    412  CG2 THR    29     104.850  69.815 113.592  1.00  0.00           C  
ATOM    413 HG21 THR    29     104.542  69.105 112.824  1.00  0.00           H  
ATOM    414 HG22 THR    29     103.976  69.972 114.225  1.00  0.00           H  
ATOM    415 HG23 THR    29     105.224  70.692 113.064  1.00  0.00           H  
ATOM    416  OG1 THR    29     106.594  70.148 115.105  1.00  0.00           O  
ATOM    417  HG1 THR    29     107.194  69.602 115.618  1.00  0.00           H  
ATOM    418  C   THR    29     104.657  67.021 114.296  1.00  0.00           C  
ATOM    419  O   THR    29     105.242  66.313 113.475  1.00  0.00           O  
ATOM    420  N   GLU    30     103.321  66.897 114.520  1.00  0.00           N  
ATOM    421  H   GLU    30     102.867  67.661 114.999  1.00  0.00           H  
ATOM    422  CA  GLU    30     102.444  65.869 113.847  1.00  0.00           C  
ATOM    423  HA  GLU    30     103.116  65.021 113.720  1.00  0.00           H  
ATOM    424  CB  GLU    30     101.272  65.595 114.802  1.00  0.00           C  
ATOM    425  HB2 GLU    30     100.662  66.490 114.918  1.00  0.00           H  
ATOM    426  HB3 GLU    30     100.580  64.846 114.416  1.00  0.00           H  
ATOM    427  CG  GLU    30     101.689  65.207 116.211  1.00  0.00           C  
ATOM    428  HG2 GLU    30     102.070  66.142 116.622  1.00  0.00           H  
ATOM    429  HG3 GLU    30     100.871  64.950 116.884  1.00  0.00           H  
ATOM    430  CD  GLU    30     102.731  64.035 116.305  1.00  0.00           C  
ATOM    431  OE1 GLU    30     103.872  64.262 115.926  1.00  0.00           O  
ATOM    432  OE2 GLU    30     102.437  62.962 116.771  1.00  0.00           O  
ATOM    433  C   GLU    30     101.984  66.313 112.446  1.00  0.00           C  
ATOM    434  O   GLU    30     102.057  67.444 111.950  1.00  0.00           O  
ATOM    435  N   SER    31     101.266  65.370 111.844  1.00  0.00           N  
ATOM    436  H   SER    31     101.298  64.409 112.153  1.00  0.00           H  
ATOM    437  CA  SER    31     100.804  65.618 110.468  1.00  0.00           C  
ATOM    438  HA  SER    31     101.654  66.117 110.002  1.00  0.00           H  
ATOM    439  CB  SER    31     100.580  64.325 109.676  1.00  0.00           C  
ATOM    440  HB2 SER    31     101.477  63.710 109.747  1.00  0.00           H  
ATOM    441  HB3 SER    31      99.732  63.762 110.065  1.00  0.00           H  
ATOM    442  OG  SER    31     100.245  64.537 108.312  1.00  0.00           O  
ATOM    443  HG  SER    31     101.124  64.458 107.933  1.00  0.00           H  
ATOM    444  C   SER    31      99.587  66.534 110.418  1.00  0.00           C  
ATOM    445  O   SER    31      98.657  66.432 111.204  1.00  0.00           O  
ATOM    446  N   LYS    32      99.657  67.515 109.478  1.00  0.00           N  
ATOM    447  H   LYS    32     100.533  67.552 108.976  1.00  0.00           H  
ATOM    448  CA  LYS    32      98.528  68.381 109.221  1.00  0.00           C  
ATOM    449  HA  LYS    32      98.066  68.729 110.144  1.00  0.00           H  
ATOM    450  CB  LYS    32      98.984  69.569 108.329  1.00  0.00           C  
ATOM    451  HB2 LYS    32      99.522  69.191 107.459  1.00  0.00           H  
ATOM    452  HB3 LYS    32      98.027  70.020 108.067  1.00  0.00           H  
ATOM    453  CG  LYS    32      99.921  70.500 109.089  1.00  0.00           C  
ATOM    454  HG2 LYS    32      99.425  70.853 109.993  1.00  0.00           H  
ATOM    455  HG3 LYS    32     100.851  70.002 109.363  1.00  0.00           H  
ATOM    456  CD  LYS    32     100.402  71.778 108.388  1.00  0.00           C  
ATOM    457  HD2 LYS    32     100.382  71.598 107.313  1.00  0.00           H  
ATOM    458  HD3 LYS    32      99.743  72.618 108.607  1.00  0.00           H  
ATOM    459  CE  LYS    32     101.838  72.231 108.763  1.00  0.00           C  
ATOM    460  HE2 LYS    32     101.759  72.403 109.836  1.00  0.00           H  
ATOM    461  HE3 LYS    32     102.538  71.413 108.589  1.00  0.00           H  
ATOM    462  NZ  LYS    32     102.328  73.403 108.062  1.00  0.00           N  
ATOM    463  HZ1 LYS    32     103.111  73.771 108.584  1.00  0.00           H  
ATOM    464  HZ2 LYS    32     102.552  73.124 107.117  1.00  0.00           H  
ATOM    465  HZ3 LYS    32     101.610  74.088 107.874  1.00  0.00           H  
ATOM    466  C   LYS    32      97.356  67.662 108.523  1.00  0.00           C  
ATOM    467  O   LYS    32      97.635  66.820 107.651  1.00  0.00           O  
ATOM    468  N   ASP    33      96.070  68.015 108.931  1.00  0.00           N  
ATOM    469  H   ASP    33      96.022  68.847 109.502  1.00  0.00           H  
ATOM    470  CA  ASP    33      94.794  67.558 108.479  1.00  0.00           C  
ATOM    471  HA  ASP    33      94.794  66.474 108.589  1.00  0.00           H  
ATOM    472  CB  ASP    33      93.681  68.098 109.350  1.00  0.00           C  
ATOM    473  HB2 ASP    33      93.750  69.185 109.376  1.00  0.00           H  
ATOM    474  HB3 ASP    33      92.745  67.816 108.867  1.00  0.00           H  
ATOM    475  CG  ASP    33      93.727  67.654 110.806  1.00  0.00           C  
ATOM    476  OD1 ASP    33      94.230  66.528 111.077  1.00  0.00           O  
ATOM    477  OD2 ASP    33      93.330  68.420 111.687  1.00  0.00           O  
ATOM    478  C   ASP    33      94.669  67.827 106.987  1.00  0.00           C  
ATOM    479  O   ASP    33      95.069  68.883 106.554  1.00  0.00           O  
ATOM    480  N   GLU    34      94.161  66.924 106.123  1.00  0.00           N  
ATOM    481  H   GLU    34      93.641  66.185 106.573  1.00  0.00           H  
ATOM    482  CA  GLU    34      94.191  67.010 104.648  1.00  0.00           C  
ATOM    483  HA  GLU    34      95.233  67.214 104.402  1.00  0.00           H  
ATOM    484  CB  GLU    34      93.748  65.687 104.010  1.00  0.00           C  
ATOM    485  HB2 GLU    34      94.140  64.805 104.515  1.00  0.00           H  
ATOM    486  HB3 GLU    34      92.668  65.743 104.151  1.00  0.00           H  
ATOM    487  CG  GLU    34      94.159  65.512 102.583  1.00  0.00           C  
ATOM    488  HG2 GLU    34      93.562  64.654 102.275  1.00  0.00           H  
ATOM    489  HG3 GLU    34      93.826  66.394 102.035  1.00  0.00           H  
ATOM    490  CD  GLU    34      95.647  65.141 102.409  1.00  0.00           C  
ATOM    491  OE1 GLU    34      96.285  65.483 101.362  1.00  0.00           O  
ATOM    492  OE2 GLU    34      96.240  64.434 103.246  1.00  0.00           O  
ATOM    493  C   GLU    34      93.400  68.241 104.123  1.00  0.00           C  
ATOM    494  O   GLU    34      92.407  68.579 104.703  1.00  0.00           O  
ATOM    495  N   PRO    35      93.870  68.935 103.049  1.00  0.00           N  
ATOM    496  CD  PRO    35      95.174  68.802 102.403  1.00  0.00           C  
ATOM    497  HD2 PRO    35      95.221  68.055 101.611  1.00  0.00           H  
ATOM    498  HD3 PRO    35      95.840  68.643 103.251  1.00  0.00           H  
ATOM    499  CG  PRO    35      95.490  70.191 101.793  1.00  0.00           C  
ATOM    500  HG2 PRO    35      96.028  70.109 100.848  1.00  0.00           H  
ATOM    501  HG3 PRO    35      95.995  70.940 102.404  1.00  0.00           H  
ATOM    502  CB  PRO    35      94.139  70.675 101.410  1.00  0.00           C  
ATOM    503  HB2 PRO    35      93.865  70.353 100.405  1.00  0.00           H  
ATOM    504  HB3 PRO    35      94.025  71.757 101.347  1.00  0.00           H  
ATOM    505  CA  PRO    35      93.197  70.090 102.484  1.00  0.00           C  
ATOM    506  HA  PRO    35      93.105  70.949 103.148  1.00  0.00           H  
ATOM    507  C   PRO    35      91.775  69.810 102.052  1.00  0.00           C  
ATOM    508  O   PRO    35      91.491  68.636 101.682  1.00  0.00           O  
ATOM    509  N   ALA    36      91.034  70.857 101.822  1.00  0.00           N  
ATOM    510  H   ALA    36      91.444  71.758 101.618  1.00  0.00           H  
ATOM    511  CA  ALA    36      89.626  70.615 101.317  1.00  0.00           C  
ATOM    512  HA  ALA    36      89.167  69.964 102.062  1.00  0.00           H  
ATOM    513  CB  ALA    36      88.771  71.890 101.225  1.00  0.00           C  
ATOM    514  HB1 ALA    36      89.074  72.587 100.444  1.00  0.00           H  
ATOM    515  HB2 ALA    36      87.751  71.556 101.035  1.00  0.00           H  
ATOM    516  HB3 ALA    36      88.870  72.454 102.153  1.00  0.00           H  
ATOM    517  C   ALA    36      89.633  69.996  99.883  1.00  0.00           C  
ATOM    518  O   ALA    36      90.177  70.542  98.967  1.00  0.00           O  
ATOM    519  N   GLU    37      89.002  68.805  99.798  1.00  0.00           N  
ATOM    520  H   GLU    37      88.518  68.511 100.634  1.00  0.00           H  
ATOM    521  CA  GLU    37      88.909  67.969  98.640  1.00  0.00           C  
ATOM    522  HA  GLU    37      88.743  66.985  99.079  1.00  0.00           H  
ATOM    523  CB  GLU    37      87.779  68.361  97.677  1.00  0.00           C  
ATOM    524  HB2 GLU    37      88.004  69.239  97.070  1.00  0.00           H  
ATOM    525  HB3 GLU    37      87.738  67.636  96.864  1.00  0.00           H  
ATOM    526  CG  GLU    37      86.348  68.591  98.268  1.00  0.00           C  
ATOM    527  HG2 GLU    37      86.324  69.650  98.525  1.00  0.00           H  
ATOM    528  HG3 GLU    37      85.562  68.420  97.533  1.00  0.00           H  
ATOM    529  CD  GLU    37      86.074  67.727  99.512  1.00  0.00           C  
ATOM    530  OE1 GLU    37      85.679  68.257 100.593  1.00  0.00           O  
ATOM    531  OE2 GLU    37      86.174  66.532  99.530  1.00  0.00           O  
ATOM    532  C   GLU    37      90.221  67.626  97.888  1.00  0.00           C  
ATOM    533  O   GLU    37      90.207  67.386  96.680  1.00  0.00           O  
ATOM    534  N   HID    38      91.347  67.587  98.536  1.00  0.00           N  
ATOM    535  H   HID    38      91.340  67.752  99.532  1.00  0.00           H  
ATOM    536  CA  HID    38      92.667  67.361  97.958  1.00  0.00           C  
ATOM    537  HA  HID    38      92.939  68.132  97.236  1.00  0.00           H  
ATOM    538  CB  HID    38      93.778  67.297  99.116  1.00  0.00           C  
ATOM    539  HB2 HID    38      93.455  68.042  99.844  1.00  0.00           H  
ATOM    540  HB3 HID    38      94.002  66.382  99.665  1.00  0.00           H  
ATOM    541  CG  HID    38      95.107  67.704  98.588  1.00  0.00           C  
ATOM    542  ND1 HID    38      96.271  67.532  99.249  1.00  0.00           N  
ATOM    543  HD1 HID    38      96.494  67.185 100.171  1.00  0.00           H  
ATOM    544  CE1 HID    38      97.302  68.015  98.495  1.00  0.00           C  
ATOM    545  HE1 HID    38      98.329  68.003  98.831  1.00  0.00           H  
ATOM    546  NE2 HID    38      96.802  68.657  97.381  1.00  0.00           N  
ATOM    547  CD2 HID    38      95.431  68.442  97.467  1.00  0.00           C  
ATOM    548  HD2 HID    38      94.677  68.815  96.790  1.00  0.00           H  
ATOM    549  C   HID    38      92.828  66.015  97.195  1.00  0.00           C  
ATOM    550  O   HID    38      93.401  66.125  96.068  1.00  0.00           O  
ATOM    551  N   PRO    39      92.245  64.887  97.558  1.00  0.00           N  
ATOM    552  CD  PRO    39      91.685  64.712  98.855  1.00  0.00           C  
ATOM    553  HD2 PRO    39      90.616  64.907  98.778  1.00  0.00           H  
ATOM    554  HD3 PRO    39      92.037  65.367  99.652  1.00  0.00           H  
ATOM    555  CG  PRO    39      92.050  63.228  99.135  1.00  0.00           C  
ATOM    556  HG2 PRO    39      91.311  62.738  99.769  1.00  0.00           H  
ATOM    557  HG3 PRO    39      93.071  63.073  99.483  1.00  0.00           H  
ATOM    558  CB  PRO    39      91.973  62.465  97.794  1.00  0.00           C  
ATOM    559  HB2 PRO    39      90.970  62.094  97.585  1.00  0.00           H  
ATOM    560  HB3 PRO    39      92.622  61.591  97.746  1.00  0.00           H  
ATOM    561  CA  PRO    39      92.340  63.649  96.838  1.00  0.00           C  
ATOM    562  HA  PRO    39      93.378  63.505  96.541  1.00  0.00           H  
ATOM    563  C   PRO    39      91.506  63.551  95.565  1.00  0.00           C  
ATOM    564  O   PRO    39      91.445  62.524  94.888  1.00  0.00           O  
ATOM    565  N   GLU    40      90.706  64.576  95.168  1.00  0.00           N  
ATOM    566  H   GLU    40      90.807  65.471  95.624  1.00  0.00           H  
ATOM    567  CA  GLU    40      89.823  64.518  94.026  1.00  0.00           C  
ATOM    568  HA  GLU    40      89.576  63.481  93.797  1.00  0.00           H  
ATOM    569  CB  GLU    40      88.570  65.329  94.218  1.00  0.00           C  
ATOM    570  HB2 GLU    40      88.842  66.384  94.224  1.00  0.00           H  
ATOM    571  HB3 GLU    40      87.913  65.180  93.361  1.00  0.00           H  
ATOM    572  CG  GLU    40      87.840  64.969  95.540  1.00  0.00           C  
ATOM    573  HG2 GLU    40      88.366  65.365  96.409  1.00  0.00           H  
ATOM    574  HG3 GLU    40      86.917  65.549  95.507  1.00  0.00           H  
ATOM    575  CD  GLU    40      87.467  63.498  95.681  1.00  0.00           C  
ATOM    576  OE1 GLU    40      87.133  63.092  96.798  1.00  0.00           O  
ATOM    577  OE2 GLU    40      87.260  62.838  94.644  1.00  0.00           O  
ATOM    578  C   GLU    40      90.538  65.049  92.788  1.00  0.00           C  
ATOM    579  O   GLU    40      91.333  66.013  92.945  1.00  0.00           O  
ATOM    580  N   PHE    41      90.314  64.464  91.657  1.00  0.00           N  
ATOM    581  H   PHE    41      89.805  63.592  91.632  1.00  0.00           H  
ATOM    582  CA  PHE    41      90.933  64.889  90.435  1.00  0.00           C  
ATOM    583  HA  PHE    41      91.057  65.969  90.518  1.00  0.00           H  
ATOM    584  CB  PHE    41      92.237  64.187  90.227  1.00  0.00           C  
ATOM    585  HB2 PHE    41      92.850  64.085  91.123  1.00  0.00           H  
ATOM    586  HB3 PHE    41      92.087  63.144  89.947  1.00  0.00           H  
ATOM    587  CG  PHE    41      93.245  64.793  89.339  1.00  0.00           C  
ATOM    588  CD1 PHE    41      93.506  64.267  87.980  1.00  0.00           C  
ATOM    589  HD1 PHE    41      93.044  63.379  87.575  1.00  0.00           H  
ATOM    590  CE1 PHE    41      94.570  64.722  87.210  1.00  0.00           C  
ATOM    591  HE1 PHE    41      94.813  64.317  86.238  1.00  0.00           H  
ATOM    592  CZ  PHE    41      95.358  65.704  87.751  1.00  0.00           C  
ATOM    593  HZ  PHE    41      96.197  66.157  87.244  1.00  0.00           H  
ATOM    594  CE2 PHE    41      95.044  66.276  89.014  1.00  0.00           C  
ATOM    595  HE2 PHE    41      95.787  66.997  89.320  1.00  0.00           H  
ATOM    596  CD2 PHE    41      94.028  65.777  89.874  1.00  0.00           C  
ATOM    597  HD2 PHE    41      93.852  66.177  90.862  1.00  0.00           H  
ATOM    598  C   PHE    41      90.110  64.625  89.172  1.00  0.00           C  
ATOM    599  O   PHE    41      89.427  63.572  89.026  1.00  0.00           O  
ATOM    600  N   GLU    42      90.086  65.572  88.247  1.00  0.00           N  
ATOM    601  H   GLU    42      90.599  66.413  88.466  1.00  0.00           H  
ATOM    602  CA  GLU    42      89.321  65.621  87.027  1.00  0.00           C  
ATOM    603  HA  GLU    42      88.607  64.812  87.184  1.00  0.00           H  
ATOM    604  CB  GLU    42      88.553  66.942  86.952  1.00  0.00           C  
ATOM    605  HB2 GLU    42      88.061  67.119  87.909  1.00  0.00           H  
ATOM    606  HB3 GLU    42      89.200  67.792  86.737  1.00  0.00           H  
ATOM    607  CG  GLU    42      87.460  66.869  85.826  1.00  0.00           C  
ATOM    608  HG2 GLU    42      86.853  67.773  85.793  1.00  0.00           H  
ATOM    609  HG3 GLU    42      87.955  66.844  84.855  1.00  0.00           H  
ATOM    610  CD  GLU    42      86.536  65.648  85.837  1.00  0.00           C  
ATOM    611  OE1 GLU    42      85.873  65.395  84.755  1.00  0.00           O  
ATOM    612  OE2 GLU    42      86.286  65.005  86.856  1.00  0.00           O  
ATOM    613  C   GLU    42      90.213  65.303  85.830  1.00  0.00           C  
ATOM    614  O   GLU    42      89.696  64.769  84.840  1.00  0.00           O  
ATOM    615  N   GLY    43      91.498  65.647  85.857  1.00  0.00           N  
ATOM    616  H   GLY    43      91.930  65.907  86.733  1.00  0.00           H  
ATOM    617  CA  GLY    43      92.443  65.370  84.721  1.00  0.00           C  
ATOM    618  HA2 GLY    43      93.369  65.832  85.063  1.00  0.00           H  
ATOM    619  HA3 GLY    43      92.593  64.307  84.530  1.00  0.00           H  
ATOM    620  C   GLY    43      92.015  66.055  83.454  1.00  0.00           C  
ATOM    621  O   GLY    43      91.305  67.129  83.504  1.00  0.00           O  
ATOM    622  N   PRO    44      92.382  65.501  82.290  1.00  0.00           N  
ATOM    623  CD  PRO    44      93.378  64.412  82.086  1.00  0.00           C  
ATOM    624  HD2 PRO    44      92.737  63.531  82.132  1.00  0.00           H  
ATOM    625  HD3 PRO    44      94.137  64.377  82.868  1.00  0.00           H  
ATOM    626  CG  PRO    44      93.999  64.666  80.682  1.00  0.00           C  
ATOM    627  HG2 PRO    44      94.335  63.780  80.143  1.00  0.00           H  
ATOM    628  HG3 PRO    44      94.755  65.446  80.767  1.00  0.00           H  
ATOM    629  CB  PRO    44      92.773  65.200  79.955  1.00  0.00           C  
ATOM    630  HB2 PRO    44      92.255  64.300  79.622  1.00  0.00           H  
ATOM    631  HB3 PRO    44      93.076  65.742  79.060  1.00  0.00           H  
ATOM    632  CA  PRO    44      92.076  66.101  80.947  1.00  0.00           C  
ATOM    633  HA  PRO    44      92.560  67.077  80.913  1.00  0.00           H  
ATOM    634  C   PRO    44      90.571  66.187  80.623  1.00  0.00           C  
ATOM    635  O   PRO    44      90.207  67.112  79.891  1.00  0.00           O  
ATOM    636  N   ARG    45      89.765  65.335  81.231  1.00  0.00           N  
ATOM    637  H   ARG    45      90.140  64.556  81.754  1.00  0.00           H  
ATOM    638  CA  ARG    45      88.312  65.505  81.092  1.00  0.00           C  
ATOM    639  HA  ARG    45      88.053  65.341  80.046  1.00  0.00           H  
ATOM    640  CB  ARG    45      87.659  64.276  81.782  1.00  0.00           C  
ATOM    641  HB2 ARG    45      88.252  63.381  81.594  1.00  0.00           H  
ATOM    642  HB3 ARG    45      87.557  64.498  82.845  1.00  0.00           H  
ATOM    643  CG  ARG    45      86.284  63.895  81.159  1.00  0.00           C  
ATOM    644  HG2 ARG    45      85.541  64.689  81.233  1.00  0.00           H  
ATOM    645  HG3 ARG    45      86.370  63.622  80.107  1.00  0.00           H  
ATOM    646  CD  ARG    45      85.866  62.665  81.906  1.00  0.00           C  
ATOM    647  HD2 ARG    45      84.988  62.247  81.414  1.00  0.00           H  
ATOM    648  HD3 ARG    45      86.636  61.894  81.870  1.00  0.00           H  
ATOM    649  NE  ARG    45      85.412  62.947  83.279  1.00  0.00           N  
ATOM    650  HE  ARG    45      85.579  63.919  83.496  1.00  0.00           H  
ATOM    651  CZ  ARG    45      84.927  62.201  84.237  1.00  0.00           C  
ATOM    652  NH1 ARG    45      84.530  60.988  84.004  1.00  0.00           N  
ATOM    653 HH11 ARG    45      84.599  60.612  83.069  1.00  0.00           H  
ATOM    654 HH12 ARG    45      83.952  60.586  84.728  1.00  0.00           H  
ATOM    655  NH2 ARG    45      84.930  62.793  85.431  1.00  0.00           N  
ATOM    656 HH21 ARG    45      85.315  63.723  85.356  1.00  0.00           H  
ATOM    657 HH22 ARG    45      84.803  62.263  86.281  1.00  0.00           H  
ATOM    658  C   ARG    45      87.677  66.785  81.521  1.00  0.00           C  
ATOM    659  O   ARG    45      86.560  67.157  81.151  1.00  0.00           O  
ATOM    660  N   ARG    46      88.370  67.473  82.399  1.00  0.00           N  
ATOM    661  H   ARG    46      89.168  66.984  82.779  1.00  0.00           H  
ATOM    662  CA  ARG    46      87.900  68.819  82.929  1.00  0.00           C  
ATOM    663  HA  ARG    46      87.052  68.553  83.561  1.00  0.00           H  
ATOM    664  CB  ARG    46      89.089  69.462  83.696  1.00  0.00           C  
ATOM    665  HB2 ARG    46      89.481  68.797  84.465  1.00  0.00           H  
ATOM    666  HB3 ARG    46      89.759  69.456  82.837  1.00  0.00           H  
ATOM    667  CG  ARG    46      88.942  70.857  84.344  1.00  0.00           C  
ATOM    668  HG2 ARG    46      88.379  71.467  83.638  1.00  0.00           H  
ATOM    669  HG3 ARG    46      88.334  70.875  85.249  1.00  0.00           H  
ATOM    670  CD  ARG    46      90.278  71.529  84.677  1.00  0.00           C  
ATOM    671  HD2 ARG    46      90.999  70.860  85.148  1.00  0.00           H  
ATOM    672  HD3 ARG    46      90.599  71.970  83.734  1.00  0.00           H  
ATOM    673  NE  ARG    46      90.141  72.695  85.620  1.00  0.00           N  
ATOM    674  HE  ARG    46      89.204  72.895  85.939  1.00  0.00           H  
ATOM    675  CZ  ARG    46      91.077  73.402  86.215  1.00  0.00           C  
ATOM    676  NH1 ARG    46      92.377  73.266  86.108  1.00  0.00           N  
ATOM    677 HH11 ARG    46      92.822  72.614  85.478  1.00  0.00           H  
ATOM    678 HH12 ARG    46      92.985  73.840  86.675  1.00  0.00           H  
ATOM    679  NH2 ARG    46      90.781  74.381  87.072  1.00  0.00           N  
ATOM    680 HH21 ARG    46      89.869  74.807  87.149  1.00  0.00           H  
ATOM    681 HH22 ARG    46      91.548  74.945  87.408  1.00  0.00           H  
ATOM    682  C   ARG    46      87.425  69.803  81.767  1.00  0.00           C  
ATOM    683  O   ARG    46      88.093  69.821  80.748  1.00  0.00           O  
ATOM    684  N   ARG    47      86.410  70.598  82.106  1.00  0.00           N  
ATOM    685  H   ARG    47      86.044  70.552  83.046  1.00  0.00           H  
ATOM    686  CA  ARG    47      85.758  71.640  81.158  1.00  0.00           C  
ATOM    687  HA  ARG    47      84.857  71.989  81.663  1.00  0.00           H  
ATOM    688  CB  ARG    47      86.657  72.869  81.079  1.00  0.00           C  
ATOM    689  HB2 ARG    47      86.799  73.251  82.090  1.00  0.00           H  
ATOM    690  HB3 ARG    47      87.613  72.658  80.598  1.00  0.00           H  
ATOM    691  CG  ARG    47      85.947  74.006  80.346  1.00  0.00           C  
ATOM    692  HG2 ARG    47      86.717  74.775  80.415  1.00  0.00           H  
ATOM    693  HG3 ARG    47      85.748  73.615  79.348  1.00  0.00           H  
ATOM    694  CD  ARG    47      84.730  74.503  81.193  1.00  0.00           C  
ATOM    695  HD2 ARG    47      83.876  73.828  81.142  1.00  0.00           H  
ATOM    696  HD3 ARG    47      85.098  74.664  82.207  1.00  0.00           H  
ATOM    697  NE  ARG    47      84.244  75.713  80.575  1.00  0.00           N  
ATOM    698  HE  ARG    47      84.774  76.072  79.793  1.00  0.00           H  
ATOM    699  CZ  ARG    47      83.134  76.310  80.955  1.00  0.00           C  
ATOM    700  NH1 ARG    47      82.297  75.749  81.775  1.00  0.00           N  
ATOM    701 HH11 ARG    47      82.493  74.839  82.167  1.00  0.00           H  
ATOM    702 HH12 ARG    47      81.382  76.167  81.867  1.00  0.00           H  
ATOM    703  NH2 ARG    47      82.765  77.494  80.585  1.00  0.00           N  
ATOM    704 HH21 ARG    47      83.293  77.934  79.844  1.00  0.00           H  
ATOM    705 HH22 ARG    47      82.268  78.011  81.296  1.00  0.00           H  
ATOM    706  C   ARG    47      85.381  70.969  79.816  1.00  0.00           C  
ATOM    707  O   ARG    47      85.904  71.288  78.737  1.00  0.00           O  
ATOM    708  N   ALA    48      84.520  69.891  79.854  1.00  0.00           N  
ATOM    709  H   ALA    48      84.032  69.838  80.736  1.00  0.00           H  
ATOM    710  CA  ALA    48      84.129  68.981  78.746  1.00  0.00           C  
ATOM    711  HA  ALA    48      84.994  68.629  78.184  1.00  0.00           H  
ATOM    712  CB  ALA    48      83.430  67.869  79.450  1.00  0.00           C  
ATOM    713  HB1 ALA    48      84.077  67.500  80.246  1.00  0.00           H  
ATOM    714  HB2 ALA    48      82.521  68.263  79.905  1.00  0.00           H  
ATOM    715  HB3 ALA    48      83.197  67.055  78.764  1.00  0.00           H  
ATOM    716  C   ALA    48      83.175  69.743  77.713  1.00  0.00           C  
ATOM    717  O   ALA    48      82.190  70.341  78.094  1.00  0.00           O  
ATOM    718  N   ARG    49      83.562  69.573  76.456  1.00  0.00           N  
ATOM    719  H   ARG    49      84.468  69.217  76.186  1.00  0.00           H  
ATOM    720  CA  ARG    49      82.905  70.326  75.363  1.00  0.00           C  
ATOM    721  HA  ARG    49      82.640  71.276  75.827  1.00  0.00           H  
ATOM    722  CB  ARG    49      83.944  70.590  74.254  1.00  0.00           C  
ATOM    723  HB2 ARG    49      84.890  70.867  74.719  1.00  0.00           H  
ATOM    724  HB3 ARG    49      84.074  69.641  73.735  1.00  0.00           H  
ATOM    725  CG  ARG    49      83.398  71.733  73.379  1.00  0.00           C  
ATOM    726  HG2 ARG    49      82.557  71.410  72.765  1.00  0.00           H  
ATOM    727  HG3 ARG    49      83.303  72.643  73.971  1.00  0.00           H  
ATOM    728  CD  ARG    49      84.472  71.935  72.230  1.00  0.00           C  
ATOM    729  HD2 ARG    49      85.344  72.388  72.702  1.00  0.00           H  
ATOM    730  HD3 ARG    49      84.617  71.026  71.646  1.00  0.00           H  
ATOM    731  NE  ARG    49      84.049  72.901  71.277  1.00  0.00           N  
ATOM    732  HE  ARG    49      83.080  73.182  71.336  1.00  0.00           H  
ATOM    733  CZ  ARG    49      84.817  73.333  70.324  1.00  0.00           C  
ATOM    734  NH1 ARG    49      86.125  73.025  70.312  1.00  0.00           N  
ATOM    735 HH11 ARG    49      86.511  72.462  71.056  1.00  0.00           H  
ATOM    736 HH12 ARG    49      86.738  73.333  69.571  1.00  0.00           H  
ATOM    737  NH2 ARG    49      84.367  74.226  69.430  1.00  0.00           N  
ATOM    738 HH21 ARG    49      83.410  74.541  69.491  1.00  0.00           H  
ATOM    739 HH22 ARG    49      85.104  74.653  68.887  1.00  0.00           H  
ATOM    740  C   ARG    49      81.598  69.557  74.908  1.00  0.00           C  
ATOM    741  O   ARG    49      80.548  70.245  74.848  1.00  0.00           O  
ATOM    742  N   ARG    50      81.635  68.223  74.770  1.00  0.00           N  
ATOM    743  H   ARG    50      82.466  67.751  75.098  1.00  0.00           H  
ATOM    744  CA  ARG    50      80.455  67.486  74.353  1.00  0.00           C  
ATOM    745  HA  ARG    50      79.890  67.893  73.514  1.00  0.00           H  
ATOM    746  CB  ARG    50      80.867  66.061  73.948  1.00  0.00           C  
ATOM    747  HB2 ARG    50      81.443  65.531  74.707  1.00  0.00           H  
ATOM    748  HB3 ARG    50      80.016  65.392  73.818  1.00  0.00           H  
ATOM    749  CG  ARG    50      81.564  66.190  72.610  1.00  0.00           C  
ATOM    750  HG2 ARG    50      80.973  66.792  71.920  1.00  0.00           H  
ATOM    751  HG3 ARG    50      82.472  66.792  72.656  1.00  0.00           H  
ATOM    752  CD  ARG    50      81.986  64.953  71.938  1.00  0.00           C  
ATOM    753  HD2 ARG    50      81.042  64.428  71.798  1.00  0.00           H  
ATOM    754  HD3 ARG    50      82.333  65.147  70.923  1.00  0.00           H  
ATOM    755  NE  ARG    50      83.023  64.244  72.697  1.00  0.00           N  
ATOM    756  HE  ARG    50      83.311  64.577  73.607  1.00  0.00           H  
ATOM    757  CZ  ARG    50      83.620  63.160  72.241  1.00  0.00           C  
ATOM    758  NH1 ARG    50      83.366  62.539  71.189  1.00  0.00           N  
ATOM    759 HH11 ARG    50      82.520  62.851  70.735  1.00  0.00           H  
ATOM    760 HH12 ARG    50      83.854  61.689  70.947  1.00  0.00           H  
ATOM    761  NH2 ARG    50      84.544  62.561  72.949  1.00  0.00           N  
ATOM    762 HH21 ARG    50      84.677  63.019  73.839  1.00  0.00           H  
ATOM    763 HH22 ARG    50      84.873  61.629  72.738  1.00  0.00           H  
ATOM    764  C   ARG    50      79.450  67.454  75.482  1.00  0.00           C  
ATOM    765  O   ARG    50      78.297  67.630  75.179  1.00  0.00           O  
ATOM    766  N   GLU    51      79.869  67.433  76.763  1.00  0.00           N  
ATOM    767  H   GLU    51      80.852  67.267  76.926  1.00  0.00           H  
ATOM    768  CA  GLU    51      79.045  67.631  77.974  1.00  0.00           C  
ATOM    769  HA  GLU    51      78.242  66.901  77.880  1.00  0.00           H  
ATOM    770  CB  GLU    51      79.839  67.619  79.268  1.00  0.00           C  
ATOM    771  HB2 GLU    51      80.344  66.659  79.378  1.00  0.00           H  
ATOM    772  HB3 GLU    51      80.593  68.406  79.267  1.00  0.00           H  
ATOM    773  CG  GLU    51      79.145  67.790  80.605  1.00  0.00           C  
ATOM    774  HG2 GLU    51      78.957  68.858  80.720  1.00  0.00           H  
ATOM    775  HG3 GLU    51      78.193  67.261  80.638  1.00  0.00           H  
ATOM    776  CD  GLU    51      80.100  67.396  81.733  1.00  0.00           C  
ATOM    777  OE1 GLU    51      80.229  66.209  82.120  1.00  0.00           O  
ATOM    778  OE2 GLU    51      80.709  68.354  82.276  1.00  0.00           O  
ATOM    779  C   GLU    51      78.380  68.961  77.903  1.00  0.00           C  
ATOM    780  O   GLU    51      77.153  69.002  78.181  1.00  0.00           O  
ATOM    781  N   ARG    52      79.037  70.041  77.390  1.00  0.00           N  
ATOM    782  H   ARG    52      80.036  70.026  77.242  1.00  0.00           H  
ATOM    783  CA  ARG    52      78.323  71.379  77.301  1.00  0.00           C  
ATOM    784  HA  ARG    52      77.768  71.595  78.214  1.00  0.00           H  
ATOM    785  CB  ARG    52      79.469  72.492  77.241  1.00  0.00           C  
ATOM    786  HB2 ARG    52      80.232  72.183  76.526  1.00  0.00           H  
ATOM    787  HB3 ARG    52      79.044  73.404  76.822  1.00  0.00           H  
ATOM    788  CG  ARG    52      80.111  72.824  78.613  1.00  0.00           C  
ATOM    789  HG2 ARG    52      79.435  73.373  79.268  1.00  0.00           H  
ATOM    790  HG3 ARG    52      80.497  71.928  79.099  1.00  0.00           H  
ATOM    791  CD  ARG    52      81.337  73.787  78.613  1.00  0.00           C  
ATOM    792  HD2 ARG    52      81.768  73.809  79.614  1.00  0.00           H  
ATOM    793  HD3 ARG    52      82.074  73.238  78.027  1.00  0.00           H  
ATOM    794  NE  ARG    52      80.995  75.168  78.225  1.00  0.00           N  
ATOM    795  HE  ARG    52      80.046  75.486  78.360  1.00  0.00           H  
ATOM    796  CZ  ARG    52      81.723  76.036  77.611  1.00  0.00           C  
ATOM    797  NH1 ARG    52      82.853  75.729  76.992  1.00  0.00           N  
ATOM    798 HH11 ARG    52      83.160  74.768  76.947  1.00  0.00           H  
ATOM    799 HH12 ARG    52      83.415  76.495  76.648  1.00  0.00           H  
ATOM    800  NH2 ARG    52      81.457  77.282  77.499  1.00  0.00           N  
ATOM    801 HH21 ARG    52      80.546  77.637  77.753  1.00  0.00           H  
ATOM    802 HH22 ARG    52      82.287  77.853  77.427  1.00  0.00           H  
ATOM    803  C   ARG    52      77.316  71.430  76.127  1.00  0.00           C  
ATOM    804  O   ARG    52      76.286  72.069  76.357  1.00  0.00           O  
ATOM    805  N   ALA    53      77.487  70.763  74.961  1.00  0.00           N  
ATOM    806  H   ALA    53      78.371  70.297  74.811  1.00  0.00           H  
ATOM    807  CA  ALA    53      76.494  70.568  73.892  1.00  0.00           C  
ATOM    808  HA  ALA    53      76.109  71.551  73.621  1.00  0.00           H  
ATOM    809  CB  ALA    53      77.289  69.917  72.673  1.00  0.00           C  
ATOM    810  HB1 ALA    53      76.753  69.897  71.724  1.00  0.00           H  
ATOM    811  HB2 ALA    53      78.166  70.538  72.488  1.00  0.00           H  
ATOM    812  HB3 ALA    53      77.668  68.938  72.964  1.00  0.00           H  
ATOM    813  C   ALA    53      75.227  69.713  74.316  1.00  0.00           C  
ATOM    814  O   ALA    53      74.149  70.121  73.994  1.00  0.00           O  
ATOM    815  N   GLU    54      75.391  68.621  75.078  1.00  0.00           N  
ATOM    816  H   GLU    54      76.312  68.248  75.263  1.00  0.00           H  
ATOM    817  CA  GLU    54      74.236  67.794  75.558  1.00  0.00           C  
ATOM    818  HA  GLU    54      73.778  67.331  74.684  1.00  0.00           H  
ATOM    819  CB  GLU    54      74.664  66.614  76.583  1.00  0.00           C  
ATOM    820  HB2 GLU    54      75.257  67.012  77.406  1.00  0.00           H  
ATOM    821  HB3 GLU    54      73.705  66.214  76.914  1.00  0.00           H  
ATOM    822  CG  GLU    54      75.424  65.545  75.841  1.00  0.00           C  
ATOM    823  HG2 GLU    54      74.825  65.094  75.050  1.00  0.00           H  
ATOM    824  HG3 GLU    54      76.277  66.031  75.366  1.00  0.00           H  
ATOM    825  CD  GLU    54      75.889  64.355  76.747  1.00  0.00           C  
ATOM    826  OE1 GLU    54      76.375  64.509  77.900  1.00  0.00           O  
ATOM    827  OE2 GLU    54      75.814  63.209  76.268  1.00  0.00           O  
ATOM    828  C   GLU    54      73.211  68.701  76.227  1.00  0.00           C  
ATOM    829  O   GLU    54      72.050  68.332  76.118  1.00  0.00           O  
ATOM    830  N   ARG    55      73.574  69.814  76.873  1.00  0.00           N  
ATOM    831  H   ARG    55      74.525  69.965  77.176  1.00  0.00           H  
ATOM    832  CA  ARG    55      72.633  70.819  77.426  1.00  0.00           C  
ATOM    833  HA  ARG    55      71.992  70.226  78.078  1.00  0.00           H  
ATOM    834  CB  ARG    55      73.479  71.780  78.256  1.00  0.00           C  
ATOM    835  HB2 ARG    55      74.557  71.673  78.136  1.00  0.00           H  
ATOM    836  HB3 ARG    55      73.199  72.778  77.917  1.00  0.00           H  
ATOM    837  CG  ARG    55      73.087  71.593  79.750  1.00  0.00           C  
ATOM    838  HG2 ARG    55      72.000  71.566  79.823  1.00  0.00           H  
ATOM    839  HG3 ARG    55      73.530  70.653  80.080  1.00  0.00           H  
ATOM    840  CD  ARG    55      73.580  72.758  80.538  1.00  0.00           C  
ATOM    841  HD2 ARG    55      73.356  72.747  81.604  1.00  0.00           H  
ATOM    842  HD3 ARG    55      74.644  72.997  80.543  1.00  0.00           H  
ATOM    843  NE  ARG    55      72.916  73.976  80.009  1.00  0.00           N  
ATOM    844  HE  ARG    55      72.228  73.903  79.273  1.00  0.00           H  
ATOM    845  CZ  ARG    55      72.905  75.209  80.550  1.00  0.00           C  
ATOM    846  NH1 ARG    55      73.659  75.702  81.522  1.00  0.00           N  
ATOM    847 HH11 ARG    55      74.295  75.028  81.924  1.00  0.00           H  
ATOM    848 HH12 ARG    55      73.489  76.561  82.026  1.00  0.00           H  
ATOM    849  NH2 ARG    55      72.143  76.126  79.993  1.00  0.00           N  
ATOM    850 HH21 ARG    55      71.470  75.843  79.295  1.00  0.00           H  
ATOM    851 HH22 ARG    55      72.065  77.033  80.430  1.00  0.00           H  
ATOM    852  C   ARG    55      71.748  71.459  76.378  1.00  0.00           C  
ATOM    853  O   ARG    55      70.545  71.409  76.377  1.00  0.00           O  
ATOM    854  N   ARG    56      72.329  72.002  75.308  1.00  0.00           N  
ATOM    855  H   ARG    56      73.338  71.952  75.334  1.00  0.00           H  
ATOM    856  CA  ARG    56      71.717  72.822  74.241  1.00  0.00           C  
ATOM    857  HA  ARG    56      71.184  73.706  74.593  1.00  0.00           H  
ATOM    858  CB  ARG    56      72.866  73.346  73.320  1.00  0.00           C  
ATOM    859  HB2 ARG    56      73.337  72.481  72.854  1.00  0.00           H  
ATOM    860  HB3 ARG    56      72.474  73.958  72.507  1.00  0.00           H  
ATOM    861  CG  ARG    56      73.860  74.223  74.146  1.00  0.00           C  
ATOM    862  HG2 ARG    56      74.239  73.624  74.974  1.00  0.00           H  
ATOM    863  HG3 ARG    56      74.773  74.356  73.566  1.00  0.00           H  
ATOM    864  CD  ARG    56      73.288  75.538  74.633  1.00  0.00           C  
ATOM    865  HD2 ARG    56      73.094  76.163  73.761  1.00  0.00           H  
ATOM    866  HD3 ARG    56      72.309  75.448  75.103  1.00  0.00           H  
ATOM    867  NE  ARG    56      74.169  76.191  75.578  1.00  0.00           N  
ATOM    868  HE  ARG    56      75.174  76.197  75.471  1.00  0.00           H  
ATOM    869  CZ  ARG    56      73.833  76.868  76.621  1.00  0.00           C  
ATOM    870  NH1 ARG    56      72.568  77.301  76.881  1.00  0.00           N  
ATOM    871 HH11 ARG    56      71.877  77.132  76.164  1.00  0.00           H  
ATOM    872 HH12 ARG    56      72.345  77.828  77.713  1.00  0.00           H  
ATOM    873  NH2 ARG    56      74.683  77.403  77.405  1.00  0.00           N  
ATOM    874 HH21 ARG    56      75.618  77.047  77.269  1.00  0.00           H  
ATOM    875 HH22 ARG    56      74.418  78.008  78.169  1.00  0.00           H  
ATOM    876  C   ARG    56      70.746  72.098  73.290  1.00  0.00           C  
ATOM    877  O   ARG    56      69.738  72.666  72.879  1.00  0.00           O  
ATOM    878  N   ALA    57      70.969  70.854  73.151  1.00  0.00           N  
ATOM    879  H   ALA    57      71.890  70.567  73.451  1.00  0.00           H  
ATOM    880  CA  ALA    57      70.163  69.937  72.337  1.00  0.00           C  
ATOM    881  HA  ALA    57      69.882  70.402  71.392  1.00  0.00           H  
ATOM    882  CB  ALA    57      71.040  68.735  72.036  1.00  0.00           C  
ATOM    883  HB1 ALA    57      71.408  68.142  72.874  1.00  0.00           H  
ATOM    884  HB2 ALA    57      70.473  68.009  71.453  1.00  0.00           H  
ATOM    885  HB3 ALA    57      71.867  69.061  71.404  1.00  0.00           H  
ATOM    886  C   ALA    57      68.919  69.457  73.161  1.00  0.00           C  
ATOM    887  O   ALA    57      67.816  69.347  72.666  1.00  0.00           O  
ATOM    888  N   ALA    58      69.125  69.172  74.443  1.00  0.00           N  
ATOM    889  H   ALA    58      70.089  69.121  74.740  1.00  0.00           H  
ATOM    890  CA  ALA    58      68.000  68.806  75.341  1.00  0.00           C  
ATOM    891  HA  ALA    58      67.393  67.998  74.933  1.00  0.00           H  
ATOM    892  CB  ALA    58      68.668  68.182  76.661  1.00  0.00           C  
ATOM    893  HB1 ALA    58      67.895  67.693  77.255  1.00  0.00           H  
ATOM    894  HB2 ALA    58      69.454  67.501  76.336  1.00  0.00           H  
ATOM    895  HB3 ALA    58      69.220  68.953  77.196  1.00  0.00           H  
ATOM    896  C   ALA    58      67.144  70.039  75.686  1.00  0.00           C  
ATOM    897  O   ALA    58      65.948  69.847  75.829  1.00  0.00           O  
ATOM    898  N   GLN    59      67.701  71.245  75.766  1.00  0.00           N  
ATOM    899  H   GLN    59      68.698  71.249  75.929  1.00  0.00           H  
ATOM    900  CA  GLN    59      67.080  72.588  75.788  1.00  0.00           C  
ATOM    901  HA  GLN    59      66.417  72.736  76.640  1.00  0.00           H  
ATOM    902  CB  GLN    59      68.225  73.656  75.777  1.00  0.00           C  
ATOM    903  HB2 GLN    59      69.055  73.364  76.420  1.00  0.00           H  
ATOM    904  HB3 GLN    59      68.684  73.688  74.789  1.00  0.00           H  
ATOM    905  CG  GLN    59      67.686  75.033  76.230  1.00  0.00           C  
ATOM    906  HG2 GLN    59      66.793  75.299  75.664  1.00  0.00           H  
ATOM    907  HG3 GLN    59      67.310  74.940  77.249  1.00  0.00           H  
ATOM    908  CD  GLN    59      68.781  76.064  76.094  1.00  0.00           C  
ATOM    909  OE1 GLN    59      69.962  75.903  75.979  1.00  0.00           O  
ATOM    910  NE2 GLN    59      68.440  77.330  76.272  1.00  0.00           N  
ATOM    911 HE21 GLN    59      69.210  77.982  76.218  1.00  0.00           H  
ATOM    912 HE22 GLN    59      67.572  77.605  76.710  1.00  0.00           H  
ATOM    913  C   GLN    59      66.103  72.832  74.599  1.00  0.00           C  
ATOM    914  O   GLN    59      64.969  73.285  74.803  1.00  0.00           O  
ATOM    915  N   ALA    60      66.554  72.394  73.439  1.00  0.00           N  
ATOM    916  H   ALA    60      67.470  71.970  73.382  1.00  0.00           H  
ATOM    917  CA  ALA    60      65.820  72.607  72.150  1.00  0.00           C  
ATOM    918  HA  ALA    60      65.282  73.554  72.176  1.00  0.00           H  
ATOM    919  CB  ALA    60      66.793  72.558  70.965  1.00  0.00           C  
ATOM    920  HB1 ALA    60      67.480  73.402  71.025  1.00  0.00           H  
ATOM    921  HB2 ALA    60      67.302  71.601  70.845  1.00  0.00           H  
ATOM    922  HB3 ALA    60      66.196  72.762  70.076  1.00  0.00           H  
ATOM    923  C   ALA    60      64.761  71.499  71.952  1.00  0.00           C  
ATOM    924  O   ALA    60      63.716  71.833  71.410  1.00  0.00           O  
ATOM    925  N   ARG    61      65.063  70.202  72.220  1.00  0.00           N  
ATOM    926  H   ARG    61      66.000  70.081  72.578  1.00  0.00           H  
ATOM    927  CA  ARG    61      64.133  69.064  72.052  1.00  0.00           C  
ATOM    928  HA  ARG    61      63.776  69.020  71.023  1.00  0.00           H  
ATOM    929  CB  ARG    61      64.831  67.736  72.171  1.00  0.00           C  
ATOM    930  HB2 ARG    61      65.625  67.721  71.424  1.00  0.00           H  
ATOM    931  HB3 ARG    61      65.435  67.838  73.073  1.00  0.00           H  
ATOM    932  CG  ARG    61      63.920  66.420  72.145  1.00  0.00           C  
ATOM    933  HG2 ARG    61      63.244  66.487  72.998  1.00  0.00           H  
ATOM    934  HG3 ARG    61      63.202  66.462  71.327  1.00  0.00           H  
ATOM    935  CD  ARG    61      64.723  65.156  72.219  1.00  0.00           C  
ATOM    936  HD2 ARG    61      64.138  64.255  72.034  1.00  0.00           H  
ATOM    937  HD3 ARG    61      65.462  65.306  71.433  1.00  0.00           H  
ATOM    938  NE  ARG    61      65.337  65.076  73.494  1.00  0.00           N  
ATOM    939  HE  ARG    61      64.885  65.589  74.236  1.00  0.00           H  
ATOM    940  CZ  ARG    61      66.252  64.171  73.848  1.00  0.00           C  
ATOM    941  NH1 ARG    61      66.777  63.298  73.052  1.00  0.00           N  
ATOM    942 HH11 ARG    61      66.381  63.112  72.142  1.00  0.00           H  
ATOM    943 HH12 ARG    61      67.556  62.684  73.242  1.00  0.00           H  
ATOM    944  NH2 ARG    61      66.691  64.236  75.089  1.00  0.00           N  
ATOM    945 HH21 ARG    61      66.329  64.929  75.727  1.00  0.00           H  
ATOM    946 HH22 ARG    61      67.279  63.504  75.462  1.00  0.00           H  
ATOM    947  C   ARG    61      63.029  69.216  73.127  1.00  0.00           C  
ATOM    948  O   ARG    61      61.871  68.841  72.877  1.00  0.00           O  
ATOM    949  N   ALA    62      63.400  69.744  74.272  1.00  0.00           N  
ATOM    950  H   ALA    62      64.326  69.519  74.606  1.00  0.00           H  
ATOM    951  CA  ALA    62      62.439  70.147  75.313  1.00  0.00           C  
ATOM    952  HA  ALA    62      61.787  69.283  75.442  1.00  0.00           H  
ATOM    953  CB  ALA    62      63.257  70.412  76.552  1.00  0.00           C  
ATOM    954  HB1 ALA    62      63.820  69.511  76.795  1.00  0.00           H  
ATOM    955  HB2 ALA    62      63.978  71.204  76.350  1.00  0.00           H  
ATOM    956  HB3 ALA    62      62.565  70.504  77.389  1.00  0.00           H  
ATOM    957  C   ALA    62      61.630  71.327  74.935  1.00  0.00           C  
ATOM    958  O   ALA    62      60.420  71.289  75.154  1.00  0.00           O  
ATOM    959  N   THR    63      62.174  72.381  74.270  1.00  0.00           N  
ATOM    960  H   THR    63      63.146  72.395  73.994  1.00  0.00           H  
ATOM    961  CA  THR    63      61.360  73.447  73.644  1.00  0.00           C  
ATOM    962  HA  THR    63      60.788  73.833  74.488  1.00  0.00           H  
ATOM    963  CB  THR    63      62.298  74.675  73.253  1.00  0.00           C  
ATOM    964  HB  THR    63      62.923  74.419  72.397  1.00  0.00           H  
ATOM    965  CG2 THR    63      61.508  75.889  72.832  1.00  0.00           C  
ATOM    966 HG21 THR    63      60.920  75.572  71.971  1.00  0.00           H  
ATOM    967 HG22 THR    63      60.795  76.132  73.619  1.00  0.00           H  
ATOM    968 HG23 THR    63      62.133  76.703  72.464  1.00  0.00           H  
ATOM    969  OG1 THR    63      63.102  75.097  74.357  1.00  0.00           O  
ATOM    970  HG1 THR    63      63.692  74.348  74.468  1.00  0.00           H  
ATOM    971  C   THR    63      60.396  73.013  72.558  1.00  0.00           C  
ATOM    972  O   THR    63      59.312  73.539  72.427  1.00  0.00           O  
ATOM    973  N   ALA    64      60.706  72.035  71.677  1.00  0.00           N  
ATOM    974  H   ALA    64      61.636  71.641  71.669  1.00  0.00           H  
ATOM    975  CA  ALA    64      59.795  71.608  70.634  1.00  0.00           C  
ATOM    976  HA  ALA    64      59.278  72.390  70.079  1.00  0.00           H  
ATOM    977  CB  ALA    64      60.652  70.688  69.634  1.00  0.00           C  
ATOM    978  HB1 ALA    64      59.983  70.047  69.061  1.00  0.00           H  
ATOM    979  HB2 ALA    64      61.335  71.359  69.113  1.00  0.00           H  
ATOM    980  HB3 ALA    64      61.350  70.077  70.207  1.00  0.00           H  
ATOM    981  C   ALA    64      58.675  70.752  71.295  1.00  0.00           C  
ATOM    982  O   ALA    64      57.485  70.813  70.981  1.00  0.00           O  
ATOM    983  N   ILE    65      59.018  70.112  72.488  1.00  0.00           N  
ATOM    984  H   ILE    65      59.944  69.794  72.736  1.00  0.00           H  
ATOM    985  CA  ILE    65      57.875  69.345  73.200  1.00  0.00           C  
ATOM    986  HA  ILE    65      57.166  68.844  72.541  1.00  0.00           H  
ATOM    987  CB  ILE    65      58.539  68.281  74.126  1.00  0.00           C  
ATOM    988  HB  ILE    65      59.295  68.783  74.731  1.00  0.00           H  
ATOM    989  CG2 ILE    65      57.556  67.564  75.047  1.00  0.00           C  
ATOM    990 HG21 ILE    65      57.016  68.276  75.671  1.00  0.00           H  
ATOM    991 HG22 ILE    65      56.786  66.932  74.605  1.00  0.00           H  
ATOM    992 HG23 ILE    65      58.201  66.941  75.666  1.00  0.00           H  
ATOM    993  CG1 ILE    65      59.289  67.118  73.315  1.00  0.00           C  
ATOM    994 HG12 ILE    65      58.525  66.460  72.900  1.00  0.00           H  
ATOM    995 HG13 ILE    65      59.795  67.574  72.464  1.00  0.00           H  
ATOM    996  CD1 ILE    65      60.217  66.315  74.175  1.00  0.00           C  
ATOM    997 HD11 ILE    65      60.842  65.673  73.554  1.00  0.00           H  
ATOM    998 HD12 ILE    65      60.731  67.032  74.815  1.00  0.00           H  
ATOM    999 HD13 ILE    65      59.700  65.602  74.818  1.00  0.00           H  
ATOM   1000  C   ILE    65      56.925  70.296  74.034  1.00  0.00           C  
ATOM   1001  O   ILE    65      55.705  70.123  74.065  1.00  0.00           O  
ATOM   1002  N   GLU    66      57.553  71.387  74.504  1.00  0.00           N  
ATOM   1003  H   GLU    66      58.551  71.543  74.490  1.00  0.00           H  
ATOM   1004  CA  GLU    66      56.837  72.449  75.320  1.00  0.00           C  
ATOM   1005  HA  GLU    66      56.218  71.872  76.007  1.00  0.00           H  
ATOM   1006  CB  GLU    66      57.862  73.411  75.992  1.00  0.00           C  
ATOM   1007  HB2 GLU    66      58.323  72.827  76.788  1.00  0.00           H  
ATOM   1008  HB3 GLU    66      58.550  73.639  75.177  1.00  0.00           H  
ATOM   1009  CG  GLU    66      57.276  74.715  76.577  1.00  0.00           C  
ATOM   1010  HG2 GLU    66      58.036  75.354  77.027  1.00  0.00           H  
ATOM   1011  HG3 GLU    66      56.857  75.299  75.757  1.00  0.00           H  
ATOM   1012  CD  GLU    66      56.177  74.413  77.595  1.00  0.00           C  
ATOM   1013  OE1 GLU    66      56.069  73.334  78.234  1.00  0.00           O  
ATOM   1014  OE2 GLU    66      55.603  75.456  77.960  1.00  0.00           O  
ATOM   1015  C   GLU    66      55.794  73.185  74.437  1.00  0.00           C  
ATOM   1016  O   GLU    66      54.726  73.469  74.962  1.00  0.00           O  
ATOM   1017  N   GLN    67      56.101  73.483  73.168  1.00  0.00           N  
ATOM   1018  H   GLN    67      57.093  73.408  72.999  1.00  0.00           H  
ATOM   1019  CA  GLN    67      55.252  74.246  72.319  1.00  0.00           C  
ATOM   1020  HA  GLN    67      54.737  75.065  72.820  1.00  0.00           H  
ATOM   1021  CB  GLN    67      56.086  74.661  71.082  1.00  0.00           C  
ATOM   1022  HB2 GLN    67      56.764  73.888  70.722  1.00  0.00           H  
ATOM   1023  HB3 GLN    67      55.516  74.854  70.173  1.00  0.00           H  
ATOM   1024  CG  GLN    67      56.926  75.910  71.483  1.00  0.00           C  
ATOM   1025  HG2 GLN    67      57.539  75.549  72.310  1.00  0.00           H  
ATOM   1026  HG3 GLN    67      57.608  76.156  70.669  1.00  0.00           H  
ATOM   1027  CD  GLN    67      56.106  77.131  71.751  1.00  0.00           C  
ATOM   1028  OE1 GLN    67      54.957  77.241  71.451  1.00  0.00           O  
ATOM   1029  NE2 GLN    67      56.693  78.142  72.378  1.00  0.00           N  
ATOM   1030 HE21 GLN    67      56.203  79.000  72.588  1.00  0.00           H  
ATOM   1031 HE22 GLN    67      57.616  77.957  72.742  1.00  0.00           H  
ATOM   1032  C   GLN    67      54.144  73.369  71.709  1.00  0.00           C  
ATOM   1033  O   GLN    67      53.061  73.920  71.552  1.00  0.00           O  
ATOM   1034  N   ALA    68      54.358  72.075  71.573  1.00  0.00           N  
ATOM   1035  H   ALA    68      55.238  71.723  71.922  1.00  0.00           H  
ATOM   1036  CA  ALA    68      53.275  71.152  71.547  1.00  0.00           C  
ATOM   1037  HA  ALA    68      52.740  71.308  70.611  1.00  0.00           H  
ATOM   1038  CB  ALA    68      53.829  69.697  71.360  1.00  0.00           C  
ATOM   1039  HB1 ALA    68      54.500  69.597  70.507  1.00  0.00           H  
ATOM   1040  HB2 ALA    68      54.298  69.359  72.284  1.00  0.00           H  
ATOM   1041  HB3 ALA    68      53.024  68.968  71.275  1.00  0.00           H  
ATOM   1042  C   ALA    68      52.275  71.170  72.714  1.00  0.00           C  
ATOM   1043  O   ALA    68      51.087  71.366  72.436  1.00  0.00           O  
ATOM   1044  N   ARG    69      52.823  71.107  73.945  1.00  0.00           N  
ATOM   1045  H   ARG    69      53.816  70.937  74.018  1.00  0.00           H  
ATOM   1046  CA  ARG    69      52.046  71.064  75.227  1.00  0.00           C  
ATOM   1047  HA  ARG    69      51.187  70.397  75.164  1.00  0.00           H  
ATOM   1048  CB  ARG    69      52.914  70.513  76.332  1.00  0.00           C  
ATOM   1049  HB2 ARG    69      53.761  71.193  76.426  1.00  0.00           H  
ATOM   1050  HB3 ARG    69      52.354  70.540  77.266  1.00  0.00           H  
ATOM   1051  CG  ARG    69      53.220  68.996  76.258  1.00  0.00           C  
ATOM   1052  HG2 ARG    69      52.296  68.417  76.239  1.00  0.00           H  
ATOM   1053  HG3 ARG    69      53.712  68.937  75.287  1.00  0.00           H  
ATOM   1054  CD  ARG    69      54.146  68.565  77.383  1.00  0.00           C  
ATOM   1055  HD2 ARG    69      54.657  67.635  77.134  1.00  0.00           H  
ATOM   1056  HD3 ARG    69      54.870  69.327  77.671  1.00  0.00           H  
ATOM   1057  NE  ARG    69      53.438  68.260  78.628  1.00  0.00           N  
ATOM   1058  HE  ARG    69      52.532  68.698  78.717  1.00  0.00           H  
ATOM   1059  CZ  ARG    69      53.655  67.217  79.481  1.00  0.00           C  
ATOM   1060  NH1 ARG    69      54.585  66.290  79.322  1.00  0.00           N  
ATOM   1061 HH11 ARG    69      55.184  66.423  78.520  1.00  0.00           H  
ATOM   1062 HH12 ARG    69      54.725  65.600  80.046  1.00  0.00           H  
ATOM   1063  NH2 ARG    69      52.983  67.161  80.583  1.00  0.00           N  
ATOM   1064 HH21 ARG    69      52.197  67.794  80.623  1.00  0.00           H  
ATOM   1065 HH22 ARG    69      53.022  66.335  81.163  1.00  0.00           H  
ATOM   1066  C   ARG    69      51.431  72.400  75.731  1.00  0.00           C  
ATOM   1067  O   ARG    69      50.379  72.395  76.320  1.00  0.00           O  
ATOM   1068  N   ARG    70      51.916  73.575  75.212  1.00  0.00           N  
ATOM   1069  H   ARG    70      52.847  73.480  74.830  1.00  0.00           H  
ATOM   1070  CA  ARG    70      51.241  74.903  75.198  1.00  0.00           C  
ATOM   1071  HA  ARG    70      50.882  75.294  76.150  1.00  0.00           H  
ATOM   1072  CB  ARG    70      52.203  75.938  74.655  1.00  0.00           C  
ATOM   1073  HB2 ARG    70      52.759  75.522  73.814  1.00  0.00           H  
ATOM   1074  HB3 ARG    70      51.560  76.751  74.317  1.00  0.00           H  
ATOM   1075  CG  ARG    70      53.172  76.443  75.843  1.00  0.00           C  
ATOM   1076  HG2 ARG    70      52.641  76.984  76.626  1.00  0.00           H  
ATOM   1077  HG3 ARG    70      53.529  75.514  76.289  1.00  0.00           H  
ATOM   1078  CD  ARG    70      54.171  77.261  75.258  1.00  0.00           C  
ATOM   1079  HD2 ARG    70      54.674  76.706  74.466  1.00  0.00           H  
ATOM   1080  HD3 ARG    70      53.725  78.140  74.793  1.00  0.00           H  
ATOM   1081  NE  ARG    70      55.298  77.544  76.238  1.00  0.00           N  
ATOM   1082  HE  ARG    70      55.748  76.690  76.535  1.00  0.00           H  
ATOM   1083  CZ  ARG    70      55.870  78.670  76.516  1.00  0.00           C  
ATOM   1084  NH1 ARG    70      55.243  79.816  76.299  1.00  0.00           N  
ATOM   1085 HH11 ARG    70      54.266  79.831  76.042  1.00  0.00           H  
ATOM   1086 HH12 ARG    70      55.702  80.666  76.594  1.00  0.00           H  
ATOM   1087  NH2 ARG    70      57.043  78.747  77.201  1.00  0.00           N  
ATOM   1088 HH21 ARG    70      57.673  77.958  77.180  1.00  0.00           H  
ATOM   1089 HH22 ARG    70      57.466  79.645  77.390  1.00  0.00           H  
ATOM   1090  C   ARG    70      50.004  74.751  74.251  1.00  0.00           C  
ATOM   1091  O   ARG    70      48.912  75.103  74.646  1.00  0.00           O  
ATOM   1092  N   ALA    71      50.142  74.302  73.020  1.00  0.00           N  
ATOM   1093  H   ALA    71      51.066  74.002  72.744  1.00  0.00           H  
ATOM   1094  CA  ALA    71      49.053  74.309  71.955  1.00  0.00           C  
ATOM   1095  HA  ALA    71      48.694  75.337  71.904  1.00  0.00           H  
ATOM   1096  CB  ALA    71      49.600  73.941  70.547  1.00  0.00           C  
ATOM   1097  HB1 ALA    71      50.598  74.374  70.485  1.00  0.00           H  
ATOM   1098  HB2 ALA    71      49.752  72.865  70.454  1.00  0.00           H  
ATOM   1099  HB3 ALA    71      48.887  74.273  69.791  1.00  0.00           H  
ATOM   1100  C   ALA    71      47.914  73.421  72.305  1.00  0.00           C  
ATOM   1101  O   ALA    71      46.866  73.600  71.727  1.00  0.00           O  
ATOM   1102  N   ALA    72      48.185  72.434  73.171  1.00  0.00           N  
ATOM   1103  H   ALA    72      49.142  72.129  73.276  1.00  0.00           H  
ATOM   1104  CA  ALA    72      47.262  71.470  73.738  1.00  0.00           C  
ATOM   1105  HA  ALA    72      46.504  71.214  72.997  1.00  0.00           H  
ATOM   1106  CB  ALA    72      48.102  70.260  74.060  1.00  0.00           C  
ATOM   1107  HB1 ALA    72      48.660  69.872  73.207  1.00  0.00           H  
ATOM   1108  HB2 ALA    72      48.728  70.407  74.939  1.00  0.00           H  
ATOM   1109  HB3 ALA    72      47.460  69.458  74.425  1.00  0.00           H  
ATOM   1110  C   ALA    72      46.369  71.993  74.929  1.00  0.00           C  
ATOM   1111  O   ALA    72      45.208  71.587  75.016  1.00  0.00           O  
ATOM   1112  N   LYS    73      46.755  73.025  75.609  1.00  0.00           N  
ATOM   1113  H   LYS    73      47.651  73.452  75.422  1.00  0.00           H  
ATOM   1114  CA  LYS    73      45.940  73.617  76.648  1.00  0.00           C  
ATOM   1115  HA  LYS    73      45.725  72.927  77.465  1.00  0.00           H  
ATOM   1116  CB  LYS    73      46.723  74.805  77.387  1.00  0.00           C  
ATOM   1117  HB2 LYS    73      47.017  75.612  76.716  1.00  0.00           H  
ATOM   1118  HB3 LYS    73      46.057  75.103  78.198  1.00  0.00           H  
ATOM   1119  CG  LYS    73      47.969  74.182  78.066  1.00  0.00           C  
ATOM   1120  HG2 LYS    73      47.650  73.531  78.879  1.00  0.00           H  
ATOM   1121  HG3 LYS    73      48.598  73.620  77.375  1.00  0.00           H  
ATOM   1122  CD  LYS    73      48.865  75.250  78.658  1.00  0.00           C  
ATOM   1123  HD2 LYS    73      49.451  75.671  77.840  1.00  0.00           H  
ATOM   1124  HD3 LYS    73      48.148  75.942  79.099  1.00  0.00           H  
ATOM   1125  CE  LYS    73      49.831  74.697  79.755  1.00  0.00           C  
ATOM   1126  HE2 LYS    73      49.386  73.992  80.457  1.00  0.00           H  
ATOM   1127  HE3 LYS    73      50.709  74.135  79.435  1.00  0.00           H  
ATOM   1128  NZ  LYS    73      50.406  75.765  80.496  1.00  0.00           N  
ATOM   1129  HZ1 LYS    73      50.884  76.451  79.929  1.00  0.00           H  
ATOM   1130  HZ2 LYS    73      49.695  76.352  80.909  1.00  0.00           H  
ATOM   1131  HZ3 LYS    73      51.035  75.500  81.240  1.00  0.00           H  
ATOM   1132  C   LYS    73      44.613  74.268  76.196  1.00  0.00           C  
ATOM   1133  O   LYS    73      44.665  74.904  75.150  1.00  0.00           O  
ATOM   1134  N   ARG    74      43.435  74.045  76.741  1.00  0.00           N  
ATOM   1135  H   ARG    74      43.365  73.517  77.599  1.00  0.00           H  
ATOM   1136  CA  ARG    74      42.152  74.629  76.298  1.00  0.00           C  
ATOM   1137  HA  ARG    74      42.297  75.231  75.401  1.00  0.00           H  
ATOM   1138  CB  ARG    74      41.129  73.563  75.969  1.00  0.00           C  
ATOM   1139  HB2 ARG    74      40.954  72.924  76.835  1.00  0.00           H  
ATOM   1140  HB3 ARG    74      40.234  74.137  75.732  1.00  0.00           H  
ATOM   1141  CG  ARG    74      41.521  72.556  74.825  1.00  0.00           C  
ATOM   1142  HG2 ARG    74      42.562  72.241  74.894  1.00  0.00           H  
ATOM   1143  HG3 ARG    74      40.828  71.737  75.016  1.00  0.00           H  
ATOM   1144  CD  ARG    74      41.300  73.068  73.440  1.00  0.00           C  
ATOM   1145  HD2 ARG    74      41.442  72.307  72.672  1.00  0.00           H  
ATOM   1146  HD3 ARG    74      40.272  73.426  73.493  1.00  0.00           H  
ATOM   1147  NE  ARG    74      42.110  74.230  73.065  1.00  0.00           N  
ATOM   1148  HE  ARG    74      41.855  75.181  73.290  1.00  0.00           H  
ATOM   1149  CZ  ARG    74      43.365  74.174  72.489  1.00  0.00           C  
ATOM   1150  NH1 ARG    74      44.075  73.103  72.219  1.00  0.00           N  
ATOM   1151 HH11 ARG    74      43.594  72.239  72.425  1.00  0.00           H  
ATOM   1152 HH12 ARG    74      45.041  73.133  71.928  1.00  0.00           H  
ATOM   1153  NH2 ARG    74      43.972  75.267  72.311  1.00  0.00           N  
ATOM   1154 HH21 ARG    74      43.559  76.090  72.726  1.00  0.00           H  
ATOM   1155 HH22 ARG    74      44.951  75.253  72.059  1.00  0.00           H  
ATOM   1156  C   ARG    74      41.543  75.652  77.265  1.00  0.00           C  
ATOM   1157  O   ARG    74      41.695  75.570  78.515  1.00  0.00           O  
ATOM   1158  N   ARG    75      41.057  76.786  76.747  1.00  0.00           N  
ATOM   1159  H   ARG    75      41.221  76.939  75.762  1.00  0.00           H  
ATOM   1160  CA  ARG    75      40.404  77.944  77.397  1.00  0.00           C  
ATOM   1161  HA  ARG    75      40.990  78.110  78.301  1.00  0.00           H  
ATOM   1162  CB  ARG    75      40.602  79.174  76.502  1.00  0.00           C  
ATOM   1163  HB2 ARG    75      41.629  79.141  76.137  1.00  0.00           H  
ATOM   1164  HB3 ARG    75      40.022  78.987  75.599  1.00  0.00           H  
ATOM   1165  CG  ARG    75      40.224  80.491  77.156  1.00  0.00           C  
ATOM   1166  HG2 ARG    75      39.153  80.567  76.964  1.00  0.00           H  
ATOM   1167  HG3 ARG    75      40.490  80.591  78.209  1.00  0.00           H  
ATOM   1168  CD  ARG    75      40.890  81.570  76.225  1.00  0.00           C  
ATOM   1169  HD2 ARG    75      41.962  81.613  76.421  1.00  0.00           H  
ATOM   1170  HD3 ARG    75      40.683  81.376  75.173  1.00  0.00           H  
ATOM   1171  NE  ARG    75      40.222  82.886  76.480  1.00  0.00           N  
ATOM   1172  HE  ARG    75      39.278  82.964  76.828  1.00  0.00           H  
ATOM   1173  CZ  ARG    75      40.646  84.013  75.952  1.00  0.00           C  
ATOM   1174  NH1 ARG    75      41.871  84.149  75.558  1.00  0.00           N  
ATOM   1175 HH11 ARG    75      42.451  83.322  75.561  1.00  0.00           H  
ATOM   1176 HH12 ARG    75      42.264  85.040  75.290  1.00  0.00           H  
ATOM   1177  NH2 ARG    75      39.880  85.114  75.834  1.00  0.00           N  
ATOM   1178 HH21 ARG    75      38.910  85.145  76.115  1.00  0.00           H  
ATOM   1179 HH22 ARG    75      40.366  85.881  75.391  1.00  0.00           H  
ATOM   1180  C   ARG    75      38.956  77.532  77.866  1.00  0.00           C  
ATOM   1181  O   ARG    75      37.953  77.950  77.290  1.00  0.00           O  
ATOM   1182  N   ALA    76      38.947  76.694  78.834  1.00  0.00           N  
ATOM   1183  H   ALA    76      39.842  76.331  79.128  1.00  0.00           H  
ATOM   1184  CA  ALA    76      37.702  76.016  79.306  1.00  0.00           C  
ATOM   1185  HA  ALA    76      37.351  75.506  78.408  1.00  0.00           H  
ATOM   1186  CB  ALA    76      38.148  74.972  80.303  1.00  0.00           C  
ATOM   1187  HB1 ALA    76      38.903  74.272  79.946  1.00  0.00           H  
ATOM   1188  HB2 ALA    76      38.361  75.302  81.320  1.00  0.00           H  
ATOM   1189  HB3 ALA    76      37.279  74.322  80.406  1.00  0.00           H  
ATOM   1190  C   ALA    76      36.703  76.993  79.976  1.00  0.00           C  
ATOM   1191  O   ALA    76      37.123  78.057  80.541  1.00  0.00           O  
ATOM   1192  N   ARG    77      35.414  76.714  79.939  1.00  0.00           N  
ATOM   1193  H   ARG    77      35.128  75.895  79.421  1.00  0.00           H  
ATOM   1194  CA  ARG    77      34.343  77.573  80.514  1.00  0.00           C  
ATOM   1195  HA  ARG    77      34.449  78.606  80.183  1.00  0.00           H  
ATOM   1196  CB  ARG    77      32.908  76.940  80.324  1.00  0.00           C  
ATOM   1197  HB2 ARG    77      32.254  77.602  80.891  1.00  0.00           H  
ATOM   1198  HB3 ARG    77      32.542  77.128  79.314  1.00  0.00           H  
ATOM   1199  CG  ARG    77      32.768  75.423  80.645  1.00  0.00           C  
ATOM   1200  HG2 ARG    77      33.347  74.810  79.954  1.00  0.00           H  
ATOM   1201  HG3 ARG    77      33.019  75.235  81.689  1.00  0.00           H  
ATOM   1202  CD  ARG    77      31.316  74.942  80.441  1.00  0.00           C  
ATOM   1203  HD2 ARG    77      31.233  73.858  80.521  1.00  0.00           H  
ATOM   1204  HD3 ARG    77      30.702  75.405  81.213  1.00  0.00           H  
ATOM   1205  NE  ARG    77      30.626  75.375  79.194  1.00  0.00           N  
ATOM   1206  HE  ARG    77      31.237  75.604  78.423  1.00  0.00           H  
ATOM   1207  CZ  ARG    77      29.290  75.430  78.897  1.00  0.00           C  
ATOM   1208  NH1 ARG    77      28.442  75.072  79.782  1.00  0.00           N  
ATOM   1209 HH11 ARG    77      28.733  74.677  80.665  1.00  0.00           H  
ATOM   1210 HH12 ARG    77      27.479  75.201  79.506  1.00  0.00           H  
ATOM   1211  NH2 ARG    77      28.910  75.949  77.780  1.00  0.00           N  
ATOM   1212 HH21 ARG    77      29.554  76.304  77.088  1.00  0.00           H  
ATOM   1213 HH22 ARG    77      27.945  75.974  77.483  1.00  0.00           H  
ATOM   1214  C   ARG    77      34.556  77.762  82.040  1.00  0.00           C  
ATOM   1215  O   ARG    77      35.407  77.053  82.646  1.00  0.00           O  
ATOM   1216  N   GLY    78      33.775  78.645  82.595  1.00  0.00           N  
ATOM   1217  H   GLY    78      33.069  78.992  81.961  1.00  0.00           H  
ATOM   1218  CA  GLY    78      33.790  79.020  83.983  1.00  0.00           C  
ATOM   1219  HA2 GLY    78      34.799  79.273  84.308  1.00  0.00           H  
ATOM   1220  HA3 GLY    78      33.234  79.954  83.904  1.00  0.00           H  
ATOM   1221  C   GLY    78      33.065  78.065  84.891  1.00  0.00           C  
ATOM   1222  O   GLY    78      32.172  77.370  84.385  1.00  0.00           O  
ATOM   1223  N   GLN    79      33.345  78.165  86.165  1.00  0.00           N  
ATOM   1224  H   GLN    79      34.010  78.857  86.479  1.00  0.00           H  
ATOM   1225  CA  GLN    79      32.735  77.368  87.214  1.00  0.00           C  
ATOM   1226  HA  GLN    79      32.757  76.344  86.842  1.00  0.00           H  
ATOM   1227  CB  GLN    79      33.547  77.418  88.524  1.00  0.00           C  
ATOM   1228  HB2 GLN    79      33.844  78.437  88.775  1.00  0.00           H  
ATOM   1229  HB3 GLN    79      32.901  77.066  89.328  1.00  0.00           H  
ATOM   1230  CG  GLN    79      34.885  76.701  88.401  1.00  0.00           C  
ATOM   1231  HG2 GLN    79      34.732  75.654  88.139  1.00  0.00           H  
ATOM   1232  HG3 GLN    79      35.443  77.191  87.604  1.00  0.00           H  
ATOM   1233  CD  GLN    79      35.695  76.821  89.651  1.00  0.00           C  
ATOM   1234  OE1 GLN    79      36.088  77.859  90.052  1.00  0.00           O  
ATOM   1235  NE2 GLN    79      36.093  75.689  90.211  1.00  0.00           N  
ATOM   1236 HE21 GLN    79      36.690  75.759  91.023  1.00  0.00           H  
ATOM   1237 HE22 GLN    79      36.196  74.839  89.676  1.00  0.00           H  
ATOM   1238  C   GLN    79      31.251  77.613  87.465  1.00  0.00           C  
ATOM   1239  O   GLN    79      30.726  78.702  87.612  1.00  0.00           O  
ATOM   1240  N   ILE    80      30.488  76.459  87.572  1.00  0.00           N  
ATOM   1241  H   ILE    80      30.979  75.586  87.439  1.00  0.00           H  
ATOM   1242  CA  ILE    80      29.089  76.357  87.710  1.00  0.00           C  
ATOM   1243  HA  ILE    80      28.669  76.844  86.830  1.00  0.00           H  
ATOM   1244  CB  ILE    80      28.661  74.900  87.729  1.00  0.00           C  
ATOM   1245  HB  ILE    80      28.827  74.491  88.726  1.00  0.00           H  
ATOM   1246  CG2 ILE    80      27.069  74.800  87.574  1.00  0.00           C  
ATOM   1247 HG21 ILE    80      26.553  75.444  88.286  1.00  0.00           H  
ATOM   1248 HG22 ILE    80      26.752  74.995  86.550  1.00  0.00           H  
ATOM   1249 HG23 ILE    80      26.848  73.831  88.022  1.00  0.00           H  
ATOM   1250  CG1 ILE    80      29.379  73.978  86.753  1.00  0.00           C  
ATOM   1251 HG12 ILE    80      29.231  74.334  85.734  1.00  0.00           H  
ATOM   1252 HG13 ILE    80      30.457  74.111  86.854  1.00  0.00           H  
ATOM   1253  CD1 ILE    80      29.170  72.517  87.037  1.00  0.00           C  
ATOM   1254 HD11 ILE    80      29.437  71.908  86.173  1.00  0.00           H  
ATOM   1255 HD12 ILE    80      29.714  72.219  87.933  1.00  0.00           H  
ATOM   1256 HD13 ILE    80      28.109  72.312  87.174  1.00  0.00           H  
ATOM   1257  C   ILE    80      28.593  77.171  88.911  1.00  0.00           C  
ATOM   1258  O   ILE    80      29.117  77.123  90.050  1.00  0.00           O  
ATOM   1259  N   VAL    81      27.338  77.715  88.695  1.00  0.00           N  
ATOM   1260  H   VAL    81      26.833  77.546  87.837  1.00  0.00           H  
ATOM   1261  CA  VAL    81      26.666  78.596  89.670  1.00  0.00           C  
ATOM   1262  HA  VAL    81      27.387  79.220  90.197  1.00  0.00           H  
ATOM   1263  CB  VAL    81      25.543  79.577  89.200  1.00  0.00           C  
ATOM   1264  HB  VAL    81      25.090  79.112  88.323  1.00  0.00           H  
ATOM   1265  CG1 VAL    81      24.461  80.007  90.176  1.00  0.00           C  
ATOM   1266 HG11 VAL    81      24.912  80.340  91.110  1.00  0.00           H  
ATOM   1267 HG12 VAL    81      23.965  80.884  89.761  1.00  0.00           H  
ATOM   1268 HG13 VAL    81      23.667  79.306  90.437  1.00  0.00           H  
ATOM   1269  CG2 VAL    81      26.193  80.734  88.507  1.00  0.00           C  
ATOM   1270 HG21 VAL    81      26.565  81.395  89.290  1.00  0.00           H  
ATOM   1271 HG22 VAL    81      26.977  80.311  87.880  1.00  0.00           H  
ATOM   1272 HG23 VAL    81      25.438  81.226  87.894  1.00  0.00           H  
ATOM   1273  C   VAL    81      26.145  77.775  90.818  1.00  0.00           C  
ATOM   1274  O   VAL    81      26.128  78.233  91.917  1.00  0.00           O  
ATOM   1275  N   SER    82      25.457  76.675  90.581  1.00  0.00           N  
ATOM   1276  H   SER    82      25.541  76.387  89.617  1.00  0.00           H  
ATOM   1277  CA  SER    82      24.601  75.917  91.506  1.00  0.00           C  
ATOM   1278  HA  SER    82      23.923  76.710  91.819  1.00  0.00           H  
ATOM   1279  CB  SER    82      23.885  74.752  90.768  1.00  0.00           C  
ATOM   1280  HB2 SER    82      23.538  74.029  91.506  1.00  0.00           H  
ATOM   1281  HB3 SER    82      22.996  75.167  90.293  1.00  0.00           H  
ATOM   1282  OG  SER    82      24.649  74.158  89.752  1.00  0.00           O  
ATOM   1283  HG  SER    82      25.526  73.903  90.050  1.00  0.00           H  
ATOM   1284  C   SER    82      25.187  75.303  92.776  1.00  0.00           C  
ATOM   1285  O   SER    82      26.341  74.828  92.777  1.00  0.00           O  
ATOM   1286  N   GLU    83      24.372  75.153  93.830  1.00  0.00           N  
ATOM   1287  H   GLU    83      23.421  75.469  93.707  1.00  0.00           H  
ATOM   1288  CA  GLU    83      24.621  74.450  95.110  1.00  0.00           C  
ATOM   1289  HA  GLU    83      25.499  74.862  95.606  1.00  0.00           H  
ATOM   1290  CB  GLU    83      23.400  74.643  95.998  1.00  0.00           C  
ATOM   1291  HB2 GLU    83      23.339  75.720  96.155  1.00  0.00           H  
ATOM   1292  HB3 GLU    83      22.509  74.337  95.451  1.00  0.00           H  
ATOM   1293  CG  GLU    83      23.404  74.017  97.395  1.00  0.00           C  
ATOM   1294  HG2 GLU    83      22.552  74.457  97.913  1.00  0.00           H  
ATOM   1295  HG3 GLU    83      22.975  73.015  97.360  1.00  0.00           H  
ATOM   1296  CD  GLU    83      24.767  74.150  98.104  1.00  0.00           C  
ATOM   1297  OE1 GLU    83      25.211  73.068  98.606  1.00  0.00           O  
ATOM   1298  OE2 GLU    83      25.299  75.280  98.281  1.00  0.00           O  
ATOM   1299  C   GLU    83      24.962  72.929  94.938  1.00  0.00           C  
ATOM   1300  O   GLU    83      25.755  72.307  95.676  1.00  0.00           O  
ATOM   1301  N   GLN    84      24.377  72.283  93.946  1.00  0.00           N  
ATOM   1302  H   GLN    84      23.861  72.872  93.307  1.00  0.00           H  
ATOM   1303  CA  GLN    84      24.676  70.856  93.549  1.00  0.00           C  
ATOM   1304  HA  GLN    84      25.711  70.542  93.678  1.00  0.00           H  
ATOM   1305  CB  GLN    84      23.849  69.959  94.462  1.00  0.00           C  
ATOM   1306  HB2 GLN    84      24.084  68.940  94.157  1.00  0.00           H  
ATOM   1307  HB3 GLN    84      24.005  70.230  95.506  1.00  0.00           H  
ATOM   1308  CG  GLN    84      22.317  70.047  94.361  1.00  0.00           C  
ATOM   1309  HG2 GLN    84      21.961  71.071  94.474  1.00  0.00           H  
ATOM   1310  HG3 GLN    84      21.961  69.740  93.377  1.00  0.00           H  
ATOM   1311  CD  GLN    84      21.600  69.197  95.390  1.00  0.00           C  
ATOM   1312  OE1 GLN    84      20.891  69.683  96.261  1.00  0.00           O  
ATOM   1313  NE2 GLN    84      21.995  67.932  95.511  1.00  0.00           N  
ATOM   1314 HE21 GLN    84      21.595  67.263  96.153  1.00  0.00           H  
ATOM   1315 HE22 GLN    84      22.800  67.751  94.927  1.00  0.00           H  
ATOM   1316  C   GLN    84      24.246  70.549  92.129  1.00  0.00           C  
ATOM   1317  O   GLN    84      23.418  71.287  91.625  1.00  0.00           O  
ATOM   1318  N   ASN    85      24.919  69.545  91.538  1.00  0.00           N  
ATOM   1319  H   ASN    85      25.651  69.078  92.053  1.00  0.00           H  
ATOM   1320  CA  ASN    85      24.800  69.253  90.080  1.00  0.00           C  
ATOM   1321  HA  ASN    85      23.824  69.571  89.715  1.00  0.00           H  
ATOM   1322  CB  ASN    85      25.795  70.275  89.487  1.00  0.00           C  
ATOM   1323  HB2 ASN    85      25.637  71.340  89.658  1.00  0.00           H  
ATOM   1324  HB3 ASN    85      26.731  70.138  90.028  1.00  0.00           H  
ATOM   1325  CG  ASN    85      25.995  70.047  88.000  1.00  0.00           C  
ATOM   1326  OD1 ASN    85      25.131  70.474  87.251  1.00  0.00           O  
ATOM   1327  ND2 ASN    85      26.938  69.321  87.483  1.00  0.00           N  
ATOM   1328 HD21 ASN    85      26.936  69.362  86.474  1.00  0.00           H  
ATOM   1329 HD22 ASN    85      27.732  68.929  87.969  1.00  0.00           H  
ATOM   1330  C   ASN    85      25.131  67.840  89.768  1.00  0.00           C  
ATOM   1331  O   ASN    85      25.914  67.270  90.555  1.00  0.00           O  
ATOM   1332  N   PRO    86      24.537  67.077  88.800  1.00  0.00           N  
ATOM   1333  CD  PRO    86      23.304  67.432  88.086  1.00  0.00           C  
ATOM   1334  HD2 PRO    86      23.474  67.796  87.072  1.00  0.00           H  
ATOM   1335  HD3 PRO    86      22.756  68.210  88.617  1.00  0.00           H  
ATOM   1336  CG  PRO    86      22.473  66.241  87.814  1.00  0.00           C  
ATOM   1337  HG2 PRO    86      21.859  66.336  86.918  1.00  0.00           H  
ATOM   1338  HG3 PRO    86      21.721  66.217  88.602  1.00  0.00           H  
ATOM   1339  CB  PRO    86      23.437  65.095  87.835  1.00  0.00           C  
ATOM   1340  HB2 PRO    86      23.807  65.004  86.814  1.00  0.00           H  
ATOM   1341  HB3 PRO    86      23.078  64.177  88.301  1.00  0.00           H  
ATOM   1342  CA  PRO    86      24.584  65.586  88.768  1.00  0.00           C  
ATOM   1343  HA  PRO    86      24.405  65.238  89.785  1.00  0.00           H  
ATOM   1344  C   PRO    86      25.945  65.026  88.322  1.00  0.00           C  
ATOM   1345  O   PRO    86      26.643  65.588  87.471  1.00  0.00           O  
ATOM   1346  N   ALA    87      26.343  63.976  88.984  1.00  0.00           N  
ATOM   1347  H   ALA    87      25.703  63.530  89.625  1.00  0.00           H  
ATOM   1348  CA  ALA    87      27.605  63.207  88.942  1.00  0.00           C  
ATOM   1349  HA  ALA    87      28.459  63.871  89.077  1.00  0.00           H  
ATOM   1350  CB  ALA    87      27.635  62.178  90.113  1.00  0.00           C  
ATOM   1351  HB1 ALA    87      28.502  61.519  90.082  1.00  0.00           H  
ATOM   1352  HB2 ALA    87      27.729  62.644  91.094  1.00  0.00           H  
ATOM   1353  HB3 ALA    87      26.760  61.529  90.143  1.00  0.00           H  
ATOM   1354  C   ALA    87      27.545  62.427  87.574  1.00  0.00           C  
ATOM   1355  O   ALA    87      26.487  62.244  86.982  1.00  0.00           O  
ATOM   1356  N   LYS    88      28.705  62.117  87.099  1.00  0.00           N  
ATOM   1357  H   LYS    88      29.422  62.578  87.641  1.00  0.00           H  
ATOM   1358  CA  LYS    88      28.992  61.416  85.841  1.00  0.00           C  
ATOM   1359  HA  LYS    88      28.410  61.866  85.036  1.00  0.00           H  
ATOM   1360  CB  LYS    88      30.358  61.799  85.483  1.00  0.00           C  
ATOM   1361  HB2 LYS    88      30.413  62.886  85.423  1.00  0.00           H  
ATOM   1362  HB3 LYS    88      30.980  61.565  86.348  1.00  0.00           H  
ATOM   1363  CG  LYS    88      31.086  61.301  84.221  1.00  0.00           C  
ATOM   1364  HG2 LYS    88      31.155  60.216  84.297  1.00  0.00           H  
ATOM   1365  HG3 LYS    88      30.578  61.626  83.312  1.00  0.00           H  
ATOM   1366  CD  LYS    88      32.528  61.774  84.210  1.00  0.00           C  
ATOM   1367  HD2 LYS    88      32.553  62.859  84.320  1.00  0.00           H  
ATOM   1368  HD3 LYS    88      33.075  61.349  85.052  1.00  0.00           H  
ATOM   1369  CE  LYS    88      33.298  61.431  82.852  1.00  0.00           C  
ATOM   1370  HE2 LYS    88      33.520  60.381  83.043  1.00  0.00           H  
ATOM   1371  HE3 LYS    88      32.620  61.580  82.012  1.00  0.00           H  
ATOM   1372  NZ  LYS    88      34.536  62.186  82.565  1.00  0.00           N  
ATOM   1373  HZ1 LYS    88      34.730  62.069  81.580  1.00  0.00           H  
ATOM   1374  HZ2 LYS    88      34.359  63.171  82.432  1.00  0.00           H  
ATOM   1375  HZ3 LYS    88      35.339  62.060  83.165  1.00  0.00           H  
ATOM   1376  C   LYS    88      28.772  59.907  85.914  1.00  0.00           C  
ATOM   1377  O   LYS    88      29.040  59.263  86.909  1.00  0.00           O  
ATOM   1378  N   PRO    89      28.118  59.367  84.889  1.00  0.00           N  
ATOM   1379  CD  PRO    89      27.473  60.081  83.786  1.00  0.00           C  
ATOM   1380  HD2 PRO    89      28.204  60.511  83.103  1.00  0.00           H  
ATOM   1381  HD3 PRO    89      26.803  60.864  84.140  1.00  0.00           H  
ATOM   1382  CG  PRO    89      26.676  59.047  83.092  1.00  0.00           C  
ATOM   1383  HG2 PRO    89      26.725  59.119  82.005  1.00  0.00           H  
ATOM   1384  HG3 PRO    89      25.714  58.879  83.575  1.00  0.00           H  
ATOM   1385  CB  PRO    89      27.520  57.743  83.317  1.00  0.00           C  
ATOM   1386  HB2 PRO    89      28.450  57.727  82.749  1.00  0.00           H  
ATOM   1387  HB3 PRO    89      26.951  56.814  83.292  1.00  0.00           H  
ATOM   1388  CA  PRO    89      27.887  57.915  84.728  1.00  0.00           C  
ATOM   1389  HA  PRO    89      27.043  57.626  85.354  1.00  0.00           H  
ATOM   1390  C   PRO    89      29.048  57.002  85.133  1.00  0.00           C  
ATOM   1391  O   PRO    89      30.223  57.403  85.319  1.00  0.00           O  
ATOM   1392  N   ALA    90      28.793  55.723  85.369  1.00  0.00           N  
ATOM   1393  H   ALA    90      27.854  55.427  85.144  1.00  0.00           H  
ATOM   1394  CA  ALA    90      29.758  54.716  85.808  1.00  0.00           C  
ATOM   1395  HA  ALA    90      30.109  55.035  86.789  1.00  0.00           H  
ATOM   1396  CB  ALA    90      28.896  53.442  85.972  1.00  0.00           C  
ATOM   1397  HB1 ALA    90      28.381  53.207  85.040  1.00  0.00           H  
ATOM   1398  HB2 ALA    90      29.561  52.650  86.316  1.00  0.00           H  
ATOM   1399  HB3 ALA    90      28.074  53.668  86.651  1.00  0.00           H  
ATOM   1400  C   ALA    90      30.842  54.485  84.771  1.00  0.00           C  
ATOM   1401  O   ALA    90      30.435  54.371  83.564  1.00  0.00           O  
ATOM   1402  N   ALA    91      32.132  54.424  85.146  1.00  0.00           N  
ATOM   1403  H   ALA    91      32.288  54.327  86.139  1.00  0.00           H  
ATOM   1404  CA  ALA    91      33.267  54.130  84.233  1.00  0.00           C  
ATOM   1405  HA  ALA    91      33.201  54.717  83.317  1.00  0.00           H  
ATOM   1406  CB  ALA    91      34.511  54.731  84.924  1.00  0.00           C  
ATOM   1407  HB1 ALA    91      35.303  54.662  84.178  1.00  0.00           H  
ATOM   1408  HB2 ALA    91      34.349  55.754  85.265  1.00  0.00           H  
ATOM   1409  HB3 ALA    91      34.891  54.113  85.738  1.00  0.00           H  
ATOM   1410  C   ALA    91      33.393  52.635  83.867  1.00  0.00           C  
ATOM   1411  O   ALA    91      32.780  51.797  84.505  1.00  0.00           O  
ATOM   1412  N   ARG    92      34.045  52.286  82.719  1.00  0.00           N  
ATOM   1413  H   ARG    92      34.378  53.082  82.194  1.00  0.00           H  
ATOM   1414  CA  ARG    92      33.994  50.987  82.146  1.00  0.00           C  
ATOM   1415  HA  ARG    92      33.474  50.319  82.833  1.00  0.00           H  
ATOM   1416  CB  ARG    92      33.303  51.068  80.746  1.00  0.00           C  
ATOM   1417  HB2 ARG    92      33.739  51.901  80.195  1.00  0.00           H  
ATOM   1418  HB3 ARG    92      33.550  50.114  80.280  1.00  0.00           H  
ATOM   1419  CG  ARG    92      31.787  51.033  80.810  1.00  0.00           C  
ATOM   1420  HG2 ARG    92      31.299  50.106  81.111  1.00  0.00           H  
ATOM   1421  HG3 ARG    92      31.508  51.788  81.544  1.00  0.00           H  
ATOM   1422  CD  ARG    92      31.117  51.438  79.515  1.00  0.00           C  
ATOM   1423  HD2 ARG    92      31.752  52.210  79.078  1.00  0.00           H  
ATOM   1424  HD3 ARG    92      31.168  50.644  78.771  1.00  0.00           H  
ATOM   1425  NE  ARG    92      29.733  51.855  79.652  1.00  0.00           N  
ATOM   1426  HE  ARG    92      29.544  52.311  80.533  1.00  0.00           H  
ATOM   1427  CZ  ARG    92      28.686  51.738  78.829  1.00  0.00           C  
ATOM   1428  NH1 ARG    92      28.699  51.232  77.620  1.00  0.00           N  
ATOM   1429 HH11 ARG    92      29.575  50.944  77.206  1.00  0.00           H  
ATOM   1430 HH12 ARG    92      27.867  51.269  77.050  1.00  0.00           H  
ATOM   1431  NH2 ARG    92      27.531  52.026  79.316  1.00  0.00           N  
ATOM   1432 HH21 ARG    92      27.554  52.277  80.294  1.00  0.00           H  
ATOM   1433 HH22 ARG    92      26.676  51.981  78.780  1.00  0.00           H  
ATOM   1434  C   ARG    92      35.410  50.294  82.148  1.00  0.00           C  
ATOM   1435  O   ARG    92      36.412  50.877  82.407  1.00  0.00           O  
ATOM   1436  N   GLY    93      35.444  48.974  82.073  1.00  0.00           N  
ATOM   1437  H   GLY    93      34.608  48.408  82.045  1.00  0.00           H  
ATOM   1438  CA  GLY    93      36.676  48.204  82.151  1.00  0.00           C  
ATOM   1439  HA2 GLY    93      36.571  47.204  81.731  1.00  0.00           H  
ATOM   1440  HA3 GLY    93      37.378  48.755  81.525  1.00  0.00           H  
ATOM   1441  C   GLY    93      37.310  48.136  83.541  1.00  0.00           C  
ATOM   1442  O   GLY    93      38.422  47.702  83.644  1.00  0.00           O  
ATOM   1443  N   VAL    94      36.641  48.597  84.606  1.00  0.00           N  
ATOM   1444  H   VAL    94      35.716  48.946  84.400  1.00  0.00           H  
ATOM   1445  CA  VAL    94      37.195  48.778  85.917  1.00  0.00           C  
ATOM   1446  HA  VAL    94      38.187  49.229  85.920  1.00  0.00           H  
ATOM   1447  CB  VAL    94      36.206  49.599  86.726  1.00  0.00           C  
ATOM   1448  HB  VAL    94      35.247  49.082  86.738  1.00  0.00           H  
ATOM   1449  CG1 VAL    94      36.692  49.841  88.141  1.00  0.00           C  
ATOM   1450 HG11 VAL    94      37.777  49.943  88.139  1.00  0.00           H  
ATOM   1451 HG12 VAL    94      36.171  50.683  88.596  1.00  0.00           H  
ATOM   1452 HG13 VAL    94      36.432  48.928  88.676  1.00  0.00           H  
ATOM   1453  CG2 VAL    94      35.992  51.009  86.163  1.00  0.00           C  
ATOM   1454 HG21 VAL    94      35.284  51.584  86.760  1.00  0.00           H  
ATOM   1455 HG22 VAL    94      36.956  51.514  86.230  1.00  0.00           H  
ATOM   1456 HG23 VAL    94      35.754  50.961  85.100  1.00  0.00           H  
ATOM   1457  C   VAL    94      37.285  47.360  86.618  1.00  0.00           C  
ATOM   1458  O   VAL    94      36.239  46.684  86.832  1.00  0.00           O  
ATOM   1459  N   VAL    95      38.522  47.046  87.079  1.00  0.00           N  
ATOM   1460  H   VAL    95      39.170  47.816  86.986  1.00  0.00           H  
ATOM   1461  CA  VAL    95      38.899  45.772  87.761  1.00  0.00           C  
ATOM   1462  HA  VAL    95      38.807  44.907  87.104  1.00  0.00           H  
ATOM   1463  CB  VAL    95      40.391  45.893  88.185  1.00  0.00           C  
ATOM   1464  HB  VAL    95      40.539  46.683  88.921  1.00  0.00           H  
ATOM   1465  CG1 VAL    95      41.042  44.593  88.704  1.00  0.00           C  
ATOM   1466 HG11 VAL    95      41.957  44.745  89.276  1.00  0.00           H  
ATOM   1467 HG12 VAL    95      40.367  44.114  89.414  1.00  0.00           H  
ATOM   1468 HG13 VAL    95      41.332  44.009  87.831  1.00  0.00           H  
ATOM   1469  CG2 VAL    95      41.265  46.270  86.977  1.00  0.00           C  
ATOM   1470 HG21 VAL    95      40.817  47.089  86.415  1.00  0.00           H  
ATOM   1471 HG22 VAL    95      42.298  46.491  87.247  1.00  0.00           H  
ATOM   1472 HG23 VAL    95      41.254  45.434  86.278  1.00  0.00           H  
ATOM   1473  C   VAL    95      38.116  45.424  89.007  1.00  0.00           C  
ATOM   1474  O   VAL    95      38.317  46.090  90.008  1.00  0.00           O  
ATOM   1475  N   ARG    96      37.248  44.373  89.043  1.00  0.00           N  
ATOM   1476  H   ARG    96      36.981  43.946  88.167  1.00  0.00           H  
ATOM   1477  CA  ARG    96      36.370  44.118  90.248  1.00  0.00           C  
ATOM   1478  HA  ARG    96      35.773  44.999  90.482  1.00  0.00           H  
ATOM   1479  CB  ARG    96      35.484  42.970  89.829  1.00  0.00           C  
ATOM   1480  HB2 ARG    96      34.955  43.285  88.930  1.00  0.00           H  
ATOM   1481  HB3 ARG    96      36.120  42.103  89.652  1.00  0.00           H  
ATOM   1482  CG  ARG    96      34.368  42.496  90.860  1.00  0.00           C  
ATOM   1483  HG2 ARG    96      34.775  42.031  91.757  1.00  0.00           H  
ATOM   1484  HG3 ARG    96      33.730  43.283  91.262  1.00  0.00           H  
ATOM   1485  CD  ARG    96      33.405  41.471  90.248  1.00  0.00           C  
ATOM   1486  HD2 ARG    96      34.076  40.846  89.658  1.00  0.00           H  
ATOM   1487  HD3 ARG    96      32.911  40.832  90.979  1.00  0.00           H  
ATOM   1488  NE  ARG    96      32.439  41.995  89.244  1.00  0.00           N  
ATOM   1489  HE  ARG    96      32.488  41.588  88.321  1.00  0.00           H  
ATOM   1490  CZ  ARG    96      31.360  42.791  89.442  1.00  0.00           C  
ATOM   1491  NH1 ARG    96      31.088  43.261  90.673  1.00  0.00           N  
ATOM   1492 HH11 ARG    96      31.660  43.013  91.467  1.00  0.00           H  
ATOM   1493 HH12 ARG    96      30.278  43.857  90.767  1.00  0.00           H  
ATOM   1494  NH2 ARG    96      30.554  43.143  88.456  1.00  0.00           N  
ATOM   1495 HH21 ARG    96      30.795  42.826  87.528  1.00  0.00           H  
ATOM   1496 HH22 ARG    96      29.706  43.628  88.709  1.00  0.00           H  
ATOM   1497  C   ARG    96      37.246  43.720  91.469  1.00  0.00           C  
ATOM   1498  O   ARG    96      36.774  43.824  92.615  1.00  0.00           O  
ATOM   1499  N   GLY    97      38.375  43.127  91.137  1.00  0.00           N  
ATOM   1500  H   GLY    97      38.420  42.719  90.214  1.00  0.00           H  
ATOM   1501  CA  GLY    97      39.521  42.998  92.066  1.00  0.00           C  
ATOM   1502  HA2 GLY    97      40.149  43.784  91.646  1.00  0.00           H  
ATOM   1503  HA3 GLY    97      39.059  43.045  93.052  1.00  0.00           H  
ATOM   1504  C   GLY    97      40.404  41.668  92.013  1.00  0.00           C  
ATOM   1505  O   GLY    97      40.642  41.102  90.931  1.00  0.00           O  
ATOM   1506  N   LEU    98      40.913  41.177  93.125  1.00  0.00           N  
ATOM   1507  H   LEU    98      40.625  41.619  93.986  1.00  0.00           H  
ATOM   1508  CA  LEU    98      41.884  40.074  93.223  1.00  0.00           C  
ATOM   1509  HA  LEU    98      42.617  40.094  92.417  1.00  0.00           H  
ATOM   1510  CB  LEU    98      42.706  40.291  94.551  1.00  0.00           C  
ATOM   1511  HB2 LEU    98      42.041  40.416  95.406  1.00  0.00           H  
ATOM   1512  HB3 LEU    98      43.258  39.405  94.864  1.00  0.00           H  
ATOM   1513  CG  LEU    98      43.702  41.484  94.408  1.00  0.00           C  
ATOM   1514  HG  LEU    98      43.320  42.360  93.884  1.00  0.00           H  
ATOM   1515  CD1 LEU    98      44.083  41.872  95.875  1.00  0.00           C  
ATOM   1516 HD11 LEU    98      44.434  42.894  95.740  1.00  0.00           H  
ATOM   1517 HD12 LEU    98      43.193  41.998  96.492  1.00  0.00           H  
ATOM   1518 HD13 LEU    98      44.752  41.130  96.312  1.00  0.00           H  
ATOM   1519  CD2 LEU    98      45.038  41.015  93.767  1.00  0.00           C  
ATOM   1520 HD21 LEU    98      44.899  40.858  92.697  1.00  0.00           H  
ATOM   1521 HD22 LEU    98      45.736  41.852  93.764  1.00  0.00           H  
ATOM   1522 HD23 LEU    98      45.490  40.156  94.263  1.00  0.00           H  
ATOM   1523  C   LEU    98      41.142  38.716  93.155  1.00  0.00           C  
ATOM   1524  O   LEU    98      40.433  38.378  94.060  1.00  0.00           O  
ATOM   1525  N   LYS    99      41.413  37.940  92.127  1.00  0.00           N  
ATOM   1526  H   LYS    99      42.035  38.335  91.437  1.00  0.00           H  
ATOM   1527  CA  LYS    99      40.883  36.559  91.918  1.00  0.00           C  
ATOM   1528  HA  LYS    99      39.920  36.574  92.429  1.00  0.00           H  
ATOM   1529  CB  LYS    99      40.804  36.282  90.410  1.00  0.00           C  
ATOM   1530  HB2 LYS    99      41.829  36.377  90.053  1.00  0.00           H  
ATOM   1531  HB3 LYS    99      40.489  35.240  90.358  1.00  0.00           H  
ATOM   1532  CG  LYS    99      39.925  37.192  89.647  1.00  0.00           C  
ATOM   1533  HG2 LYS    99      39.030  37.333  90.254  1.00  0.00           H  
ATOM   1534  HG3 LYS    99      40.475  38.132  89.599  1.00  0.00           H  
ATOM   1535  CD  LYS    99      39.618  36.735  88.275  1.00  0.00           C  
ATOM   1536  HD2 LYS    99      38.949  37.390  87.716  1.00  0.00           H  
ATOM   1537  HD3 LYS    99      40.525  36.812  87.675  1.00  0.00           H  
ATOM   1538  CE  LYS    99      39.197  35.278  88.066  1.00  0.00           C  
ATOM   1539  HE2 LYS    99      39.838  34.579  88.605  1.00  0.00           H  
ATOM   1540  HE3 LYS    99      38.222  35.165  88.538  1.00  0.00           H  
ATOM   1541  NZ  LYS    99      39.123  35.044  86.681  1.00  0.00           N  
ATOM   1542  HZ1 LYS    99      38.997  34.070  86.446  1.00  0.00           H  
ATOM   1543  HZ2 LYS    99      38.275  35.439  86.300  1.00  0.00           H  
ATOM   1544  HZ3 LYS    99      39.890  35.426  86.147  1.00  0.00           H  
ATOM   1545  C   LYS    99      41.683  35.528  92.683  1.00  0.00           C  
ATOM   1546  O   LYS    99      42.941  35.493  92.551  1.00  0.00           O  
ATOM   1547  OXT LYS    99      41.054  34.728  93.408  1.00  0.00           O  
TER    1548      LYS    99 
ATOM   1548 C116  PA   100      88.774  64.077  60.536  1.00  0.00           C  
ATOM   1549 H16R  PA   100      88.549  63.314  61.284  1.00  0.00           H  
ATOM   1550 H16S  PA   100      89.216  63.581  59.669  1.00  0.00           H  
ATOM   1551 H16T  PA   100      87.947  64.709  60.206  1.00  0.00           H  
ATOM   1552 C115  PA   100      89.725  64.975  61.341  1.00  0.00           C  
ATOM   1553 H15R  PA   100      90.546  64.329  61.660  1.00  0.00           H  
ATOM   1554 H15S  PA   100      89.296  65.271  62.301  1.00  0.00           H  
ATOM   1555 C114  PA   100      90.302  66.237  60.566  1.00  0.00           C  
ATOM   1556 H14R  PA   100      91.009  65.753  59.889  1.00  0.00           H  
ATOM   1557 H14S  PA   100      90.834  66.838  61.305  1.00  0.00           H  
ATOM   1558 C113  PA   100      89.198  67.059  59.801  1.00  0.00           C  
ATOM   1559 H13R  PA   100      88.610  66.467  59.097  1.00  0.00           H  
ATOM   1560 H13S  PA   100      89.705  67.780  59.156  1.00  0.00           H  
ATOM   1561 C112  PA   100      88.114  67.732  60.665  1.00  0.00           C  
ATOM   1562 H12R  PA   100      88.596  67.944  61.622  1.00  0.00           H  
ATOM   1563 H12S  PA   100      87.250  67.136  60.969  1.00  0.00           H  
ATOM   1564 C111  PA   100      87.611  68.921  59.826  1.00  0.00           C  
ATOM   1565 H11R  PA   100      87.334  68.743  58.785  1.00  0.00           H  
ATOM   1566 H11S  PA   100      88.404  69.657  59.675  1.00  0.00           H  
ATOM   1567 C110  PA   100      86.447  69.641  60.427  1.00  0.00           C  
ATOM   1568 H10R  PA   100      86.812  69.788  61.446  1.00  0.00           H  
ATOM   1569 H10S  PA   100      85.614  68.935  60.430  1.00  0.00           H  
ATOM   1570  C19  PA   100      86.035  71.004  59.857  1.00  0.00           C  
ATOM   1571  H9R  PA   100      85.071  70.815  59.379  1.00  0.00           H  
ATOM   1572  H9S  PA   100      86.592  71.236  58.946  1.00  0.00           H  
ATOM   1573  C18  PA   100      85.982  72.144  60.856  1.00  0.00           C  
ATOM   1574  H8R  PA   100      85.307  71.697  61.589  1.00  0.00           H  
ATOM   1575  H8S  PA   100      85.536  73.031  60.402  1.00  0.00           H  
ATOM   1576  C17  PA   100      87.204  72.434  61.613  1.00  0.00           C  
ATOM   1577  H7R  PA   100      87.915  72.886  60.919  1.00  0.00           H  
ATOM   1578  H7S  PA   100      87.687  71.576  62.087  1.00  0.00           H  
ATOM   1579  C16  PA   100      86.969  73.467  62.714  1.00  0.00           C  
ATOM   1580  H6R  PA   100      86.303  73.072  63.484  1.00  0.00           H  
ATOM   1581  H6S  PA   100      86.629  74.389  62.238  1.00  0.00           H  
ATOM   1582  C15  PA   100      88.240  73.983  63.497  1.00  0.00           C  
ATOM   1583  H5R  PA   100      88.945  74.433  62.796  1.00  0.00           H  
ATOM   1584  H5S  PA   100      88.776  73.177  64.002  1.00  0.00           H  
ATOM   1585  C14  PA   100      87.994  74.966  64.593  1.00  0.00           C  
ATOM   1586  H4R  PA   100      87.244  74.562  65.276  1.00  0.00           H  
ATOM   1587  H4S  PA   100      87.450  75.805  64.155  1.00  0.00           H  
ATOM   1588  C13  PA   100      89.286  75.465  65.314  1.00  0.00           C  
ATOM   1589  H3R  PA   100      89.847  74.624  65.726  1.00  0.00           H  
ATOM   1590  H3S  PA   100      88.960  76.091  66.147  1.00  0.00           H  
ATOM   1591  C12  PA   100      90.217  76.122  64.376  1.00  0.00           C  
ATOM   1592  H2R  PA   100      89.737  76.694  63.578  1.00  0.00           H  
ATOM   1593  H2S  PA   100      90.909  75.454  63.860  1.00  0.00           H  
ATOM   1594  C11 PGR   101      91.093  77.038  65.217  1.00  0.00           C  
ATOM   1595  O12 PGR   101      90.832  78.212  65.461  1.00  0.00           O  
ATOM   1596  O11 PGR   101      92.206  76.399  65.782  1.00  0.00           O  
ATOM   1597  C1  PGR   101      93.097  77.261  66.601  1.00  0.00           C  
ATOM   1598  HR  PGR   101      92.546  77.547  67.500  1.00  0.00           H  
ATOM   1599  HS  PGR   101      93.283  78.200  66.073  1.00  0.00           H  
ATOM   1600  C2  PGR   101      94.379  76.514  67.057  1.00  0.00           C  
ATOM   1601  HX  PGR   101      94.127  75.732  67.779  1.00  0.00           H  
ATOM   1602  C3  PGR   101      95.354  77.476  67.738  1.00  0.00           C  
ATOM   1603  HA  PGR   101      94.756  78.190  68.310  1.00  0.00           H  
ATOM   1604  HB  PGR   101      95.986  78.002  67.018  1.00  0.00           H  
ATOM   1605  O31 PGR   101      96.173  76.736  68.590  1.00  0.00           O  
ATOM   1606  P31 PGR   101      97.147  77.415  69.616  1.00  0.00           P  
ATOM   1607  O32 PGR   101      98.426  77.690  68.757  1.00  0.00           O  
ATOM   1608  C31 PGR   101      99.414  76.635  68.516  1.00  0.00           C  
ATOM   1609  H1A PGR   101      99.696  76.216  69.485  1.00  0.00           H  
ATOM   1610  H1B PGR   101     100.271  77.131  68.053  1.00  0.00           H  
ATOM   1611  C32 PGR   101      98.921  75.516  67.611  1.00  0.00           C  
ATOM   1612  H2A PGR   101      98.515  75.830  66.646  1.00  0.00           H  
ATOM   1613  O35 PGR   101      98.041  74.678  68.282  1.00  0.00           O  
ATOM   1614 HO5A PGR   101      97.219  75.162  68.477  1.00  0.00           H  
ATOM   1615  C33 PGR   101     100.206  74.703  67.203  1.00  0.00           C  
ATOM   1616  H3A PGR   101     101.029  75.263  66.751  1.00  0.00           H  
ATOM   1617  H3B PGR   101     100.694  74.262  68.076  1.00  0.00           H  
ATOM   1618  O33 PGR   101      96.482  78.707  69.983  1.00  0.00           O  
ATOM   1619  O34 PGR   101      97.490  76.559  70.765  1.00  0.00           O  
ATOM   1620  O21 PGR   101      95.026  75.956  65.901  1.00  0.00           O  
ATOM   1621  C21 PGR   101      95.360  76.699  64.863  1.00  0.00           C  
ATOM   1622  O22 PGR   101      95.301  77.901  64.767  1.00  0.00           O  
ATOM   1623  O36 PGR   101      99.815  73.774  66.210  1.00  0.00           O  
ATOM   1624 HO6A PGR   101      99.357  73.017  66.618  1.00  0.00           H  
ATOM   1625  C12  OL   102      95.889  75.822  63.749  1.00  0.00           C  
ATOM   1626  H2R  OL   102      96.963  76.004  63.675  1.00  0.00           H  
ATOM   1627  H2S  OL   102      95.889  74.781  64.079  1.00  0.00           H  
ATOM   1628  C13  OL   102      95.130  76.012  62.438  1.00  0.00           C  
ATOM   1629  H3R  OL   102      94.977  77.069  62.212  1.00  0.00           H  
ATOM   1630  H3S  OL   102      95.791  75.686  61.632  1.00  0.00           H  
ATOM   1631  C14  OL   102      93.818  75.279  62.378  1.00  0.00           C  
ATOM   1632  H4R  OL   102      94.070  74.238  62.593  1.00  0.00           H  
ATOM   1633  H4S  OL   102      93.189  75.603  63.210  1.00  0.00           H  
ATOM   1634  C15  OL   102      93.129  75.423  61.027  1.00  0.00           C  
ATOM   1635  H5R  OL   102      93.191  76.441  60.638  1.00  0.00           H  
ATOM   1636  H5S  OL   102      93.698  74.759  60.373  1.00  0.00           H  
ATOM   1637  C16  OL   102      91.783  74.722  61.004  1.00  0.00           C  
ATOM   1638  H6R  OL   102      91.864  73.669  61.283  1.00  0.00           H  
ATOM   1639  H6S  OL   102      91.078  75.199  61.688  1.00  0.00           H  
ATOM   1640  C17  OL   102      91.283  74.701  59.510  1.00  0.00           C  
ATOM   1641  H7R  OL   102      90.920  75.703  59.269  1.00  0.00           H  
ATOM   1642  H7S  OL   102      92.081  74.430  58.817  1.00  0.00           H  
ATOM   1643  C18  OL   102      90.252  73.736  59.115  1.00  0.00           C  
ATOM   1644  H8R  OL   102      90.673  72.760  59.366  1.00  0.00           H  
ATOM   1645  H8S  OL   102      89.401  73.934  59.770  1.00  0.00           H  
ATOM   1646  C19  OL   102      89.744  73.834  57.724  1.00  0.00           C  
ATOM   1647  H9R  OL   102      88.998  74.615  57.601  1.00  0.00           H  
ATOM   1648 C110  OL   102      90.174  73.157  56.630  1.00  0.00           C  
ATOM   1649 H10R  OL   102      89.877  73.423  55.619  1.00  0.00           H  
ATOM   1650 C111  OL   102      91.056  71.957  56.520  1.00  0.00           C  
ATOM   1651 H11R  OL   102      91.406  71.912  55.486  1.00  0.00           H  
ATOM   1652 H11S  OL   102      91.947  71.971  57.151  1.00  0.00           H  
ATOM   1653 C112  OL   102      90.182  70.723  56.847  1.00  0.00           C  
ATOM   1654 H12R  OL   102      89.838  70.625  57.879  1.00  0.00           H  
ATOM   1655 H12S  OL   102      89.267  70.874  56.271  1.00  0.00           H  
ATOM   1656 C113  OL   102      90.893  69.474  56.446  1.00  0.00           C  
ATOM   1657 H13R  OL   102      90.223  68.651  56.189  1.00  0.00           H  
ATOM   1658 H13S  OL   102      91.365  69.658  55.479  1.00  0.00           H  
ATOM   1659 C114  OL   102      92.064  69.007  57.323  1.00  0.00           C  
ATOM   1660 H14R  OL   102      92.839  69.775  57.286  1.00  0.00           H  
ATOM   1661 H14S  OL   102      91.871  68.985  58.397  1.00  0.00           H  
ATOM   1662 C115  OL   102      92.742  67.749  56.751  1.00  0.00           C  
ATOM   1663 H15R  OL   102      92.749  67.862  55.665  1.00  0.00           H  
ATOM   1664 H15S  OL   102      93.769  67.694  57.119  1.00  0.00           H  
ATOM   1665 C116  OL   102      92.148  66.488  57.275  1.00  0.00           C  
ATOM   1666 H16R  OL   102      92.301  66.274  58.335  1.00  0.00           H  
ATOM   1667 H16S  OL   102      91.073  66.353  57.144  1.00  0.00           H  
ATOM   1668 C117  OL   102      92.784  65.194  56.729  1.00  0.00           C  
ATOM   1669 H17R  OL   102      93.005  65.144  55.661  1.00  0.00           H  
ATOM   1670 H17S  OL   102      93.756  65.236  57.225  1.00  0.00           H  
ATOM   1671 C118  OL   102      91.873  63.953  56.998  1.00  0.00           C  
ATOM   1672 H18R  OL   102      90.894  63.907  56.516  1.00  0.00           H  
ATOM   1673 H18S  OL   102      91.768  63.708  58.057  1.00  0.00           H  
ATOM   1674 H18T  OL   102      92.274  63.132  56.400  1.00  0.00           H  
TER    1675       OL   102 
ATOM   1675 C116  PA   103      75.900  59.141  54.756  1.00  0.00           C  
ATOM   1676 H16R  PA   103      76.360  58.403  54.095  1.00  0.00           H  
ATOM   1677 H16S  PA   103      75.491  59.859  54.042  1.00  0.00           H  
ATOM   1678 H16T  PA   103      75.159  58.631  55.376  1.00  0.00           H  
ATOM   1679 C115  PA   103      76.973  59.839  55.660  1.00  0.00           C  
ATOM   1680 H15R  PA   103      76.625  60.820  55.992  1.00  0.00           H  
ATOM   1681 H15S  PA   103      77.826  60.199  55.081  1.00  0.00           H  
ATOM   1682 C114  PA   103      77.464  58.953  56.802  1.00  0.00           C  
ATOM   1683 H14R  PA   103      78.253  59.591  57.206  1.00  0.00           H  
ATOM   1684 H14S  PA   103      77.992  58.036  56.533  1.00  0.00           H  
ATOM   1685 C113  PA   103      76.459  58.938  58.010  1.00  0.00           C  
ATOM   1686 H13R  PA   103      76.693  58.010  58.535  1.00  0.00           H  
ATOM   1687 H13S  PA   103      75.409  58.819  57.736  1.00  0.00           H  
ATOM   1688 C112  PA   103      76.484  60.027  59.132  1.00  0.00           C  
ATOM   1689 H12R  PA   103      76.489  61.007  58.651  1.00  0.00           H  
ATOM   1690 H12S  PA   103      77.472  59.955  59.591  1.00  0.00           H  
ATOM   1691 C111  PA   103      75.348  60.058  60.083  1.00  0.00           C  
ATOM   1692 H11R  PA   103      75.445  59.212  60.767  1.00  0.00           H  
ATOM   1693 H11S  PA   103      74.476  59.915  59.441  1.00  0.00           H  
ATOM   1694 C110  PA   103      75.423  61.395  60.883  1.00  0.00           C  
ATOM   1695 H10R  PA   103      74.470  61.567  61.388  1.00  0.00           H  
ATOM   1696 H10S  PA   103      75.510  62.215  60.167  1.00  0.00           H  
ATOM   1697  C19  PA   103      76.587  61.524  61.921  1.00  0.00           C  
ATOM   1698  H9R  PA   103      77.476  61.313  61.324  1.00  0.00           H  
ATOM   1699  H9S  PA   103      76.502  60.750  62.686  1.00  0.00           H  
ATOM   1700  C18  PA   103      76.609  62.936  62.432  1.00  0.00           C  
ATOM   1701  H8R  PA   103      75.652  63.170  62.901  1.00  0.00           H  
ATOM   1702  H8S  PA   103      76.626  63.663  61.617  1.00  0.00           H  
ATOM   1703  C17  PA   103      77.827  63.293  63.284  1.00  0.00           C  
ATOM   1704  H7R  PA   103      78.538  63.069  62.487  1.00  0.00           H  
ATOM   1705  H7S  PA   103      77.944  62.602  64.121  1.00  0.00           H  
ATOM   1706  C16  PA   103      77.944  64.740  63.890  1.00  0.00           C  
ATOM   1707  H6R  PA   103      77.214  64.794  64.700  1.00  0.00           H  
ATOM   1708  H6S  PA   103      77.745  65.603  63.251  1.00  0.00           H  
ATOM   1709  C15  PA   103      79.314  64.822  64.590  1.00  0.00           C  
ATOM   1710  H5R  PA   103      80.087  64.530  63.876  1.00  0.00           H  
ATOM   1711  H5S  PA   103      79.268  64.162  65.458  1.00  0.00           H  
ATOM   1712  C14  PA   103      79.626  66.238  65.018  1.00  0.00           C  
ATOM   1713  H4R  PA   103      78.802  66.688  65.576  1.00  0.00           H  
ATOM   1714  H4S  PA   103      79.689  66.880  64.138  1.00  0.00           H  
ATOM   1715  C13  PA   103      81.025  66.242  65.701  1.00  0.00           C  
ATOM   1716  H3R  PA   103      81.210  67.213  66.164  1.00  0.00           H  
ATOM   1717  H3S  PA   103      81.837  66.222  64.971  1.00  0.00           H  
ATOM   1718  C12  PA   103      81.378  65.096  66.774  1.00  0.00           C  
ATOM   1719  H2R  PA   103      81.205  64.096  66.372  1.00  0.00           H  
ATOM   1720  H2S  PA   103      80.717  65.197  67.637  1.00  0.00           H  
ATOM   1721  C11 PGR   104      82.814  65.146  67.068  1.00  0.00           C  
ATOM   1722  O12 PGR   104      83.587  64.281  66.771  1.00  0.00           O  
ATOM   1723  O11 PGR   104      83.171  66.285  67.728  1.00  0.00           O  
ATOM   1724  C1  PGR   104      84.633  66.445  68.068  1.00  0.00           C  
ATOM   1725  HR  PGR   104      85.132  66.466  67.096  1.00  0.00           H  
ATOM   1726  HS  PGR   104      85.120  65.758  68.765  1.00  0.00           H  
ATOM   1727  C2  PGR   104      84.730  67.835  68.735  1.00  0.00           C  
ATOM   1728  HX  PGR   104      85.798  68.063  68.789  1.00  0.00           H  
ATOM   1729  C3  PGR   104      84.069  67.786  70.123  1.00  0.00           C  
ATOM   1730  HA  PGR   104      82.980  67.812  70.042  1.00  0.00           H  
ATOM   1731  HB  PGR   104      84.175  68.756  70.616  1.00  0.00           H  
ATOM   1732  O31 PGR   104      84.509  66.726  70.955  1.00  0.00           O  
ATOM   1733  P31 PGR   104      85.942  66.658  71.662  1.00  0.00           P  
ATOM   1734  O32 PGR   104      86.799  65.710  70.788  1.00  0.00           O  
ATOM   1735  C31 PGR   104      86.476  64.322  70.757  1.00  0.00           C  
ATOM   1736  H1A PGR   104      85.493  64.177  70.301  1.00  0.00           H  
ATOM   1737  H1B PGR   104      86.568  64.009  71.800  1.00  0.00           H  
ATOM   1738  C32 PGR   104      87.517  63.602  69.860  1.00  0.00           C  
ATOM   1739  H2A PGR   104      87.632  64.278  69.009  1.00  0.00           H  
ATOM   1740  O35 PGR   104      88.768  63.695  70.679  1.00  0.00           O  
ATOM   1741 HO5A PGR   104      89.059  64.570  70.366  1.00  0.00           H  
ATOM   1742  C33 PGR   104      87.093  62.109  69.549  1.00  0.00           C  
ATOM   1743  H3A PGR   104      86.080  61.988  69.156  1.00  0.00           H  
ATOM   1744  H3B PGR   104      87.824  61.779  68.806  1.00  0.00           H  
ATOM   1745  O33 PGR   104      86.571  67.979  71.460  1.00  0.00           O  
ATOM   1746  O34 PGR   104      85.764  66.085  73.041  1.00  0.00           O  
ATOM   1747  O21 PGR   104      84.085  68.722  67.791  1.00  0.00           O  
ATOM   1748  C21 PGR   104      84.159  70.032  67.956  1.00  0.00           C  
ATOM   1749  O22 PGR   104      84.698  70.562  68.915  1.00  0.00           O  
ATOM   1750  O36 PGR   104      87.176  61.442  70.796  1.00  0.00           O  
ATOM   1751 HO6A PGR   104      88.076  61.439  71.168  1.00  0.00           H  
ATOM   1752  C12  OL   105      83.434  70.842  66.886  1.00  0.00           C  
ATOM   1753  H2R  OL   105      83.325  70.210  66.003  1.00  0.00           H  
ATOM   1754  H2S  OL   105      82.424  71.007  67.267  1.00  0.00           H  
ATOM   1755  C13  OL   105      84.094  72.130  66.513  1.00  0.00           C  
ATOM   1756  H3R  OL   105      84.406  72.801  67.316  1.00  0.00           H  
ATOM   1757  H3S  OL   105      85.102  71.901  66.162  1.00  0.00           H  
ATOM   1758  C14  OL   105      83.113  72.845  65.529  1.00  0.00           C  
ATOM   1759  H4R  OL   105      82.782  72.101  64.800  1.00  0.00           H  
ATOM   1760  H4S  OL   105      82.189  73.238  65.959  1.00  0.00           H  
ATOM   1761  C15  OL   105      83.718  74.064  64.824  1.00  0.00           C  
ATOM   1762  H5R  OL   105      84.147  74.688  65.611  1.00  0.00           H  
ATOM   1763  H5S  OL   105      84.663  73.863  64.316  1.00  0.00           H  
ATOM   1764  C16  OL   105      82.809  74.942  63.961  1.00  0.00           C  
ATOM   1765  H6R  OL   105      82.286  74.368  63.194  1.00  0.00           H  
ATOM   1766  H6S  OL   105      82.076  75.333  64.670  1.00  0.00           H  
ATOM   1767  C17  OL   105      83.457  76.047  63.227  1.00  0.00           C  
ATOM   1768  H7R  OL   105      83.965  76.680  63.958  1.00  0.00           H  
ATOM   1769  H7S  OL   105      84.187  75.600  62.549  1.00  0.00           H  
ATOM   1770  C18  OL   105      82.494  76.879  62.422  1.00  0.00           C  
ATOM   1771  H8R  OL   105      81.736  76.222  61.990  1.00  0.00           H  
ATOM   1772  H8S  OL   105      81.794  77.331  63.128  1.00  0.00           H  
ATOM   1773  C19  OL   105      83.084  77.835  61.402  1.00  0.00           C  
ATOM   1774  H9R  OL   105      83.460  78.752  61.848  1.00  0.00           H  
ATOM   1775 C110  OL   105      83.181  77.688  60.069  1.00  0.00           C  
ATOM   1776 H10R  OL   105      83.565  78.442  59.386  1.00  0.00           H  
ATOM   1777 C111  OL   105      82.736  76.455  59.327  1.00  0.00           C  
ATOM   1778 H11R  OL   105      82.165  75.748  59.933  1.00  0.00           H  
ATOM   1779 H11S  OL   105      82.135  76.733  58.459  1.00  0.00           H  
ATOM   1780 C112  OL   105      83.884  75.701  58.659  1.00  0.00           C  
ATOM   1781 H12R  OL   105      84.472  76.344  58.001  1.00  0.00           H  
ATOM   1782 H12S  OL   105      84.573  75.486  59.479  1.00  0.00           H  
ATOM   1783 C113  OL   105      83.301  74.581  57.815  1.00  0.00           C  
ATOM   1784 H13R  OL   105      82.531  74.182  58.478  1.00  0.00           H  
ATOM   1785 H13S  OL   105      82.784  75.032  56.966  1.00  0.00           H  
ATOM   1786 C114  OL   105      84.324  73.483  57.480  1.00  0.00           C  
ATOM   1787 H14R  OL   105      84.919  73.489  58.395  1.00  0.00           H  
ATOM   1788 H14S  OL   105      83.845  72.515  57.316  1.00  0.00           H  
ATOM   1789 C115  OL   105      85.303  73.969  56.443  1.00  0.00           C  
ATOM   1790 H15R  OL   105      85.452  75.047  56.529  1.00  0.00           H  
ATOM   1791 H15S  OL   105      86.280  73.506  56.595  1.00  0.00           H  
ATOM   1792 C116  OL   105      84.839  73.833  54.981  1.00  0.00           C  
ATOM   1793 H16R  OL   105      84.818  72.762  54.767  1.00  0.00           H  
ATOM   1794 H16S  OL   105      83.764  74.015  54.914  1.00  0.00           H  
ATOM   1795 C117  OL   105      85.663  74.609  54.063  1.00  0.00           C  
ATOM   1796 H17R  OL   105      85.686  75.660  54.358  1.00  0.00           H  
ATOM   1797 H17S  OL   105      86.720  74.374  54.201  1.00  0.00           H  
ATOM   1798 C118  OL   105      85.261  74.505  52.567  1.00  0.00           C  
ATOM   1799 H18R  OL   105      85.944  74.869  51.797  1.00  0.00           H  
ATOM   1800 H18S  OL   105      84.450  75.216  52.397  1.00  0.00           H  
ATOM   1801 H18T  OL   105      84.946  73.502  52.271  1.00  0.00           H  
TER    1802       OL   105 
ATOM   1802 C116  PA   106      60.257  71.191  64.744  1.00  0.00           C  
ATOM   1803 H16R  PA   106      60.918  71.228  63.876  1.00  0.00           H  
ATOM   1804 H16S  PA   106      60.923  71.111  65.606  1.00  0.00           H  
ATOM   1805 H16T  PA   106      59.695  72.127  64.758  1.00  0.00           H  
ATOM   1806 C115  PA   106      59.404  69.935  64.664  1.00  0.00           C  
ATOM   1807 H15R  PA   106      60.113  69.116  64.523  1.00  0.00           H  
ATOM   1808 H15S  PA   106      58.741  69.892  63.797  1.00  0.00           H  
ATOM   1809 C114  PA   106      58.532  69.727  65.876  1.00  0.00           C  
ATOM   1810 H14R  PA   106      59.070  69.302  66.727  1.00  0.00           H  
ATOM   1811 H14S  PA   106      57.781  68.963  65.662  1.00  0.00           H  
ATOM   1812 C113  PA   106      57.587  70.936  66.220  1.00  0.00           C  
ATOM   1813 H13R  PA   106      56.802  70.860  65.464  1.00  0.00           H  
ATOM   1814 H13S  PA   106      58.099  71.893  66.100  1.00  0.00           H  
ATOM   1815 C112  PA   106      56.936  70.872  67.612  1.00  0.00           C  
ATOM   1816 H12R  PA   106      57.637  71.015  68.437  1.00  0.00           H  
ATOM   1817 H12S  PA   106      56.636  69.825  67.696  1.00  0.00           H  
ATOM   1818 C111  PA   106      55.760  71.823  67.847  1.00  0.00           C  
ATOM   1819 H11R  PA   106      56.099  72.861  67.857  1.00  0.00           H  
ATOM   1820 H11S  PA   106      55.448  71.723  68.889  1.00  0.00           H  
ATOM   1821 C110  PA   106      54.578  71.614  66.832  1.00  0.00           C  
ATOM   1822 H10R  PA   106      54.551  70.576  66.496  1.00  0.00           H  
ATOM   1823 H10S  PA   106      54.752  72.225  65.944  1.00  0.00           H  
ATOM   1824  C19  PA   106      53.177  72.035  67.328  1.00  0.00           C  
ATOM   1825  H9R  PA   106      52.876  71.291  68.068  1.00  0.00           H  
ATOM   1826  H9S  PA   106      52.344  72.063  66.623  1.00  0.00           H  
ATOM   1827  C18  PA   106      52.979  73.424  67.989  1.00  0.00           C  
ATOM   1828  H8R  PA   106      53.484  73.440  68.957  1.00  0.00           H  
ATOM   1829  H8S  PA   106      51.952  73.650  68.282  1.00  0.00           H  
ATOM   1830  C17  PA   106      53.611  74.571  67.205  1.00  0.00           C  
ATOM   1831  H7R  PA   106      53.209  74.636  66.192  1.00  0.00           H  
ATOM   1832  H7S  PA   106      54.667  74.337  67.060  1.00  0.00           H  
ATOM   1833  C16  PA   106      53.506  75.975  67.823  1.00  0.00           C  
ATOM   1834  H6R  PA   106      54.303  76.103  68.558  1.00  0.00           H  
ATOM   1835  H6S  PA   106      52.513  75.905  68.271  1.00  0.00           H  
ATOM   1836  C15  PA   106      53.524  77.088  66.837  1.00  0.00           C  
ATOM   1837  H5R  PA   106      52.572  77.033  66.304  1.00  0.00           H  
ATOM   1838  H5S  PA   106      54.357  77.035  66.133  1.00  0.00           H  
ATOM   1839  C14  PA   106      53.686  78.461  67.412  1.00  0.00           C  
ATOM   1840  H4R  PA   106      53.786  79.159  66.578  1.00  0.00           H  
ATOM   1841  H4S  PA   106      54.660  78.456  67.906  1.00  0.00           H  
ATOM   1842  C13  PA   106      52.600  78.964  68.251  1.00  0.00           C  
ATOM   1843  H3R  PA   106      52.315  78.210  68.988  1.00  0.00           H  
ATOM   1844  H3S  PA   106      51.747  79.178  67.605  1.00  0.00           H  
ATOM   1845  C12  PA   106      52.886  80.247  69.045  1.00  0.00           C  
ATOM   1846  H2R  PA   106      53.168  81.062  68.376  1.00  0.00           H  
ATOM   1847  H2S  PA   106      53.761  80.234  69.698  1.00  0.00           H  
ATOM   1848  C11 PGR   107      51.659  80.583  69.932  1.00  0.00           C  
ATOM   1849  O12 PGR   107      50.518  80.120  69.864  1.00  0.00           O  
ATOM   1850  O11 PGR   107      51.931  81.538  70.808  1.00  0.00           O  
ATOM   1851  C1  PGR   107      50.956  81.802  71.856  1.00  0.00           C  
ATOM   1852  HR  PGR   107      50.779  80.947  72.514  1.00  0.00           H  
ATOM   1853  HS  PGR   107      49.979  82.016  71.416  1.00  0.00           H  
ATOM   1854  C2  PGR   107      51.522  83.090  72.651  1.00  0.00           C  
ATOM   1855  HX  PGR   107      52.539  82.882  72.993  1.00  0.00           H  
ATOM   1856  C3  PGR   107      50.818  83.278  74.042  1.00  0.00           C  
ATOM   1857  HA  PGR   107      50.909  82.380  74.658  1.00  0.00           H  
ATOM   1858  HB  PGR   107      49.740  83.433  73.957  1.00  0.00           H  
ATOM   1859  O31 PGR   107      51.487  84.310  74.842  1.00  0.00           O  
ATOM   1860  P31 PGR   107      51.016  84.685  76.323  1.00  0.00           P  
ATOM   1861  O32 PGR   107      51.287  83.366  77.174  1.00  0.00           O  
ATOM   1862  C31 PGR   107      52.550  82.763  77.421  1.00  0.00           C  
ATOM   1863  H1A PGR   107      53.289  83.562  77.513  1.00  0.00           H  
ATOM   1864  H1B PGR   107      52.876  82.175  76.559  1.00  0.00           H  
ATOM   1865  C32 PGR   107      52.417  81.952  78.729  1.00  0.00           C  
ATOM   1866  H2A PGR   107      51.467  81.427  78.861  1.00  0.00           H  
ATOM   1867  O35 PGR   107      52.655  82.851  79.841  1.00  0.00           O  
ATOM   1868 HO5A PGR   107      52.783  82.265  80.608  1.00  0.00           H  
ATOM   1869  C33 PGR   107      53.433  80.870  78.821  1.00  0.00           C  
ATOM   1870  H3A PGR   107      53.317  80.323  79.760  1.00  0.00           H  
ATOM   1871  H3B PGR   107      53.115  80.197  78.021  1.00  0.00           H  
ATOM   1872  O33 PGR   107      52.025  85.670  76.721  1.00  0.00           O  
ATOM   1873  O34 PGR   107      49.600  85.039  76.333  1.00  0.00           O  
ATOM   1874  O21 PGR   107      51.321  84.323  71.752  1.00  0.00           O  
ATOM   1875  C21 PGR   107      50.222  84.672  71.169  1.00  0.00           C  
ATOM   1876  O22 PGR   107      49.080  84.321  71.469  1.00  0.00           O  
ATOM   1877  O36 PGR   107      54.805  81.392  78.776  1.00  0.00           O  
ATOM   1878 HO6A PGR   107      55.404  80.715  79.138  1.00  0.00           H  
ATOM   1879  C12  OL   108      50.462  85.617  69.971  1.00  0.00           C  
ATOM   1880  H2R  OL   108      50.002  86.568  70.247  1.00  0.00           H  
ATOM   1881  H2S  OL   108      51.532  85.832  70.002  1.00  0.00           H  
ATOM   1882  C13  OL   108      49.905  85.059  68.559  1.00  0.00           C  
ATOM   1883  H3R  OL   108      48.817  84.985  68.612  1.00  0.00           H  
ATOM   1884  H3S  OL   108      49.985  85.949  67.932  1.00  0.00           H  
ATOM   1885  C14  OL   108      50.651  83.852  67.986  1.00  0.00           C  
ATOM   1886  H4R  OL   108      51.693  84.163  67.882  1.00  0.00           H  
ATOM   1887  H4S  OL   108      50.673  83.135  68.809  1.00  0.00           H  
ATOM   1888  C15  OL   108      49.971  83.113  66.796  1.00  0.00           C  
ATOM   1889  H5R  OL   108      50.218  82.058  66.660  1.00  0.00           H  
ATOM   1890  H5S  OL   108      48.896  83.115  66.987  1.00  0.00           H  
ATOM   1891  C16  OL   108      50.031  83.893  65.517  1.00  0.00           C  
ATOM   1892  H6R  OL   108      49.599  84.880  65.692  1.00  0.00           H  
ATOM   1893  H6S  OL   108      51.038  84.089  65.142  1.00  0.00           H  
ATOM   1894  C17  OL   108      49.351  83.342  64.340  1.00  0.00           C  
ATOM   1895  H7R  OL   108      49.740  82.355  64.079  1.00  0.00           H  
ATOM   1896  H7S  OL   108      48.383  82.899  64.584  1.00  0.00           H  
ATOM   1897  C18  OL   108      49.317  84.330  63.124  1.00  0.00           C  
ATOM   1898  H8R  OL   108      48.845  85.299  63.297  1.00  0.00           H  
ATOM   1899  H8S  OL   108      50.334  84.601  62.834  1.00  0.00           H  
ATOM   1900  C19  OL   108      48.815  83.647  61.960  1.00  0.00           C  
ATOM   1901  H9R  OL   108      47.775  83.839  61.709  1.00  0.00           H  
ATOM   1902 C110  OL   108      49.422  82.888  61.028  1.00  0.00           C  
ATOM   1903 H10R  OL   108      48.947  82.530  60.119  1.00  0.00           H  
ATOM   1904 C111  OL   108      50.863  82.463  61.230  1.00  0.00           C  
ATOM   1905 H11R  OL   108      51.259  83.171  61.960  1.00  0.00           H  
ATOM   1906 H11S  OL   108      50.907  81.461  61.661  1.00  0.00           H  
ATOM   1907 C112  OL   108      51.609  82.513  59.947  1.00  0.00           C  
ATOM   1908 H12R  OL   108      52.668  82.281  60.081  1.00  0.00           H  
ATOM   1909 H12S  OL   108      51.233  81.765  59.246  1.00  0.00           H  
ATOM   1910 C113  OL   108      51.553  83.794  59.131  1.00  0.00           C  
ATOM   1911 H13R  OL   108      52.174  83.751  58.234  1.00  0.00           H  
ATOM   1912 H13S  OL   108      50.508  83.848  58.816  1.00  0.00           H  
ATOM   1913 C114  OL   108      51.840  85.027  59.975  1.00  0.00           C  
ATOM   1914 H14R  OL   108      51.041  85.237  60.689  1.00  0.00           H  
ATOM   1915 H14S  OL   108      52.673  84.786  60.638  1.00  0.00           H  
ATOM   1916 C115  OL   108      52.077  86.387  59.261  1.00  0.00           C  
ATOM   1917 H15R  OL   108      52.863  86.398  58.503  1.00  0.00           H  
ATOM   1918 H15S  OL   108      51.099  86.613  58.831  1.00  0.00           H  
ATOM   1919 C116  OL   108      52.401  87.555  60.151  1.00  0.00           C  
ATOM   1920 H16R  OL   108      51.571  87.658  60.853  1.00  0.00           H  
ATOM   1921 H16S  OL   108      53.315  87.277  60.680  1.00  0.00           H  
ATOM   1922 C117  OL   108      52.602  88.936  59.490  1.00  0.00           C  
ATOM   1923 H17R  OL   108      52.948  89.721  60.165  1.00  0.00           H  
ATOM   1924 H17S  OL   108      53.335  88.796  58.693  1.00  0.00           H  
ATOM   1925 C118  OL   108      51.426  89.372  58.638  1.00  0.00           C  
ATOM   1926 H18R  OL   108      51.634  90.341  58.181  1.00  0.00           H  
ATOM   1927 H18S  OL   108      50.555  89.444  59.293  1.00  0.00           H  
ATOM   1928 H18T  OL   108      51.295  88.586  57.891  1.00  0.00           H  
TER    1929       OL   108 
ATOM   1929 C116  PA   109      40.035  89.639  70.904  1.00  0.00           C  
ATOM   1930 H16R  PA   109      41.058  89.567  71.278  1.00  0.00           H  
ATOM   1931 H16S  PA   109      39.442  88.906  71.454  1.00  0.00           H  
ATOM   1932 H16T  PA   109      39.861  90.678  71.194  1.00  0.00           H  
ATOM   1933 C115  PA   109      40.006  89.491  69.360  1.00  0.00           C  
ATOM   1934 H15R  PA   109      39.037  89.667  68.888  1.00  0.00           H  
ATOM   1935 H15S  PA   109      40.399  88.526  69.032  1.00  0.00           H  
ATOM   1936 C114  PA   109      40.886  90.580  68.656  1.00  0.00           C  
ATOM   1937 H14R  PA   109      40.397  91.511  68.950  1.00  0.00           H  
ATOM   1938 H14S  PA   109      40.842  90.535  67.566  1.00  0.00           H  
ATOM   1939 C113  PA   109      42.424  90.415  68.940  1.00  0.00           C  
ATOM   1940 H13R  PA   109      42.462  90.198  70.010  1.00  0.00           H  
ATOM   1941 H13S  PA   109      42.806  91.356  68.539  1.00  0.00           H  
ATOM   1942 C112  PA   109      43.091  89.255  68.205  1.00  0.00           C  
ATOM   1943 H12R  PA   109      42.755  89.249  67.166  1.00  0.00           H  
ATOM   1944 H12S  PA   109      42.813  88.306  68.668  1.00  0.00           H  
ATOM   1945 C111  PA   109      44.650  89.274  68.342  1.00  0.00           C  
ATOM   1946 H11R  PA   109      45.117  88.609  67.612  1.00  0.00           H  
ATOM   1947 H11S  PA   109      44.936  88.948  69.344  1.00  0.00           H  
ATOM   1948 C110  PA   109      45.227  90.661  68.168  1.00  0.00           C  
ATOM   1949 H10R  PA   109      45.011  91.288  69.036  1.00  0.00           H  
ATOM   1950 H10S  PA   109      44.796  90.984  67.218  1.00  0.00           H  
ATOM   1951  C19  PA   109      46.785  90.646  68.051  1.00  0.00           C  
ATOM   1952  H9R  PA   109      47.304  89.927  68.688  1.00  0.00           H  
ATOM   1953  H9S  PA   109      47.213  91.646  68.144  1.00  0.00           H  
ATOM   1954  C18  PA   109      47.284  90.188  66.732  1.00  0.00           C  
ATOM   1955  H8R  PA   109      47.015  90.955  66.004  1.00  0.00           H  
ATOM   1956  H8S  PA   109      46.753  89.293  66.401  1.00  0.00           H  
ATOM   1957  C17  PA   109      48.796  89.977  66.642  1.00  0.00           C  
ATOM   1958  H7R  PA   109      48.957  89.149  67.336  1.00  0.00           H  
ATOM   1959  H7S  PA   109      49.382  90.745  67.151  1.00  0.00           H  
ATOM   1960  C16  PA   109      49.257  89.749  65.203  1.00  0.00           C  
ATOM   1961  H6R  PA   109      48.939  90.596  64.590  1.00  0.00           H  
ATOM   1962  H6S  PA   109      48.764  88.871  64.780  1.00  0.00           H  
ATOM   1963  C15  PA   109      50.755  89.428  65.110  1.00  0.00           C  
ATOM   1964  H5R  PA   109      51.313  90.347  64.919  1.00  0.00           H  
ATOM   1965  H5S  PA   109      50.922  89.029  64.107  1.00  0.00           H  
ATOM   1966  C14  PA   109      51.238  88.398  66.118  1.00  0.00           C  
ATOM   1967  H4R  PA   109      50.551  87.550  66.154  1.00  0.00           H  
ATOM   1968  H4S  PA   109      51.246  88.827  67.123  1.00  0.00           H  
ATOM   1969  C13  PA   109      52.644  87.870  65.803  1.00  0.00           C  
ATOM   1970  H3R  PA   109      53.428  88.630  65.825  1.00  0.00           H  
ATOM   1971  H3S  PA   109      52.820  87.507  64.789  1.00  0.00           H  
ATOM   1972  C12  PA   109      53.241  86.815  66.647  1.00  0.00           C  
ATOM   1973  H2R  PA   109      54.174  86.458  66.205  1.00  0.00           H  
ATOM   1974  H2S  PA   109      52.625  85.917  66.724  1.00  0.00           H  
ATOM   1975  C11 PGR   110      53.594  87.218  68.037  1.00  0.00           C  
ATOM   1976  O12 PGR   110      53.630  88.373  68.345  1.00  0.00           O  
ATOM   1977  O11 PGR   110      53.994  86.230  68.852  1.00  0.00           O  
ATOM   1978  C1  PGR   110      54.163  86.462  70.244  1.00  0.00           C  
ATOM   1979  HR  PGR   110      53.249  86.869  70.684  1.00  0.00           H  
ATOM   1980  HS  PGR   110      54.969  87.195  70.328  1.00  0.00           H  
ATOM   1981  C2  PGR   110      54.470  85.133  70.932  1.00  0.00           C  
ATOM   1982  HX  PGR   110      53.691  84.447  70.588  1.00  0.00           H  
ATOM   1983  C3  PGR   110      54.511  85.444  72.382  1.00  0.00           C  
ATOM   1984  HA  PGR   110      54.576  84.568  73.033  1.00  0.00           H  
ATOM   1985  HB  PGR   110      53.582  85.954  72.649  1.00  0.00           H  
ATOM   1986  O31 PGR   110      55.635  86.338  72.583  1.00  0.00           O  
ATOM   1987  P31 PGR   110      55.896  87.241  73.863  1.00  0.00           P  
ATOM   1988  O32 PGR   110      56.108  88.685  73.187  1.00  0.00           O  
ATOM   1989  C31 PGR   110      55.056  89.334  72.567  1.00  0.00           C  
ATOM   1990  H1A PGR   110      54.382  89.577  73.393  1.00  0.00           H  
ATOM   1991  H1B PGR   110      54.433  88.888  71.788  1.00  0.00           H  
ATOM   1992  C32 PGR   110      55.697  90.604  71.965  1.00  0.00           C  
ATOM   1993  H2A PGR   110      56.540  90.284  71.346  1.00  0.00           H  
ATOM   1994  O35 PGR   110      56.230  91.359  73.067  1.00  0.00           O  
ATOM   1995 HO5A PGR   110      56.838  90.763  73.541  1.00  0.00           H  
ATOM   1996  C33 PGR   110      54.647  91.442  71.226  1.00  0.00           C  
ATOM   1997  H3A PGR   110      55.045  92.460  71.238  1.00  0.00           H  
ATOM   1998  H3B PGR   110      54.574  90.992  70.233  1.00  0.00           H  
ATOM   1999  O33 PGR   110      54.597  87.352  74.652  1.00  0.00           O  
ATOM   2000  O34 PGR   110      57.065  86.662  74.521  1.00  0.00           O  
ATOM   2001  O21 PGR   110      55.839  84.611  70.659  1.00  0.00           O  
ATOM   2002  C21 PGR   110      56.265  83.378  70.927  1.00  0.00           C  
ATOM   2003  O22 PGR   110      55.530  82.447  71.296  1.00  0.00           O  
ATOM   2004  O36 PGR   110      53.269  91.329  71.781  1.00  0.00           O  
ATOM   2005 HO6A PGR   110      53.205  91.465  72.743  1.00  0.00           H  
ATOM   2006  C12  OL   111      57.697  83.034  70.440  1.00  0.00           C  
ATOM   2007  H2R  OL   111      58.535  83.516  70.947  1.00  0.00           H  
ATOM   2008  H2S  OL   111      57.812  81.953  70.545  1.00  0.00           H  
ATOM   2009  C13  OL   111      57.833  83.317  68.941  1.00  0.00           C  
ATOM   2010  H3R  OL   111      57.747  84.390  68.757  1.00  0.00           H  
ATOM   2011  H3S  OL   111      58.872  83.161  68.640  1.00  0.00           H  
ATOM   2012  C14  OL   111      56.853  82.696  67.923  1.00  0.00           C  
ATOM   2013  H4R  OL   111      57.072  81.656  67.673  1.00  0.00           H  
ATOM   2014  H4S  OL   111      55.854  82.731  68.364  1.00  0.00           H  
ATOM   2015  C15  OL   111      56.843  83.420  66.607  1.00  0.00           C  
ATOM   2016  H5R  OL   111      56.271  84.329  66.803  1.00  0.00           H  
ATOM   2017  H5S  OL   111      57.868  83.700  66.354  1.00  0.00           H  
ATOM   2018  C16  OL   111      56.187  82.516  65.480  1.00  0.00           C  
ATOM   2019  H6R  OL   111      56.119  83.168  64.606  1.00  0.00           H  
ATOM   2020  H6S  OL   111      56.850  81.674  65.269  1.00  0.00           H  
ATOM   2021  C17  OL   111      54.774  82.043  65.898  1.00  0.00           C  
ATOM   2022  H7R  OL   111      54.844  81.435  66.802  1.00  0.00           H  
ATOM   2023  H7S  OL   111      54.146  82.784  66.398  1.00  0.00           H  
ATOM   2024  C18  OL   111      54.080  81.343  64.744  1.00  0.00           C  
ATOM   2025  H8R  OL   111      53.104  80.990  65.084  1.00  0.00           H  
ATOM   2026  H8S  OL   111      53.972  82.155  64.021  1.00  0.00           H  
ATOM   2027  C19  OL   111      54.752  80.098  64.171  1.00  0.00           C  
ATOM   2028  H9R  OL   111      55.774  79.967  64.516  1.00  0.00           H  
ATOM   2029 C110  OL   111      54.141  79.162  63.381  1.00  0.00           C  
ATOM   2030 H10R  OL   111      54.746  78.313  63.074  1.00  0.00           H  
ATOM   2031 C111  OL   111      52.667  79.209  62.984  1.00  0.00           C  
ATOM   2032 H11R  OL   111      52.132  80.128  63.233  1.00  0.00           H  
ATOM   2033 H11S  OL   111      52.689  79.086  61.899  1.00  0.00           H  
ATOM   2034 C112  OL   111      51.886  78.173  63.710  1.00  0.00           C  
ATOM   2035 H12R  OL   111      52.427  77.234  63.842  1.00  0.00           H  
ATOM   2036 H12S  OL   111      51.594  78.405  64.737  1.00  0.00           H  
ATOM   2037 C113  OL   111      50.619  77.875  62.943  1.00  0.00           C  
ATOM   2038 H13R  OL   111      50.015  78.784  62.946  1.00  0.00           H  
ATOM   2039 H13S  OL   111      50.853  77.715  61.888  1.00  0.00           H  
ATOM   2040 C114  OL   111      49.726  76.675  63.188  1.00  0.00           C  
ATOM   2041 H14R  OL   111      48.787  76.704  62.631  1.00  0.00           H  
ATOM   2042 H14S  OL   111      50.175  75.795  62.724  1.00  0.00           H  
ATOM   2043 C115  OL   111      49.415  76.574  64.646  1.00  0.00           C  
ATOM   2044 H15R  OL   111      48.863  75.644  64.803  1.00  0.00           H  
ATOM   2045 H15S  OL   111      50.353  76.427  65.186  1.00  0.00           H  
ATOM   2046 C116  OL   111      48.592  77.734  65.279  1.00  0.00           C  
ATOM   2047 H16R  OL   111      49.154  78.670  65.296  1.00  0.00           H  
ATOM   2048 H16S  OL   111      47.691  77.830  64.670  1.00  0.00           H  
ATOM   2049 C117  OL   111      48.231  77.484  66.748  1.00  0.00           C  
ATOM   2050 H17R  OL   111      47.652  78.311  67.164  1.00  0.00           H  
ATOM   2051 H17S  OL   111      47.608  76.589  66.810  1.00  0.00           H  
ATOM   2052 C118  OL   111      49.413  77.008  67.517  1.00  0.00           C  
ATOM   2053 H18R  OL   111      50.321  77.579  67.310  1.00  0.00           H  
ATOM   2054 H18S  OL   111      49.538  75.973  67.191  1.00  0.00           H  
ATOM   2055 H18T  OL   111      49.277  77.014  68.600  1.00  0.00           H  
TER    2056       OL   111 
ATOM   2056 C116  PA   112      75.735  86.213  55.405  1.00  0.00           C  
ATOM   2057 H16R  PA   112      75.265  86.244  54.420  1.00  0.00           H  
ATOM   2058 H16S  PA   112      76.756  85.870  55.226  1.00  0.00           H  
ATOM   2059 H16T  PA   112      75.705  87.267  55.692  1.00  0.00           H  
ATOM   2060 C115  PA   112      75.088  85.222  56.317  1.00  0.00           C  
ATOM   2061 H15R  PA   112      75.138  84.226  55.871  1.00  0.00           H  
ATOM   2062 H15S  PA   112      74.027  85.458  56.419  1.00  0.00           H  
ATOM   2063 C114  PA   112      75.595  85.125  57.663  1.00  0.00           C  
ATOM   2064 H14R  PA   112      75.569  86.148  58.046  1.00  0.00           H  
ATOM   2065 H14S  PA   112      76.669  84.923  57.668  1.00  0.00           H  
ATOM   2066 C113  PA   112      74.864  84.177  58.548  1.00  0.00           C  
ATOM   2067 H13R  PA   112      75.133  83.183  58.186  1.00  0.00           H  
ATOM   2068 H13S  PA   112      73.790  84.177  58.351  1.00  0.00           H  
ATOM   2069 C112  PA   112      75.325  84.235  59.978  1.00  0.00           C  
ATOM   2070 H12R  PA   112      75.401  85.246  60.383  1.00  0.00           H  
ATOM   2071 H12S  PA   112      76.293  83.753  60.130  1.00  0.00           H  
ATOM   2072 C111  PA   112      74.432  83.400  60.955  1.00  0.00           C  
ATOM   2073 H11R  PA   112      73.383  83.616  60.740  1.00  0.00           H  
ATOM   2074 H11S  PA   112      74.522  83.824  61.957  1.00  0.00           H  
ATOM   2075 C110  PA   112      74.625  81.888  60.821  1.00  0.00           C  
ATOM   2076 H10R  PA   112      75.589  81.696  61.296  1.00  0.00           H  
ATOM   2077 H10S  PA   112      74.676  81.534  59.789  1.00  0.00           H  
ATOM   2078  C19  PA   112      73.612  81.111  61.762  1.00  0.00           C  
ATOM   2079  H9R  PA   112      72.840  80.752  61.078  1.00  0.00           H  
ATOM   2080  H9S  PA   112      73.105  81.645  62.568  1.00  0.00           H  
ATOM   2081  C18  PA   112      74.184  79.857  62.362  1.00  0.00           C  
ATOM   2082  H8R  PA   112      75.198  80.015  62.735  1.00  0.00           H  
ATOM   2083  H8S  PA   112      74.353  79.141  61.555  1.00  0.00           H  
ATOM   2084  C17  PA   112      73.320  79.308  63.552  1.00  0.00           C  
ATOM   2085  H7R  PA   112      72.420  78.999  63.016  1.00  0.00           H  
ATOM   2086  H7S  PA   112      73.038  80.115  64.233  1.00  0.00           H  
ATOM   2087  C16  PA   112      73.964  78.195  64.341  1.00  0.00           C  
ATOM   2088  H6R  PA   112      74.117  77.311  63.718  1.00  0.00           H  
ATOM   2089  H6S  PA   112      73.175  77.848  65.010  1.00  0.00           H  
ATOM   2090  C15  PA   112      75.288  78.531  65.034  1.00  0.00           C  
ATOM   2091  H5R  PA   112      76.072  78.555  64.273  1.00  0.00           H  
ATOM   2092  H5S  PA   112      75.556  77.696  65.685  1.00  0.00           H  
ATOM   2093  C14  PA   112      75.354  79.814  65.863  1.00  0.00           C  
ATOM   2094  H4R  PA   112      74.377  79.855  66.348  1.00  0.00           H  
ATOM   2095  H4S  PA   112      75.327  80.765  65.328  1.00  0.00           H  
ATOM   2096  C13  PA   112      76.447  79.905  66.904  1.00  0.00           C  
ATOM   2097  H3R  PA   112      76.285  79.183  67.707  1.00  0.00           H  
ATOM   2098  H3S  PA   112      76.371  80.896  67.357  1.00  0.00           H  
ATOM   2099  C12  PA   112      77.824  79.713  66.434  1.00  0.00           C  
ATOM   2100  H2R  PA   112      77.901  80.001  65.383  1.00  0.00           H  
ATOM   2101  H2S  PA   112      77.984  78.638  66.538  1.00  0.00           H  
ATOM   2102  C11  PC   113      78.868  80.487  67.233  1.00  0.00           C  
ATOM   2103  O12  PC   113      79.043  80.167  68.377  1.00  0.00           O  
ATOM   2104  O11  PC   113      79.686  81.402  66.569  1.00  0.00           O  
ATOM   2105  C1   PC   113      80.727  81.964  67.421  1.00  0.00           C  
ATOM   2106  HR   PC   113      80.416  82.380  68.383  1.00  0.00           H  
ATOM   2107  HS   PC   113      81.236  82.731  66.832  1.00  0.00           H  
ATOM   2108  C2   PC   113      81.786  80.829  67.679  1.00  0.00           C  
ATOM   2109  HX   PC   113      81.378  79.817  67.613  1.00  0.00           H  
ATOM   2110  C3   PC   113      82.582  81.114  68.962  1.00  0.00           C  
ATOM   2111  HA   PC   113      81.963  81.473  69.788  1.00  0.00           H  
ATOM   2112  HB   PC   113      83.274  81.918  68.698  1.00  0.00           H  
ATOM   2113  O31  PC   113      83.243  79.921  69.309  1.00  0.00           O  
ATOM   2114  P31  PC   113      84.166  79.751  70.641  1.00  0.00           P  
ATOM   2115  O32  PC   113      85.211  80.887  70.580  1.00  0.00           O  
ATOM   2116  C31  PC   113      86.233  80.993  69.629  1.00  0.00           C  
ATOM   2117  H1A  PC   113      85.894  81.008  68.590  1.00  0.00           H  
ATOM   2118  H1B  PC   113      86.923  80.177  69.858  1.00  0.00           H  
ATOM   2119  C32  PC   113      87.005  82.282  69.875  1.00  0.00           C  
ATOM   2120  H2A  PC   113      86.203  82.989  70.093  1.00  0.00           H  
ATOM   2121  H2B  PC   113      87.420  82.637  68.930  1.00  0.00           H  
ATOM   2122  N31  PC   113      88.128  82.165  70.907  1.00  0.00           N  
ATOM   2123  C33  PC   113      89.208  81.217  70.498  1.00  0.00           C  
ATOM   2124  H3A  PC   113      90.102  81.292  71.119  1.00  0.00           H  
ATOM   2125  H3B  PC   113      89.510  81.505  69.490  1.00  0.00           H  
ATOM   2126  H3C  PC   113      88.752  80.231  70.403  1.00  0.00           H  
ATOM   2127  C34  PC   113      88.805  83.544  70.965  1.00  0.00           C  
ATOM   2128  H4A  PC   113      88.076  84.339  71.130  1.00  0.00           H  
ATOM   2129  H4B  PC   113      89.145  83.758  69.950  1.00  0.00           H  
ATOM   2130  H4C  PC   113      89.723  83.547  71.554  1.00  0.00           H  
ATOM   2131  C35  PC   113      87.657  81.783  72.223  1.00  0.00           C  
ATOM   2132  H5A  PC   113      87.157  82.675  72.603  1.00  0.00           H  
ATOM   2133  H5B  PC   113      88.588  81.682  72.782  1.00  0.00           H  
ATOM   2134  H5C  PC   113      86.968  80.938  72.253  1.00  0.00           H  
ATOM   2135  O33  PC   113      83.372  79.993  71.857  1.00  0.00           O  
ATOM   2136  O34  PC   113      84.888  78.469  70.527  1.00  0.00           O  
ATOM   2137  O21  PC   113      82.776  80.956  66.620  1.00  0.00           O  
ATOM   2138  C21  PC   113      83.405  79.849  66.107  1.00  0.00           C  
ATOM   2139  O22  PC   113      83.221  78.705  66.494  1.00  0.00           O  
ATOM   2140  C12  OL   114      84.215  80.121  64.818  1.00  0.00           C  
ATOM   2141  H2R  OL   114      83.717  79.590  64.004  1.00  0.00           H  
ATOM   2142  H2S  OL   114      84.186  81.184  64.570  1.00  0.00           H  
ATOM   2143  C13  OL   114      85.611  79.521  64.946  1.00  0.00           C  
ATOM   2144  H3R  OL   114      86.083  80.083  65.755  1.00  0.00           H  
ATOM   2145  H3S  OL   114      85.463  78.455  65.132  1.00  0.00           H  
ATOM   2146  C14  OL   114      86.403  79.521  63.671  1.00  0.00           C  
ATOM   2147  H4R  OL   114      85.923  78.730  63.091  1.00  0.00           H  
ATOM   2148  H4S  OL   114      86.395  80.505  63.197  1.00  0.00           H  
ATOM   2149  C15  OL   114      87.887  79.224  63.694  1.00  0.00           C  
ATOM   2150  H5R  OL   114      88.335  80.111  64.146  1.00  0.00           H  
ATOM   2151  H5S  OL   114      87.960  78.344  64.337  1.00  0.00           H  
ATOM   2152  C16  OL   114      88.615  78.973  62.318  1.00  0.00           C  
ATOM   2153  H6R  OL   114      88.476  79.823  61.647  1.00  0.00           H  
ATOM   2154  H6S  OL   114      89.691  79.040  62.493  1.00  0.00           H  
ATOM   2155  C17  OL   114      88.064  77.778  61.456  1.00  0.00           C  
ATOM   2156  H7R  OL   114      88.864  77.400  60.816  1.00  0.00           H  
ATOM   2157  H7S  OL   114      87.793  77.076  62.247  1.00  0.00           H  
ATOM   2158  C18  OL   114      86.912  78.113  60.430  1.00  0.00           C  
ATOM   2159  H8R  OL   114      85.967  78.271  60.955  1.00  0.00           H  
ATOM   2160  H8S  OL   114      87.090  79.089  59.974  1.00  0.00           H  
ATOM   2161  C19  OL   114      86.955  76.973  59.465  1.00  0.00           C  
ATOM   2162  H9R  OL   114      86.691  75.993  59.856  1.00  0.00           H  
ATOM   2163 C110  OL   114      87.386  77.094  58.168  1.00  0.00           C  
ATOM   2164 H10R  OL   114      87.365  76.253  57.479  1.00  0.00           H  
ATOM   2165 C111  OL   114      88.015  78.263  57.530  1.00  0.00           C  
ATOM   2166 H11R  OL   114      87.254  78.885  57.055  1.00  0.00           H  
ATOM   2167 H11S  OL   114      88.552  78.816  58.303  1.00  0.00           H  
ATOM   2168 C112  OL   114      89.047  77.829  56.437  1.00  0.00           C  
ATOM   2169 H12R  OL   114      89.718  77.088  56.876  1.00  0.00           H  
ATOM   2170 H12S  OL   114      88.378  77.364  55.710  1.00  0.00           H  
ATOM   2171 C113  OL   114      89.630  79.064  55.845  1.00  0.00           C  
ATOM   2172 H13R  OL   114      89.040  79.978  55.938  1.00  0.00           H  
ATOM   2173 H13S  OL   114      90.460  79.323  56.506  1.00  0.00           H  
ATOM   2174 C114  OL   114      90.195  78.841  54.469  1.00  0.00           C  
ATOM   2175 H14R  OL   114      89.383  78.585  53.786  1.00  0.00           H  
ATOM   2176 H14S  OL   114      90.752  79.724  54.150  1.00  0.00           H  
ATOM   2177 C115  OL   114      91.227  77.681  54.397  1.00  0.00           C  
ATOM   2178 H15R  OL   114      92.180  77.995  54.826  1.00  0.00           H  
ATOM   2179 H15S  OL   114      90.886  76.809  54.960  1.00  0.00           H  
ATOM   2180 C116  OL   114      91.339  77.328  52.999  1.00  0.00           C  
ATOM   2181 H16R  OL   114      90.324  77.217  52.613  1.00  0.00           H  
ATOM   2182 H16S  OL   114      91.634  78.223  52.446  1.00  0.00           H  
ATOM   2183 C117  OL   114      92.222  76.122  52.701  1.00  0.00           C  
ATOM   2184 H17R  OL   114      93.170  76.429  53.148  1.00  0.00           H  
ATOM   2185 H17S  OL   114      92.017  75.228  53.293  1.00  0.00           H  
ATOM   2186 C118  OL   114      92.368  75.672  51.214  1.00  0.00           C  
ATOM   2187 H18R  OL   114      91.371  75.346  50.909  1.00  0.00           H  
ATOM   2188 H18S  OL   114      93.065  74.848  51.048  1.00  0.00           H  
ATOM   2189 H18T  OL   114      92.737  76.505  50.612  1.00  0.00           H  
TER    2190       OL   114 
ATOM   2190 C116  PA   115      69.818  78.596  60.649  1.00  0.00           C  
ATOM   2191 H16R  PA   115      70.333  77.825  61.226  1.00  0.00           H  
ATOM   2192 H16S  PA   115      70.554  79.362  60.399  1.00  0.00           H  
ATOM   2193 H16T  PA   115      69.584  78.086  59.712  1.00  0.00           H  
ATOM   2194 C115  PA   115      68.488  78.991  61.264  1.00  0.00           C  
ATOM   2195 H15R  PA   115      68.654  79.660  62.111  1.00  0.00           H  
ATOM   2196 H15S  PA   115      68.058  78.098  61.723  1.00  0.00           H  
ATOM   2197 C114  PA   115      67.613  79.669  60.181  1.00  0.00           C  
ATOM   2198 H14R  PA   115      67.163  78.978  59.465  1.00  0.00           H  
ATOM   2199 H14S  PA   115      68.215  80.425  59.673  1.00  0.00           H  
ATOM   2200 C113  PA   115      66.415  80.469  60.823  1.00  0.00           C  
ATOM   2201 H13R  PA   115      65.826  79.738  61.380  1.00  0.00           H  
ATOM   2202 H13S  PA   115      65.731  80.915  60.098  1.00  0.00           H  
ATOM   2203 C112  PA   115      66.792  81.589  61.730  1.00  0.00           C  
ATOM   2204 H12R  PA   115      67.601  82.182  61.299  1.00  0.00           H  
ATOM   2205 H12S  PA   115      67.112  81.173  62.688  1.00  0.00           H  
ATOM   2206 C111  PA   115      65.598  82.452  62.167  1.00  0.00           C  
ATOM   2207 H11R  PA   115      64.837  81.737  62.487  1.00  0.00           H  
ATOM   2208 H11S  PA   115      65.124  82.981  61.338  1.00  0.00           H  
ATOM   2209 C110  PA   115      65.946  83.602  63.168  1.00  0.00           C  
ATOM   2210 H10R  PA   115      65.065  84.247  63.137  1.00  0.00           H  
ATOM   2211 H10S  PA   115      66.667  84.165  62.572  1.00  0.00           H  
ATOM   2212  C19  PA   115      66.363  83.034  64.569  1.00  0.00           C  
ATOM   2213  H9R  PA   115      67.280  82.474  64.378  1.00  0.00           H  
ATOM   2214  H9S  PA   115      65.655  82.288  64.936  1.00  0.00           H  
ATOM   2215  C18  PA   115      66.607  84.185  65.579  1.00  0.00           C  
ATOM   2216  H8R  PA   115      65.879  84.998  65.636  1.00  0.00           H  
ATOM   2217  H8S  PA   115      67.472  84.706  65.166  1.00  0.00           H  
ATOM   2218  C17  PA   115      66.894  83.717  67.006  1.00  0.00           C  
ATOM   2219  H7R  PA   115      67.634  82.919  67.083  1.00  0.00           H  
ATOM   2220  H7S  PA   115      66.068  83.208  67.507  1.00  0.00           H  
ATOM   2221  C16  PA   115      67.543  84.835  67.763  1.00  0.00           C  
ATOM   2222  H6R  PA   115      66.716  85.525  67.944  1.00  0.00           H  
ATOM   2223  H6S  PA   115      68.327  85.357  67.210  1.00  0.00           H  
ATOM   2224  C15  PA   115      67.989  84.558  69.189  1.00  0.00           C  
ATOM   2225  H5R  PA   115      67.331  83.764  69.549  1.00  0.00           H  
ATOM   2226  H5S  PA   115      68.023  85.473  69.783  1.00  0.00           H  
ATOM   2227  C14  PA   115      69.358  83.938  69.254  1.00  0.00           C  
ATOM   2228  H4R  PA   115      70.060  84.618  68.768  1.00  0.00           H  
ATOM   2229  H4S  PA   115      69.440  83.064  68.604  1.00  0.00           H  
ATOM   2230  C13  PA   115      69.831  83.576  70.634  1.00  0.00           C  
ATOM   2231  H3R  PA   115      69.695  84.444  71.282  1.00  0.00           H  
ATOM   2232  H3S  PA   115      70.901  83.357  70.606  1.00  0.00           H  
ATOM   2233  C12  PA   115      69.139  82.423  71.251  1.00  0.00           C  
ATOM   2234  H2R  PA   115      68.063  82.569  71.141  1.00  0.00           H  
ATOM   2235  H2S  PA   115      69.483  81.549  70.695  1.00  0.00           H  
ATOM   2236  C11 PGR   116      69.438  82.290  72.704  1.00  0.00           C  
ATOM   2237  O12 PGR   116      68.699  82.610  73.602  1.00  0.00           O  
ATOM   2238  O11 PGR   116      70.673  81.724  72.786  1.00  0.00           O  
ATOM   2239  C1  PGR   116      71.140  81.435  74.179  1.00  0.00           C  
ATOM   2240  HR  PGR   116      71.066  82.405  74.675  1.00  0.00           H  
ATOM   2241  HS  PGR   116      72.176  81.119  74.027  1.00  0.00           H  
ATOM   2242  C2  PGR   116      70.349  80.367  74.927  1.00  0.00           C  
ATOM   2243  HX  PGR   116      69.290  80.638  74.907  1.00  0.00           H  
ATOM   2244  C3  PGR   116      70.836  80.326  76.403  1.00  0.00           C  
ATOM   2245  HA  PGR   116      70.812  81.350  76.782  1.00  0.00           H  
ATOM   2246  HB  PGR   116      71.882  80.023  76.493  1.00  0.00           H  
ATOM   2247  O31 PGR   116      69.951  79.506  77.131  1.00  0.00           O  
ATOM   2248  P31 PGR   116      70.244  79.350  78.687  1.00  0.00           P  
ATOM   2249  O32 PGR   116      69.982  80.809  79.348  1.00  0.00           O  
ATOM   2250  C31 PGR   116      68.651  81.392  79.425  1.00  0.00           C  
ATOM   2251  H1A PGR   116      67.984  80.626  79.827  1.00  0.00           H  
ATOM   2252  H1B PGR   116      68.338  81.548  78.389  1.00  0.00           H  
ATOM   2253  C32 PGR   116      68.612  82.680  80.292  1.00  0.00           C  
ATOM   2254  H2A PGR   116      67.594  83.063  80.404  1.00  0.00           H  
ATOM   2255  O35 PGR   116      69.276  83.727  79.649  1.00  0.00           O  
ATOM   2256 HO5A PGR   116      70.180  83.656  80.005  1.00  0.00           H  
ATOM   2257  C33 PGR   116      69.284  82.458  81.698  1.00  0.00           C  
ATOM   2258  H3A PGR   116      68.716  82.806  82.564  1.00  0.00           H  
ATOM   2259  H3B PGR   116      69.395  81.391  81.907  1.00  0.00           H  
ATOM   2260  O33 PGR   116      69.153  78.508  79.227  1.00  0.00           O  
ATOM   2261  O34 PGR   116      71.672  79.019  78.872  1.00  0.00           O  
ATOM   2262  O21 PGR   116      70.445  79.014  74.503  1.00  0.00           O  
ATOM   2263  C21 PGR   116      69.856  78.744  73.326  1.00  0.00           C  
ATOM   2264  O22 PGR   116      68.954  79.352  72.801  1.00  0.00           O  
ATOM   2265  O36 PGR   116      70.564  83.080  81.706  1.00  0.00           O  
ATOM   2266 HO6A PGR   116      70.814  82.879  82.625  1.00  0.00           H  
ATOM   2267  C12  OL   117      70.510  77.555  72.715  1.00  0.00           C  
ATOM   2268  H2R  OL   117      71.560  77.676  72.442  1.00  0.00           H  
ATOM   2269  H2S  OL   117      70.521  76.786  73.490  1.00  0.00           H  
ATOM   2270  C13  OL   117      69.907  77.009  71.529  1.00  0.00           C  
ATOM   2271  H3R  OL   117      68.919  76.656  71.834  1.00  0.00           H  
ATOM   2272  H3S  OL   117      69.711  77.749  70.751  1.00  0.00           H  
ATOM   2273  C14  OL   117      70.635  75.830  70.843  1.00  0.00           C  
ATOM   2274  H4R  OL   117      71.690  75.975  70.600  1.00  0.00           H  
ATOM   2275  H4S  OL   117      70.529  74.938  71.465  1.00  0.00           H  
ATOM   2276  C15  OL   117      69.940  75.535  69.541  1.00  0.00           C  
ATOM   2277  H5R  OL   117      68.876  75.297  69.601  1.00  0.00           H  
ATOM   2278  H5S  OL   117      69.912  76.442  68.933  1.00  0.00           H  
ATOM   2279  C16  OL   117      70.547  74.465  68.651  1.00  0.00           C  
ATOM   2280  H6R  OL   117      69.983  74.352  67.723  1.00  0.00           H  
ATOM   2281  H6S  OL   117      71.554  74.799  68.391  1.00  0.00           H  
ATOM   2282  C17  OL   117      70.788  73.074  69.258  1.00  0.00           C  
ATOM   2283  H7R  OL   117      71.244  73.147  70.248  1.00  0.00           H  
ATOM   2284  H7S  OL   117      69.875  72.499  69.423  1.00  0.00           H  
ATOM   2285  C18  OL   117      71.498  72.253  68.203  1.00  0.00           C  
ATOM   2286  H8R  OL   117      70.999  72.266  67.232  1.00  0.00           H  
ATOM   2287  H8S  OL   117      72.493  72.651  67.991  1.00  0.00           H  
ATOM   2288  C19  OL   117      71.649  70.847  68.635  1.00  0.00           C  
ATOM   2289  H9R  OL   117      71.924  70.779  69.685  1.00  0.00           H  
ATOM   2290 C110  OL   117      71.466  69.710  67.936  1.00  0.00           C  
ATOM   2291 H10R  OL   117      71.589  68.755  68.440  1.00  0.00           H  
ATOM   2292 C111  OL   117      71.261  69.702  66.472  1.00  0.00           C  
ATOM   2293 H11R  OL   117      71.816  70.506  65.984  1.00  0.00           H  
ATOM   2294 H11S  OL   117      71.658  68.766  66.073  1.00  0.00           H  
ATOM   2295 C112  OL   117      69.751  69.644  66.238  1.00  0.00           C  
ATOM   2296 H12R  OL   117      69.294  69.104  67.069  1.00  0.00           H  
ATOM   2297 H12S  OL   117      69.380  70.648  66.455  1.00  0.00           H  
ATOM   2298 C113  OL   117      69.237  69.220  64.867  1.00  0.00           C  
ATOM   2299 H13R  OL   117      69.595  69.953  64.141  1.00  0.00           H  
ATOM   2300 H13S  OL   117      69.772  68.322  64.553  1.00  0.00           H  
ATOM   2301 C114  OL   117      67.727  69.005  64.855  1.00  0.00           C  
ATOM   2302 H14R  OL   117      67.573  67.926  64.792  1.00  0.00           H  
ATOM   2303 H14S  OL   117      67.264  69.275  65.807  1.00  0.00           H  
ATOM   2304 C115  OL   117      66.871  69.677  63.824  1.00  0.00           C  
ATOM   2305 H15R  OL   117      67.201  69.309  62.850  1.00  0.00           H  
ATOM   2306 H15S  OL   117      65.887  69.209  63.906  1.00  0.00           H  
ATOM   2307 C116  OL   117      66.845  71.155  64.045  1.00  0.00           C  
ATOM   2308 H16R  OL   117      66.582  71.429  65.069  1.00  0.00           H  
ATOM   2309 H16S  OL   117      67.856  71.553  63.934  1.00  0.00           H  
ATOM   2310 C117  OL   117      66.016  72.025  63.155  1.00  0.00           C  
ATOM   2311 H17R  OL   117      66.352  73.027  63.430  1.00  0.00           H  
ATOM   2312 H17S  OL   117      66.506  71.853  62.195  1.00  0.00           H  
ATOM   2313 C118  OL   117      64.528  71.774  63.209  1.00  0.00           C  
ATOM   2314 H18R  OL   117      64.255  71.804  64.266  1.00  0.00           H  
ATOM   2315 H18S  OL   117      64.141  70.826  62.829  1.00  0.00           H  
ATOM   2316 H18T  OL   117      64.038  72.606  62.698  1.00  0.00           H  
TER    2317       OL   117 
ATOM   2317 C116  PA   118      51.264  72.263  59.758  1.00  0.00           C  
ATOM   2318 H16R  PA   118      51.582  72.681  60.715  1.00  0.00           H  
ATOM   2319 H16S  PA   118      52.087  72.248  59.041  1.00  0.00           H  
ATOM   2320 H16T  PA   118      51.071  71.199  59.908  1.00  0.00           H  
ATOM   2321 C115  PA   118      50.067  73.014  59.167  1.00  0.00           C  
ATOM   2322 H15R  PA   118      50.412  73.968  58.763  1.00  0.00           H  
ATOM   2323 H15S  PA   118      49.494  73.384  60.020  1.00  0.00           H  
ATOM   2324 C114  PA   118      49.246  72.261  58.199  1.00  0.00           C  
ATOM   2325 H14R  PA   118      49.961  71.964  57.429  1.00  0.00           H  
ATOM   2326 H14S  PA   118      48.560  72.882  57.620  1.00  0.00           H  
ATOM   2327 C113  PA   118      48.519  71.047  58.738  1.00  0.00           C  
ATOM   2328 H13R  PA   118      49.176  70.346  59.256  1.00  0.00           H  
ATOM   2329 H13S  PA   118      48.140  70.509  57.867  1.00  0.00           H  
ATOM   2330 C112  PA   118      47.244  71.218  59.671  1.00  0.00           C  
ATOM   2331 H12R  PA   118      46.461  71.790  59.168  1.00  0.00           H  
ATOM   2332 H12S  PA   118      47.518  71.809  60.548  1.00  0.00           H  
ATOM   2333 C111  PA   118      46.617  69.825  60.087  1.00  0.00           C  
ATOM   2334 H11R  PA   118      47.383  69.261  60.623  1.00  0.00           H  
ATOM   2335 H11S  PA   118      46.451  69.237  59.182  1.00  0.00           H  
ATOM   2336 C110  PA   118      45.259  70.000  60.857  1.00  0.00           C  
ATOM   2337 H10R  PA   118      44.664  69.146  60.526  1.00  0.00           H  
ATOM   2338 H10S  PA   118      44.712  70.862  60.470  1.00  0.00           H  
ATOM   2339  C19  PA   118      45.444  70.053  62.306  1.00  0.00           C  
ATOM   2340  H9R  PA   118      45.937  70.948  62.693  1.00  0.00           H  
ATOM   2341  H9S  PA   118      46.000  69.161  62.600  1.00  0.00           H  
ATOM   2342  C18  PA   118      44.080  69.751  63.045  1.00  0.00           C  
ATOM   2343  H8R  PA   118      43.726  68.850  62.538  1.00  0.00           H  
ATOM   2344  H8S  PA   118      43.374  70.568  62.882  1.00  0.00           H  
ATOM   2345  C17  PA   118      44.127  69.513  64.572  1.00  0.00           C  
ATOM   2346  H7R  PA   118      43.149  69.722  65.011  1.00  0.00           H  
ATOM   2347  H7S  PA   118      44.772  70.216  65.104  1.00  0.00           H  
ATOM   2348  C16  PA   118      44.555  68.064  65.029  1.00  0.00           C  
ATOM   2349  H6R  PA   118      45.629  67.915  65.158  1.00  0.00           H  
ATOM   2350  H6S  PA   118      44.251  67.344  64.267  1.00  0.00           H  
ATOM   2351  C15  PA   118      43.919  67.666  66.386  1.00  0.00           C  
ATOM   2352  H5R  PA   118      44.019  68.434  67.156  1.00  0.00           H  
ATOM   2353  H5S  PA   118      44.566  66.877  66.775  1.00  0.00           H  
ATOM   2354  C14  PA   118      42.469  67.176  66.258  1.00  0.00           C  
ATOM   2355  H4R  PA   118      42.449  66.385  65.505  1.00  0.00           H  
ATOM   2356  H4S  PA   118      41.791  67.963  65.921  1.00  0.00           H  
ATOM   2357  C13  PA   118      41.883  66.613  67.509  1.00  0.00           C  
ATOM   2358  H3R  PA   118      42.637  66.048  68.061  1.00  0.00           H  
ATOM   2359  H3S  PA   118      40.954  66.070  67.324  1.00  0.00           H  
ATOM   2360  C12  PA   118      41.458  67.644  68.458  1.00  0.00           C  
ATOM   2361  H2R  PA   118      40.618  68.209  68.050  1.00  0.00           H  
ATOM   2362  H2S  PA   118      42.257  68.383  68.547  1.00  0.00           H  
ATOM   2363  C11  PC   119      41.108  67.082  69.856  1.00  0.00           C  
ATOM   2364  O12  PC   119      41.312  65.915  70.216  1.00  0.00           O  
ATOM   2365  O11  PC   119      40.893  68.080  70.726  1.00  0.00           O  
ATOM   2366  C1   PC   119      40.413  67.780  72.073  1.00  0.00           C  
ATOM   2367  HR   PC   119      41.083  67.164  72.678  1.00  0.00           H  
ATOM   2368  HS   PC   119      39.484  67.205  72.029  1.00  0.00           H  
ATOM   2369  C2   PC   119      39.877  69.097  72.647  1.00  0.00           C  
ATOM   2370  HX   PC   119      40.740  69.764  72.719  1.00  0.00           H  
ATOM   2371  C3   PC   119      39.328  68.857  74.050  1.00  0.00           C  
ATOM   2372  HA   PC   119      39.341  69.756  74.671  1.00  0.00           H  
ATOM   2373  HB   PC   119      39.980  68.168  74.592  1.00  0.00           H  
ATOM   2374  O31  PC   119      38.037  68.214  73.976  1.00  0.00           O  
ATOM   2375  P31  PC   119      37.036  68.025  75.272  1.00  0.00           P  
ATOM   2376  O32  PC   119      36.074  69.301  75.167  1.00  0.00           O  
ATOM   2377  C31  PC   119      35.050  69.311  74.275  1.00  0.00           C  
ATOM   2378  H1A  PC   119      34.438  68.425  74.466  1.00  0.00           H  
ATOM   2379  H1B  PC   119      35.440  69.250  73.256  1.00  0.00           H  
ATOM   2380  C32  PC   119      34.312  70.568  74.565  1.00  0.00           C  
ATOM   2381  H2A  PC   119      35.011  71.404  74.604  1.00  0.00           H  
ATOM   2382  H2B  PC   119      34.010  70.463  75.608  1.00  0.00           H  
ATOM   2383  N31  PC   119      33.102  70.978  73.788  1.00  0.00           N  
ATOM   2384  C33  PC   119      32.700  72.219  74.411  1.00  0.00           C  
ATOM   2385  H3A  PC   119      33.614  72.809  74.495  1.00  0.00           H  
ATOM   2386  H3B  PC   119      32.307  71.956  75.394  1.00  0.00           H  
ATOM   2387  H3C  PC   119      31.955  72.747  73.815  1.00  0.00           H  
ATOM   2388  C34  PC   119      33.440  71.190  72.297  1.00  0.00           C  
ATOM   2389  H4A  PC   119      32.689  71.846  71.857  1.00  0.00           H  
ATOM   2390  H4B  PC   119      33.391  70.224  71.793  1.00  0.00           H  
ATOM   2391  H4C  PC   119      34.402  71.702  72.241  1.00  0.00           H  
ATOM   2392  C35  PC   119      32.030  69.918  73.984  1.00  0.00           C  
ATOM   2393  H5A  PC   119      31.080  70.297  73.605  1.00  0.00           H  
ATOM   2394  H5B  PC   119      31.943  69.638  75.035  1.00  0.00           H  
ATOM   2395  H5C  PC   119      32.308  68.962  73.537  1.00  0.00           H  
ATOM   2396  O33  PC   119      36.359  66.760  74.897  1.00  0.00           O  
ATOM   2397  O34  PC   119      37.746  68.010  76.516  1.00  0.00           O  
ATOM   2398  O21  PC   119      38.727  69.647  71.901  1.00  0.00           O  
ATOM   2399  C21  PC   119      38.339  70.925  72.258  1.00  0.00           C  
ATOM   2400  O22  PC   119      38.772  71.513  73.185  1.00  0.00           O  
ATOM   2401  C12  OL   120      37.313  71.535  71.373  1.00  0.00           C  
ATOM   2402  H2R  OL   120      36.364  71.190  71.788  1.00  0.00           H  
ATOM   2403  H2S  OL   120      37.375  72.613  71.530  1.00  0.00           H  
ATOM   2404  C13  OL   120      37.620  71.307  69.883  1.00  0.00           C  
ATOM   2405  H3R  OL   120      37.658  70.254  69.596  1.00  0.00           H  
ATOM   2406  H3S  OL   120      36.742  71.675  69.348  1.00  0.00           H  
ATOM   2407  C14  OL   120      38.938  72.001  69.412  1.00  0.00           C  
ATOM   2408  H4R  OL   120      38.758  73.011  69.038  1.00  0.00           H  
ATOM   2409  H4S  OL   120      39.694  71.956  70.198  1.00  0.00           H  
ATOM   2410  C15  OL   120      39.507  71.390  68.202  1.00  0.00           C  
ATOM   2411  H5R  OL   120      39.383  70.306  68.250  1.00  0.00           H  
ATOM   2412  H5S  OL   120      38.797  71.570  67.391  1.00  0.00           H  
ATOM   2413  C16  OL   120      40.840  71.869  67.765  1.00  0.00           C  
ATOM   2414  H6R  OL   120      41.164  71.480  66.798  1.00  0.00           H  
ATOM   2415  H6S  OL   120      40.684  72.920  67.515  1.00  0.00           H  
ATOM   2416  C17  OL   120      41.955  71.565  68.776  1.00  0.00           C  
ATOM   2417  H7R  OL   120      41.927  72.255  69.622  1.00  0.00           H  
ATOM   2418  H7S  OL   120      41.905  70.571  69.225  1.00  0.00           H  
ATOM   2419  C18  OL   120      43.304  71.753  68.058  1.00  0.00           C  
ATOM   2420  H8R  OL   120      43.439  70.803  67.536  1.00  0.00           H  
ATOM   2421  H8S  OL   120      43.320  72.566  67.329  1.00  0.00           H  
ATOM   2422  C19  OL   120      44.343  71.881  69.130  1.00  0.00           C  
ATOM   2423  H9R  OL   120      44.296  71.322  70.062  1.00  0.00           H  
ATOM   2424 C110  OL   120      45.435  72.665  68.868  1.00  0.00           C  
ATOM   2425 H10R  OL   120      46.173  72.677  69.666  1.00  0.00           H  
ATOM   2426 C111  OL   120      45.822  73.502  67.709  1.00  0.00           C  
ATOM   2427 H11R  OL   120      45.033  73.452  66.956  1.00  0.00           H  
ATOM   2428 H11S  OL   120      46.019  74.524  68.040  1.00  0.00           H  
ATOM   2429 C112  OL   120      47.070  72.889  67.057  1.00  0.00           C  
ATOM   2430 H12R  OL   120      47.987  73.086  67.616  1.00  0.00           H  
ATOM   2431 H12S  OL   120      47.040  71.799  67.122  1.00  0.00           H  
ATOM   2432 C113  OL   120      47.338  73.147  65.591  1.00  0.00           C  
ATOM   2433 H13R  OL   120      46.558  72.769  64.926  1.00  0.00           H  
ATOM   2434 H13S  OL   120      47.263  74.209  65.348  1.00  0.00           H  
ATOM   2435 C114  OL   120      48.648  72.463  65.160  1.00  0.00           C  
ATOM   2436 H14R  OL   120      49.475  73.051  65.563  1.00  0.00           H  
ATOM   2437 H14S  OL   120      48.759  71.516  65.693  1.00  0.00           H  
ATOM   2438 C115  OL   120      48.715  72.400  63.608  1.00  0.00           C  
ATOM   2439 H15R  OL   120      48.011  71.701  63.151  1.00  0.00           H  
ATOM   2440 H15S  OL   120      48.480  73.369  63.163  1.00  0.00           H  
ATOM   2441 C116  OL   120      50.068  72.050  63.037  1.00  0.00           C  
ATOM   2442 H16R  OL   120      49.864  71.914  61.973  1.00  0.00           H  
ATOM   2443 H16S  OL   120      50.603  73.000  63.098  1.00  0.00           H  
ATOM   2444 C117  OL   120      50.936  70.915  63.684  1.00  0.00           C  
ATOM   2445 H17R  OL   120      50.922  71.080  64.764  1.00  0.00           H  
ATOM   2446 H17S  OL   120      50.489  69.920  63.632  1.00  0.00           H  
ATOM   2447 C118  OL   120      52.387  70.924  63.155  1.00  0.00           C  
ATOM   2448 H18R  OL   120      53.046  71.683  63.581  1.00  0.00           H  
ATOM   2449 H18S  OL   120      52.525  71.064  62.081  1.00  0.00           H  
ATOM   2450 H18T  OL   120      52.666  69.872  63.247  1.00  0.00           H  
TER    2451       OL   120 
ATOM   2451 C116  PA   121      79.545  76.074  66.015  1.00  0.00           C  
ATOM   2452 H16R  PA   121      79.149  76.625  66.871  1.00  0.00           H  
ATOM   2453 H16S  PA   121      79.319  76.620  65.097  1.00  0.00           H  
ATOM   2454 H16T  PA   121      80.615  76.157  66.214  1.00  0.00           H  
ATOM   2455 C115  PA   121      79.092  74.659  65.925  1.00  0.00           C  
ATOM   2456 H15R  PA   121      79.553  74.125  65.092  1.00  0.00           H  
ATOM   2457 H15S  PA   121      78.001  74.714  65.900  1.00  0.00           H  
ATOM   2458 C114  PA   121      79.563  73.840  67.152  1.00  0.00           C  
ATOM   2459 H14R  PA   121      79.064  74.298  68.009  1.00  0.00           H  
ATOM   2460 H14S  PA   121      80.619  73.742  67.410  1.00  0.00           H  
ATOM   2461 C113  PA   121      79.239  72.401  67.024  1.00  0.00           C  
ATOM   2462 H13R  PA   121      79.851  71.866  66.294  1.00  0.00           H  
ATOM   2463 H13S  PA   121      78.257  72.220  66.584  1.00  0.00           H  
ATOM   2464 C112  PA   121      79.242  71.723  68.379  1.00  0.00           C  
ATOM   2465 H12R  PA   121      78.476  70.949  68.296  1.00  0.00           H  
ATOM   2466 H12S  PA   121      78.792  72.399  69.109  1.00  0.00           H  
ATOM   2467 C111  PA   121      80.472  71.003  68.870  1.00  0.00           C  
ATOM   2468 H11R  PA   121      81.284  71.708  69.062  1.00  0.00           H  
ATOM   2469 H11S  PA   121      80.805  70.308  68.096  1.00  0.00           H  
ATOM   2470 C110  PA   121      80.365  70.212  70.125  1.00  0.00           C  
ATOM   2471 H10R  PA   121      80.126  70.772  71.031  1.00  0.00           H  
ATOM   2472 H10S  PA   121      81.364  69.773  70.168  1.00  0.00           H  
ATOM   2473  C19  PA   121      79.423  69.001  70.064  1.00  0.00           C  
ATOM   2474  H9R  PA   121      78.415  69.381  69.883  1.00  0.00           H  
ATOM   2475  H9S  PA   121      79.270  68.665  71.092  1.00  0.00           H  
ATOM   2476  C18  PA   121      79.837  67.792  69.247  1.00  0.00           C  
ATOM   2477  H8R  PA   121      80.785  67.388  69.608  1.00  0.00           H  
ATOM   2478  H8S  PA   121      79.933  68.231  68.251  1.00  0.00           H  
ATOM   2479  C17  PA   121      78.813  66.708  69.099  1.00  0.00           C  
ATOM   2480  H7R  PA   121      79.093  66.010  68.308  1.00  0.00           H  
ATOM   2481  H7S  PA   121      77.930  67.143  68.627  1.00  0.00           H  
ATOM   2482  C16  PA   121      78.288  65.996  70.297  1.00  0.00           C  
ATOM   2483  H6R  PA   121      77.963  66.712  71.053  1.00  0.00           H  
ATOM   2484  H6S  PA   121      79.183  65.587  70.771  1.00  0.00           H  
ATOM   2485  C15  PA   121      77.085  65.016  70.007  1.00  0.00           C  
ATOM   2486  H5R  PA   121      77.156  64.198  70.726  1.00  0.00           H  
ATOM   2487  H5S  PA   121      77.287  64.565  69.033  1.00  0.00           H  
ATOM   2488  C14  PA   121      75.719  65.559  69.937  1.00  0.00           C  
ATOM   2489  H4R  PA   121      74.978  64.782  69.739  1.00  0.00           H  
ATOM   2490  H4S  PA   121      75.761  66.127  69.005  1.00  0.00           H  
ATOM   2491  C13  PA   121      75.353  66.555  70.980  1.00  0.00           C  
ATOM   2492  H3R  PA   121      76.013  67.424  70.931  1.00  0.00           H  
ATOM   2493  H3S  PA   121      75.591  66.089  71.938  1.00  0.00           H  
ATOM   2494  C12  PA   121      73.958  67.082  71.164  1.00  0.00           C  
ATOM   2495  H2R  PA   121      73.919  67.895  71.891  1.00  0.00           H  
ATOM   2496  H2S  PA   121      73.684  67.455  70.175  1.00  0.00           H  
ATOM   2497  C11 PGR   122      72.951  66.081  71.490  1.00  0.00           C  
ATOM   2498  O12 PGR   122      72.020  65.767  70.791  1.00  0.00           O  
ATOM   2499  O11 PGR   122      73.167  65.566  72.723  1.00  0.00           O  
ATOM   2500  C1  PGR   122      72.117  64.766  73.331  1.00  0.00           C  
ATOM   2501  HR  PGR   122      72.683  64.273  74.126  1.00  0.00           H  
ATOM   2502  HS  PGR   122      71.789  63.987  72.639  1.00  0.00           H  
ATOM   2503  C2  PGR   122      71.013  65.677  73.964  1.00  0.00           C  
ATOM   2504  HX  PGR   122      71.523  66.483  74.499  1.00  0.00           H  
ATOM   2505  C3  PGR   122      70.190  64.902  75.062  1.00  0.00           C  
ATOM   2506  HA  PGR   122      69.846  63.963  74.622  1.00  0.00           H  
ATOM   2507  HB  PGR   122      69.347  65.537  75.345  1.00  0.00           H  
ATOM   2508  O31 PGR   122      71.060  64.759  76.128  1.00  0.00           O  
ATOM   2509  P31 PGR   122      70.727  63.893  77.354  1.00  0.00           P  
ATOM   2510  O32 PGR   122      71.339  64.718  78.579  1.00  0.00           O  
ATOM   2511  C31 PGR   122      71.193  66.123  78.756  1.00  0.00           C  
ATOM   2512  H1A PGR   122      70.154  66.416  78.585  1.00  0.00           H  
ATOM   2513  H1B PGR   122      71.757  66.660  77.989  1.00  0.00           H  
ATOM   2514  C32 PGR   122      71.551  66.575  80.140  1.00  0.00           C  
ATOM   2515  H2A PGR   122      72.580  66.328  80.413  1.00  0.00           H  
ATOM   2516  O35 PGR   122      70.750  65.970  81.044  1.00  0.00           O  
ATOM   2517 HO5A PGR   122      70.768  65.054  80.712  1.00  0.00           H  
ATOM   2518  C33 PGR   122      71.372  68.155  80.236  1.00  0.00           C  
ATOM   2519  H3A PGR   122      71.391  68.425  81.295  1.00  0.00           H  
ATOM   2520  H3B PGR   122      72.112  68.733  79.675  1.00  0.00           H  
ATOM   2521  O33 PGR   122      69.261  63.790  77.481  1.00  0.00           O  
ATOM   2522  O34 PGR   122      71.462  62.639  77.253  1.00  0.00           O  
ATOM   2523  O21 PGR   122      70.072  66.253  73.070  1.00  0.00           O  
ATOM   2524  C21 PGR   122      69.350  65.449  72.313  1.00  0.00           C  
ATOM   2525  O22 PGR   122      69.477  64.237  72.274  1.00  0.00           O  
ATOM   2526  O36 PGR   122      70.096  68.504  79.813  1.00  0.00           O  
ATOM   2527 HO6A PGR   122      69.542  67.882  80.317  1.00  0.00           H  
ATOM   2528  C12  OL   123      68.233  66.100  71.539  1.00  0.00           C  
ATOM   2529  H2R  OL   123      67.246  65.888  71.955  1.00  0.00           H  
ATOM   2530  H2S  OL   123      68.182  67.179  71.698  1.00  0.00           H  
ATOM   2531  C13  OL   123      68.243  65.726  70.010  1.00  0.00           C  
ATOM   2532  H3R  OL   123      69.207  66.024  69.593  1.00  0.00           H  
ATOM   2533  H3S  OL   123      68.271  64.637  69.943  1.00  0.00           H  
ATOM   2534  C14  OL   123      67.047  66.219  69.148  1.00  0.00           C  
ATOM   2535  H4R  OL   123      66.904  65.668  68.216  1.00  0.00           H  
ATOM   2536  H4S  OL   123      66.055  66.127  69.597  1.00  0.00           H  
ATOM   2537  C15  OL   123      67.104  67.702  68.928  1.00  0.00           C  
ATOM   2538  H5R  OL   123      67.447  68.249  69.809  1.00  0.00           H  
ATOM   2539  H5S  OL   123      67.901  67.932  68.217  1.00  0.00           H  
ATOM   2540  C16  OL   123      65.837  68.345  68.296  1.00  0.00           C  
ATOM   2541  H6R  OL   123      65.764  67.905  67.299  1.00  0.00           H  
ATOM   2542  H6S  OL   123      64.980  68.034  68.897  1.00  0.00           H  
ATOM   2543  C17  OL   123      65.843  69.871  68.318  1.00  0.00           C  
ATOM   2544  H7R  OL   123      65.621  70.224  69.327  1.00  0.00           H  
ATOM   2545  H7S  OL   123      66.751  70.389  68.004  1.00  0.00           H  
ATOM   2546  C18  OL   123      64.743  70.481  67.581  1.00  0.00           C  
ATOM   2547  H8R  OL   123      64.679  71.567  67.677  1.00  0.00           H  
ATOM   2548  H8S  OL   123      64.816  70.359  66.498  1.00  0.00           H  
ATOM   2549  C19  OL   123      63.506  69.735  67.951  1.00  0.00           C  
ATOM   2550  H9R  OL   123      63.327  69.921  69.007  1.00  0.00           H  
ATOM   2551 C110  OL   123      62.757  68.959  67.175  1.00  0.00           C  
ATOM   2552 H10R  OL   123      61.877  68.511  67.628  1.00  0.00           H  
ATOM   2553 C111  OL   123      63.096  68.504  65.808  1.00  0.00           C  
ATOM   2554 H11R  OL   123      62.393  68.702  64.996  1.00  0.00           H  
ATOM   2555 H11S  OL   123      64.047  68.899  65.445  1.00  0.00           H  
ATOM   2556 C112  OL   123      63.434  66.968  65.772  1.00  0.00           C  
ATOM   2557 H12R  OL   123      64.037  66.777  66.662  1.00  0.00           H  
ATOM   2558 H12S  OL   123      62.513  66.401  65.924  1.00  0.00           H  
ATOM   2559 C113  OL   123      64.134  66.539  64.511  1.00  0.00           C  
ATOM   2560 H13R  OL   123      63.430  66.603  63.678  1.00  0.00           H  
ATOM   2561 H13S  OL   123      64.929  67.263  64.319  1.00  0.00           H  
ATOM   2562 C114  OL   123      64.691  65.111  64.701  1.00  0.00           C  
ATOM   2563 H14R  OL   123      63.945  64.493  65.205  1.00  0.00           H  
ATOM   2564 H14S  OL   123      64.752  64.619  63.728  1.00  0.00           H  
ATOM   2565 C115  OL   123      66.042  64.965  65.531  1.00  0.00           C  
ATOM   2566 H15R  OL   123      66.061  65.678  66.358  1.00  0.00           H  
ATOM   2567 H15S  OL   123      66.082  63.940  65.905  1.00  0.00           H  
ATOM   2568 C116  OL   123      67.209  65.190  64.590  1.00  0.00           C  
ATOM   2569 H16R  OL   123      67.145  64.406  63.833  1.00  0.00           H  
ATOM   2570 H16S  OL   123      67.111  66.102  63.998  1.00  0.00           H  
ATOM   2571 C117  OL   123      68.597  65.414  65.180  1.00  0.00           C  
ATOM   2572 H17R  OL   123      69.274  65.626  64.350  1.00  0.00           H  
ATOM   2573 H17S  OL   123      68.514  66.324  65.778  1.00  0.00           H  
ATOM   2574 C118  OL   123      69.210  64.211  65.837  1.00  0.00           C  
ATOM   2575 H18R  OL   123      70.069  64.360  66.494  1.00  0.00           H  
ATOM   2576 H18S  OL   123      69.471  63.489  65.060  1.00  0.00           H  
ATOM   2577 H18T  OL   123      68.530  63.727  66.541  1.00  0.00           H  
TER    2578       OL   123 
ATOM   2578 C116  PA   124     107.384  76.975  63.262  1.00  0.00           C  
ATOM   2579 H16R  PA   124     107.269  77.971  62.830  1.00  0.00           H  
ATOM   2580 H16S  PA   124     108.194  76.515  62.691  1.00  0.00           H  
ATOM   2581 H16T  PA   124     107.795  77.278  64.227  1.00  0.00           H  
ATOM   2582 C115  PA   124     106.105  76.236  63.347  1.00  0.00           C  
ATOM   2583 H15R  PA   124     105.535  76.691  64.159  1.00  0.00           H  
ATOM   2584 H15S  PA   124     106.298  75.196  63.619  1.00  0.00           H  
ATOM   2585 C114  PA   124     105.263  76.359  62.034  1.00  0.00           C  
ATOM   2586 H14R  PA   124     105.847  76.015  61.178  1.00  0.00           H  
ATOM   2587 H14S  PA   124     105.122  77.432  61.893  1.00  0.00           H  
ATOM   2588 C113  PA   124     103.906  75.605  62.160  1.00  0.00           C  
ATOM   2589 H13R  PA   124     104.142  74.539  62.179  1.00  0.00           H  
ATOM   2590 H13S  PA   124     103.405  75.685  61.193  1.00  0.00           H  
ATOM   2591 C112  PA   124     102.891  75.977  63.290  1.00  0.00           C  
ATOM   2592 H12R  PA   124     102.601  77.029  63.265  1.00  0.00           H  
ATOM   2593 H12S  PA   124     103.360  75.829  64.265  1.00  0.00           H  
ATOM   2594 C111  PA   124     101.503  75.365  63.399  1.00  0.00           C  
ATOM   2595 H11R  PA   124     100.838  75.952  64.036  1.00  0.00           H  
ATOM   2596 H11S  PA   124     101.543  74.365  63.836  1.00  0.00           H  
ATOM   2597 C110  PA   124     100.854  75.335  62.048  1.00  0.00           C  
ATOM   2598 H10R  PA   124     101.481  74.771  61.355  1.00  0.00           H  
ATOM   2599 H10S  PA   124     100.938  76.327  61.600  1.00  0.00           H  
ATOM   2600  C19  PA   124      99.460  74.750  61.965  1.00  0.00           C  
ATOM   2601  H9R  PA   124      99.214  74.825  60.903  1.00  0.00           H  
ATOM   2602  H9S  PA   124      98.758  75.438  62.440  1.00  0.00           H  
ATOM   2603  C18  PA   124      99.146  73.321  62.395  1.00  0.00           C  
ATOM   2604  H8R  PA   124      99.399  73.236  63.454  1.00  0.00           H  
ATOM   2605  H8S  PA   124      99.935  72.666  62.021  1.00  0.00           H  
ATOM   2606  C17  PA   124      97.786  72.767  62.164  1.00  0.00           C  
ATOM   2607  H7R  PA   124      97.594  72.562  61.109  1.00  0.00           H  
ATOM   2608  H7S  PA   124      97.087  73.506  62.562  1.00  0.00           H  
ATOM   2609  C16  PA   124      97.361  71.597  62.976  1.00  0.00           C  
ATOM   2610  H6R  PA   124      96.271  71.584  62.914  1.00  0.00           H  
ATOM   2611  H6S  PA   124      97.564  71.829  64.024  1.00  0.00           H  
ATOM   2612  C15  PA   124      97.969  70.274  62.479  1.00  0.00           C  
ATOM   2613  H5R  PA   124      99.050  70.209  62.340  1.00  0.00           H  
ATOM   2614  H5S  PA   124      97.666  70.312  61.430  1.00  0.00           H  
ATOM   2615  C14  PA   124      97.470  68.986  63.075  1.00  0.00           C  
ATOM   2616  H4R  PA   124      98.033  68.173  62.614  1.00  0.00           H  
ATOM   2617  H4S  PA   124      96.418  68.771  62.877  1.00  0.00           H  
ATOM   2618  C13  PA   124      97.644  68.911  64.520  1.00  0.00           C  
ATOM   2619  H3R  PA   124      97.192  67.958  64.805  1.00  0.00           H  
ATOM   2620  H3S  PA   124      97.114  69.780  64.914  1.00  0.00           H  
ATOM   2621  C12  PA   124      99.064  68.931  64.969  1.00  0.00           C  
ATOM   2622  H2R  PA   124      99.636  69.817  64.686  1.00  0.00           H  
ATOM   2623  H2S  PA   124      99.604  68.115  64.484  1.00  0.00           H  
ATOM   2624  C11  PC   125      99.230  68.854  66.467  1.00  0.00           C  
ATOM   2625  O12  PC   125      98.389  69.260  67.252  1.00  0.00           O  
ATOM   2626  O11  PC   125     100.361  68.296  66.810  1.00  0.00           O  
ATOM   2627  C1   PC   125     100.433  67.694  68.145  1.00  0.00           C  
ATOM   2628  HR   PC   125     100.400  68.518  68.863  1.00  0.00           H  
ATOM   2629  HS   PC   125     101.418  67.244  68.289  1.00  0.00           H  
ATOM   2630  C2   PC   125      99.287  66.792  68.468  1.00  0.00           C  
ATOM   2631  HX   PC   125      98.334  67.089  68.024  1.00  0.00           H  
ATOM   2632  C3   PC   125      98.860  66.740  69.966  1.00  0.00           C  
ATOM   2633  HA   PC   125      98.545  65.702  70.097  1.00  0.00           H  
ATOM   2634  HB   PC   125      98.080  67.487  70.137  1.00  0.00           H  
ATOM   2635  O31  PC   125      99.965  66.931  70.828  1.00  0.00           O  
ATOM   2636  P31  PC   125      99.930  66.610  72.404  1.00  0.00           P  
ATOM   2637  O32  PC   125      99.175  67.879  73.046  1.00  0.00           O  
ATOM   2638  C31  PC   125      99.806  69.154  72.885  1.00  0.00           C  
ATOM   2639  H1A  PC   125      99.631  69.559  71.885  1.00  0.00           H  
ATOM   2640  H1B  PC   125     100.870  69.073  73.122  1.00  0.00           H  
ATOM   2641  C32  PC   125      99.058  70.046  73.943  1.00  0.00           C  
ATOM   2642  H2A  PC   125      99.002  69.472  74.869  1.00  0.00           H  
ATOM   2643  H2B  PC   125      98.023  70.180  73.625  1.00  0.00           H  
ATOM   2644  N31  PC   125      99.767  71.315  74.304  1.00  0.00           N  
ATOM   2645  C33  PC   125      98.994  72.084  75.304  1.00  0.00           C  
ATOM   2646  H3A  PC   125      98.066  72.426  74.845  1.00  0.00           H  
ATOM   2647  H3B  PC   125      99.548  72.982  75.580  1.00  0.00           H  
ATOM   2648  H3C  PC   125      98.847  71.422  76.159  1.00  0.00           H  
ATOM   2649  C34  PC   125     101.194  71.108  74.784  1.00  0.00           C  
ATOM   2650  H4A  PC   125     101.613  70.447  74.024  1.00  0.00           H  
ATOM   2651  H4B  PC   125     101.319  70.438  75.635  1.00  0.00           H  
ATOM   2652  H4C  PC   125     101.742  72.044  74.663  1.00  0.00           H  
ATOM   2653  C35  PC   125      99.921  72.238  73.161  1.00  0.00           C  
ATOM   2654  H5A  PC   125     100.253  73.195  73.566  1.00  0.00           H  
ATOM   2655  H5B  PC   125      98.962  72.465  72.693  1.00  0.00           H  
ATOM   2656  H5C  PC   125     100.624  71.930  72.386  1.00  0.00           H  
ATOM   2657  O33  PC   125      99.074  65.402  72.582  1.00  0.00           O  
ATOM   2658  O34  PC   125     101.353  66.540  72.768  1.00  0.00           O  
ATOM   2659  O21  PC   125      99.539  65.463  67.986  1.00  0.00           O  
ATOM   2660  C21  PC   125     100.594  64.666  68.309  1.00  0.00           C  
ATOM   2661  O22  PC   125     101.455  64.850  69.154  1.00  0.00           O  
ATOM   2662  C12  OL   126     100.679  63.358  67.534  1.00  0.00           C  
ATOM   2663  H2R  OL   126     101.318  62.661  68.080  1.00  0.00           H  
ATOM   2664  H2S  OL   126      99.659  62.971  67.501  1.00  0.00           H  
ATOM   2665  C13  OL   126     101.138  63.682  66.137  1.00  0.00           C  
ATOM   2666  H3R  OL   126     102.019  64.319  66.245  1.00  0.00           H  
ATOM   2667  H3S  OL   126     101.571  62.858  65.565  1.00  0.00           H  
ATOM   2668  C14  OL   126     100.146  64.386  65.222  1.00  0.00           C  
ATOM   2669  H4R  OL   126      99.273  63.740  65.106  1.00  0.00           H  
ATOM   2670  H4S  OL   126      99.931  65.408  65.541  1.00  0.00           H  
ATOM   2671  C15  OL   126     100.571  64.446  63.736  1.00  0.00           C  
ATOM   2672  H5R  OL   126     101.508  65.001  63.648  1.00  0.00           H  
ATOM   2673  H5S  OL   126     100.831  63.443  63.390  1.00  0.00           H  
ATOM   2674  C16  OL   126      99.643  65.170  62.755  1.00  0.00           C  
ATOM   2675  H6R  OL   126      99.695  66.252  62.892  1.00  0.00           H  
ATOM   2676  H6S  OL   126     100.058  64.987  61.762  1.00  0.00           H  
ATOM   2677  C17  OL   126      98.117  64.755  62.811  1.00  0.00           C  
ATOM   2678  H7R  OL   126      97.973  63.678  62.919  1.00  0.00           H  
ATOM   2679  H7S  OL   126      97.701  65.226  63.704  1.00  0.00           H  
ATOM   2680  C18  OL   126      97.442  65.384  61.630  1.00  0.00           C  
ATOM   2681  H8R  OL   126      97.662  66.452  61.689  1.00  0.00           H  
ATOM   2682  H8S  OL   126      97.995  65.155  60.716  1.00  0.00           H  
ATOM   2683  C19  OL   126      96.026  65.030  61.658  1.00  0.00           C  
ATOM   2684  H9R  OL   126      95.284  65.768  61.952  1.00  0.00           H  
ATOM   2685 C110  OL   126      95.470  63.908  61.231  1.00  0.00           C  
ATOM   2686 H10R  OL   126      94.385  63.962  61.219  1.00  0.00           H  
ATOM   2687 C111  OL   126      96.128  62.781  60.492  1.00  0.00           C  
ATOM   2688 H11R  OL   126      97.075  63.217  60.169  1.00  0.00           H  
ATOM   2689 H11S  OL   126      96.470  61.976  61.145  1.00  0.00           H  
ATOM   2690 C112  OL   126      95.397  62.092  59.282  1.00  0.00           C  
ATOM   2691 H12R  OL   126      94.469  61.784  59.768  1.00  0.00           H  
ATOM   2692 H12S  OL   126      95.233  62.790  58.459  1.00  0.00           H  
ATOM   2693 C113  OL   126      96.066  60.826  58.830  1.00  0.00           C  
ATOM   2694 H13R  OL   126      97.010  61.119  58.366  1.00  0.00           H  
ATOM   2695 H13S  OL   126      96.320  60.199  59.688  1.00  0.00           H  
ATOM   2696 C114  OL   126      95.083  60.063  57.906  1.00  0.00           C  
ATOM   2697 H14R  OL   126      95.081  58.985  58.079  1.00  0.00           H  
ATOM   2698 H14S  OL   126      94.093  60.390  58.231  1.00  0.00           H  
ATOM   2699 C115  OL   126      95.400  60.332  56.434  1.00  0.00           C  
ATOM   2700 H15R  OL   126      95.136  61.388  56.344  1.00  0.00           H  
ATOM   2701 H15S  OL   126      96.487  60.367  56.336  1.00  0.00           H  
ATOM   2702 C116  OL   126      94.838  59.406  55.363  1.00  0.00           C  
ATOM   2703 H16R  OL   126      93.758  59.418  55.524  1.00  0.00           H  
ATOM   2704 H16S  OL   126      94.991  59.731  54.332  1.00  0.00           H  
ATOM   2705 C117  OL   126      95.344  57.996  55.701  1.00  0.00           C  
ATOM   2706 H17R  OL   126      96.277  57.854  55.152  1.00  0.00           H  
ATOM   2707 H17S  OL   126      95.653  57.785  56.727  1.00  0.00           H  
ATOM   2708 C118  OL   126      94.419  56.841  55.136  1.00  0.00           C  
ATOM   2709 H18R  OL   126      93.440  56.802  55.618  1.00  0.00           H  
ATOM   2710 H18S  OL   126      94.977  55.916  55.293  1.00  0.00           H  
ATOM   2711 H18T  OL   126      94.176  56.954  54.077  1.00  0.00           H  
TER    2712       OL   126 
ATOM   2712 C116  PA   127      53.556  60.874  69.479  1.00  0.00           C  
ATOM   2713 H16R  PA   127      54.419  61.496  69.231  1.00  0.00           H  
ATOM   2714 H16S  PA   127      53.890  59.835  69.434  1.00  0.00           H  
ATOM   2715 H16T  PA   127      53.424  61.053  70.549  1.00  0.00           H  
ATOM   2716 C115  PA   127      52.234  61.198  68.737  1.00  0.00           C  
ATOM   2717 H15R  PA   127      51.557  60.378  68.985  1.00  0.00           H  
ATOM   2718 H15S  PA   127      52.456  61.135  67.670  1.00  0.00           H  
ATOM   2719 C114  PA   127      51.575  62.556  69.041  1.00  0.00           C  
ATOM   2720 H14R  PA   127      51.340  62.625  70.106  1.00  0.00           H  
ATOM   2721 H14S  PA   127      50.555  62.646  68.661  1.00  0.00           H  
ATOM   2722 C113  PA   127      52.531  63.694  68.741  1.00  0.00           C  
ATOM   2723 H13R  PA   127      52.890  63.579  67.716  1.00  0.00           H  
ATOM   2724 H13S  PA   127      53.375  63.729  69.433  1.00  0.00           H  
ATOM   2725 C112  PA   127      51.813  65.121  68.723  1.00  0.00           C  
ATOM   2726 H12R  PA   127      51.510  65.466  69.713  1.00  0.00           H  
ATOM   2727 H12S  PA   127      50.972  65.073  68.028  1.00  0.00           H  
ATOM   2728 C111  PA   127      52.604  66.296  68.334  1.00  0.00           C  
ATOM   2729 H11R  PA   127      53.010  66.017  67.359  1.00  0.00           H  
ATOM   2730 H11S  PA   127      53.406  66.294  69.075  1.00  0.00           H  
ATOM   2731 C110  PA   127      51.883  67.697  68.414  1.00  0.00           C  
ATOM   2732 H10R  PA   127      52.505  68.440  67.909  1.00  0.00           H  
ATOM   2733 H10S  PA   127      51.767  68.066  69.435  1.00  0.00           H  
ATOM   2734  C19  PA   127      50.535  68.004  67.910  1.00  0.00           C  
ATOM   2735  H9R  PA   127      49.830  67.362  68.442  1.00  0.00           H  
ATOM   2736  H9S  PA   127      50.443  67.622  66.891  1.00  0.00           H  
ATOM   2737  C18  PA   127      50.045  69.526  67.942  1.00  0.00           C  
ATOM   2738  H8R  PA   127      49.247  69.631  67.204  1.00  0.00           H  
ATOM   2739  H8S  PA   127      50.753  70.283  67.596  1.00  0.00           H  
ATOM   2740  C17  PA   127      49.406  70.064  69.252  1.00  0.00           C  
ATOM   2741  H7R  PA   127      49.062  71.088  69.096  1.00  0.00           H  
ATOM   2742  H7S  PA   127      50.230  70.230  69.949  1.00  0.00           H  
ATOM   2743  C16  PA   127      48.253  69.299  69.879  1.00  0.00           C  
ATOM   2744  H6R  PA   127      48.077  69.775  70.846  1.00  0.00           H  
ATOM   2745  H6S  PA   127      48.634  68.281  69.981  1.00  0.00           H  
ATOM   2746  C15  PA   127      47.018  69.137  69.059  1.00  0.00           C  
ATOM   2747  H5R  PA   127      47.172  68.593  68.126  1.00  0.00           H  
ATOM   2748  H5S  PA   127      46.793  70.150  68.718  1.00  0.00           H  
ATOM   2749  C14  PA   127      45.817  68.443  69.707  1.00  0.00           C  
ATOM   2750  H4R  PA   127      45.075  68.356  68.911  1.00  0.00           H  
ATOM   2751  H4S  PA   127      45.496  69.103  70.516  1.00  0.00           H  
ATOM   2752  C13  PA   127      46.278  66.998  70.120  1.00  0.00           C  
ATOM   2753  H3R  PA   127      47.036  66.934  70.902  1.00  0.00           H  
ATOM   2754  H3S  PA   127      46.799  66.403  69.367  1.00  0.00           H  
ATOM   2755  C12  PA   127      45.029  66.277  70.596  1.00  0.00           C  
ATOM   2756  H2R  PA   127      44.235  66.375  69.852  1.00  0.00           H  
ATOM   2757  H2S  PA   127      45.317  65.228  70.690  1.00  0.00           H  
ATOM   2758  C11  PC   128      44.516  66.859  71.898  1.00  0.00           C  
ATOM   2759  O12  PC   128      43.593  67.614  71.889  1.00  0.00           O  
ATOM   2760  O11  PC   128      45.245  66.359  73.022  1.00  0.00           O  
ATOM   2761  C1   PC   128      44.859  66.856  74.292  1.00  0.00           C  
ATOM   2762  HR   PC   128      43.864  66.492  74.562  1.00  0.00           H  
ATOM   2763  HS   PC   128      44.900  67.934  74.469  1.00  0.00           H  
ATOM   2764  C2   PC   128      45.781  66.320  75.349  1.00  0.00           C  
ATOM   2765  HX   PC   128      45.583  65.245  75.368  1.00  0.00           H  
ATOM   2766  C3   PC   128      45.373  66.896  76.684  1.00  0.00           C  
ATOM   2767  HA   PC   128      44.290  66.922  76.833  1.00  0.00           H  
ATOM   2768  HB   PC   128      45.684  67.943  76.723  1.00  0.00           H  
ATOM   2769  O31  PC   128      46.048  66.246  77.664  1.00  0.00           O  
ATOM   2770  P31  PC   128      45.473  66.192  79.173  1.00  0.00           P  
ATOM   2771  O32  PC   128      44.710  64.834  79.247  1.00  0.00           O  
ATOM   2772  C31  PC   128      43.360  64.775  79.102  1.00  0.00           C  
ATOM   2773  H1A  PC   128      42.983  65.227  78.181  1.00  0.00           H  
ATOM   2774  H1B  PC   128      42.879  65.304  79.930  1.00  0.00           H  
ATOM   2775  C32  PC   128      43.077  63.264  79.145  1.00  0.00           C  
ATOM   2776  H2A  PC   128      43.595  62.906  80.036  1.00  0.00           H  
ATOM   2777  H2B  PC   128      43.601  62.856  78.279  1.00  0.00           H  
ATOM   2778  N31  PC   128      41.724  62.728  79.094  1.00  0.00           N  
ATOM   2779  C33  PC   128      41.017  63.045  80.415  1.00  0.00           C  
ATOM   2780  H3A  PC   128      40.982  64.115  80.623  1.00  0.00           H  
ATOM   2781  H3B  PC   128      41.616  62.526  81.165  1.00  0.00           H  
ATOM   2782  H3C  PC   128      39.981  62.701  80.420  1.00  0.00           H  
ATOM   2783  C34  PC   128      40.908  63.300  77.992  1.00  0.00           C  
ATOM   2784  H4A  PC   128      41.479  63.228  77.066  1.00  0.00           H  
ATOM   2785  H4B  PC   128      40.808  64.371  78.172  1.00  0.00           H  
ATOM   2786  H4C  PC   128      39.995  62.708  77.914  1.00  0.00           H  
ATOM   2787  C35  PC   128      41.857  61.272  79.014  1.00  0.00           C  
ATOM   2788  H5A  PC   128      40.927  60.746  79.236  1.00  0.00           H  
ATOM   2789  H5B  PC   128      42.603  60.966  79.749  1.00  0.00           H  
ATOM   2790  H5C  PC   128      42.245  60.909  78.061  1.00  0.00           H  
ATOM   2791  O33  PC   128      46.668  66.140  80.088  1.00  0.00           O  
ATOM   2792  O34  PC   128      44.474  67.210  79.462  1.00  0.00           O  
ATOM   2793  O21  PC   128      47.101  66.780  75.153  1.00  0.00           O  
ATOM   2794  C21  PC   128      47.879  66.179  74.249  1.00  0.00           C  
ATOM   2795  O22  PC   128      47.521  65.170  73.698  1.00  0.00           O  
ATOM   2796  C12  OL   129      49.190  66.876  74.111  1.00  0.00           C  
ATOM   2797  H2R  OL   129      49.224  67.959  74.250  1.00  0.00           H  
ATOM   2798  H2S  OL   129      49.803  66.491  74.928  1.00  0.00           H  
ATOM   2799  C13  OL   129      49.849  66.457  72.775  1.00  0.00           C  
ATOM   2800  H3R  OL   129      49.918  65.373  72.660  1.00  0.00           H  
ATOM   2801  H3S  OL   129      49.098  66.804  72.062  1.00  0.00           H  
ATOM   2802  C14  OL   129      51.160  67.215  72.394  1.00  0.00           C  
ATOM   2803  H4R  OL   129      51.490  66.956  71.386  1.00  0.00           H  
ATOM   2804  H4S  OL   129      50.955  68.272  72.210  1.00  0.00           H  
ATOM   2805  C15  OL   129      52.237  67.046  73.481  1.00  0.00           C  
ATOM   2806  H5R  OL   129      53.090  67.677  73.221  1.00  0.00           H  
ATOM   2807  H5S  OL   129      51.795  67.367  74.426  1.00  0.00           H  
ATOM   2808  C16  OL   129      52.691  65.535  73.723  1.00  0.00           C  
ATOM   2809  H6R  OL   129      53.271  65.542  74.647  1.00  0.00           H  
ATOM   2810  H6S  OL   129      51.743  65.038  73.939  1.00  0.00           H  
ATOM   2811  C17  OL   129      53.329  64.913  72.508  1.00  0.00           C  
ATOM   2812  H7R  OL   129      53.537  63.850  72.652  1.00  0.00           H  
ATOM   2813  H7S  OL   129      52.683  64.938  71.629  1.00  0.00           H  
ATOM   2814  C18  OL   129      54.769  65.446  72.138  1.00  0.00           C  
ATOM   2815  H8R  OL   129      54.880  66.504  71.890  1.00  0.00           H  
ATOM   2816  H8S  OL   129      55.336  65.348  73.066  1.00  0.00           H  
ATOM   2817  C19  OL   129      55.392  64.658  71.057  1.00  0.00           C  
ATOM   2818  H9R  OL   129      55.164  63.613  70.863  1.00  0.00           H  
ATOM   2819 C110  OL   129      56.243  65.187  70.135  1.00  0.00           C  
ATOM   2820 H10R  OL   129      56.662  64.477  69.426  1.00  0.00           H  
ATOM   2821 C111  OL   129      56.979  66.487  70.206  1.00  0.00           C  
ATOM   2822 H11R  OL   129      56.410  67.234  69.648  1.00  0.00           H  
ATOM   2823 H11S  OL   129      56.983  66.847  71.237  1.00  0.00           H  
ATOM   2824 C112  OL   129      58.465  66.409  69.741  1.00  0.00           C  
ATOM   2825 H12R  OL   129      59.051  67.255  70.105  1.00  0.00           H  
ATOM   2826 H12S  OL   129      58.795  65.547  70.325  1.00  0.00           H  
ATOM   2827 C113  OL   129      58.610  66.162  68.206  1.00  0.00           C  
ATOM   2828 H13R  OL   129      58.140  65.267  67.793  1.00  0.00           H  
ATOM   2829 H13S  OL   129      58.169  67.010  67.677  1.00  0.00           H  
ATOM   2830 C114  OL   129      60.102  66.035  67.589  1.00  0.00           C  
ATOM   2831 H14R  OL   129      59.962  65.940  66.511  1.00  0.00           H  
ATOM   2832 H14S  OL   129      60.751  66.898  67.750  1.00  0.00           H  
ATOM   2833 C115  OL   129      60.898  64.964  68.352  1.00  0.00           C  
ATOM   2834 H15R  OL   129      61.878  64.940  67.870  1.00  0.00           H  
ATOM   2835 H15S  OL   129      61.176  65.358  69.332  1.00  0.00           H  
ATOM   2836 C116  OL   129      60.211  63.634  68.474  1.00  0.00           C  
ATOM   2837 H16R  OL   129      59.314  63.758  69.084  1.00  0.00           H  
ATOM   2838 H16S  OL   129      59.997  63.211  67.490  1.00  0.00           H  
ATOM   2839 C117  OL   129      61.068  62.735  69.297  1.00  0.00           C  
ATOM   2840 H17R  OL   129      60.886  63.038  70.331  1.00  0.00           H  
ATOM   2841 H17S  OL   129      60.604  61.749  69.237  1.00  0.00           H  
ATOM   2842 C118  OL   129      62.628  62.727  68.975  1.00  0.00           C  
ATOM   2843 H18R  OL   129      63.102  63.708  69.038  1.00  0.00           H  
ATOM   2844 H18S  OL   129      63.032  62.332  68.040  1.00  0.00           H  
ATOM   2845 H18T  OL   129      63.164  62.163  69.741  1.00  0.00           H  
TER    2846       OL   129 
ATOM   2846 C116  PA   130      85.234  93.116  51.604  1.00  0.00           C  
ATOM   2847 H16R  PA   130      84.867  94.035  51.143  1.00  0.00           H  
ATOM   2848 H16S  PA   130      85.222  93.245  52.688  1.00  0.00           H  
ATOM   2849 H16T  PA   130      84.511  92.333  51.366  1.00  0.00           H  
ATOM   2850 C115  PA   130      86.623  92.741  51.097  1.00  0.00           C  
ATOM   2851 H15R  PA   130      87.391  93.480  51.338  1.00  0.00           H  
ATOM   2852 H15S  PA   130      86.581  92.726  50.006  1.00  0.00           H  
ATOM   2853 C114  PA   130      87.012  91.407  51.590  1.00  0.00           C  
ATOM   2854 H14R  PA   130      87.778  90.967  50.947  1.00  0.00           H  
ATOM   2855 H14S  PA   130      86.133  90.762  51.524  1.00  0.00           H  
ATOM   2856 C113  PA   130      87.709  91.405  52.992  1.00  0.00           C  
ATOM   2857 H13R  PA   130      87.180  92.212  53.503  1.00  0.00           H  
ATOM   2858 H13S  PA   130      88.765  91.682  52.955  1.00  0.00           H  
ATOM   2859 C112  PA   130      87.576  90.069  53.677  1.00  0.00           C  
ATOM   2860 H12R  PA   130      88.182  89.358  53.112  1.00  0.00           H  
ATOM   2861 H12S  PA   130      86.625  89.546  53.552  1.00  0.00           H  
ATOM   2862 C111  PA   130      87.748  89.912  55.204  1.00  0.00           C  
ATOM   2863 H11R  PA   130      87.970  90.882  55.655  1.00  0.00           H  
ATOM   2864 H11S  PA   130      88.645  89.323  55.403  1.00  0.00           H  
ATOM   2865 C110  PA   130      86.579  89.470  55.987  1.00  0.00           C  
ATOM   2866 H10R  PA   130      86.045  88.683  55.449  1.00  0.00           H  
ATOM   2867 H10S  PA   130      85.922  90.341  56.016  1.00  0.00           H  
ATOM   2868  C19  PA   130      86.992  89.139  57.425  1.00  0.00           C  
ATOM   2869  H9R  PA   130      87.546  89.976  57.855  1.00  0.00           H  
ATOM   2870  H9S  PA   130      87.783  88.389  57.495  1.00  0.00           H  
ATOM   2871  C18  PA   130      85.807  88.947  58.473  1.00  0.00           C  
ATOM   2872  H8R  PA   130      86.304  88.706  59.415  1.00  0.00           H  
ATOM   2873  H8S  PA   130      85.159  88.085  58.296  1.00  0.00           H  
ATOM   2874  C17  PA   130      84.968  90.311  58.476  1.00  0.00           C  
ATOM   2875  H7R  PA   130      84.457  90.491  57.528  1.00  0.00           H  
ATOM   2876  H7S  PA   130      85.658  91.158  58.487  1.00  0.00           H  
ATOM   2877  C16  PA   130      83.896  90.598  59.600  1.00  0.00           C  
ATOM   2878  H6R  PA   130      83.038  89.968  59.355  1.00  0.00           H  
ATOM   2879  H6S  PA   130      83.501  91.598  59.406  1.00  0.00           H  
ATOM   2880  C15  PA   130      84.379  90.346  61.020  1.00  0.00           C  
ATOM   2881  H5R  PA   130      85.347  90.812  61.221  1.00  0.00           H  
ATOM   2882  H5S  PA   130      84.575  89.272  61.018  1.00  0.00           H  
ATOM   2883  C14  PA   130      83.360  90.680  62.056  1.00  0.00           C  
ATOM   2884  H4R  PA   130      82.452  90.085  61.941  1.00  0.00           H  
ATOM   2885  H4S  PA   130      83.086  91.733  61.957  1.00  0.00           H  
ATOM   2886  C13  PA   130      83.792  90.406  63.493  1.00  0.00           C  
ATOM   2887  H3R  PA   130      84.755  90.921  63.496  1.00  0.00           H  
ATOM   2888  H3S  PA   130      83.890  89.326  63.626  1.00  0.00           H  
ATOM   2889  C12  PA   130      82.760  91.019  64.507  1.00  0.00           C  
ATOM   2890  H2R  PA   130      81.749  90.616  64.415  1.00  0.00           H  
ATOM   2891  H2S  PA   130      82.676  92.103  64.404  1.00  0.00           H  
ATOM   2892  C11 PGR   131      83.252  90.796  65.889  1.00  0.00           C  
ATOM   2893  O12 PGR   131      83.975  89.916  66.315  1.00  0.00           O  
ATOM   2894  O11 PGR   131      82.570  91.546  66.835  1.00  0.00           O  
ATOM   2895  C1  PGR   131      82.570  91.116  68.251  1.00  0.00           C  
ATOM   2896  HR  PGR   131      82.605  92.043  68.829  1.00  0.00           H  
ATOM   2897  HS  PGR   131      83.490  90.587  68.514  1.00  0.00           H  
ATOM   2898  C2  PGR   131      81.326  90.280  68.482  1.00  0.00           C  
ATOM   2899  HX  PGR   131      80.496  90.976  68.334  1.00  0.00           H  
ATOM   2900  C3  PGR   131      81.405  89.810  69.916  1.00  0.00           C  
ATOM   2901  HA  PGR   131      80.500  89.269  70.208  1.00  0.00           H  
ATOM   2902  HB  PGR   131      81.487  90.684  70.567  1.00  0.00           H  
ATOM   2903  O31 PGR   131      82.519  89.008  70.171  1.00  0.00           O  
ATOM   2904  P31 PGR   131      82.947  88.630  71.694  1.00  0.00           P  
ATOM   2905  O32 PGR   131      82.331  87.142  71.839  1.00  0.00           O  
ATOM   2906  C31 PGR   131      81.091  86.802  71.298  1.00  0.00           C  
ATOM   2907  H1A PGR   131      81.162  87.013  70.228  1.00  0.00           H  
ATOM   2908  H1B PGR   131      80.328  87.340  71.866  1.00  0.00           H  
ATOM   2909  C32 PGR   131      80.896  85.280  71.630  1.00  0.00           C  
ATOM   2910  H2A PGR   131      81.018  85.063  72.694  1.00  0.00           H  
ATOM   2911  O35 PGR   131      81.814  84.389  70.946  1.00  0.00           O  
ATOM   2912 HO5A PGR   131      81.814  83.456  71.224  1.00  0.00           H  
ATOM   2913  C33 PGR   131      79.566  84.799  71.064  1.00  0.00           C  
ATOM   2914  H3A PGR   131      79.463  83.733  71.281  1.00  0.00           H  
ATOM   2915  H3B PGR   131      78.772  85.322  71.603  1.00  0.00           H  
ATOM   2916  O33 PGR   131      84.440  88.545  71.707  1.00  0.00           O  
ATOM   2917  O34 PGR   131      82.250  89.584  72.583  1.00  0.00           O  
ATOM   2918  O21 PGR   131      81.237  89.167  67.567  1.00  0.00           O  
ATOM   2919  C21 PGR   131      80.072  88.575  67.349  1.00  0.00           C  
ATOM   2920  O22 PGR   131      79.079  88.960  67.957  1.00  0.00           O  
ATOM   2921  O36 PGR   131      79.472  85.047  69.673  1.00  0.00           O  
ATOM   2922 HO6A PGR   131      80.243  84.528  69.384  1.00  0.00           H  
ATOM   2923  C12  OL   132      80.132  87.357  66.482  1.00  0.00           C  
ATOM   2924  H2R  OL   132      81.012  86.793  66.798  1.00  0.00           H  
ATOM   2925  H2S  OL   132      79.261  86.719  66.648  1.00  0.00           H  
ATOM   2926  C13  OL   132      80.252  87.722  65.025  1.00  0.00           C  
ATOM   2927  H3R  OL   132      81.062  88.428  64.830  1.00  0.00           H  
ATOM   2928  H3S  OL   132      80.569  86.870  64.420  1.00  0.00           H  
ATOM   2929  C14  OL   132      78.895  88.252  64.548  1.00  0.00           C  
ATOM   2930  H4R  OL   132      78.049  87.829  65.092  1.00  0.00           H  
ATOM   2931  H4S  OL   132      78.828  89.326  64.733  1.00  0.00           H  
ATOM   2932  C15  OL   132      78.502  87.910  63.138  1.00  0.00           C  
ATOM   2933  H5R  OL   132      78.454  86.821  63.067  1.00  0.00           H  
ATOM   2934  H5S  OL   132      77.475  88.280  63.124  1.00  0.00           H  
ATOM   2935  C16  OL   132      79.352  88.623  62.036  1.00  0.00           C  
ATOM   2936  H6R  OL   132      79.501  89.676  62.282  1.00  0.00           H  
ATOM   2937  H6S  OL   132      80.328  88.139  62.114  1.00  0.00           H  
ATOM   2938  C17  OL   132      78.721  88.505  60.651  1.00  0.00           C  
ATOM   2939  H7R  OL   132      77.664  88.762  60.747  1.00  0.00           H  
ATOM   2940  H7S  OL   132      79.080  89.304  59.998  1.00  0.00           H  
ATOM   2941  C18  OL   132      79.074  87.174  59.884  1.00  0.00           C  
ATOM   2942  H8R  OL   132      80.159  87.098  59.784  1.00  0.00           H  
ATOM   2943  H8S  OL   132      78.732  86.373  60.542  1.00  0.00           H  
ATOM   2944  C19  OL   132      78.447  87.134  58.550  1.00  0.00           C  
ATOM   2945  H9R  OL   132      77.422  87.491  58.605  1.00  0.00           H  
ATOM   2946 C110  OL   132      79.089  86.961  57.365  1.00  0.00           C  
ATOM   2947 H10R  OL   132      78.483  87.023  56.464  1.00  0.00           H  
ATOM   2948 C111  OL   132      80.578  86.907  57.087  1.00  0.00           C  
ATOM   2949 H11R  OL   132      80.984  87.915  57.190  1.00  0.00           H  
ATOM   2950 H11S  OL   132      81.072  86.245  57.802  1.00  0.00           H  
ATOM   2951 C112  OL   132      80.887  86.334  55.710  1.00  0.00           C  
ATOM   2952 H12R  OL   132      80.546  85.297  55.739  1.00  0.00           H  
ATOM   2953 H12S  OL   132      80.282  86.910  55.006  1.00  0.00           H  
ATOM   2954 C113  OL   132      82.384  86.289  55.314  1.00  0.00           C  
ATOM   2955 H13R  OL   132      82.533  85.792  54.354  1.00  0.00           H  
ATOM   2956 H13S  OL   132      82.790  87.300  55.243  1.00  0.00           H  
ATOM   2957 C114  OL   132      83.182  85.518  56.333  1.00  0.00           C  
ATOM   2958 H14R  OL   132      83.102  85.961  57.328  1.00  0.00           H  
ATOM   2959 H14S  OL   132      82.818  84.488  56.323  1.00  0.00           H  
ATOM   2960 C115  OL   132      84.654  85.580  55.905  1.00  0.00           C  
ATOM   2961 H15R  OL   132      84.692  84.870  55.076  1.00  0.00           H  
ATOM   2962 H15S  OL   132      84.856  86.577  55.508  1.00  0.00           H  
ATOM   2963 C116  OL   132      85.675  85.273  56.942  1.00  0.00           C  
ATOM   2964 H16R  OL   132      85.462  85.828  57.858  1.00  0.00           H  
ATOM   2965 H16S  OL   132      85.697  84.232  57.271  1.00  0.00           H  
ATOM   2966 C117  OL   132      87.147  85.591  56.455  1.00  0.00           C  
ATOM   2967 H17R  OL   132      87.298  86.652  56.245  1.00  0.00           H  
ATOM   2968 H17S  OL   132      87.680  85.238  57.340  1.00  0.00           H  
ATOM   2969 C118  OL   132      87.618  84.819  55.306  1.00  0.00           C  
ATOM   2970 H18R  OL   132      88.415  85.330  54.762  1.00  0.00           H  
ATOM   2971 H18S  OL   132      86.848  84.618  54.558  1.00  0.00           H  
ATOM   2972 H18T  OL   132      87.840  83.825  55.700  1.00  0.00           H  
TER    2973       OL   132 
ATOM   2973 C116  PA   133      37.495  75.299  62.850  1.00  0.00           C  
ATOM   2974 H16R  PA   133      36.928  75.697  62.006  1.00  0.00           H  
ATOM   2975 H16S  PA   133      37.715  76.222  63.390  1.00  0.00           H  
ATOM   2976 H16T  PA   133      36.811  74.729  63.482  1.00  0.00           H  
ATOM   2977 C115  PA   133      38.775  74.400  62.642  1.00  0.00           C  
ATOM   2978 H15R  PA   133      39.624  74.891  62.161  1.00  0.00           H  
ATOM   2979 H15S  PA   133      38.493  73.625  61.926  1.00  0.00           H  
ATOM   2980 C114  PA   133      39.234  73.763  63.957  1.00  0.00           C  
ATOM   2981 H14R  PA   133      38.364  73.491  64.558  1.00  0.00           H  
ATOM   2982 H14S  PA   133      39.804  74.541  64.469  1.00  0.00           H  
ATOM   2983 C113  PA   133      40.157  72.558  63.845  1.00  0.00           C  
ATOM   2984 H13R  PA   133      40.667  72.556  64.810  1.00  0.00           H  
ATOM   2985 H13S  PA   133      40.879  72.842  63.076  1.00  0.00           H  
ATOM   2986 C112  PA   133      39.545  71.219  63.510  1.00  0.00           C  
ATOM   2987 H12R  PA   133      39.135  71.199  62.499  1.00  0.00           H  
ATOM   2988 H12S  PA   133      38.633  71.091  64.097  1.00  0.00           H  
ATOM   2989 C111  PA   133      40.536  70.040  63.647  1.00  0.00           C  
ATOM   2990 H11R  PA   133      41.014  70.204  64.614  1.00  0.00           H  
ATOM   2991 H11S  PA   133      41.268  69.972  62.839  1.00  0.00           H  
ATOM   2992 C110  PA   133      39.902  68.633  63.661  1.00  0.00           C  
ATOM   2993 H10R  PA   133      40.648  67.841  63.567  1.00  0.00           H  
ATOM   2994 H10S  PA   133      39.145  68.609  62.874  1.00  0.00           H  
ATOM   2995  C19  PA   133      39.226  68.218  64.984  1.00  0.00           C  
ATOM   2996  H9R  PA   133      39.817  68.683  65.776  1.00  0.00           H  
ATOM   2997  H9S  PA   133      39.301  67.131  65.056  1.00  0.00           H  
ATOM   2998  C18  PA   133      37.691  68.641  64.950  1.00  0.00           C  
ATOM   2999  H8R  PA   133      37.354  68.611  63.911  1.00  0.00           H  
ATOM   3000  H8S  PA   133      37.521  69.664  65.292  1.00  0.00           H  
ATOM   3001  C17  PA   133      36.813  67.779  65.870  1.00  0.00           C  
ATOM   3002  H7R  PA   133      36.792  66.729  65.571  1.00  0.00           H  
ATOM   3003  H7S  PA   133      35.767  68.093  65.834  1.00  0.00           H  
ATOM   3004  C16  PA   133      37.229  67.764  67.355  1.00  0.00           C  
ATOM   3005  H6R  PA   133      37.071  68.809  67.632  1.00  0.00           H  
ATOM   3006  H6S  PA   133      38.319  67.687  67.353  1.00  0.00           H  
ATOM   3007  C15  PA   133      36.534  66.784  68.250  1.00  0.00           C  
ATOM   3008  H5R  PA   133      35.567  67.242  68.467  1.00  0.00           H  
ATOM   3009  H5S  PA   133      37.088  66.717  69.189  1.00  0.00           H  
ATOM   3010  C14  PA   133      36.555  65.312  67.916  1.00  0.00           C  
ATOM   3011  H4R  PA   133      37.605  65.012  67.911  1.00  0.00           H  
ATOM   3012  H4S  PA   133      36.224  65.113  66.895  1.00  0.00           H  
ATOM   3013  C13  PA   133      35.622  64.558  68.835  1.00  0.00           C  
ATOM   3014  H3R  PA   133      36.021  64.611  69.850  1.00  0.00           H  
ATOM   3015  H3S  PA   133      35.553  63.490  68.616  1.00  0.00           H  
ATOM   3016  C12  PA   133      34.205  64.978  69.082  1.00  0.00           C  
ATOM   3017  H2R  PA   133      33.664  64.879  68.139  1.00  0.00           H  
ATOM   3018  H2S  PA   133      33.984  66.038  69.227  1.00  0.00           H  
ATOM   3019  C11 PGR   134      33.553  64.097  70.088  1.00  0.00           C  
ATOM   3020  O12 PGR   134      34.099  63.773  71.129  1.00  0.00           O  
ATOM   3021  O11 PGR   134      32.301  63.623  69.743  1.00  0.00           O  
ATOM   3022  C1  PGR   134      31.605  62.667  70.533  1.00  0.00           C  
ATOM   3023  HR  PGR   134      32.295  61.934  70.957  1.00  0.00           H  
ATOM   3024  HS  PGR   134      30.877  62.181  69.879  1.00  0.00           H  
ATOM   3025  C2  PGR   134      30.931  63.267  71.760  1.00  0.00           C  
ATOM   3026  HX  PGR   134      31.560  63.927  72.363  1.00  0.00           H  
ATOM   3027  C3  PGR   134      30.375  62.036  72.531  1.00  0.00           C  
ATOM   3028  HA  PGR   134      31.258  61.677  73.064  1.00  0.00           H  
ATOM   3029  HB  PGR   134      29.945  61.342  71.805  1.00  0.00           H  
ATOM   3030  O31 PGR   134      29.396  62.342  73.466  1.00  0.00           O  
ATOM   3031  P31 PGR   134      28.896  61.216  74.489  1.00  0.00           P  
ATOM   3032  O32 PGR   134      30.209  61.131  75.403  1.00  0.00           O  
ATOM   3033  C31 PGR   134      30.901  62.345  75.938  1.00  0.00           C  
ATOM   3034  H1A PGR   134      30.929  63.026  75.083  1.00  0.00           H  
ATOM   3035  H1B PGR   134      30.348  62.795  76.767  1.00  0.00           H  
ATOM   3036  C32 PGR   134      32.296  62.024  76.405  1.00  0.00           C  
ATOM   3037  H2A PGR   134      32.977  61.843  75.569  1.00  0.00           H  
ATOM   3038  O35 PGR   134      32.309  60.940  77.341  1.00  0.00           O  
ATOM   3039 HO5A PGR   134      33.246  60.794  77.563  1.00  0.00           H  
ATOM   3040  C33 PGR   134      32.822  63.273  77.138  1.00  0.00           C  
ATOM   3041  H3A PGR   134      32.835  64.033  76.353  1.00  0.00           H  
ATOM   3042  H3B PGR   134      32.175  63.607  77.953  1.00  0.00           H  
ATOM   3043  O33 PGR   134      27.723  61.710  75.288  1.00  0.00           O  
ATOM   3044  O34 PGR   134      28.725  59.909  73.798  1.00  0.00           O  
ATOM   3045  O21 PGR   134      29.790  64.008  71.288  1.00  0.00           O  
ATOM   3046  C21 PGR   134      30.011  65.287  70.982  1.00  0.00           C  
ATOM   3047  O22 PGR   134      31.130  65.828  71.055  1.00  0.00           O  
ATOM   3048  O36 PGR   134      34.214  62.977  77.538  1.00  0.00           O  
ATOM   3049 HO6A PGR   134      34.746  62.963  76.722  1.00  0.00           H  
ATOM   3050  C12  OL   135      28.725  65.929  70.420  1.00  0.00           C  
ATOM   3051  H2R  OL   135      28.105  65.114  70.040  1.00  0.00           H  
ATOM   3052  H2S  OL   135      28.240  66.357  71.300  1.00  0.00           H  
ATOM   3053  C13  OL   135      29.066  66.989  69.353  1.00  0.00           C  
ATOM   3054  H3R  OL   135      29.896  67.646  69.622  1.00  0.00           H  
ATOM   3055  H3S  OL   135      29.386  66.513  68.424  1.00  0.00           H  
ATOM   3056  C14  OL   135      27.863  67.798  68.988  1.00  0.00           C  
ATOM   3057  H4R  OL   135      26.978  67.266  68.634  1.00  0.00           H  
ATOM   3058  H4S  OL   135      27.496  68.226  69.923  1.00  0.00           H  
ATOM   3059  C15  OL   135      28.138  68.920  67.983  1.00  0.00           C  
ATOM   3060  H5R  OL   135      27.430  69.747  68.069  1.00  0.00           H  
ATOM   3061  H5S  OL   135      29.154  69.309  68.077  1.00  0.00           H  
ATOM   3062  C16  OL   135      27.958  68.449  66.616  1.00  0.00           C  
ATOM   3063  H6R  OL   135      28.407  67.455  66.553  1.00  0.00           H  
ATOM   3064  H6S  OL   135      26.907  68.269  66.378  1.00  0.00           H  
ATOM   3065  C17  OL   135      28.643  69.287  65.507  1.00  0.00           C  
ATOM   3066  H7R  OL   135      28.164  70.262  65.393  1.00  0.00           H  
ATOM   3067  H7S  OL   135      29.716  69.211  65.694  1.00  0.00           H  
ATOM   3068  C18  OL   135      28.323  68.694  64.174  1.00  0.00           C  
ATOM   3069  H8R  OL   135      28.486  67.614  64.200  1.00  0.00           H  
ATOM   3070  H8S  OL   135      27.253  68.851  64.028  1.00  0.00           H  
ATOM   3071  C19  OL   135      29.086  69.434  63.134  1.00  0.00           C  
ATOM   3072  H9R  OL   135      29.158  70.500  63.332  1.00  0.00           H  
ATOM   3073 C110  OL   135      29.721  68.858  62.071  1.00  0.00           C  
ATOM   3074 H10R  OL   135      30.352  69.465  61.427  1.00  0.00           H  
ATOM   3075 C111  OL   135      29.795  67.425  61.672  1.00  0.00           C  
ATOM   3076 H11R  OL   135      30.844  67.154  61.807  1.00  0.00           H  
ATOM   3077 H11S  OL   135      29.287  66.723  62.336  1.00  0.00           H  
ATOM   3078 C112  OL   135      29.420  67.008  60.200  1.00  0.00           C  
ATOM   3079 H12R  OL   135      29.583  65.945  60.014  1.00  0.00           H  
ATOM   3080 H12S  OL   135      28.345  67.195  60.160  1.00  0.00           H  
ATOM   3081 C113  OL   135      30.012  67.885  59.040  1.00  0.00           C  
ATOM   3082 H13R  OL   135      29.591  67.581  58.080  1.00  0.00           H  
ATOM   3083 H13S  OL   135      29.862  68.967  59.064  1.00  0.00           H  
ATOM   3084 C114  OL   135      31.525  67.724  58.933  1.00  0.00           C  
ATOM   3085 H14R  OL   135      32.077  67.836  59.868  1.00  0.00           H  
ATOM   3086 H14S  OL   135      31.761  66.675  58.743  1.00  0.00           H  
ATOM   3087 C115  OL   135      32.205  68.582  57.844  1.00  0.00           C  
ATOM   3088 H15R  OL   135      31.879  68.327  56.833  1.00  0.00           H  
ATOM   3089 H15S  OL   135      31.943  69.642  57.847  1.00  0.00           H  
ATOM   3090 C116  OL   135      33.739  68.510  58.042  1.00  0.00           C  
ATOM   3091 H16R  OL   135      34.162  69.135  57.253  1.00  0.00           H  
ATOM   3092 H16S  OL   135      34.080  68.972  58.972  1.00  0.00           H  
ATOM   3093 C117  OL   135      34.379  67.088  57.927  1.00  0.00           C  
ATOM   3094 H17R  OL   135      35.432  67.120  58.214  1.00  0.00           H  
ATOM   3095 H17S  OL   135      33.917  66.423  58.659  1.00  0.00           H  
ATOM   3096 C118  OL   135      34.111  66.496  56.545  1.00  0.00           C  
ATOM   3097 H18R  OL   135      33.305  65.774  56.689  1.00  0.00           H  
ATOM   3098 H18S  OL   135      35.037  66.027  56.207  1.00  0.00           H  
ATOM   3099 H18T  OL   135      33.813  67.326  55.900  1.00  0.00           H  
TER    3100       OL   135 
ATOM   3100 C116  PA   136      62.756  61.913  58.146  1.00  0.00           C  
ATOM   3101 H16R  PA   136      63.639  62.442  57.780  1.00  0.00           H  
ATOM   3102 H16S  PA   136      62.007  62.681  58.348  1.00  0.00           H  
ATOM   3103 H16T  PA   136      62.327  61.357  57.310  1.00  0.00           H  
ATOM   3104 C115  PA   136      63.126  61.166  59.426  1.00  0.00           C  
ATOM   3105 H15R  PA   136      62.306  60.762  60.023  1.00  0.00           H  
ATOM   3106 H15S  PA   136      63.579  61.924  60.068  1.00  0.00           H  
ATOM   3107 C114  PA   136      64.169  60.002  59.223  1.00  0.00           C  
ATOM   3108 H14R  PA   136      64.986  60.305  58.565  1.00  0.00           H  
ATOM   3109 H14S  PA   136      63.697  59.133  58.760  1.00  0.00           H  
ATOM   3110 C113  PA   136      64.730  59.385  60.426  1.00  0.00           C  
ATOM   3111 H13R  PA   136      63.951  58.878  61.000  1.00  0.00           H  
ATOM   3112 H13S  PA   136      65.064  60.170  61.108  1.00  0.00           H  
ATOM   3113 C112  PA   136      66.003  58.538  60.106  1.00  0.00           C  
ATOM   3114 H12R  PA   136      66.831  59.094  59.661  1.00  0.00           H  
ATOM   3115 H12S  PA   136      65.596  57.793  59.420  1.00  0.00           H  
ATOM   3116 C111  PA   136      66.664  57.931  61.326  1.00  0.00           C  
ATOM   3117 H11R  PA   136      66.899  58.753  62.006  1.00  0.00           H  
ATOM   3118 H11S  PA   136      67.621  57.498  61.028  1.00  0.00           H  
ATOM   3119 C110  PA   136      65.942  56.841  62.108  1.00  0.00           C  
ATOM   3120 H10R  PA   136      65.768  56.012  61.419  1.00  0.00           H  
ATOM   3121 H10S  PA   136      64.950  57.265  62.278  1.00  0.00           H  
ATOM   3122  C19  PA   136      66.565  56.431  63.436  1.00  0.00           C  
ATOM   3123  H9R  PA   136      66.926  57.396  63.798  1.00  0.00           H  
ATOM   3124  H9S  PA   136      67.432  55.804  63.220  1.00  0.00           H  
ATOM   3125  C18  PA   136      65.568  55.648  64.353  1.00  0.00           C  
ATOM   3126  H8R  PA   136      66.141  55.553  65.278  1.00  0.00           H  
ATOM   3127  H8S  PA   136      65.429  54.662  63.905  1.00  0.00           H  
ATOM   3128  C17  PA   136      64.244  56.357  64.546  1.00  0.00           C  
ATOM   3129  H7R  PA   136      63.653  56.165  63.648  1.00  0.00           H  
ATOM   3130  H7S  PA   136      64.416  57.402  64.811  1.00  0.00           H  
ATOM   3131  C16  PA   136      63.417  55.720  65.692  1.00  0.00           C  
ATOM   3132  H6R  PA   136      63.999  55.398  66.558  1.00  0.00           H  
ATOM   3133  H6S  PA   136      62.874  54.866  65.283  1.00  0.00           H  
ATOM   3134  C15  PA   136      62.382  56.695  66.403  1.00  0.00           C  
ATOM   3135  H5R  PA   136      61.556  56.973  65.745  1.00  0.00           H  
ATOM   3136  H5S  PA   136      62.876  57.651  66.590  1.00  0.00           H  
ATOM   3137  C14  PA   136      61.828  56.234  67.724  1.00  0.00           C  
ATOM   3138  H4R  PA   136      62.585  56.048  68.488  1.00  0.00           H  
ATOM   3139  H4S  PA   136      61.366  55.263  67.536  1.00  0.00           H  
ATOM   3140  C13  PA   136      60.600  57.047  68.292  1.00  0.00           C  
ATOM   3141  H3R  PA   136      60.236  56.519  69.176  1.00  0.00           H  
ATOM   3142  H3S  PA   136      59.820  57.051  67.528  1.00  0.00           H  
ATOM   3143  C12  PA   136      60.817  58.569  68.614  1.00  0.00           C  
ATOM   3144  H2R  PA   136      59.877  58.850  69.093  1.00  0.00           H  
ATOM   3145  H2S  PA   136      61.036  59.096  67.683  1.00  0.00           H  
ATOM   3146  C11 PGR   137      61.841  58.958  69.626  1.00  0.00           C  
ATOM   3147  O12 PGR   137      63.042  59.300  69.374  1.00  0.00           O  
ATOM   3148  O11 PGR   137      61.356  58.795  70.895  1.00  0.00           O  
ATOM   3149  C1  PGR   137      62.165  59.350  71.951  1.00  0.00           C  
ATOM   3150  HR  PGR   137      62.481  60.378  71.756  1.00  0.00           H  
ATOM   3151  HS  PGR   137      63.068  58.753  72.102  1.00  0.00           H  
ATOM   3152  C2  PGR   137      61.321  59.232  73.228  1.00  0.00           C  
ATOM   3153  HX  PGR   137      61.939  59.568  74.064  1.00  0.00           H  
ATOM   3154  C3  PGR   137      60.746  57.880  73.483  1.00  0.00           C  
ATOM   3155  HA  PGR   137      61.528  57.123  73.376  1.00  0.00           H  
ATOM   3156  HB  PGR   137      60.015  57.760  72.680  1.00  0.00           H  
ATOM   3157  O31 PGR   137      60.181  57.729  74.765  1.00  0.00           O  
ATOM   3158  P31 PGR   137      59.463  56.459  75.301  1.00  0.00           P  
ATOM   3159  O32 PGR   137      58.107  56.361  74.426  1.00  0.00           O  
ATOM   3160  C31 PGR   137      57.081  55.476  74.759  1.00  0.00           C  
ATOM   3161  H1A PGR   137      57.507  54.513  75.052  1.00  0.00           H  
ATOM   3162  H1B PGR   137      56.516  55.230  73.857  1.00  0.00           H  
ATOM   3163  C32 PGR   137      56.137  56.024  75.798  1.00  0.00           C  
ATOM   3164  H2A PGR   137      56.103  57.096  75.590  1.00  0.00           H  
ATOM   3165  O35 PGR   137      56.575  55.730  77.070  1.00  0.00           O  
ATOM   3166 HO5A PGR   137      57.360  56.306  77.093  1.00  0.00           H  
ATOM   3167  C33 PGR   137      54.730  55.378  75.533  1.00  0.00           C  
ATOM   3168  H3A PGR   137      54.462  55.425  74.475  1.00  0.00           H  
ATOM   3169  H3B PGR   137      54.694  54.347  75.893  1.00  0.00           H  
ATOM   3170  O33 PGR   137      60.340  55.251  75.153  1.00  0.00           O  
ATOM   3171  O34 PGR   137      59.009  56.894  76.675  1.00  0.00           O  
ATOM   3172  O21 PGR   137      60.203  60.168  73.154  1.00  0.00           O  
ATOM   3173  C21 PGR   137      60.485  61.441  73.415  1.00  0.00           C  
ATOM   3174  O22 PGR   137      61.544  61.896  73.850  1.00  0.00           O  
ATOM   3175  O36 PGR   137      53.729  56.101  76.257  1.00  0.00           O  
ATOM   3176 HO6A PGR   137      53.025  55.436  76.359  1.00  0.00           H  
ATOM   3177  C12  OL   138      59.304  62.273  73.174  1.00  0.00           C  
ATOM   3178  H2R  OL   138      59.409  63.217  73.713  1.00  0.00           H  
ATOM   3179  H2S  OL   138      59.383  62.713  72.178  1.00  0.00           H  
ATOM   3180  C13  OL   138      57.910  61.735  73.590  1.00  0.00           C  
ATOM   3181  H3R  OL   138      58.134  61.155  74.488  1.00  0.00           H  
ATOM   3182  H3S  OL   138      57.208  62.543  73.806  1.00  0.00           H  
ATOM   3183  C14  OL   138      57.315  60.800  72.573  1.00  0.00           C  
ATOM   3184  H4R  OL   138      56.747  61.329  71.805  1.00  0.00           H  
ATOM   3185  H4S  OL   138      58.122  60.264  72.071  1.00  0.00           H  
ATOM   3186  C15  OL   138      56.453  59.661  73.237  1.00  0.00           C  
ATOM   3187  H5R  OL   138      57.135  59.164  73.929  1.00  0.00           H  
ATOM   3188  H5S  OL   138      55.701  60.021  73.943  1.00  0.00           H  
ATOM   3189  C16  OL   138      55.902  58.525  72.378  1.00  0.00           C  
ATOM   3190  H6R  OL   138      55.798  57.693  73.078  1.00  0.00           H  
ATOM   3191  H6S  OL   138      54.957  58.866  71.951  1.00  0.00           H  
ATOM   3192  C17  OL   138      56.949  58.044  71.321  1.00  0.00           C  
ATOM   3193  H7R  OL   138      57.269  58.855  70.663  1.00  0.00           H  
ATOM   3194  H7S  OL   138      57.939  58.007  71.780  1.00  0.00           H  
ATOM   3195  C18  OL   138      56.795  56.712  70.633  1.00  0.00           C  
ATOM   3196  H8R  OL   138      57.542  56.624  69.842  1.00  0.00           H  
ATOM   3197  H8S  OL   138      56.959  55.877  71.319  1.00  0.00           H  
ATOM   3198  C19  OL   138      55.446  56.551  70.166  1.00  0.00           C  
ATOM   3199  H9R  OL   138      54.627  56.566  70.881  1.00  0.00           H  
ATOM   3200 C110  OL   138      55.041  56.565  68.905  1.00  0.00           C  
ATOM   3201 H10R  OL   138      53.983  56.624  68.661  1.00  0.00           H  
ATOM   3202 C111  OL   138      55.949  56.500  67.698  1.00  0.00           C  
ATOM   3203 H11R  OL   138      56.887  56.012  67.971  1.00  0.00           H  
ATOM   3204 H11S  OL   138      55.435  55.900  66.943  1.00  0.00           H  
ATOM   3205 C112  OL   138      56.194  57.920  67.068  1.00  0.00           C  
ATOM   3206 H12R  OL   138      55.245  58.280  66.665  1.00  0.00           H  
ATOM   3207 H12S  OL   138      56.595  58.588  67.833  1.00  0.00           H  
ATOM   3208 C113  OL   138      57.115  58.000  65.919  1.00  0.00           C  
ATOM   3209 H13R  OL   138      58.085  57.501  65.969  1.00  0.00           H  
ATOM   3210 H13S  OL   138      56.592  57.333  65.231  1.00  0.00           H  
ATOM   3211 C114  OL   138      57.115  59.366  65.197  1.00  0.00           C  
ATOM   3212 H14R  OL   138      57.971  59.435  64.523  1.00  0.00           H  
ATOM   3213 H14S  OL   138      56.231  59.547  64.581  1.00  0.00           H  
ATOM   3214 C115  OL   138      57.196  60.538  66.109  1.00  0.00           C  
ATOM   3215 H15R  OL   138      56.452  60.684  66.894  1.00  0.00           H  
ATOM   3216 H15S  OL   138      58.121  60.393  66.672  1.00  0.00           H  
ATOM   3217 C116  OL   138      57.160  61.914  65.490  1.00  0.00           C  
ATOM   3218 H16R  OL   138      57.794  62.519  66.142  1.00  0.00           H  
ATOM   3219 H16S  OL   138      57.615  61.916  64.497  1.00  0.00           H  
ATOM   3220 C117  OL   138      55.777  62.621  65.205  1.00  0.00           C  
ATOM   3221 H17R  OL   138      55.334  62.153  64.323  1.00  0.00           H  
ATOM   3222 H17S  OL   138      55.200  62.392  66.104  1.00  0.00           H  
ATOM   3223 C118  OL   138      55.833  64.155  65.081  1.00  0.00           C  
ATOM   3224 H18R  OL   138      56.443  64.603  65.869  1.00  0.00           H  
ATOM   3225 H18S  OL   138      54.828  64.531  64.882  1.00  0.00           H  
ATOM   3226 H18T  OL   138      56.313  64.350  64.120  1.00  0.00           H  
TER    3227       OL   138 
ATOM   3227 C116  PA   139      75.078  71.951  70.262  1.00  0.00           C  
ATOM   3228 H16R  PA   139      74.063  72.317  70.092  1.00  0.00           H  
ATOM   3229 H16S  PA   139      75.604  72.806  70.691  1.00  0.00           H  
ATOM   3230 H16T  PA   139      75.140  71.300  71.137  1.00  0.00           H  
ATOM   3231 C115  PA   139      75.791  71.275  69.075  1.00  0.00           C  
ATOM   3232 H15R  PA   139      76.747  70.878  69.424  1.00  0.00           H  
ATOM   3233 H15S  PA   139      76.095  72.040  68.358  1.00  0.00           H  
ATOM   3234 C114  PA   139      74.906  70.181  68.473  1.00  0.00           C  
ATOM   3235 H14R  PA   139      74.324  70.579  67.639  1.00  0.00           H  
ATOM   3236 H14S  PA   139      74.178  69.788  69.186  1.00  0.00           H  
ATOM   3237 C113  PA   139      75.608  68.832  67.981  1.00  0.00           C  
ATOM   3238 H13R  PA   139      74.991  67.932  67.951  1.00  0.00           H  
ATOM   3239 H13S  PA   139      76.232  68.663  68.861  1.00  0.00           H  
ATOM   3240 C112  PA   139      76.546  69.045  66.883  1.00  0.00           C  
ATOM   3241 H12R  PA   139      77.135  68.136  66.741  1.00  0.00           H  
ATOM   3242 H12S  PA   139      77.250  69.864  67.051  1.00  0.00           H  
ATOM   3243 C111  PA   139      75.957  69.399  65.465  1.00  0.00           C  
ATOM   3244 H11R  PA   139      75.145  70.125  65.541  1.00  0.00           H  
ATOM   3245 H11S  PA   139      75.670  68.497  64.920  1.00  0.00           H  
ATOM   3246 C110  PA   139      76.912  70.225  64.511  1.00  0.00           C  
ATOM   3247 H10R  PA   139      77.014  71.245  64.888  1.00  0.00           H  
ATOM   3248 H10S  PA   139      76.506  70.334  63.503  1.00  0.00           H  
ATOM   3249  C19  PA   139      78.381  69.731  64.453  1.00  0.00           C  
ATOM   3250  H9R  PA   139      78.354  68.659  64.249  1.00  0.00           H  
ATOM   3251  H9S  PA   139      78.890  69.864  65.410  1.00  0.00           H  
ATOM   3252  C18  PA   139      79.252  70.494  63.495  1.00  0.00           C  
ATOM   3253  H8R  PA   139      79.489  71.472  63.919  1.00  0.00           H  
ATOM   3254  H8S  PA   139      78.572  70.709  62.669  1.00  0.00           H  
ATOM   3255  C17  PA   139      80.613  69.778  63.304  1.00  0.00           C  
ATOM   3256  H7R  PA   139      80.265  68.901  62.754  1.00  0.00           H  
ATOM   3257  H7S  PA   139      80.983  69.430  64.271  1.00  0.00           H  
ATOM   3258  C16  PA   139      81.647  70.522  62.418  1.00  0.00           C  
ATOM   3259  H6R  PA   139      82.143  71.279  63.028  1.00  0.00           H  
ATOM   3260  H6S  PA   139      81.074  71.149  61.732  1.00  0.00           H  
ATOM   3261  C15  PA   139      82.477  69.471  61.600  1.00  0.00           C  
ATOM   3262  H5R  PA   139      83.136  70.026  60.929  1.00  0.00           H  
ATOM   3263  H5S  PA   139      81.779  68.948  60.943  1.00  0.00           H  
ATOM   3264  C14  PA   139      83.262  68.430  62.359  1.00  0.00           C  
ATOM   3265  H4R  PA   139      83.786  67.821  61.619  1.00  0.00           H  
ATOM   3266  H4S  PA   139      82.521  67.878  62.941  1.00  0.00           H  
ATOM   3267  C13  PA   139      84.289  69.139  63.274  1.00  0.00           C  
ATOM   3268  H3R  PA   139      83.690  69.701  63.993  1.00  0.00           H  
ATOM   3269  H3S  PA   139      84.848  69.884  62.705  1.00  0.00           H  
ATOM   3270  C12  PA   139      85.308  68.135  63.937  1.00  0.00           C  
ATOM   3271  H2R  PA   139      85.859  67.605  63.157  1.00  0.00           H  
ATOM   3272  H2S  PA   139      84.742  67.415  64.532  1.00  0.00           H  
ATOM   3273  C11 PGR   140      86.466  68.692  64.774  1.00  0.00           C  
ATOM   3274  O12 PGR   140      86.967  67.995  65.638  1.00  0.00           O  
ATOM   3275  O11 PGR   140      86.811  69.920  64.427  1.00  0.00           O  
ATOM   3276  C1  PGR   140      87.875  70.520  65.103  1.00  0.00           C  
ATOM   3277  HR  PGR   140      87.721  70.420  66.180  1.00  0.00           H  
ATOM   3278  HS  PGR   140      87.804  71.609  65.052  1.00  0.00           H  
ATOM   3279  C2  PGR   140      89.222  69.888  64.741  1.00  0.00           C  
ATOM   3280  HX  PGR   140      89.061  68.833  64.505  1.00  0.00           H  
ATOM   3281  C3  PGR   140      90.239  70.087  65.923  1.00  0.00           C  
ATOM   3282  HA  PGR   140      91.193  69.927  65.414  1.00  0.00           H  
ATOM   3283  HB  PGR   140      90.035  69.284  66.636  1.00  0.00           H  
ATOM   3284  O31 PGR   140      90.152  71.365  66.545  1.00  0.00           O  
ATOM   3285  P31 PGR   140      91.078  71.914  67.769  1.00  0.00           P  
ATOM   3286  O32 PGR   140      92.546  71.952  67.248  1.00  0.00           O  
ATOM   3287  C31 PGR   140      93.024  72.904  66.273  1.00  0.00           C  
ATOM   3288  H1A PGR   140      92.914  73.908  66.690  1.00  0.00           H  
ATOM   3289  H1B PGR   140      92.315  72.914  65.441  1.00  0.00           H  
ATOM   3290  C32 PGR   140      94.501  72.504  65.834  1.00  0.00           C  
ATOM   3291  H2A PGR   140      94.873  73.278  65.158  1.00  0.00           H  
ATOM   3292  O35 PGR   140      94.443  71.250  65.201  1.00  0.00           O  
ATOM   3293 HO5A PGR   140      94.090  70.535  65.760  1.00  0.00           H  
ATOM   3294  C33 PGR   140      95.495  72.512  66.959  1.00  0.00           C  
ATOM   3295  H3A PGR   140      96.482  72.410  66.500  1.00  0.00           H  
ATOM   3296  H3B PGR   140      95.393  73.463  67.489  1.00  0.00           H  
ATOM   3297  O33 PGR   140      90.678  73.280  68.060  1.00  0.00           O  
ATOM   3298  O34 PGR   140      91.037  70.955  68.849  1.00  0.00           O  
ATOM   3299  O21 PGR   140      89.827  70.463  63.582  1.00  0.00           O  
ATOM   3300  C21 PGR   140      90.853  69.834  62.914  1.00  0.00           C  
ATOM   3301  O22 PGR   140      91.378  68.752  63.233  1.00  0.00           O  
ATOM   3302  O36 PGR   140      95.266  71.370  67.800  1.00  0.00           O  
ATOM   3303 HO6A PGR   140      94.319  71.228  67.978  1.00  0.00           H  
ATOM   3304  C12  OL   141      91.347  70.589  61.676  1.00  0.00           C  
ATOM   3305  H2R  OL   141      91.003  70.161  60.733  1.00  0.00           H  
ATOM   3306  H2S  OL   141      90.847  71.558  61.729  1.00  0.00           H  
ATOM   3307  C13  OL   141      92.813  70.844  61.757  1.00  0.00           C  
ATOM   3308  H3R  OL   141      93.023  71.605  62.512  1.00  0.00           H  
ATOM   3309  H3S  OL   141      93.301  70.072  62.355  1.00  0.00           H  
ATOM   3310  C14  OL   141      93.396  71.131  60.308  1.00  0.00           C  
ATOM   3311  H4R  OL   141      93.242  70.251  59.681  1.00  0.00           H  
ATOM   3312  H4S  OL   141      92.831  71.952  59.861  1.00  0.00           H  
ATOM   3313  C15  OL   141      94.987  71.268  60.104  1.00  0.00           C  
ATOM   3314  H5R  OL   141      95.230  72.024  60.854  1.00  0.00           H  
ATOM   3315  H5S  OL   141      95.374  70.331  60.509  1.00  0.00           H  
ATOM   3316  C16  OL   141      95.507  71.559  58.659  1.00  0.00           C  
ATOM   3317  H6R  OL   141      95.362  70.670  58.041  1.00  0.00           H  
ATOM   3318  H6S  OL   141      94.721  72.230  58.306  1.00  0.00           H  
ATOM   3319  C17  OL   141      96.927  72.143  58.670  1.00  0.00           C  
ATOM   3320  H7R  OL   141      96.858  72.957  59.394  1.00  0.00           H  
ATOM   3321  H7S  OL   141      97.695  71.504  59.111  1.00  0.00           H  
ATOM   3322  C18  OL   141      97.433  72.632  57.331  1.00  0.00           C  
ATOM   3323  H8R  OL   141      98.468  72.978  57.294  1.00  0.00           H  
ATOM   3324  H8S  OL   141      97.463  71.809  56.614  1.00  0.00           H  
ATOM   3325  C19  OL   141      96.457  73.698  56.841  1.00  0.00           C  
ATOM   3326  H9R  OL   141      96.057  74.294  57.657  1.00  0.00           H  
ATOM   3327 C110  OL   141      95.937  73.807  55.622  1.00  0.00           C  
ATOM   3328 H10R  OL   141      95.272  74.627  55.363  1.00  0.00           H  
ATOM   3329 C111  OL   141      96.234  72.875  54.420  1.00  0.00           C  
ATOM   3330 H11R  OL   141      96.061  73.374  53.465  1.00  0.00           H  
ATOM   3331 H11S  OL   141      97.258  72.498  54.452  1.00  0.00           H  
ATOM   3332 C112  OL   141      95.316  71.767  54.443  1.00  0.00           C  
ATOM   3333 H12R  OL   141      95.610  71.081  55.240  1.00  0.00           H  
ATOM   3334 H12S  OL   141      94.311  72.159  54.609  1.00  0.00           H  
ATOM   3335 C113  OL   141      95.264  70.980  53.112  1.00  0.00           C  
ATOM   3336 H13R  OL   141      95.193  71.687  52.283  1.00  0.00           H  
ATOM   3337 H13S  OL   141      96.272  70.589  52.956  1.00  0.00           H  
ATOM   3338 C114  OL   141      94.192  69.897  53.030  1.00  0.00           C  
ATOM   3339 H14R  OL   141      94.372  69.176  53.831  1.00  0.00           H  
ATOM   3340 H14S  OL   141      93.211  70.349  53.187  1.00  0.00           H  
ATOM   3341 C115  OL   141      94.211  69.343  51.578  1.00  0.00           C  
ATOM   3342 H15R  OL   141      94.076  70.263  51.005  1.00  0.00           H  
ATOM   3343 H15S  OL   141      95.238  69.029  51.382  1.00  0.00           H  
ATOM   3344 C116  OL   141      93.246  68.189  51.318  1.00  0.00           C  
ATOM   3345 H16R  OL   141      92.268  68.611  51.563  1.00  0.00           H  
ATOM   3346 H16S  OL   141      93.150  67.943  50.258  1.00  0.00           H  
ATOM   3347 C117  OL   141      93.577  66.906  52.119  1.00  0.00           C  
ATOM   3348 H17R  OL   141      94.368  66.419  51.545  1.00  0.00           H  
ATOM   3349 H17S  OL   141      93.898  67.018  53.157  1.00  0.00           H  
ATOM   3350 C118  OL   141      92.384  66.057  52.207  1.00  0.00           C  
ATOM   3351 H18R  OL   141      91.986  65.698  51.256  1.00  0.00           H  
ATOM   3352 H18S  OL   141      91.513  66.517  52.679  1.00  0.00           H  
ATOM   3353 H18T  OL   141      92.754  65.125  52.640  1.00  0.00           H  
TER    3354       OL   141 
ATOM   3354 C116  PA   142      46.329 109.955  51.460  1.00  0.00           C  
ATOM   3355 H16R  PA   142      45.924 110.886  51.059  1.00  0.00           H  
ATOM   3356 H16S  PA   142      46.103 109.978  52.528  1.00  0.00           H  
ATOM   3357 H16T  PA   142      45.758 109.114  51.060  1.00  0.00           H  
ATOM   3358 C115  PA   142      47.834 109.732  50.885  1.00  0.00           C  
ATOM   3359 H15R  PA   142      48.381 110.452  51.496  1.00  0.00           H  
ATOM   3360 H15S  PA   142      47.920 110.062  49.848  1.00  0.00           H  
ATOM   3361 C114  PA   142      48.305 108.280  50.852  1.00  0.00           C  
ATOM   3362 H14R  PA   142      49.292 108.116  50.414  1.00  0.00           H  
ATOM   3363 H14S  PA   142      47.592 107.791  50.185  1.00  0.00           H  
ATOM   3364 C113  PA   142      48.142 107.537  52.172  1.00  0.00           C  
ATOM   3365 H13R  PA   142      47.121 107.514  52.559  1.00  0.00           H  
ATOM   3366 H13S  PA   142      48.718 108.050  52.945  1.00  0.00           H  
ATOM   3367 C112  PA   142      48.693 106.118  52.322  1.00  0.00           C  
ATOM   3368 H12R  PA   142      49.749 105.992  52.072  1.00  0.00           H  
ATOM   3369 H12S  PA   142      48.113 105.482  51.650  1.00  0.00           H  
ATOM   3370 C111  PA   142      48.549 105.468  53.661  1.00  0.00           C  
ATOM   3371 H11R  PA   142      47.519 105.421  54.022  1.00  0.00           H  
ATOM   3372 H11S  PA   142      48.961 106.158  54.401  1.00  0.00           H  
ATOM   3373 C110  PA   142      49.275 104.104  53.768  1.00  0.00           C  
ATOM   3374 H10R  PA   142      50.245 104.139  53.268  1.00  0.00           H  
ATOM   3375 H10S  PA   142      48.682 103.432  53.143  1.00  0.00           H  
ATOM   3376  C19  PA   142      49.451 103.656  55.207  1.00  0.00           C  
ATOM   3377  H9R  PA   142      48.503 103.822  55.723  1.00  0.00           H  
ATOM   3378  H9S  PA   142      50.199 104.205  55.783  1.00  0.00           H  
ATOM   3379  C18  PA   142      49.779 102.135  55.351  1.00  0.00           C  
ATOM   3380  H8R  PA   142      50.674 101.948  54.754  1.00  0.00           H  
ATOM   3381  H8S  PA   142      49.055 101.390  55.017  1.00  0.00           H  
ATOM   3382  C17  PA   142      50.057 101.748  56.805  1.00  0.00           C  
ATOM   3383  H7R  PA   142      50.896 102.339  57.179  1.00  0.00           H  
ATOM   3384  H7S  PA   142      50.452 100.731  56.800  1.00  0.00           H  
ATOM   3385  C16  PA   142      48.805 101.862  57.686  1.00  0.00           C  
ATOM   3386  H6R  PA   142      48.089 101.150  57.271  1.00  0.00           H  
ATOM   3387  H6S  PA   142      48.469 102.895  57.570  1.00  0.00           H  
ATOM   3388  C15  PA   142      48.987 101.604  59.220  1.00  0.00           C  
ATOM   3389  H5R  PA   142      48.024 101.672  59.730  1.00  0.00           H  
ATOM   3390  H5S  PA   142      49.662 102.365  59.618  1.00  0.00           H  
ATOM   3391  C14  PA   142      49.733 100.299  59.536  1.00  0.00           C  
ATOM   3392  H4R  PA   142      50.766 100.416  59.201  1.00  0.00           H  
ATOM   3393  H4S  PA   142      49.256  99.513  58.947  1.00  0.00           H  
ATOM   3394  C13  PA   142      49.742  99.841  61.027  1.00  0.00           C  
ATOM   3395  H3R  PA   142      48.703  99.888  61.359  1.00  0.00           H  
ATOM   3396  H3S  PA   142      50.266 100.548  61.673  1.00  0.00           H  
ATOM   3397  C12  PA   142      50.343  98.429  61.252  1.00  0.00           C  
ATOM   3398  H2R  PA   142      51.256  98.489  60.656  1.00  0.00           H  
ATOM   3399  H2S  PA   142      49.706  97.692  60.759  1.00  0.00           H  
ATOM   3400  C11  PC   143      50.525  98.255  62.701  1.00  0.00           C  
ATOM   3401  O12  PC   143      49.962  97.458  63.421  1.00  0.00           O  
ATOM   3402  O11  PC   143      51.496  99.088  63.214  1.00  0.00           O  
ATOM   3403  C1   PC   143      51.977  99.050  64.600  1.00  0.00           C  
ATOM   3404  HR   PC   143      51.093  99.034  65.242  1.00  0.00           H  
ATOM   3405  HS   PC   143      52.630  99.911  64.762  1.00  0.00           H  
ATOM   3406  C2   PC   143      52.812  97.759  64.759  1.00  0.00           C  
ATOM   3407  HX   PC   143      52.297  96.853  64.427  1.00  0.00           H  
ATOM   3408  C3   PC   143      53.366  97.617  66.253  1.00  0.00           C  
ATOM   3409  HA   PC   143      52.473  97.926  66.803  1.00  0.00           H  
ATOM   3410  HB   PC   143      54.210  98.310  66.306  1.00  0.00           H  
ATOM   3411  O31  PC   143      53.733  96.318  66.753  1.00  0.00           O  
ATOM   3412  P31  PC   143      54.361  96.081  68.143  1.00  0.00           P  
ATOM   3413  O32  PC   143      53.190  96.294  69.135  1.00  0.00           O  
ATOM   3414  C31  PC   143      52.267  95.279  69.357  1.00  0.00           C  
ATOM   3415  H1A  PC   143      52.778  94.379  69.708  1.00  0.00           H  
ATOM   3416  H1B  PC   143      51.681  94.945  68.497  1.00  0.00           H  
ATOM   3417  C32  PC   143      51.349  95.828  70.512  1.00  0.00           C  
ATOM   3418  H2A  PC   143      50.458  95.199  70.548  1.00  0.00           H  
ATOM   3419  H2B  PC   143      50.996  96.849  70.357  1.00  0.00           H  
ATOM   3420  N31  PC   143      51.825  95.873  71.969  1.00  0.00           N  
ATOM   3421  C33  PC   143      50.737  96.207  72.907  1.00  0.00           C  
ATOM   3422  H3A  PC   143      51.123  96.101  73.921  1.00  0.00           H  
ATOM   3423  H3B  PC   143      49.958  95.515  72.583  1.00  0.00           H  
ATOM   3424  H3C  PC   143      50.453  97.243  72.713  1.00  0.00           H  
ATOM   3425  C34  PC   143      52.309  94.510  72.411  1.00  0.00           C  
ATOM   3426  H4A  PC   143      52.548  94.496  73.476  1.00  0.00           H  
ATOM   3427  H4B  PC   143      53.174  94.146  71.854  1.00  0.00           H  
ATOM   3428  H4C  PC   143      51.520  93.789  72.193  1.00  0.00           H  
ATOM   3429  C35  PC   143      52.823  96.906  72.304  1.00  0.00           C  
ATOM   3430  H5A  PC   143      53.722  96.651  71.742  1.00  0.00           H  
ATOM   3431  H5B  PC   143      52.973  96.795  73.379  1.00  0.00           H  
ATOM   3432  H5C  PC   143      52.392  97.845  71.954  1.00  0.00           H  
ATOM   3433  O33  PC   143      54.650  94.668  68.217  1.00  0.00           O  
ATOM   3434  O34  PC   143      55.402  97.106  68.450  1.00  0.00           O  
ATOM   3435  O21  PC   143      53.883  97.869  63.809  1.00  0.00           O  
ATOM   3436  C21  PC   143      54.649  96.808  63.492  1.00  0.00           C  
ATOM   3437  O22  PC   143      54.329  95.664  63.753  1.00  0.00           O  
ATOM   3438  C12  OL   144      55.890  97.268  62.842  1.00  0.00           C  
ATOM   3439  H2R  OL   144      56.255  98.157  63.361  1.00  0.00           H  
ATOM   3440  H2S  OL   144      56.621  96.476  63.017  1.00  0.00           H  
ATOM   3441  C13  OL   144      55.787  97.670  61.366  1.00  0.00           C  
ATOM   3442  H3R  OL   144      55.068  98.468  61.170  1.00  0.00           H  
ATOM   3443  H3S  OL   144      56.711  98.142  61.025  1.00  0.00           H  
ATOM   3444  C14  OL   144      55.460  96.362  60.514  1.00  0.00           C  
ATOM   3445  H4R  OL   144      54.557  95.793  60.746  1.00  0.00           H  
ATOM   3446  H4S  OL   144      55.181  96.746  59.531  1.00  0.00           H  
ATOM   3447  C15  OL   144      56.649  95.418  60.127  1.00  0.00           C  
ATOM   3448  H5R  OL   144      57.346  95.828  59.394  1.00  0.00           H  
ATOM   3449  H5S  OL   144      57.269  95.245  61.010  1.00  0.00           H  
ATOM   3450  C16  OL   144      56.162  94.169  59.450  1.00  0.00           C  
ATOM   3451  H6R  OL   144      55.165  93.940  59.832  1.00  0.00           H  
ATOM   3452  H6S  OL   144      56.041  94.323  58.375  1.00  0.00           H  
ATOM   3453  C17  OL   144      57.179  93.019  59.586  1.00  0.00           C  
ATOM   3454  H7R  OL   144      58.044  93.323  58.993  1.00  0.00           H  
ATOM   3455  H7S  OL   144      57.450  92.865  60.632  1.00  0.00           H  
ATOM   3456  C18  OL   144      56.652  91.633  58.883  1.00  0.00           C  
ATOM   3457  H8R  OL   144      56.201  91.901  57.925  1.00  0.00           H  
ATOM   3458  H8S  OL   144      57.394  90.881  58.605  1.00  0.00           H  
ATOM   3459  C19  OL   144      55.615  91.074  59.751  1.00  0.00           C  
ATOM   3460  H9R  OL   144      54.592  91.369  59.535  1.00  0.00           H  
ATOM   3461 C110  OL   144      55.773  90.121  60.728  1.00  0.00           C  
ATOM   3462 H10R  OL   144      54.969  89.642  61.281  1.00  0.00           H  
ATOM   3463 C111  OL   144      57.035  89.568  61.232  1.00  0.00           C  
ATOM   3464 H11R  OL   144      57.889  89.927  60.652  1.00  0.00           H  
ATOM   3465 H11S  OL   144      57.188  90.031  62.208  1.00  0.00           H  
ATOM   3466 C112  OL   144      57.004  88.006  61.088  1.00  0.00           C  
ATOM   3467 H12R  OL   144      56.246  87.651  61.790  1.00  0.00           H  
ATOM   3468 H12S  OL   144      56.762  87.667  60.079  1.00  0.00           H  
ATOM   3469 C113  OL   144      58.318  87.382  61.622  1.00  0.00           C  
ATOM   3470 H13R  OL   144      59.230  87.723  61.127  1.00  0.00           H  
ATOM   3471 H13S  OL   144      58.404  87.624  62.684  1.00  0.00           H  
ATOM   3472 C114  OL   144      58.440  85.827  61.440  1.00  0.00           C  
ATOM   3473 H14R  OL   144      57.618  85.290  61.919  1.00  0.00           H  
ATOM   3474 H14S  OL   144      58.207  85.688  60.383  1.00  0.00           H  
ATOM   3475 C115  OL   144      59.795  85.216  61.795  1.00  0.00           C  
ATOM   3476 H15R  OL   144      59.789  84.191  61.418  1.00  0.00           H  
ATOM   3477 H15S  OL   144      60.552  85.610  61.113  1.00  0.00           H  
ATOM   3478 C116  OL   144      60.272  85.341  63.149  1.00  0.00           C  
ATOM   3479 H16R  OL   144      60.185  86.403  63.388  1.00  0.00           H  
ATOM   3480 H16S  OL   144      59.597  84.940  63.908  1.00  0.00           H  
ATOM   3481 C117  OL   144      61.705  84.899  63.391  1.00  0.00           C  
ATOM   3482 H17R  OL   144      61.981  84.759  64.438  1.00  0.00           H  
ATOM   3483 H17S  OL   144      61.769  83.961  62.836  1.00  0.00           H  
ATOM   3484 C118  OL   144      62.632  85.907  62.752  1.00  0.00           C  
ATOM   3485 H18R  OL   144      62.482  86.922  63.126  1.00  0.00           H  
ATOM   3486 H18S  OL   144      62.458  85.959  61.675  1.00  0.00           H  
ATOM   3487 H18T  OL   144      63.650  85.624  63.030  1.00  0.00           H  
TER    3488       OL   144 
ATOM   3488 C116  PA   145      60.191  75.003  69.116  1.00  0.00           C  
ATOM   3489 H16R  PA   145      59.467  75.820  69.156  1.00  0.00           H  
ATOM   3490 H16S  PA   145      60.320  74.637  70.137  1.00  0.00           H  
ATOM   3491 H16T  PA   145      59.878  74.278  68.361  1.00  0.00           H  
ATOM   3492 C115  PA   145      61.483  75.609  68.581  1.00  0.00           C  
ATOM   3493 H15R  PA   145      62.161  74.771  68.755  1.00  0.00           H  
ATOM   3494 H15S  PA   145      61.910  76.437  69.150  1.00  0.00           H  
ATOM   3495 C114  PA   145      61.496  76.070  67.099  1.00  0.00           C  
ATOM   3496 H14R  PA   145      62.261  76.848  67.056  1.00  0.00           H  
ATOM   3497 H14S  PA   145      60.632  76.673  66.812  1.00  0.00           H  
ATOM   3498 C113  PA   145      61.541  74.978  66.061  1.00  0.00           C  
ATOM   3499 H13R  PA   145      61.518  75.462  65.082  1.00  0.00           H  
ATOM   3500 H13S  PA   145      60.589  74.444  66.095  1.00  0.00           H  
ATOM   3501 C112  PA   145      62.732  74.017  66.183  1.00  0.00           C  
ATOM   3502 H12R  PA   145      62.521  73.145  65.560  1.00  0.00           H  
ATOM   3503 H12S  PA   145      62.804  73.602  67.191  1.00  0.00           H  
ATOM   3504 C111  PA   145      64.078  74.688  65.693  1.00  0.00           C  
ATOM   3505 H11R  PA   145      64.020  75.776  65.624  1.00  0.00           H  
ATOM   3506 H11S  PA   145      64.266  74.406  64.655  1.00  0.00           H  
ATOM   3507 C110  PA   145      65.332  74.105  66.361  1.00  0.00           C  
ATOM   3508 H10R  PA   145      66.260  74.410  65.873  1.00  0.00           H  
ATOM   3509 H10S  PA   145      65.277  73.028  66.191  1.00  0.00           H  
ATOM   3510  C19  PA   145      65.484  74.275  67.893  1.00  0.00           C  
ATOM   3511  H9R  PA   145      66.306  73.690  68.311  1.00  0.00           H  
ATOM   3512  H9S  PA   145      64.683  73.646  68.286  1.00  0.00           H  
ATOM   3513  C18  PA   145      65.431  75.671  68.456  1.00  0.00           C  
ATOM   3514  H8R  PA   145      64.747  76.266  67.847  1.00  0.00           H  
ATOM   3515  H8S  PA   145      66.406  76.144  68.321  1.00  0.00           H  
ATOM   3516  C17  PA   145      65.120  75.639  69.977  1.00  0.00           C  
ATOM   3517  H7R  PA   145      65.123  74.587  70.270  1.00  0.00           H  
ATOM   3518  H7S  PA   145      64.070  75.872  70.164  1.00  0.00           H  
ATOM   3519  C16  PA   145      65.941  76.585  70.738  1.00  0.00           C  
ATOM   3520  H6R  PA   145      65.834  77.562  70.262  1.00  0.00           H  
ATOM   3521  H6S  PA   145      66.989  76.301  70.626  1.00  0.00           H  
ATOM   3522  C15  PA   145      65.436  76.623  72.202  1.00  0.00           C  
ATOM   3523  H5R  PA   145      65.313  75.674  72.728  1.00  0.00           H  
ATOM   3524  H5S  PA   145      64.398  76.952  72.128  1.00  0.00           H  
ATOM   3525  C14  PA   145      66.210  77.480  73.156  1.00  0.00           C  
ATOM   3526  H4R  PA   145      66.891  77.981  72.466  1.00  0.00           H  
ATOM   3527  H4S  PA   145      66.851  76.888  73.813  1.00  0.00           H  
ATOM   3528  C13  PA   145      65.451  78.403  74.039  1.00  0.00           C  
ATOM   3529  H3R  PA   145      64.985  77.759  74.788  1.00  0.00           H  
ATOM   3530  H3S  PA   145      64.560  78.647  73.457  1.00  0.00           H  
ATOM   3531  C12  PA   145      66.037  79.829  74.391  1.00  0.00           C  
ATOM   3532  H2R  PA   145      66.720  80.313  73.689  1.00  0.00           H  
ATOM   3533  H2S  PA   145      66.824  79.609  75.116  1.00  0.00           H  
ATOM   3534  C11 PGR   146      65.073  80.790  75.128  1.00  0.00           C  
ATOM   3535  O12 PGR   146      65.404  81.936  75.491  1.00  0.00           O  
ATOM   3536  O11 PGR   146      63.837  80.258  75.251  1.00  0.00           O  
ATOM   3537  C1  PGR   146      62.815  81.110  75.707  1.00  0.00           C  
ATOM   3538  HR  PGR   146      62.678  81.931  74.998  1.00  0.00           H  
ATOM   3539  HS  PGR   146      63.159  81.576  76.634  1.00  0.00           H  
ATOM   3540  C2  PGR   146      61.500  80.334  75.785  1.00  0.00           C  
ATOM   3541  HX  PGR   146      60.580  80.862  76.048  1.00  0.00           H  
ATOM   3542  C3  PGR   146      61.678  79.217  76.865  1.00  0.00           C  
ATOM   3543  HA  PGR   146      61.754  79.826  77.770  1.00  0.00           H  
ATOM   3544  HB  PGR   146      62.606  78.652  76.752  1.00  0.00           H  
ATOM   3545  O31 PGR   146      60.483  78.477  77.144  1.00  0.00           O  
ATOM   3546  P31 PGR   146      60.270  77.786  78.505  1.00  0.00           P  
ATOM   3547  O32 PGR   146      61.452  76.655  78.497  1.00  0.00           O  
ATOM   3548  C31 PGR   146      61.539  75.579  77.575  1.00  0.00           C  
ATOM   3549  H1A PGR   146      61.464  76.025  76.580  1.00  0.00           H  
ATOM   3550  H1B PGR   146      60.693  74.919  77.782  1.00  0.00           H  
ATOM   3551  C32 PGR   146      62.894  74.867  77.739  1.00  0.00           C  
ATOM   3552  H2A PGR   146      62.829  74.145  76.921  1.00  0.00           H  
ATOM   3553  O35 PGR   146      62.896  74.205  79.041  1.00  0.00           O  
ATOM   3554 HO5A PGR   146      63.820  73.975  79.244  1.00  0.00           H  
ATOM   3555  C33 PGR   146      64.108  75.803  77.639  1.00  0.00           C  
ATOM   3556  H3A PGR   146      64.900  75.306  77.072  1.00  0.00           H  
ATOM   3557  H3B PGR   146      63.855  76.672  77.027  1.00  0.00           H  
ATOM   3558  O33 PGR   146      60.628  78.706  79.631  1.00  0.00           O  
ATOM   3559  O34 PGR   146      58.974  77.119  78.585  1.00  0.00           O  
ATOM   3560  O21 PGR   146      61.307  79.694  74.503  1.00  0.00           O  
ATOM   3561  C21 PGR   146      60.998  80.425  73.458  1.00  0.00           C  
ATOM   3562  O22 PGR   146      60.804  81.628  73.516  1.00  0.00           O  
ATOM   3563  O36 PGR   146      64.506  76.386  78.932  1.00  0.00           O  
ATOM   3564 HO6A PGR   146      65.457  76.595  78.903  1.00  0.00           H  
ATOM   3565  C12  OL   147      60.811  79.552  72.299  1.00  0.00           C  
ATOM   3566  H2R  OL   147      61.835  79.394  71.954  1.00  0.00           H  
ATOM   3567  H2S  OL   147      60.551  78.539  72.612  1.00  0.00           H  
ATOM   3568  C13  OL   147      59.865  80.089  71.205  1.00  0.00           C  
ATOM   3569  H3R  OL   147      58.897  80.446  71.562  1.00  0.00           H  
ATOM   3570  H3S  OL   147      60.373  80.879  70.649  1.00  0.00           H  
ATOM   3571  C14  OL   147      59.493  79.030  70.196  1.00  0.00           C  
ATOM   3572  H4R  OL   147      60.288  78.333  69.920  1.00  0.00           H  
ATOM   3573  H4S  OL   147      58.899  78.345  70.803  1.00  0.00           H  
ATOM   3574  C15  OL   147      58.844  79.567  68.923  1.00  0.00           C  
ATOM   3575  H5R  OL   147      57.961  80.061  69.334  1.00  0.00           H  
ATOM   3576  H5S  OL   147      59.631  80.199  68.508  1.00  0.00           H  
ATOM   3577  C16  OL   147      58.352  78.537  68.000  1.00  0.00           C  
ATOM   3578  H6R  OL   147      59.239  78.064  67.574  1.00  0.00           H  
ATOM   3579  H6S  OL   147      57.731  77.877  68.610  1.00  0.00           H  
ATOM   3580  C17  OL   147      57.688  79.008  66.779  1.00  0.00           C  
ATOM   3581  H7R  OL   147      56.742  79.458  67.087  1.00  0.00           H  
ATOM   3582  H7S  OL   147      58.306  79.708  66.214  1.00  0.00           H  
ATOM   3583  C18  OL   147      57.247  77.870  65.871  1.00  0.00           C  
ATOM   3584  H8R  OL   147      56.537  77.291  66.465  1.00  0.00           H  
ATOM   3585  H8S  OL   147      56.640  78.247  65.045  1.00  0.00           H  
ATOM   3586  C19  OL   147      58.310  77.002  65.235  1.00  0.00           C  
ATOM   3587  H9R  OL   147      59.262  77.481  65.024  1.00  0.00           H  
ATOM   3588 C110  OL   147      58.173  75.699  64.966  1.00  0.00           C  
ATOM   3589 H10R  OL   147      59.021  75.228  64.475  1.00  0.00           H  
ATOM   3590 C111  OL   147      57.028  74.825  65.233  1.00  0.00           C  
ATOM   3591 H11R  OL   147      57.441  73.974  65.779  1.00  0.00           H  
ATOM   3592 H11S  OL   147      56.421  75.251  66.034  1.00  0.00           H  
ATOM   3593 C112  OL   147      56.285  74.523  63.993  1.00  0.00           C  
ATOM   3594 H12R  OL   147      56.880  74.055  63.206  1.00  0.00           H  
ATOM   3595 H12S  OL   147      55.506  73.792  64.223  1.00  0.00           H  
ATOM   3596 C113  OL   147      55.569  75.705  63.486  1.00  0.00           C  
ATOM   3597 H13R  OL   147      54.865  75.998  64.268  1.00  0.00           H  
ATOM   3598 H13S  OL   147      56.121  76.635  63.331  1.00  0.00           H  
ATOM   3599 C114  OL   147      54.651  75.544  62.272  1.00  0.00           C  
ATOM   3600 H14R  OL   147      53.831  74.833  62.388  1.00  0.00           H  
ATOM   3601 H14S  OL   147      54.211  76.529  62.103  1.00  0.00           H  
ATOM   3602 C115  OL   147      55.389  75.054  61.012  1.00  0.00           C  
ATOM   3603 H15R  OL   147      56.120  75.860  60.927  1.00  0.00           H  
ATOM   3604 H15S  OL   147      55.967  74.128  61.034  1.00  0.00           H  
ATOM   3605 C116  OL   147      54.399  75.019  59.779  1.00  0.00           C  
ATOM   3606 H16R  OL   147      54.947  74.730  58.880  1.00  0.00           H  
ATOM   3607 H16S  OL   147      53.675  74.208  59.881  1.00  0.00           H  
ATOM   3608 C117  OL   147      53.695  76.329  59.388  1.00  0.00           C  
ATOM   3609 H17R  OL   147      53.184  76.647  60.299  1.00  0.00           H  
ATOM   3610 H17S  OL   147      54.442  77.105  59.209  1.00  0.00           H  
ATOM   3611 C118  OL   147      52.668  76.237  58.256  1.00  0.00           C  
ATOM   3612 H18R  OL   147      53.246  75.918  57.386  1.00  0.00           H  
ATOM   3613 H18S  OL   147      52.177  77.154  57.923  1.00  0.00           H  
ATOM   3614 H18T  OL   147      51.849  75.520  58.343  1.00  0.00           H  
TER    3615       OL   147 
ATOM   3615 C116  PA   148      19.959  57.930  62.330  1.00  0.00           C  
ATOM   3616 H16R  PA   148      19.203  58.608  61.929  1.00  0.00           H  
ATOM   3617 H16S  PA   148      20.441  57.699  61.378  1.00  0.00           H  
ATOM   3618 H16T  PA   148      20.778  58.424  62.858  1.00  0.00           H  
ATOM   3619 C115  PA   148      19.210  56.750  62.984  1.00  0.00           C  
ATOM   3620 H15R  PA   148      20.026  56.037  63.115  1.00  0.00           H  
ATOM   3621 H15S  PA   148      18.548  56.327  62.225  1.00  0.00           H  
ATOM   3622 C114  PA   148      18.560  56.970  64.327  1.00  0.00           C  
ATOM   3623 H14R  PA   148      18.114  56.047  64.703  1.00  0.00           H  
ATOM   3624 H14S  PA   148      17.717  57.663  64.349  1.00  0.00           H  
ATOM   3625 C113  PA   148      19.566  57.456  65.453  1.00  0.00           C  
ATOM   3626 H13R  PA   148      20.101  58.285  64.985  1.00  0.00           H  
ATOM   3627 H13S  PA   148      20.308  56.713  65.751  1.00  0.00           H  
ATOM   3628 C112  PA   148      19.011  58.062  66.793  1.00  0.00           C  
ATOM   3629 H12R  PA   148      18.373  57.340  67.307  1.00  0.00           H  
ATOM   3630 H12S  PA   148      18.318  58.903  66.718  1.00  0.00           H  
ATOM   3631 C111  PA   148      20.196  58.500  67.646  1.00  0.00           C  
ATOM   3632 H11R  PA   148      19.810  58.799  68.623  1.00  0.00           H  
ATOM   3633 H11S  PA   148      20.696  59.317  67.123  1.00  0.00           H  
ATOM   3634 C110  PA   148      21.201  57.429  67.982  1.00  0.00           C  
ATOM   3635 H10R  PA   148      21.957  57.329  67.200  1.00  0.00           H  
ATOM   3636 H10S  PA   148      20.712  56.457  68.080  1.00  0.00           H  
ATOM   3637  C19  PA   148      21.959  57.704  69.324  1.00  0.00           C  
ATOM   3638  H9R  PA   148      22.624  56.839  69.382  1.00  0.00           H  
ATOM   3639  H9S  PA   148      21.331  57.635  70.215  1.00  0.00           H  
ATOM   3640  C18  PA   148      22.776  59.052  69.364  1.00  0.00           C  
ATOM   3641  H8R  PA   148      22.113  59.918  69.432  1.00  0.00           H  
ATOM   3642  H8S  PA   148      23.219  59.233  68.382  1.00  0.00           H  
ATOM   3643  C17  PA   148      23.813  59.083  70.468  1.00  0.00           C  
ATOM   3644  H7R  PA   148      24.607  58.362  70.264  1.00  0.00           H  
ATOM   3645  H7S  PA   148      23.393  58.702  71.401  1.00  0.00           H  
ATOM   3646  C16  PA   148      24.266  60.406  70.931  1.00  0.00           C  
ATOM   3647  H6R  PA   148      24.825  60.183  71.842  1.00  0.00           H  
ATOM   3648  H6S  PA   148      23.470  60.990  71.398  1.00  0.00           H  
ATOM   3649  C15  PA   148      25.088  61.072  69.822  1.00  0.00           C  
ATOM   3650  H5R  PA   148      24.359  61.340  69.055  1.00  0.00           H  
ATOM   3651  H5S  PA   148      25.819  60.409  69.357  1.00  0.00           H  
ATOM   3652  C14  PA   148      25.822  62.292  70.274  1.00  0.00           C  
ATOM   3653  H4R  PA   148      26.551  62.520  69.493  1.00  0.00           H  
ATOM   3654  H4S  PA   148      26.367  62.120  71.205  1.00  0.00           H  
ATOM   3655  C13  PA   148      24.949  63.477  70.576  1.00  0.00           C  
ATOM   3656  H3R  PA   148      24.197  63.235  71.330  1.00  0.00           H  
ATOM   3657  H3S  PA   148      24.272  63.592  69.727  1.00  0.00           H  
ATOM   3658  C12  PA   148      25.635  64.831  70.771  1.00  0.00           C  
ATOM   3659  H2R  PA   148      25.836  65.455  69.897  1.00  0.00           H  
ATOM   3660  H2S  PA   148      26.536  64.664  71.365  1.00  0.00           H  
ATOM   3661  C11 PGR   149      24.656  65.715  71.521  1.00  0.00           C  
ATOM   3662  O12 PGR   149      23.447  65.804  71.340  1.00  0.00           O  
ATOM   3663  O11 PGR   149      25.377  66.542  72.307  1.00  0.00           O  
ATOM   3664  C1  PGR   149      24.787  67.804  72.794  1.00  0.00           C  
ATOM   3665  HR  PGR   149      25.333  68.308  73.596  1.00  0.00           H  
ATOM   3666  HS  PGR   149      23.735  67.714  73.075  1.00  0.00           H  
ATOM   3667  C2  PGR   149      24.631  68.863  71.824  1.00  0.00           C  
ATOM   3668  HX  PGR   149      25.594  69.232  71.463  1.00  0.00           H  
ATOM   3669  C3  PGR   149      23.875  70.096  72.456  1.00  0.00           C  
ATOM   3670  HA  PGR   149      23.723  70.878  71.707  1.00  0.00           H  
ATOM   3671  HB  PGR   149      24.444  70.480  73.307  1.00  0.00           H  
ATOM   3672  O31 PGR   149      22.614  69.669  72.991  1.00  0.00           O  
ATOM   3673  P31 PGR   149      21.746  70.670  73.899  1.00  0.00           P  
ATOM   3674  O32 PGR   149      22.278  70.354  75.401  1.00  0.00           O  
ATOM   3675  C31 PGR   149      21.742  69.330  76.183  1.00  0.00           C  
ATOM   3676  H1A PGR   149      22.106  68.401  75.736  1.00  0.00           H  
ATOM   3677  H1B PGR   149      20.649  69.371  76.200  1.00  0.00           H  
ATOM   3678  C32 PGR   149      22.310  69.459  77.615  1.00  0.00           C  
ATOM   3679  H2A PGR   149      22.095  70.487  77.918  1.00  0.00           H  
ATOM   3680  O35 PGR   149      23.732  69.091  77.543  1.00  0.00           O  
ATOM   3681 HO5A PGR   149      24.121  69.779  76.975  1.00  0.00           H  
ATOM   3682  C33 PGR   149      21.472  68.495  78.555  1.00  0.00           C  
ATOM   3683  H3A PGR   149      20.392  68.389  78.417  1.00  0.00           H  
ATOM   3684  H3B PGR   149      21.859  67.477  78.459  1.00  0.00           H  
ATOM   3685  O33 PGR   149      22.076  72.040  73.517  1.00  0.00           O  
ATOM   3686  O34 PGR   149      20.329  70.248  73.853  1.00  0.00           O  
ATOM   3687  O21 PGR   149      23.845  68.397  70.690  1.00  0.00           O  
ATOM   3688  C21 PGR   149      23.839  69.090  69.545  1.00  0.00           C  
ATOM   3689  O22 PGR   149      24.598  70.004  69.301  1.00  0.00           O  
ATOM   3690  O36 PGR   149      21.731  69.022  79.908  1.00  0.00           O  
ATOM   3691 HO6A PGR   149      22.408  68.427  80.277  1.00  0.00           H  
ATOM   3692  C12  OL   150      22.790  68.723  68.509  1.00  0.00           C  
ATOM   3693  H2R  OL   150      21.784  68.876  68.906  1.00  0.00           H  
ATOM   3694  H2S  OL   150      22.810  69.361  67.624  1.00  0.00           H  
ATOM   3695  C13  OL   150      22.883  67.243  67.943  1.00  0.00           C  
ATOM   3696  H3R  OL   150      22.677  66.625  68.819  1.00  0.00           H  
ATOM   3697  H3S  OL   150      22.043  67.009  67.286  1.00  0.00           H  
ATOM   3698  C14  OL   150      24.241  66.921  67.393  1.00  0.00           C  
ATOM   3699  H4R  OL   150      24.461  67.743  66.708  1.00  0.00           H  
ATOM   3700  H4S  OL   150      25.063  66.944  68.112  1.00  0.00           H  
ATOM   3701  C15  OL   150      24.444  65.582  66.740  1.00  0.00           C  
ATOM   3702  H5R  OL   150      24.115  64.765  67.385  1.00  0.00           H  
ATOM   3703  H5S  OL   150      23.801  65.500  65.861  1.00  0.00           H  
ATOM   3704  C16  OL   150      25.847  65.393  66.245  1.00  0.00           C  
ATOM   3705  H6R  OL   150      26.178  65.935  65.357  1.00  0.00           H  
ATOM   3706  H6S  OL   150      26.481  65.744  67.062  1.00  0.00           H  
ATOM   3707  C17  OL   150      26.202  63.897  66.046  1.00  0.00           C  
ATOM   3708  H7R  OL   150      25.770  63.360  66.893  1.00  0.00           H  
ATOM   3709  H7S  OL   150      25.772  63.616  65.083  1.00  0.00           H  
ATOM   3710  C18  OL   150      27.739  63.564  65.853  1.00  0.00           C  
ATOM   3711  H8R  OL   150      27.870  62.546  65.478  1.00  0.00           H  
ATOM   3712  H8S  OL   150      28.123  64.166  65.028  1.00  0.00           H  
ATOM   3713  C19  OL   150      28.479  63.821  67.148  1.00  0.00           C  
ATOM   3714  H9R  OL   150      28.616  64.854  67.456  1.00  0.00           H  
ATOM   3715 C110  OL   150      29.010  62.866  67.826  1.00  0.00           C  
ATOM   3716 H10R  OL   150      29.563  63.118  68.727  1.00  0.00           H  
ATOM   3717 C111  OL   150      28.925  61.471  67.536  1.00  0.00           C  
ATOM   3718 H11R  OL   150      29.098  60.901  68.451  1.00  0.00           H  
ATOM   3719 H11S  OL   150      27.917  61.171  67.245  1.00  0.00           H  
ATOM   3720 C112  OL   150      29.882  60.968  66.498  1.00  0.00           C  
ATOM   3721 H12R  OL   150      29.818  61.566  65.587  1.00  0.00           H  
ATOM   3722 H12S  OL   150      30.857  61.049  66.983  1.00  0.00           H  
ATOM   3723 C113  OL   150      29.628  59.481  66.187  1.00  0.00           C  
ATOM   3724 H13R  OL   150      29.523  59.040  67.180  1.00  0.00           H  
ATOM   3725 H13S  OL   150      28.756  59.457  65.530  1.00  0.00           H  
ATOM   3726 C114  OL   150      30.590  58.600  65.463  1.00  0.00           C  
ATOM   3727 H14R  OL   150      30.698  59.013  64.458  1.00  0.00           H  
ATOM   3728 H14S  OL   150      31.575  58.816  65.882  1.00  0.00           H  
ATOM   3729 C115  OL   150      30.095  57.141  65.424  1.00  0.00           C  
ATOM   3730 H15R  OL   150      30.007  56.842  66.470  1.00  0.00           H  
ATOM   3731 H15S  OL   150      29.185  57.024  64.831  1.00  0.00           H  
ATOM   3732 C116  OL   150      31.000  56.072  64.805  1.00  0.00           C  
ATOM   3733 H16R  OL   150      31.969  56.157  65.302  1.00  0.00           H  
ATOM   3734 H16S  OL   150      30.608  55.058  64.900  1.00  0.00           H  
ATOM   3735 C117  OL   150      31.228  56.279  63.319  1.00  0.00           C  
ATOM   3736 H17R  OL   150      30.347  56.252  62.674  1.00  0.00           H  
ATOM   3737 H17S  OL   150      31.616  57.276  63.103  1.00  0.00           H  
ATOM   3738 C118  OL   150      32.201  55.191  62.716  1.00  0.00           C  
ATOM   3739 H18R  OL   150      31.724  54.209  62.679  1.00  0.00           H  
ATOM   3740 H18S  OL   150      33.221  55.175  63.104  1.00  0.00           H  
ATOM   3741 H18T  OL   150      32.462  55.401  61.677  1.00  0.00           H  
TER    3742       OL   150 
ATOM   3742 C116  PA   151      39.867  63.928  58.820  1.00  0.00           C  
ATOM   3743 H16R  PA   151      40.690  64.553  59.174  1.00  0.00           H  
ATOM   3744 H16S  PA   151      39.821  64.396  57.835  1.00  0.00           H  
ATOM   3745 H16T  PA   151      40.254  62.925  58.630  1.00  0.00           H  
ATOM   3746 C115  PA   151      38.608  63.960  59.628  1.00  0.00           C  
ATOM   3747 H15R  PA   151      38.758  63.448  60.580  1.00  0.00           H  
ATOM   3748 H15S  PA   151      37.798  63.520  59.043  1.00  0.00           H  
ATOM   3749 C114  PA   151      38.189  65.408  60.138  1.00  0.00           C  
ATOM   3750 H14R  PA   151      38.083  66.029  59.246  1.00  0.00           H  
ATOM   3751 H14S  PA   151      38.975  65.867  60.742  1.00  0.00           H  
ATOM   3752 C113  PA   151      36.942  65.367  60.955  1.00  0.00           C  
ATOM   3753 H13R  PA   151      37.196  64.826  61.869  1.00  0.00           H  
ATOM   3754 H13S  PA   151      36.199  64.804  60.385  1.00  0.00           H  
ATOM   3755 C112  PA   151      36.516  66.788  61.417  1.00  0.00           C  
ATOM   3756 H12R  PA   151      36.566  67.382  60.502  1.00  0.00           H  
ATOM   3757 H12S  PA   151      37.375  67.076  62.027  1.00  0.00           H  
ATOM   3758 C111  PA   151      35.095  66.923  62.058  1.00  0.00           C  
ATOM   3759 H11R  PA   151      34.273  66.946  61.340  1.00  0.00           H  
ATOM   3760 H11S  PA   151      35.108  67.832  62.663  1.00  0.00           H  
ATOM   3761 C110  PA   151      34.849  65.943  63.177  1.00  0.00           C  
ATOM   3762 H10R  PA   151      35.645  65.997  63.922  1.00  0.00           H  
ATOM   3763 H10S  PA   151      34.871  64.917  62.805  1.00  0.00           H  
ATOM   3764  C19  PA   151      33.436  66.164  63.836  1.00  0.00           C  
ATOM   3765  H9R  PA   151      32.807  66.388  62.972  1.00  0.00           H  
ATOM   3766  H9S  PA   151      33.372  67.116  64.367  1.00  0.00           H  
ATOM   3767  C18  PA   151      32.957  65.052  64.687  1.00  0.00           C  
ATOM   3768  H8R  PA   151      33.621  64.840  65.528  1.00  0.00           H  
ATOM   3769  H8S  PA   151      32.946  64.194  64.012  1.00  0.00           H  
ATOM   3770  C17  PA   151      31.439  65.217  65.103  1.00  0.00           C  
ATOM   3771  H7R  PA   151      31.043  64.408  65.720  1.00  0.00           H  
ATOM   3772  H7S  PA   151      30.778  65.182  64.234  1.00  0.00           H  
ATOM   3773  C16  PA   151      31.077  66.532  65.817  1.00  0.00           C  
ATOM   3774  H6R  PA   151      30.001  66.481  65.992  1.00  0.00           H  
ATOM   3775  H6S  PA   151      31.141  67.229  64.979  1.00  0.00           H  
ATOM   3776  C15  PA   151      32.041  66.962  66.978  1.00  0.00           C  
ATOM   3777  H5R  PA   151      33.034  66.509  66.933  1.00  0.00           H  
ATOM   3778  H5S  PA   151      31.578  66.536  67.871  1.00  0.00           H  
ATOM   3779  C14  PA   151      32.205  68.463  67.088  1.00  0.00           C  
ATOM   3780  H4R  PA   151      31.253  68.998  67.065  1.00  0.00           H  
ATOM   3781  H4S  PA   151      32.619  68.788  66.131  1.00  0.00           H  
ATOM   3782  C13  PA   151      32.984  68.910  68.360  1.00  0.00           C  
ATOM   3783  H3R  PA   151      34.057  68.801  68.194  1.00  0.00           H  
ATOM   3784  H3S  PA   151      32.852  68.310  69.262  1.00  0.00           H  
ATOM   3785  C12  PA   151      32.693  70.381  68.810  1.00  0.00           C  
ATOM   3786  H2R  PA   151      32.684  70.956  67.882  1.00  0.00           H  
ATOM   3787  H2S  PA   151      33.456  70.827  69.452  1.00  0.00           H  
ATOM   3788  C11 PGR   152      31.444  70.455  69.570  1.00  0.00           C  
ATOM   3789  O12 PGR   152      31.318  69.853  70.595  1.00  0.00           O  
ATOM   3790  O11 PGR   152      30.686  71.321  69.026  1.00  0.00           O  
ATOM   3791  C1  PGR   152      29.427  71.610  69.691  1.00  0.00           C  
ATOM   3792  HR  PGR   152      28.904  70.698  69.991  1.00  0.00           H  
ATOM   3793  HS  PGR   152      28.819  72.169  68.976  1.00  0.00           H  
ATOM   3794  C2  PGR   152      29.590  72.608  70.904  1.00  0.00           C  
ATOM   3795  HX  PGR   152      30.319  72.356  71.679  1.00  0.00           H  
ATOM   3796  C3  PGR   152      28.191  72.958  71.566  1.00  0.00           C  
ATOM   3797  HA  PGR   152      27.562  72.083  71.751  1.00  0.00           H  
ATOM   3798  HB  PGR   152      27.833  73.673  70.821  1.00  0.00           H  
ATOM   3799  O31 PGR   152      28.403  73.654  72.803  1.00  0.00           O  
ATOM   3800  P31 PGR   152      27.183  74.446  73.484  1.00  0.00           P  
ATOM   3801  O32 PGR   152      27.015  75.779  72.739  1.00  0.00           O  
ATOM   3802  C31 PGR   152      26.360  75.905  71.506  1.00  0.00           C  
ATOM   3803  H1A PGR   152      25.288  76.059  71.650  1.00  0.00           H  
ATOM   3804  H1B PGR   152      26.367  74.960  70.956  1.00  0.00           H  
ATOM   3805  C32 PGR   152      26.884  77.276  70.844  1.00  0.00           C  
ATOM   3806  H2A PGR   152      27.976  77.318  70.867  1.00  0.00           H  
ATOM   3807  O35 PGR   152      26.507  78.326  71.717  1.00  0.00           O  
ATOM   3808 HO5A PGR   152      26.825  79.200  71.429  1.00  0.00           H  
ATOM   3809  C33 PGR   152      26.228  77.626  69.481  1.00  0.00           C  
ATOM   3810  H3A PGR   152      26.623  78.577  69.115  1.00  0.00           H  
ATOM   3811  H3B PGR   152      26.479  76.808  68.801  1.00  0.00           H  
ATOM   3812  O33 PGR   152      25.933  73.703  73.270  1.00  0.00           O  
ATOM   3813  O34 PGR   152      27.576  74.845  74.856  1.00  0.00           O  
ATOM   3814  O21 PGR   152      29.985  73.901  70.265  1.00  0.00           O  
ATOM   3815  C21 PGR   152      31.263  74.276  70.265  1.00  0.00           C  
ATOM   3816  O22 PGR   152      32.188  73.512  70.409  1.00  0.00           O  
ATOM   3817  O36 PGR   152      24.770  77.794  69.695  1.00  0.00           O  
ATOM   3818 HO6A PGR   152      24.461  78.169  68.851  1.00  0.00           H  
ATOM   3819  C12  OL   153      31.403  75.732  70.107  1.00  0.00           C  
ATOM   3820  H2R  OL   153      30.818  76.135  70.937  1.00  0.00           H  
ATOM   3821  H2S  OL   153      32.444  75.996  70.303  1.00  0.00           H  
ATOM   3822  C13  OL   153      31.074  76.365  68.800  1.00  0.00           C  
ATOM   3823  H3R  OL   153      31.787  77.142  68.516  1.00  0.00           H  
ATOM   3824  H3S  OL   153      31.406  75.497  68.226  1.00  0.00           H  
ATOM   3825  C14  OL   153      29.607  76.736  68.651  1.00  0.00           C  
ATOM   3826  H4R  OL   153      28.930  76.173  69.296  1.00  0.00           H  
ATOM   3827  H4S  OL   153      29.512  77.763  69.009  1.00  0.00           H  
ATOM   3828  C15  OL   153      29.220  76.863  67.198  1.00  0.00           C  
ATOM   3829  H5R  OL   153      28.239  77.315  67.037  1.00  0.00           H  
ATOM   3830  H5S  OL   153      29.813  77.607  66.661  1.00  0.00           H  
ATOM   3831  C16  OL   153      29.234  75.565  66.361  1.00  0.00           C  
ATOM   3832  H6R  OL   153      28.677  75.705  65.433  1.00  0.00           H  
ATOM   3833  H6S  OL   153      30.236  75.487  65.933  1.00  0.00           H  
ATOM   3834  C17  OL   153      28.685  74.328  67.075  1.00  0.00           C  
ATOM   3835  H7R  OL   153      29.375  74.194  67.911  1.00  0.00           H  
ATOM   3836  H7S  OL   153      27.710  74.460  67.548  1.00  0.00           H  
ATOM   3837  C18  OL   153      28.825  73.018  66.272  1.00  0.00           C  
ATOM   3838  H8R  OL   153      28.517  72.158  66.871  1.00  0.00           H  
ATOM   3839  H8S  OL   153      28.166  73.072  65.403  1.00  0.00           H  
ATOM   3840  C19  OL   153      30.240  72.714  65.825  1.00  0.00           C  
ATOM   3841  H9R  OL   153      31.013  72.583  66.577  1.00  0.00           H  
ATOM   3842 C110  OL   153      30.731  72.814  64.552  1.00  0.00           C  
ATOM   3843 H10R  OL   153      31.797  72.643  64.424  1.00  0.00           H  
ATOM   3844 C111  OL   153      29.991  73.030  63.180  1.00  0.00           C  
ATOM   3845 H11R  OL   153      30.635  72.561  62.433  1.00  0.00           H  
ATOM   3846 H11S  OL   153      28.979  72.639  63.298  1.00  0.00           H  
ATOM   3847 C112  OL   153      29.812  74.471  62.801  1.00  0.00           C  
ATOM   3848 H12R  OL   153      28.984  74.804  63.430  1.00  0.00           H  
ATOM   3849 H12S  OL   153      30.760  74.838  63.202  1.00  0.00           H  
ATOM   3850 C113  OL   153      29.547  74.872  61.292  1.00  0.00           C  
ATOM   3851 H13R  OL   153      30.370  74.561  60.645  1.00  0.00           H  
ATOM   3852 H13S  OL   153      28.658  74.405  60.861  1.00  0.00           H  
ATOM   3853 C114  OL   153      29.418  76.365  61.221  1.00  0.00           C  
ATOM   3854 H14R  OL   153      28.403  76.620  61.531  1.00  0.00           H  
ATOM   3855 H14S  OL   153      30.042  76.779  62.015  1.00  0.00           H  
ATOM   3856 C115  OL   153      29.645  77.012  59.856  1.00  0.00           C  
ATOM   3857 H15R  OL   153      30.614  76.553  59.648  1.00  0.00           H  
ATOM   3858 H15S  OL   153      29.016  76.490  59.132  1.00  0.00           H  
ATOM   3859 C116  OL   153      29.577  78.474  59.930  1.00  0.00           C  
ATOM   3860 H16R  OL   153      28.536  78.752  59.753  1.00  0.00           H  
ATOM   3861 H16S  OL   153      29.759  78.808  60.954  1.00  0.00           H  
ATOM   3862 C117  OL   153      30.547  79.117  58.986  1.00  0.00           C  
ATOM   3863 H17R  OL   153      31.524  78.631  59.008  1.00  0.00           H  
ATOM   3864 H17S  OL   153      30.070  78.954  58.017  1.00  0.00           H  
ATOM   3865 C118  OL   153      30.684  80.663  59.161  1.00  0.00           C  
ATOM   3866 H18R  OL   153      31.272  81.198  58.412  1.00  0.00           H  
ATOM   3867 H18S  OL   153      30.997  80.886  60.183  1.00  0.00           H  
ATOM   3868 H18T  OL   153      29.645  80.995  59.108  1.00  0.00           H  
TER    3869       OL   153 
ATOM   3869 C116  PA   154      12.047  55.150  59.115  1.00  0.00           C  
ATOM   3870 H16R  PA   154      12.043  54.699  58.120  1.00  0.00           H  
ATOM   3871 H16S  PA   154      11.425  56.042  59.019  1.00  0.00           H  
ATOM   3872 H16T  PA   154      11.691  54.384  59.807  1.00  0.00           H  
ATOM   3873 C115  PA   154      13.405  55.622  59.494  1.00  0.00           C  
ATOM   3874 H15R  PA   154      13.767  56.374  58.790  1.00  0.00           H  
ATOM   3875 H15S  PA   154      14.122  54.801  59.424  1.00  0.00           H  
ATOM   3876 C114  PA   154      13.596  56.287  60.881  1.00  0.00           C  
ATOM   3877 H14R  PA   154      13.148  55.574  61.577  1.00  0.00           H  
ATOM   3878 H14S  PA   154      12.892  57.120  60.843  1.00  0.00           H  
ATOM   3879 C113  PA   154      14.996  56.661  61.363  1.00  0.00           C  
ATOM   3880 H13R  PA   154      15.506  57.345  60.682  1.00  0.00           H  
ATOM   3881 H13S  PA   154      15.665  55.800  61.433  1.00  0.00           H  
ATOM   3882 C112  PA   154      14.944  57.501  62.640  1.00  0.00           C  
ATOM   3883 H12R  PA   154      14.416  58.434  62.433  1.00  0.00           H  
ATOM   3884 H12S  PA   154      15.988  57.666  62.914  1.00  0.00           H  
ATOM   3885 C111  PA   154      14.295  56.812  63.845  1.00  0.00           C  
ATOM   3886 H11R  PA   154      13.240  56.571  63.695  1.00  0.00           H  
ATOM   3887 H11S  PA   154      14.204  57.407  64.756  1.00  0.00           H  
ATOM   3888 C110  PA   154      14.916  55.386  64.093  1.00  0.00           C  
ATOM   3889 H10R  PA   154      15.986  55.343  64.308  1.00  0.00           H  
ATOM   3890 H10S  PA   154      14.643  54.860  63.176  1.00  0.00           H  
ATOM   3891  C19  PA   154      14.168  54.645  65.231  1.00  0.00           C  
ATOM   3892  H9R  PA   154      13.116  54.480  64.989  1.00  0.00           H  
ATOM   3893  H9S  PA   154      14.286  55.215  66.155  1.00  0.00           H  
ATOM   3894  C18  PA   154      14.694  53.167  65.435  1.00  0.00           C  
ATOM   3895  H8R  PA   154      15.778  53.125  65.555  1.00  0.00           H  
ATOM   3896  H8S  PA   154      14.362  52.669  64.522  1.00  0.00           H  
ATOM   3897  C17  PA   154      14.103  52.390  66.617  1.00  0.00           C  
ATOM   3898  H7R  PA   154      14.565  51.401  66.660  1.00  0.00           H  
ATOM   3899  H7S  PA   154      13.072  52.045  66.517  1.00  0.00           H  
ATOM   3900  C16  PA   154      14.444  53.047  67.956  1.00  0.00           C  
ATOM   3901  H6R  PA   154      13.995  54.041  67.903  1.00  0.00           H  
ATOM   3902  H6S  PA   154      15.525  53.168  68.046  1.00  0.00           H  
ATOM   3903  C15  PA   154      13.944  52.314  69.153  1.00  0.00           C  
ATOM   3904  H5R  PA   154      14.227  51.265  69.265  1.00  0.00           H  
ATOM   3905  H5S  PA   154      12.878  52.188  68.954  1.00  0.00           H  
ATOM   3906  C14  PA   154      14.183  53.056  70.524  1.00  0.00           C  
ATOM   3907  H4R  PA   154      13.467  52.545  71.171  1.00  0.00           H  
ATOM   3908  H4S  PA   154      13.922  54.116  70.510  1.00  0.00           H  
ATOM   3909  C13  PA   154      15.498  52.888  71.185  1.00  0.00           C  
ATOM   3910  H3R  PA   154      15.684  51.821  71.041  1.00  0.00           H  
ATOM   3911  H3S  PA   154      15.329  52.979  72.260  1.00  0.00           H  
ATOM   3912  C12  PA   154      16.595  53.813  70.812  1.00  0.00           C  
ATOM   3913  H2R  PA   154      16.088  54.770  70.669  1.00  0.00           H  
ATOM   3914  H2S  PA   154      16.958  53.402  69.868  1.00  0.00           H  
ATOM   3915  C11 PGR   155      17.650  54.042  71.876  1.00  0.00           C  
ATOM   3916  O12 PGR   155      17.848  53.234  72.755  1.00  0.00           O  
ATOM   3917  O11 PGR   155      18.344  55.146  71.755  1.00  0.00           O  
ATOM   3918  C1  PGR   155      19.496  55.477  72.544  1.00  0.00           C  
ATOM   3919  HR  PGR   155      19.141  55.544  73.575  1.00  0.00           H  
ATOM   3920  HS  PGR   155      19.757  56.492  72.235  1.00  0.00           H  
ATOM   3921  C2  PGR   155      20.606  54.391  72.383  1.00  0.00           C  
ATOM   3922  HX  PGR   155      20.244  53.396  72.651  1.00  0.00           H  
ATOM   3923  C3  PGR   155      21.776  54.497  73.434  1.00  0.00           C  
ATOM   3924  HA  PGR   155      21.480  55.215  74.203  1.00  0.00           H  
ATOM   3925  HB  PGR   155      22.723  54.828  72.999  1.00  0.00           H  
ATOM   3926  O31 PGR   155      21.978  53.304  74.162  1.00  0.00           O  
ATOM   3927  P31 PGR   155      22.468  53.092  75.668  1.00  0.00           P  
ATOM   3928  O32 PGR   155      21.120  52.864  76.373  1.00  0.00           O  
ATOM   3929  C31 PGR   155      20.292  51.782  75.993  1.00  0.00           C  
ATOM   3930  H1A PGR   155      20.827  50.832  76.075  1.00  0.00           H  
ATOM   3931  H1B PGR   155      19.948  51.744  74.957  1.00  0.00           H  
ATOM   3932  C32 PGR   155      19.047  51.682  77.021  1.00  0.00           C  
ATOM   3933  H2A PGR   155      18.671  50.668  76.862  1.00  0.00           H  
ATOM   3934  O35 PGR   155      17.989  52.609  76.656  1.00  0.00           O  
ATOM   3935 HO5A PGR   155      17.626  52.156  75.873  1.00  0.00           H  
ATOM   3936  C33 PGR   155      19.456  51.699  78.492  1.00  0.00           C  
ATOM   3937  H3A PGR   155      20.102  50.835  78.666  1.00  0.00           H  
ATOM   3938  H3B PGR   155      20.019  52.607  78.724  1.00  0.00           H  
ATOM   3939  O33 PGR   155      23.402  51.859  75.673  1.00  0.00           O  
ATOM   3940  O34 PGR   155      23.080  54.404  76.137  1.00  0.00           O  
ATOM   3941  O21 PGR   155      21.278  54.380  71.112  1.00  0.00           O  
ATOM   3942  C21 PGR   155      20.919  53.451  70.163  1.00  0.00           C  
ATOM   3943  O22 PGR   155      19.917  52.712  70.213  1.00  0.00           O  
ATOM   3944  O36 PGR   155      18.181  51.689  79.199  1.00  0.00           O  
ATOM   3945 HO6A PGR   155      17.792  52.578  79.287  1.00  0.00           H  
ATOM   3946  C12  OL   156      21.843  53.432  68.948  1.00  0.00           C  
ATOM   3947  H2R  OL   156      21.706  54.351  68.374  1.00  0.00           H  
ATOM   3948  H2S  OL   156      22.862  53.444  69.340  1.00  0.00           H  
ATOM   3949  C13  OL   156      21.658  52.172  68.068  1.00  0.00           C  
ATOM   3950  H3R  OL   156      21.871  51.261  68.630  1.00  0.00           H  
ATOM   3951  H3S  OL   156      20.604  52.232  67.787  1.00  0.00           H  
ATOM   3952  C14  OL   156      22.535  52.100  66.849  1.00  0.00           C  
ATOM   3953  H4R  OL   156      22.375  53.022  66.286  1.00  0.00           H  
ATOM   3954  H4S  OL   156      23.564  52.220  67.193  1.00  0.00           H  
ATOM   3955  C15  OL   156      22.371  50.900  66.024  1.00  0.00           C  
ATOM   3956  H5R  OL   156      23.168  50.912  65.277  1.00  0.00           H  
ATOM   3957  H5S  OL   156      22.583  49.956  66.529  1.00  0.00           H  
ATOM   3958  C16  OL   156      20.987  50.753  65.389  1.00  0.00           C  
ATOM   3959  H6R  OL   156      20.951  49.893  64.717  1.00  0.00           H  
ATOM   3960  H6S  OL   156      20.293  50.637  66.223  1.00  0.00           H  
ATOM   3961  C17  OL   156      20.386  51.977  64.703  1.00  0.00           C  
ATOM   3962  H7R  OL   156      20.329  52.874  65.323  1.00  0.00           H  
ATOM   3963  H7S  OL   156      21.109  52.426  64.019  1.00  0.00           H  
ATOM   3964  C18  OL   156      19.049  51.655  64.042  1.00  0.00           C  
ATOM   3965  H8R  OL   156      19.233  51.072  63.137  1.00  0.00           H  
ATOM   3966  H8S  OL   156      18.502  50.928  64.645  1.00  0.00           H  
ATOM   3967  C19  OL   156      18.212  52.859  63.813  1.00  0.00           C  
ATOM   3968  H9R  OL   156      17.990  53.445  64.701  1.00  0.00           H  
ATOM   3969 C110  OL   156      17.596  53.324  62.756  1.00  0.00           C  
ATOM   3970 H10R  OL   156      16.995  54.229  62.732  1.00  0.00           H  
ATOM   3971 C111  OL   156      17.635  52.591  61.415  1.00  0.00           C  
ATOM   3972 H11R  OL   156      18.269  51.703  61.474  1.00  0.00           H  
ATOM   3973 H11S  OL   156      16.613  52.227  61.289  1.00  0.00           H  
ATOM   3974 C112  OL   156      18.178  53.621  60.365  1.00  0.00           C  
ATOM   3975 H12R  OL   156      18.160  53.203  59.356  1.00  0.00           H  
ATOM   3976 H12S  OL   156      17.526  54.495  60.311  1.00  0.00           H  
ATOM   3977 C113  OL   156      19.718  53.981  60.573  1.00  0.00           C  
ATOM   3978 H13R  OL   156      19.784  54.466  61.549  1.00  0.00           H  
ATOM   3979 H13S  OL   156      20.245  53.029  60.669  1.00  0.00           H  
ATOM   3980 C114  OL   156      20.373  54.997  59.524  1.00  0.00           C  
ATOM   3981 H14R  OL   156      20.296  54.480  58.565  1.00  0.00           H  
ATOM   3982 H14S  OL   156      19.705  55.832  59.304  1.00  0.00           H  
ATOM   3983 C115  OL   156      21.849  55.527  59.793  1.00  0.00           C  
ATOM   3984 H15R  OL   156      21.907  56.109  60.716  1.00  0.00           H  
ATOM   3985 H15S  OL   156      22.601  54.745  59.918  1.00  0.00           H  
ATOM   3986 C116  OL   156      22.152  56.640  58.801  1.00  0.00           C  
ATOM   3987 H16R  OL   156      22.159  56.161  57.820  1.00  0.00           H  
ATOM   3988 H16S  OL   156      21.308  57.328  58.721  1.00  0.00           H  
ATOM   3989 C117  OL   156      23.512  57.378  58.941  1.00  0.00           C  
ATOM   3990 H17R  OL   156      24.305  56.628  58.923  1.00  0.00           H  
ATOM   3991 H17S  OL   156      23.667  57.994  58.053  1.00  0.00           H  
ATOM   3992 C118  OL   156      23.608  58.297  60.142  1.00  0.00           C  
ATOM   3993 H18R  OL   156      23.630  57.732  61.076  1.00  0.00           H  
ATOM   3994 H18S  OL   156      22.720  58.930  60.207  1.00  0.00           H  
ATOM   3995 H18T  OL   156      24.479  58.940  60.002  1.00  0.00           H  
TER    3996       OL   156 
ATOM   3996 C116  PA   157      44.697  66.082  61.480  1.00  0.00           C  
ATOM   3997 H16R  PA   157      45.156  66.502  62.377  1.00  0.00           H  
ATOM   3998 H16S  PA   157      44.160  66.902  60.999  1.00  0.00           H  
ATOM   3999 H16T  PA   157      45.484  65.724  60.814  1.00  0.00           H  
ATOM   4000 C115  PA   157      43.648  65.024  61.642  1.00  0.00           C  
ATOM   4001 H15R  PA   157      44.159  64.206  62.154  1.00  0.00           H  
ATOM   4002 H15S  PA   157      43.274  64.832  60.634  1.00  0.00           H  
ATOM   4003 C114  PA   157      42.473  65.373  62.567  1.00  0.00           C  
ATOM   4004 H14R  PA   157      41.959  66.268  62.210  1.00  0.00           H  
ATOM   4005 H14S  PA   157      42.881  65.658  63.539  1.00  0.00           H  
ATOM   4006 C113  PA   157      41.504  64.203  62.640  1.00  0.00           C  
ATOM   4007 H13R  PA   157      41.991  63.255  62.881  1.00  0.00           H  
ATOM   4008 H13S  PA   157      41.057  63.987  61.667  1.00  0.00           H  
ATOM   4009 C112  PA   157      40.235  64.377  63.562  1.00  0.00           C  
ATOM   4010 H12R  PA   157      39.577  65.136  63.134  1.00  0.00           H  
ATOM   4011 H12S  PA   157      40.584  64.849  64.483  1.00  0.00           H  
ATOM   4012 C111  PA   157      39.425  63.180  63.800  1.00  0.00           C  
ATOM   4013 H11R  PA   157      40.046  62.441  64.311  1.00  0.00           H  
ATOM   4014 H11S  PA   157      39.125  62.695  62.869  1.00  0.00           H  
ATOM   4015 C110  PA   157      38.131  63.493  64.557  1.00  0.00           C  
ATOM   4016 H10R  PA   157      37.652  64.300  63.999  1.00  0.00           H  
ATOM   4017 H10S  PA   157      38.280  63.859  65.575  1.00  0.00           H  
ATOM   4018  C19  PA   157      37.070  62.393  64.680  1.00  0.00           C  
ATOM   4019  H9R  PA   157      37.465  61.692  65.419  1.00  0.00           H  
ATOM   4020  H9S  PA   157      37.143  61.921  63.698  1.00  0.00           H  
ATOM   4021  C18  PA   157      35.648  62.872  65.154  1.00  0.00           C  
ATOM   4022  H8R  PA   157      35.214  63.513  64.383  1.00  0.00           H  
ATOM   4023  H8S  PA   157      35.540  63.489  66.048  1.00  0.00           H  
ATOM   4024  C17  PA   157      34.653  61.704  65.385  1.00  0.00           C  
ATOM   4025  H7R  PA   157      34.626  61.266  64.385  1.00  0.00           H  
ATOM   4026  H7S  PA   157      33.641  62.060  65.589  1.00  0.00           H  
ATOM   4027  C16  PA   157      35.167  60.694  66.421  1.00  0.00           C  
ATOM   4028  H6R  PA   157      35.233  61.231  67.370  1.00  0.00           H  
ATOM   4029  H6S  PA   157      36.135  60.251  66.176  1.00  0.00           H  
ATOM   4030  C15  PA   157      34.246  59.496  66.664  1.00  0.00           C  
ATOM   4031  H5R  PA   157      34.180  58.901  65.750  1.00  0.00           H  
ATOM   4032  H5S  PA   157      33.279  59.933  66.919  1.00  0.00           H  
ATOM   4033  C14  PA   157      34.687  58.382  67.652  1.00  0.00           C  
ATOM   4034  H4R  PA   157      35.042  58.802  68.596  1.00  0.00           H  
ATOM   4035  H4S  PA   157      35.560  57.850  67.269  1.00  0.00           H  
ATOM   4036  C13  PA   157      33.646  57.273  67.885  1.00  0.00           C  
ATOM   4037  H3R  PA   157      34.109  56.398  68.346  1.00  0.00           H  
ATOM   4038  H3S  PA   157      33.370  57.054  66.852  1.00  0.00           H  
ATOM   4039  C12  PA   157      32.516  57.632  68.874  1.00  0.00           C  
ATOM   4040  H2R  PA   157      31.862  56.783  69.084  1.00  0.00           H  
ATOM   4041  H2S  PA   157      31.889  58.474  68.574  1.00  0.00           H  
ATOM   4042  C11 PGR   158      33.090  58.073  70.212  1.00  0.00           C  
ATOM   4043  O12 PGR   158      33.236  57.269  71.179  1.00  0.00           O  
ATOM   4044  O11 PGR   158      33.292  59.412  70.301  1.00  0.00           O  
ATOM   4045  C1  PGR   158      33.910  59.884  71.438  1.00  0.00           C  
ATOM   4046  HR  PGR   158      33.415  59.396  72.282  1.00  0.00           H  
ATOM   4047  HS  PGR   158      33.918  60.962  71.623  1.00  0.00           H  
ATOM   4048  C2  PGR   158      35.398  59.487  71.445  1.00  0.00           C  
ATOM   4049  HX  PGR   158      35.465  58.424  71.200  1.00  0.00           H  
ATOM   4050  C3  PGR   158      36.005  59.724  72.854  1.00  0.00           C  
ATOM   4051  HA  PGR   158      37.069  59.478  72.802  1.00  0.00           H  
ATOM   4052  HB  PGR   158      35.520  59.099  73.608  1.00  0.00           H  
ATOM   4053  O31 PGR   158      35.817  61.026  73.308  1.00  0.00           O  
ATOM   4054  P31 PGR   158      36.562  61.617  74.645  1.00  0.00           P  
ATOM   4055  O32 PGR   158      37.866  62.270  74.055  1.00  0.00           O  
ATOM   4056  C31 PGR   158      37.824  63.464  73.340  1.00  0.00           C  
ATOM   4057  H1A PGR   158      37.403  64.274  73.942  1.00  0.00           H  
ATOM   4058  H1B PGR   158      37.265  63.434  72.402  1.00  0.00           H  
ATOM   4059  C32 PGR   158      39.275  64.012  73.125  1.00  0.00           C  
ATOM   4060  H2A PGR   158      39.330  64.800  72.370  1.00  0.00           H  
ATOM   4061  O35 PGR   158      40.010  62.875  72.655  1.00  0.00           O  
ATOM   4062 HO5A PGR   158      39.795  62.098  73.201  1.00  0.00           H  
ATOM   4063  C33 PGR   158      39.846  64.532  74.422  1.00  0.00           C  
ATOM   4064  H3A PGR   158      39.270  65.424  74.683  1.00  0.00           H  
ATOM   4065  H3B PGR   158      39.793  63.822  75.252  1.00  0.00           H  
ATOM   4066  O33 PGR   158      35.708  62.657  75.252  1.00  0.00           O  
ATOM   4067  O34 PGR   158      36.932  60.462  75.510  1.00  0.00           O  
ATOM   4068  O21 PGR   158      36.118  60.331  70.451  1.00  0.00           O  
ATOM   4069  C21 PGR   158      37.361  60.004  70.160  1.00  0.00           C  
ATOM   4070  O22 PGR   158      37.746  58.917  70.463  1.00  0.00           O  
ATOM   4071  O36 PGR   158      41.140  65.071  74.213  1.00  0.00           O  
ATOM   4072 HO6A PGR   158      41.587  64.449  73.613  1.00  0.00           H  
ATOM   4073  C12  OL   159      38.108  61.040  69.253  1.00  0.00           C  
ATOM   4074  H2R  OL   159      38.047  60.649  68.236  1.00  0.00           H  
ATOM   4075  H2S  OL   159      37.547  61.972  69.347  1.00  0.00           H  
ATOM   4076  C13  OL   159      39.588  61.313  69.775  1.00  0.00           C  
ATOM   4077  H3R  OL   159      39.695  61.279  70.861  1.00  0.00           H  
ATOM   4078  H3S  OL   159      40.226  60.506  69.410  1.00  0.00           H  
ATOM   4079  C14  OL   159      40.024  62.723  69.346  1.00  0.00           C  
ATOM   4080  H4R  OL   159      39.172  63.364  69.585  1.00  0.00           H  
ATOM   4081  H4S  OL   159      40.863  63.073  69.951  1.00  0.00           H  
ATOM   4082  C15  OL   159      40.312  62.972  67.870  1.00  0.00           C  
ATOM   4083  H5R  OL   159      39.439  62.906  67.218  1.00  0.00           H  
ATOM   4084  H5S  OL   159      40.723  63.958  67.642  1.00  0.00           H  
ATOM   4085  C16  OL   159      41.237  61.929  67.243  1.00  0.00           C  
ATOM   4086  H6R  OL   159      40.731  60.961  67.245  1.00  0.00           H  
ATOM   4087  H6S  OL   159      41.439  62.082  66.181  1.00  0.00           H  
ATOM   4088  C17  OL   159      42.571  61.697  68.069  1.00  0.00           C  
ATOM   4089  H7R  OL   159      42.396  61.168  69.009  1.00  0.00           H  
ATOM   4090  H7S  OL   159      43.191  60.976  67.532  1.00  0.00           H  
ATOM   4091  C18  OL   159      43.401  62.963  68.232  1.00  0.00           C  
ATOM   4092  H8R  OL   159      43.572  63.280  67.201  1.00  0.00           H  
ATOM   4093  H8S  OL   159      42.868  63.717  68.815  1.00  0.00           H  
ATOM   4094  C19  OL   159      44.644  62.700  68.959  1.00  0.00           C  
ATOM   4095  H9R  OL   159      44.648  62.134  69.887  1.00  0.00           H  
ATOM   4096 C110  OL   159      45.830  63.226  68.639  1.00  0.00           C  
ATOM   4097 H10R  OL   159      46.715  63.081  69.254  1.00  0.00           H  
ATOM   4098 C111  OL   159      46.173  64.195  67.609  1.00  0.00           C  
ATOM   4099 H11R  OL   159      45.700  63.836  66.693  1.00  0.00           H  
ATOM   4100 H11S  OL   159      45.858  65.159  68.012  1.00  0.00           H  
ATOM   4101 C112  OL   159      47.680  64.306  67.359  1.00  0.00           C  
ATOM   4102 H12R  OL   159      48.256  64.441  68.276  1.00  0.00           H  
ATOM   4103 H12S  OL   159      48.074  63.392  66.909  1.00  0.00           H  
ATOM   4104 C113  OL   159      47.982  65.526  66.482  1.00  0.00           C  
ATOM   4105 H13R  OL   159      47.549  66.387  66.997  1.00  0.00           H  
ATOM   4106 H13S  OL   159      49.041  65.788  66.431  1.00  0.00           H  
ATOM   4107 C114  OL   159      47.378  65.371  65.056  1.00  0.00           C  
ATOM   4108 H14R  OL   159      47.358  64.333  64.717  1.00  0.00           H  
ATOM   4109 H14S  OL   159      46.313  65.606  65.112  1.00  0.00           H  
ATOM   4110 C115  OL   159      47.981  66.179  63.940  1.00  0.00           C  
ATOM   4111 H15R  OL   159      47.328  66.229  63.066  1.00  0.00           H  
ATOM   4112 H15S  OL   159      48.029  67.249  64.151  1.00  0.00           H  
ATOM   4113 C116  OL   159      49.419  65.649  63.603  1.00  0.00           C  
ATOM   4114 H16R  OL   159      49.786  65.106  64.476  1.00  0.00           H  
ATOM   4115 H16S  OL   159      49.364  64.821  62.893  1.00  0.00           H  
ATOM   4116 C117  OL   159      50.519  66.781  63.237  1.00  0.00           C  
ATOM   4117 H17R  OL   159      50.087  67.289  62.373  1.00  0.00           H  
ATOM   4118 H17S  OL   159      50.416  67.561  63.994  1.00  0.00           H  
ATOM   4119 C118  OL   159      51.848  66.218  62.963  1.00  0.00           C  
ATOM   4120 H18R  OL   159      52.264  65.939  63.933  1.00  0.00           H  
ATOM   4121 H18S  OL   159      52.518  66.926  62.471  1.00  0.00           H  
ATOM   4122 H18T  OL   159      51.724  65.379  62.275  1.00  0.00           H  
TER    4123       OL   159 
ATOM   4123 C116  PA   160     108.762  78.665  48.001  1.00  0.00           C  
ATOM   4124 H16R  PA   160     107.915  78.278  47.431  1.00  0.00           H  
ATOM   4125 H16S  PA   160     109.470  77.844  48.133  1.00  0.00           H  
ATOM   4126 H16T  PA   160     109.380  79.279  47.343  1.00  0.00           H  
ATOM   4127 C115  PA   160     108.320  79.374  49.256  1.00  0.00           C  
ATOM   4128 H15R  PA   160     107.782  78.667  49.891  1.00  0.00           H  
ATOM   4129 H15S  PA   160     107.562  80.044  48.846  1.00  0.00           H  
ATOM   4130 C114  PA   160     109.433  80.014  50.078  1.00  0.00           C  
ATOM   4131 H14R  PA   160     109.791  80.864  49.494  1.00  0.00           H  
ATOM   4132 H14S  PA   160     110.307  79.360  50.111  1.00  0.00           H  
ATOM   4133 C113  PA   160     109.123  80.591  51.458  1.00  0.00           C  
ATOM   4134 H13R  PA   160     108.172  81.127  51.478  1.00  0.00           H  
ATOM   4135 H13S  PA   160     109.866  81.371  51.638  1.00  0.00           H  
ATOM   4136 C112  PA   160     109.339  79.558  52.577  1.00  0.00           C  
ATOM   4137 H12R  PA   160     110.340  79.136  52.689  1.00  0.00           H  
ATOM   4138 H12S  PA   160     108.746  78.691  52.279  1.00  0.00           H  
ATOM   4139 C111  PA   160     108.918  79.932  53.967  1.00  0.00           C  
ATOM   4140 H11R  PA   160     107.827  79.982  53.973  1.00  0.00           H  
ATOM   4141 H11S  PA   160     109.310  80.815  54.476  1.00  0.00           H  
ATOM   4142 C110  PA   160     109.223  78.769  54.859  1.00  0.00           C  
ATOM   4143 H10R  PA   160     110.269  78.475  54.749  1.00  0.00           H  
ATOM   4144 H10S  PA   160     108.640  77.912  54.517  1.00  0.00           H  
ATOM   4145  C19  PA   160     108.751  78.865  56.332  1.00  0.00           C  
ATOM   4146  H9R  PA   160     108.798  77.845  56.717  1.00  0.00           H  
ATOM   4147  H9S  PA   160     107.721  79.214  56.436  1.00  0.00           H  
ATOM   4148  C18  PA   160     109.598  79.862  57.195  1.00  0.00           C  
ATOM   4149  H8R  PA   160     109.416  80.912  56.956  1.00  0.00           H  
ATOM   4150  H8S  PA   160     110.682  79.860  57.064  1.00  0.00           H  
ATOM   4151  C17  PA   160     109.269  79.804  58.741  1.00  0.00           C  
ATOM   4152  H7R  PA   160     109.223  78.760  59.057  1.00  0.00           H  
ATOM   4153  H7S  PA   160     108.223  80.105  58.832  1.00  0.00           H  
ATOM   4154  C16  PA   160     110.113  80.667  59.662  1.00  0.00           C  
ATOM   4155  H6R  PA   160     110.025  81.713  59.361  1.00  0.00           H  
ATOM   4156  H6S  PA   160     111.145  80.355  59.493  1.00  0.00           H  
ATOM   4157  C15  PA   160     109.893  80.576  61.125  1.00  0.00           C  
ATOM   4158  H5R  PA   160     110.623  81.289  61.514  1.00  0.00           H  
ATOM   4159  H5S  PA   160     110.165  79.601  61.535  1.00  0.00           H  
ATOM   4160  C14  PA   160     108.494  80.922  61.543  1.00  0.00           C  
ATOM   4161  H4R  PA   160     107.781  80.196  61.145  1.00  0.00           H  
ATOM   4162  H4S  PA   160     108.291  81.888  61.077  1.00  0.00           H  
ATOM   4163  C13  PA   160     108.378  80.824  63.024  1.00  0.00           C  
ATOM   4164  H3R  PA   160     109.133  81.465  63.485  1.00  0.00           H  
ATOM   4165  H3S  PA   160     108.706  79.825  63.321  1.00  0.00           H  
ATOM   4166  C12  PA   160     106.982  81.151  63.595  1.00  0.00           C  
ATOM   4167  H2R  PA   160     106.227  80.494  63.157  1.00  0.00           H  
ATOM   4168  H2S  PA   160     106.626  82.151  63.338  1.00  0.00           H  
ATOM   4169  C11  PC   161     106.821  80.939  65.108  1.00  0.00           C  
ATOM   4170  O12  PC   161     107.681  81.094  65.929  1.00  0.00           O  
ATOM   4171  O11  PC   161     105.495  80.694  65.375  1.00  0.00           O  
ATOM   4172  C1   PC   161     105.136  80.623  66.801  1.00  0.00           C  
ATOM   4173  HR   PC   161     105.977  80.784  67.479  1.00  0.00           H  
ATOM   4174  HS   PC   161     104.737  79.624  66.998  1.00  0.00           H  
ATOM   4175  C2   PC   161     103.942  81.501  67.140  1.00  0.00           C  
ATOM   4176  HX   PC   161     104.103  82.553  66.892  1.00  0.00           H  
ATOM   4177  C3   PC   161     103.710  81.393  68.657  1.00  0.00           C  
ATOM   4178  HA   PC   161     102.849  82.001  68.948  1.00  0.00           H  
ATOM   4179  HB   PC   161     104.591  81.861  69.104  1.00  0.00           H  
ATOM   4180  O31  PC   161     103.619  80.101  69.164  1.00  0.00           O  
ATOM   4181  P31  PC   161     103.318  79.856  70.736  1.00  0.00           P  
ATOM   4182  O32  PC   161     101.795  80.324  70.908  1.00  0.00           O  
ATOM   4183  C31  PC   161     100.762  79.773  70.189  1.00  0.00           C  
ATOM   4184  H1A  PC   161     100.524  78.769  70.548  1.00  0.00           H  
ATOM   4185  H1B  PC   161     100.987  79.911  69.128  1.00  0.00           H  
ATOM   4186  C32  PC   161      99.442  80.566  70.467  1.00  0.00           C  
ATOM   4187  H2A  PC   161      98.687  80.153  69.796  1.00  0.00           H  
ATOM   4188  H2B  PC   161      99.646  81.582  70.125  1.00  0.00           H  
ATOM   4189  N31  PC   161      98.937  80.727  71.866  1.00  0.00           N  
ATOM   4190  C33  PC   161      98.440  79.461  72.439  1.00  0.00           C  
ATOM   4191  H3A  PC   161      99.317  78.818  72.517  1.00  0.00           H  
ATOM   4192  H3B  PC   161      97.548  79.101  71.923  1.00  0.00           H  
ATOM   4193  H3C  PC   161      98.084  79.602  73.461  1.00  0.00           H  
ATOM   4194  C34  PC   161      99.964  81.464  72.737  1.00  0.00           C  
ATOM   4195  H4A  PC   161     100.163  82.388  72.192  1.00  0.00           H  
ATOM   4196  H4B  PC   161     100.942  80.991  72.844  1.00  0.00           H  
ATOM   4197  H4C  PC   161      99.531  81.652  73.721  1.00  0.00           H  
ATOM   4198  C35  PC   161      97.832  81.687  71.810  1.00  0.00           C  
ATOM   4199  H5A  PC   161      98.005  82.690  71.418  1.00  0.00           H  
ATOM   4200  H5B  PC   161      97.391  81.807  72.801  1.00  0.00           H  
ATOM   4201  H5C  PC   161      97.066  81.182  71.220  1.00  0.00           H  
ATOM   4202  O33  PC   161     103.316  78.474  71.104  1.00  0.00           O  
ATOM   4203  O34  PC   161     104.142  80.772  71.578  1.00  0.00           O  
ATOM   4204  O21  PC   161     102.783  81.016  66.366  1.00  0.00           O  
ATOM   4205  C21  PC   161     101.493  81.411  66.467  1.00  0.00           C  
ATOM   4206  O22  PC   161     101.032  82.228  67.281  1.00  0.00           O  
ATOM   4207  C12  OL   162     100.597  80.840  65.390  1.00  0.00           C  
ATOM   4208  H2R  OL   162      99.868  81.614  65.141  1.00  0.00           H  
ATOM   4209  H2S  OL   162     101.212  80.530  64.542  1.00  0.00           H  
ATOM   4210  C13  OL   162      99.872  79.539  65.791  1.00  0.00           C  
ATOM   4211  H3R  OL   162     100.584  78.883  66.295  1.00  0.00           H  
ATOM   4212  H3S  OL   162      99.123  79.818  66.535  1.00  0.00           H  
ATOM   4213  C14  OL   162      99.223  78.798  64.624  1.00  0.00           C  
ATOM   4214  H4R  OL   162     100.041  78.452  63.990  1.00  0.00           H  
ATOM   4215  H4S  OL   162      98.603  77.935  64.877  1.00  0.00           H  
ATOM   4216  C15  OL   162      98.337  79.743  63.900  1.00  0.00           C  
ATOM   4217  H5R  OL   162      97.473  80.003  64.515  1.00  0.00           H  
ATOM   4218  H5S  OL   162      98.827  80.683  63.638  1.00  0.00           H  
ATOM   4219  C16  OL   162      97.672  79.265  62.623  1.00  0.00           C  
ATOM   4220  H6R  OL   162      97.029  78.429  62.904  1.00  0.00           H  
ATOM   4221  H6S  OL   162      97.031  80.123  62.411  1.00  0.00           H  
ATOM   4222  C17  OL   162      98.586  78.899  61.508  1.00  0.00           C  
ATOM   4223  H7R  OL   162      99.151  79.770  61.171  1.00  0.00           H  
ATOM   4224  H7S  OL   162      99.379  78.191  61.761  1.00  0.00           H  
ATOM   4225  C18  OL   162      97.928  78.322  60.248  1.00  0.00           C  
ATOM   4226  H8R  OL   162      97.177  77.542  60.388  1.00  0.00           H  
ATOM   4227  H8S  OL   162      97.279  79.112  59.866  1.00  0.00           H  
ATOM   4228  C19  OL   162      98.790  77.849  59.125  1.00  0.00           C  
ATOM   4229  H9R  OL   162      99.080  76.802  59.121  1.00  0.00           H  
ATOM   4230 C110  OL   162      99.443  78.559  58.226  1.00  0.00           C  
ATOM   4231 H10R  OL   162     100.016  78.109  57.420  1.00  0.00           H  
ATOM   4232 C111  OL   162      99.239  80.029  58.008  1.00  0.00           C  
ATOM   4233 H11R  OL   162      98.683  80.550  58.791  1.00  0.00           H  
ATOM   4234 H11S  OL   162     100.237  80.465  58.081  1.00  0.00           H  
ATOM   4235 C112  OL   162      98.796  80.249  56.494  1.00  0.00           C  
ATOM   4236 H12R  OL   162      99.490  79.821  55.767  1.00  0.00           H  
ATOM   4237 H12S  OL   162      97.884  79.680  56.304  1.00  0.00           H  
ATOM   4238 C113  OL   162      98.679  81.717  56.093  1.00  0.00           C  
ATOM   4239 H13R  OL   162      98.402  82.202  57.031  1.00  0.00           H  
ATOM   4240 H13S  OL   162      99.676  82.071  55.823  1.00  0.00           H  
ATOM   4241 C114  OL   162      97.591  81.993  55.041  1.00  0.00           C  
ATOM   4242 H14R  OL   162      97.721  81.253  54.249  1.00  0.00           H  
ATOM   4243 H14S  OL   162      96.624  81.784  55.505  1.00  0.00           H  
ATOM   4244 C115  OL   162      97.446  83.469  54.506  1.00  0.00           C  
ATOM   4245 H15R  OL   162      97.124  83.982  55.415  1.00  0.00           H  
ATOM   4246 H15S  OL   162      98.387  83.969  54.265  1.00  0.00           H  
ATOM   4247 C116  OL   162      96.537  83.635  53.321  1.00  0.00           C  
ATOM   4248 H16R  OL   162      96.947  82.982  52.548  1.00  0.00           H  
ATOM   4249 H16S  OL   162      95.529  83.288  53.553  1.00  0.00           H  
ATOM   4250 C117  OL   162      96.375  85.021  52.696  1.00  0.00           C  
ATOM   4251 H17R  OL   162      97.331  85.209  52.203  1.00  0.00           H  
ATOM   4252 H17S  OL   162      95.558  85.013  51.971  1.00  0.00           H  
ATOM   4253 C118  OL   162      96.080  86.186  53.586  1.00  0.00           C  
ATOM   4254 H18R  OL   162      96.228  87.148  53.089  1.00  0.00           H  
ATOM   4255 H18S  OL   162      96.659  86.189  54.512  1.00  0.00           H  
ATOM   4256 H18T  OL   162      95.048  86.260  53.934  1.00  0.00           H  
TER    4257       OL   162 
ATOM   4257 C116  PA   163      50.258  67.044  58.418  1.00  0.00           C  
ATOM   4258 H16R  PA   163      51.250  67.012  58.874  1.00  0.00           H  
ATOM   4259 H16S  PA   163      50.121  68.113  58.244  1.00  0.00           H  
ATOM   4260 H16T  PA   163      50.399  66.577  57.442  1.00  0.00           H  
ATOM   4261 C115  PA   163      49.173  66.305  59.245  1.00  0.00           C  
ATOM   4262 H15R  PA   163      48.236  66.292  58.683  1.00  0.00           H  
ATOM   4263 H15S  PA   163      48.734  66.779  60.126  1.00  0.00           H  
ATOM   4264 C114  PA   163      49.536  64.836  59.442  1.00  0.00           C  
ATOM   4265 H14R  PA   163      50.351  64.855  60.168  1.00  0.00           H  
ATOM   4266 H14S  PA   163      49.910  64.377  58.525  1.00  0.00           H  
ATOM   4267 C113  PA   163      48.338  64.119  60.057  1.00  0.00           C  
ATOM   4268 H13R  PA   163      47.666  64.034  59.200  1.00  0.00           H  
ATOM   4269 H13S  PA   163      47.759  64.673  60.798  1.00  0.00           H  
ATOM   4270 C112  PA   163      48.534  62.704  60.482  1.00  0.00           C  
ATOM   4271 H12R  PA   163      49.180  62.760  61.360  1.00  0.00           H  
ATOM   4272 H12S  PA   163      48.979  62.094  59.693  1.00  0.00           H  
ATOM   4273 C111  PA   163      47.270  62.009  60.900  1.00  0.00           C  
ATOM   4274 H11R  PA   163      46.687  61.971  59.977  1.00  0.00           H  
ATOM   4275 H11S  PA   163      46.660  62.656  61.533  1.00  0.00           H  
ATOM   4276 C110  PA   163      47.437  60.706  61.498  1.00  0.00           C  
ATOM   4277 H10R  PA   163      48.209  60.060  61.076  1.00  0.00           H  
ATOM   4278 H10S  PA   163      46.516  60.144  61.328  1.00  0.00           H  
ATOM   4279  C19  PA   163      47.756  60.693  62.975  1.00  0.00           C  
ATOM   4280  H9R  PA   163      48.719  61.182  63.136  1.00  0.00           H  
ATOM   4281  H9S  PA   163      47.974  59.630  63.102  1.00  0.00           H  
ATOM   4282  C18  PA   163      46.598  61.138  63.934  1.00  0.00           C  
ATOM   4283  H8R  PA   163      45.573  60.874  63.666  1.00  0.00           H  
ATOM   4284  H8S  PA   163      46.492  62.224  63.896  1.00  0.00           H  
ATOM   4285  C17  PA   163      46.829  60.941  65.360  1.00  0.00           C  
ATOM   4286  H7R  PA   163      46.013  61.439  65.888  1.00  0.00           H  
ATOM   4287  H7S  PA   163      47.699  61.518  65.680  1.00  0.00           H  
ATOM   4288  C16  PA   163      46.878  59.544  65.921  1.00  0.00           C  
ATOM   4289  H6R  PA   163      47.774  58.954  65.715  1.00  0.00           H  
ATOM   4290  H6S  PA   163      46.002  59.033  65.517  1.00  0.00           H  
ATOM   4291  C15  PA   163      46.756  59.372  67.500  1.00  0.00           C  
ATOM   4292  H5R  PA   163      46.743  58.307  67.739  1.00  0.00           H  
ATOM   4293  H5S  PA   163      45.826  59.869  67.782  1.00  0.00           H  
ATOM   4294  C14  PA   163      47.750  60.043  68.333  1.00  0.00           C  
ATOM   4295  H4R  PA   163      47.835  61.082  68.008  1.00  0.00           H  
ATOM   4296  H4S  PA   163      48.684  59.484  68.249  1.00  0.00           H  
ATOM   4297  C13  PA   163      47.420  60.074  69.794  1.00  0.00           C  
ATOM   4298  H3R  PA   163      47.259  59.123  70.306  1.00  0.00           H  
ATOM   4299  H3S  PA   163      46.482  60.618  69.915  1.00  0.00           H  
ATOM   4300  C12  PA   163      48.593  60.907  70.382  1.00  0.00           C  
ATOM   4301  H2R  PA   163      48.594  61.899  69.925  1.00  0.00           H  
ATOM   4302  H2S  PA   163      49.545  60.481  70.058  1.00  0.00           H  
ATOM   4303  C11  PC   164      48.645  60.974  71.895  1.00  0.00           C  
ATOM   4304  O12  PC   164      48.591  62.059  72.475  1.00  0.00           O  
ATOM   4305  O11  PC   164      48.803  59.761  72.472  1.00  0.00           O  
ATOM   4306  C1   PC   164      48.900  59.680  73.941  1.00  0.00           C  
ATOM   4307  HR   PC   164      48.077  60.281  74.337  1.00  0.00           H  
ATOM   4308  HS   PC   164      49.876  60.035  74.281  1.00  0.00           H  
ATOM   4309  C2   PC   164      48.687  58.266  74.391  1.00  0.00           C  
ATOM   4310  HX   PC   164      47.731  57.833  74.088  1.00  0.00           H  
ATOM   4311  C3   PC   164      48.891  58.230  75.943  1.00  0.00           C  
ATOM   4312  HA   PC   164      48.515  57.272  76.310  1.00  0.00           H  
ATOM   4313  HB   PC   164      48.211  58.976  76.363  1.00  0.00           H  
ATOM   4314  O31  PC   164      50.260  58.454  76.232  1.00  0.00           O  
ATOM   4315  P31  PC   164      50.702  58.909  77.696  1.00  0.00           P  
ATOM   4316  O32  PC   164      51.137  57.526  78.276  1.00  0.00           O  
ATOM   4317  C31  PC   164      50.309  56.382  78.464  1.00  0.00           C  
ATOM   4318  H1A  PC   164      50.046  56.006  77.472  1.00  0.00           H  
ATOM   4319  H1B  PC   164      49.399  56.681  78.992  1.00  0.00           H  
ATOM   4320  C32  PC   164      51.123  55.317  79.262  1.00  0.00           C  
ATOM   4321  H2A  PC   164      52.125  55.111  78.882  1.00  0.00           H  
ATOM   4322  H2B  PC   164      50.621  54.348  79.262  1.00  0.00           H  
ATOM   4323  N31  PC   164      51.409  55.522  80.656  1.00  0.00           N  
ATOM   4324  C33  PC   164      52.411  56.628  80.870  1.00  0.00           C  
ATOM   4325  H3A  PC   164      52.057  57.547  80.400  1.00  0.00           H  
ATOM   4326  H3B  PC   164      53.324  56.271  80.392  1.00  0.00           H  
ATOM   4327  H3C  PC   164      52.552  56.765  81.943  1.00  0.00           H  
ATOM   4328  C34  PC   164      50.175  55.867  81.441  1.00  0.00           C  
ATOM   4329  H4A  PC   164      49.688  56.740  81.004  1.00  0.00           H  
ATOM   4330  H4B  PC   164      50.418  56.142  82.468  1.00  0.00           H  
ATOM   4331  H4C  PC   164      49.526  54.991  81.412  1.00  0.00           H  
ATOM   4332  C35  PC   164      52.120  54.343  81.166  1.00  0.00           C  
ATOM   4333  H5A  PC   164      51.676  53.372  80.941  1.00  0.00           H  
ATOM   4334  H5B  PC   164      52.195  54.564  82.231  1.00  0.00           H  
ATOM   4335  H5C  PC   164      53.111  54.190  80.736  1.00  0.00           H  
ATOM   4336  O33  PC   164      51.830  59.847  77.606  1.00  0.00           O  
ATOM   4337  O34  PC   164      49.552  59.274  78.535  1.00  0.00           O  
ATOM   4338  O21  PC   164      49.702  57.487  73.736  1.00  0.00           O  
ATOM   4339  C21  PC   164      49.640  56.148  73.815  1.00  0.00           C  
ATOM   4340  O22  PC   164      48.797  55.621  74.526  1.00  0.00           O  
ATOM   4341  C12  OL   165      50.761  55.409  73.090  1.00  0.00           C  
ATOM   4342  H2R  OL   165      51.063  56.044  72.255  1.00  0.00           H  
ATOM   4343  H2S  OL   165      51.588  55.357  73.802  1.00  0.00           H  
ATOM   4344  C13  OL   165      50.369  54.041  72.488  1.00  0.00           C  
ATOM   4345  H3R  OL   165      49.949  53.301  73.173  1.00  0.00           H  
ATOM   4346  H3S  OL   165      49.496  54.269  71.872  1.00  0.00           H  
ATOM   4347  C14  OL   165      51.496  53.338  71.879  1.00  0.00           C  
ATOM   4348  H4R  OL   165      52.337  53.280  72.573  1.00  0.00           H  
ATOM   4349  H4S  OL   165      51.190  52.332  71.583  1.00  0.00           H  
ATOM   4350  C15  OL   165      51.898  53.855  70.522  1.00  0.00           C  
ATOM   4351  H5R  OL   165      51.073  53.752  69.814  1.00  0.00           H  
ATOM   4352  H5S  OL   165      52.118  54.920  70.421  1.00  0.00           H  
ATOM   4353  C16  OL   165      53.128  53.116  70.005  1.00  0.00           C  
ATOM   4354  H6R  OL   165      54.028  53.183  70.620  1.00  0.00           H  
ATOM   4355  H6S  OL   165      52.984  52.043  70.143  1.00  0.00           H  
ATOM   4356  C17  OL   165      53.429  53.334  68.561  1.00  0.00           C  
ATOM   4357  H7R  OL   165      52.509  53.168  67.998  1.00  0.00           H  
ATOM   4358  H7S  OL   165      53.740  54.348  68.303  1.00  0.00           H  
ATOM   4359  C18  OL   165      54.681  52.563  68.092  1.00  0.00           C  
ATOM   4360  H8R  OL   165      54.812  52.925  67.070  1.00  0.00           H  
ATOM   4361  H8S  OL   165      55.598  52.872  68.598  1.00  0.00           H  
ATOM   4362  C19  OL   165      54.306  51.110  67.960  1.00  0.00           C  
ATOM   4363  H9R  OL   165      53.492  50.920  67.264  1.00  0.00           H  
ATOM   4364 C110  OL   165      54.765  50.030  68.589  1.00  0.00           C  
ATOM   4365 H10R  OL   165      54.409  49.034  68.339  1.00  0.00           H  
ATOM   4366 C111  OL   165      55.651  49.993  69.740  1.00  0.00           C  
ATOM   4367 H11R  OL   165      55.801  51.035  70.030  1.00  0.00           H  
ATOM   4368 H11S  OL   165      55.063  49.358  70.406  1.00  0.00           H  
ATOM   4369 C112  OL   165      57.043  49.283  69.497  1.00  0.00           C  
ATOM   4370 H12R  OL   165      57.754  49.810  68.857  1.00  0.00           H  
ATOM   4371 H12S  OL   165      57.564  49.198  70.453  1.00  0.00           H  
ATOM   4372 C113  OL   165      56.907  47.823  68.902  1.00  0.00           C  
ATOM   4373 H13R  OL   165      56.387  47.091  69.524  1.00  0.00           H  
ATOM   4374 H13S  OL   165      56.354  47.898  67.964  1.00  0.00           H  
ATOM   4375 C114  OL   165      58.254  47.146  68.477  1.00  0.00           C  
ATOM   4376 H14R  OL   165      58.640  47.738  67.645  1.00  0.00           H  
ATOM   4377 H14S  OL   165      59.013  47.262  69.253  1.00  0.00           H  
ATOM   4378 C115  OL   165      58.206  45.690  68.079  1.00  0.00           C  
ATOM   4379 H15R  OL   165      59.246  45.436  67.867  1.00  0.00           H  
ATOM   4380 H15S  OL   165      57.853  44.925  68.774  1.00  0.00           H  
ATOM   4381 C116  OL   165      57.362  45.374  66.853  1.00  0.00           C  
ATOM   4382 H16R  OL   165      56.282  45.518  66.924  1.00  0.00           H  
ATOM   4383 H16S  OL   165      57.627  46.069  66.054  1.00  0.00           H  
ATOM   4384 C117  OL   165      57.593  43.970  66.270  1.00  0.00           C  
ATOM   4385 H17R  OL   165      58.604  43.601  66.454  1.00  0.00           H  
ATOM   4386 H17S  OL   165      57.007  43.256  66.853  1.00  0.00           H  
ATOM   4387 C118  OL   165      57.376  43.882  64.759  1.00  0.00           C  
ATOM   4388 H18R  OL   165      57.349  42.826  64.483  1.00  0.00           H  
ATOM   4389 H18S  OL   165      58.058  44.441  64.114  1.00  0.00           H  
ATOM   4390 H18T  OL   165      56.345  44.238  64.708  1.00  0.00           H  
TER    4391       OL   165 
ATOM   4391 C116  PA   166      28.783  53.061  58.958  1.00  0.00           C  
ATOM   4392 H16R  PA   166      29.475  52.673  58.208  1.00  0.00           H  
ATOM   4393 H16S  PA   166      27.907  53.506  58.480  1.00  0.00           H  
ATOM   4394 H16T  PA   166      28.544  52.186  59.565  1.00  0.00           H  
ATOM   4395 C115  PA   166      29.489  54.079  59.837  1.00  0.00           C  
ATOM   4396 H15R  PA   166      29.689  54.993  59.273  1.00  0.00           H  
ATOM   4397 H15S  PA   166      30.461  53.710  60.174  1.00  0.00           H  
ATOM   4398 C114  PA   166      28.604  54.548  60.963  1.00  0.00           C  
ATOM   4399 H14R  PA   166      29.095  54.309  61.909  1.00  0.00           H  
ATOM   4400 H14S  PA   166      27.677  53.972  60.940  1.00  0.00           H  
ATOM   4401 C113  PA   166      28.366  56.046  60.851  1.00  0.00           C  
ATOM   4402 H13R  PA   166      28.014  56.402  59.880  1.00  0.00           H  
ATOM   4403 H13S  PA   166      29.267  56.654  60.962  1.00  0.00           H  
ATOM   4404 C112  PA   166      27.424  56.523  61.952  1.00  0.00           C  
ATOM   4405 H12R  PA   166      27.831  56.257  62.929  1.00  0.00           H  
ATOM   4406 H12S  PA   166      26.449  56.090  61.716  1.00  0.00           H  
ATOM   4407 C111  PA   166      27.140  58.116  61.909  1.00  0.00           C  
ATOM   4408 H11R  PA   166      26.736  58.406  60.937  1.00  0.00           H  
ATOM   4409 H11S  PA   166      27.976  58.791  62.100  1.00  0.00           H  
ATOM   4410 C110  PA   166      26.091  58.551  62.892  1.00  0.00           C  
ATOM   4411 H10R  PA   166      26.427  58.292  63.898  1.00  0.00           H  
ATOM   4412 H10S  PA   166      25.233  57.890  62.757  1.00  0.00           H  
ATOM   4413  C19  PA   166      25.751  60.012  62.995  1.00  0.00           C  
ATOM   4414  H9R  PA   166      25.352  60.493  62.100  1.00  0.00           H  
ATOM   4415  H9S  PA   166      26.723  60.471  63.190  1.00  0.00           H  
ATOM   4416  C18  PA   166      24.927  60.275  64.208  1.00  0.00           C  
ATOM   4417  H8R  PA   166      24.931  61.353  64.386  1.00  0.00           H  
ATOM   4418  H8S  PA   166      25.243  59.786  65.132  1.00  0.00           H  
ATOM   4419  C17  PA   166      23.475  60.045  63.948  1.00  0.00           C  
ATOM   4420  H7R  PA   166      23.337  58.986  63.721  1.00  0.00           H  
ATOM   4421  H7S  PA   166      23.120  60.627  63.095  1.00  0.00           H  
ATOM   4422  C16  PA   166      22.503  60.444  65.096  1.00  0.00           C  
ATOM   4423  H6R  PA   166      22.796  59.853  65.966  1.00  0.00           H  
ATOM   4424  H6S  PA   166      21.501  60.155  64.771  1.00  0.00           H  
ATOM   4425  C15  PA   166      22.444  61.931  65.448  1.00  0.00           C  
ATOM   4426  H5R  PA   166      22.416  62.631  64.610  1.00  0.00           H  
ATOM   4427  H5S  PA   166      23.364  62.341  65.868  1.00  0.00           H  
ATOM   4428  C14  PA   166      21.240  62.335  66.305  1.00  0.00           C  
ATOM   4429  H4R  PA   166      20.549  61.494  66.210  1.00  0.00           H  
ATOM   4430  H4S  PA   166      20.717  63.166  65.829  1.00  0.00           H  
ATOM   4431  C13  PA   166      21.456  62.551  67.740  1.00  0.00           C  
ATOM   4432  H3R  PA   166      22.228  63.303  67.913  1.00  0.00           H  
ATOM   4433  H3S  PA   166      21.721  61.636  68.275  1.00  0.00           H  
ATOM   4434  C12  PA   166      20.219  63.176  68.239  1.00  0.00           C  
ATOM   4435  H2R  PA   166      19.359  62.534  68.040  1.00  0.00           H  
ATOM   4436  H2S  PA   166      20.044  64.004  67.549  1.00  0.00           H  
ATOM   4437  C11 PGR   167      20.212  63.503  69.720  1.00  0.00           C  
ATOM   4438  O12 PGR   167      19.763  64.499  70.184  1.00  0.00           O  
ATOM   4439  O11 PGR   167      20.623  62.402  70.455  1.00  0.00           O  
ATOM   4440  C1  PGR   167      20.518  62.478  71.894  1.00  0.00           C  
ATOM   4441  HR  PGR   167      20.805  63.479  72.226  1.00  0.00           H  
ATOM   4442  HS  PGR   167      21.188  61.773  72.393  1.00  0.00           H  
ATOM   4443  C2  PGR   167      19.099  62.233  72.307  1.00  0.00           C  
ATOM   4444  HX  PGR   167      18.456  62.930  71.764  1.00  0.00           H  
ATOM   4445  C3  PGR   167      18.955  62.749  73.757  1.00  0.00           C  
ATOM   4446  HA  PGR   167      19.753  63.472  73.945  1.00  0.00           H  
ATOM   4447  HB  PGR   167      19.086  61.937  74.477  1.00  0.00           H  
ATOM   4448  O31 PGR   167      17.729  63.406  73.833  1.00  0.00           O  
ATOM   4449  P31 PGR   167      17.319  64.211  75.102  1.00  0.00           P  
ATOM   4450  O32 PGR   167      17.036  63.283  76.292  1.00  0.00           O  
ATOM   4451  C31 PGR   167      15.780  62.645  76.327  1.00  0.00           C  
ATOM   4452  H1A PGR   167      15.372  62.176  75.428  1.00  0.00           H  
ATOM   4453  H1B PGR   167      14.998  63.391  76.487  1.00  0.00           H  
ATOM   4454  C32 PGR   167      15.718  61.502  77.350  1.00  0.00           C  
ATOM   4455  H2A PGR   167      15.952  61.950  78.319  1.00  0.00           H  
ATOM   4456  O35 PGR   167      16.865  60.567  77.024  1.00  0.00           O  
ATOM   4457 HO5A PGR   167      17.635  61.149  77.151  1.00  0.00           H  
ATOM   4458  C33 PGR   167      14.374  60.776  77.279  1.00  0.00           C  
ATOM   4459  H3A PGR   167      14.376  60.021  78.069  1.00  0.00           H  
ATOM   4460  H3B PGR   167      13.632  61.549  77.494  1.00  0.00           H  
ATOM   4461  O33 PGR   167      18.495  65.029  75.511  1.00  0.00           O  
ATOM   4462  O34 PGR   167      16.158  65.002  74.759  1.00  0.00           O  
ATOM   4463  O21 PGR   167      18.791  60.850  72.225  1.00  0.00           O  
ATOM   4464  C21 PGR   167      17.964  60.598  71.113  1.00  0.00           C  
ATOM   4465  O22 PGR   167      17.708  61.435  70.230  1.00  0.00           O  
ATOM   4466  O36 PGR   167      14.133  60.040  76.079  1.00  0.00           O  
ATOM   4467 HO6A PGR   167      13.716  60.624  75.421  1.00  0.00           H  
ATOM   4468  C12  OL   168      17.620  59.096  71.075  1.00  0.00           C  
ATOM   4469  H2R  OL   168      18.480  58.449  70.888  1.00  0.00           H  
ATOM   4470  H2S  OL   168      17.309  58.655  72.024  1.00  0.00           H  
ATOM   4471  C13  OL   168      16.520  58.865  70.039  1.00  0.00           C  
ATOM   4472  H3R  OL   168      15.802  59.633  70.335  1.00  0.00           H  
ATOM   4473  H3S  OL   168      16.876  59.142  69.045  1.00  0.00           H  
ATOM   4474  C14  OL   168      15.835  57.445  70.072  1.00  0.00           C  
ATOM   4475  H4R  OL   168      16.678  56.753  70.139  1.00  0.00           H  
ATOM   4476  H4S  OL   168      15.264  57.432  71.003  1.00  0.00           H  
ATOM   4477  C15  OL   168      14.950  56.904  68.933  1.00  0.00           C  
ATOM   4478  H5R  OL   168      15.525  56.639  68.044  1.00  0.00           H  
ATOM   4479  H5S  OL   168      14.406  56.007  69.239  1.00  0.00           H  
ATOM   4480  C16  OL   168      13.828  57.934  68.644  1.00  0.00           C  
ATOM   4481  H6R  OL   168      13.508  58.502  69.520  1.00  0.00           H  
ATOM   4482  H6S  OL   168      14.315  58.727  68.073  1.00  0.00           H  
ATOM   4483  C17  OL   168      12.584  57.346  67.915  1.00  0.00           C  
ATOM   4484  H7R  OL   168      12.835  56.636  67.124  1.00  0.00           H  
ATOM   4485  H7S  OL   168      12.060  56.656  68.580  1.00  0.00           H  
ATOM   4486  C18  OL   168      11.842  58.389  67.246  1.00  0.00           C  
ATOM   4487  H8R  OL   168      10.931  57.889  66.910  1.00  0.00           H  
ATOM   4488  H8S  OL   168      11.600  59.244  67.881  1.00  0.00           H  
ATOM   4489  C19  OL   168      12.550  59.035  66.157  1.00  0.00           C  
ATOM   4490  H9R  OL   168      13.618  58.835  66.113  1.00  0.00           H  
ATOM   4491 C110  OL   168      12.009  59.653  65.093  1.00  0.00           C  
ATOM   4492 H10R  OL   168      12.634  59.926  64.247  1.00  0.00           H  
ATOM   4493 C111  OL   168      10.579  59.757  64.774  1.00  0.00           C  
ATOM   4494 H11R  OL   168      10.051  59.379  65.653  1.00  0.00           H  
ATOM   4495 H11S  OL   168      10.167  60.769  64.763  1.00  0.00           H  
ATOM   4496 C112  OL   168      10.264  59.052  63.437  1.00  0.00           C  
ATOM   4497 H12R  OL   168       9.247  59.404  63.250  1.00  0.00           H  
ATOM   4498 H12S  OL   168      10.834  59.370  62.562  1.00  0.00           H  
ATOM   4499 C113  OL   168      10.080  57.523  63.643  1.00  0.00           C  
ATOM   4500 H13R  OL   168      10.924  57.169  64.239  1.00  0.00           H  
ATOM   4501 H13S  OL   168       9.181  57.375  64.244  1.00  0.00           H  
ATOM   4502 C114  OL   168       9.955  56.802  62.270  1.00  0.00           C  
ATOM   4503 H14R  OL   168       9.086  57.083  61.672  1.00  0.00           H  
ATOM   4504 H14S  OL   168      10.800  57.124  61.657  1.00  0.00           H  
ATOM   4505 C115  OL   168       9.890  55.238  62.318  1.00  0.00           C  
ATOM   4506 H15R  OL   168       9.517  54.858  61.364  1.00  0.00           H  
ATOM   4507 H15S  OL   168      10.847  54.723  62.421  1.00  0.00           H  
ATOM   4508 C116  OL   168       9.077  54.699  63.441  1.00  0.00           C  
ATOM   4509 H16R  OL   168       9.661  54.935  64.333  1.00  0.00           H  
ATOM   4510 H16S  OL   168       8.113  55.186  63.602  1.00  0.00           H  
ATOM   4511 C117  OL   168       8.810  53.253  63.262  1.00  0.00           C  
ATOM   4512 H17R  OL   168       9.720  52.686  63.059  1.00  0.00           H  
ATOM   4513 H17S  OL   168       8.344  52.857  64.167  1.00  0.00           H  
ATOM   4514 C118  OL   168       7.842  52.975  62.102  1.00  0.00           C  
ATOM   4515 H18R  OL   168       7.532  51.927  62.095  1.00  0.00           H  
ATOM   4516 H18S  OL   168       8.241  53.163  61.103  1.00  0.00           H  
ATOM   4517 H18T  OL   168       6.857  53.434  62.213  1.00  0.00           H  
TER    4518       OL   168 
ATOM   4518 C116  PA   169     114.322  71.367  60.063  1.00  0.00           C  
ATOM   4519 H16R  PA   169     114.200  71.804  59.070  1.00  0.00           H  
ATOM   4520 H16S  PA   169     114.717  70.365  59.885  1.00  0.00           H  
ATOM   4521 H16T  PA   169     115.184  71.776  60.594  1.00  0.00           H  
ATOM   4522 C115  PA   169     113.033  71.389  60.836  1.00  0.00           C  
ATOM   4523 H15R  PA   169     112.249  70.882  60.270  1.00  0.00           H  
ATOM   4524 H15S  PA   169     112.780  72.450  60.889  1.00  0.00           H  
ATOM   4525 C114  PA   169     113.152  70.851  62.295  1.00  0.00           C  
ATOM   4526 H14R  PA   169     113.519  71.659  62.931  1.00  0.00           H  
ATOM   4527 H14S  PA   169     113.950  70.106  62.332  1.00  0.00           H  
ATOM   4528 C113  PA   169     111.780  70.418  62.812  1.00  0.00           C  
ATOM   4529 H13R  PA   169     110.941  71.019  62.455  1.00  0.00           H  
ATOM   4530 H13S  PA   169     111.915  70.556  63.887  1.00  0.00           H  
ATOM   4531 C112  PA   169     111.523  68.969  62.690  1.00  0.00           C  
ATOM   4532 H12R  PA   169     110.510  68.863  63.084  1.00  0.00           H  
ATOM   4533 H12S  PA   169     112.268  68.452  63.298  1.00  0.00           H  
ATOM   4534 C111  PA   169     111.506  68.434  61.277  1.00  0.00           C  
ATOM   4535 H11R  PA   169     112.389  68.904  60.840  1.00  0.00           H  
ATOM   4536 H11S  PA   169     110.634  68.839  60.759  1.00  0.00           H  
ATOM   4537 C110  PA   169     111.598  66.859  61.183  1.00  0.00           C  
ATOM   4538 H10R  PA   169     110.743  66.353  61.637  1.00  0.00           H  
ATOM   4539 H10S  PA   169     112.402  66.620  61.882  1.00  0.00           H  
ATOM   4540  C19  PA   169     111.856  66.420  59.797  1.00  0.00           C  
ATOM   4541  H9R  PA   169     112.661  67.027  59.379  1.00  0.00           H  
ATOM   4542  H9S  PA   169     110.918  66.516  59.245  1.00  0.00           H  
ATOM   4543  C18  PA   169     112.166  64.954  59.644  1.00  0.00           C  
ATOM   4544  H8R  PA   169     111.364  64.446  60.183  1.00  0.00           H  
ATOM   4545  H8S  PA   169     113.122  64.768  60.138  1.00  0.00           H  
ATOM   4546  C17  PA   169     112.308  64.394  58.246  1.00  0.00           C  
ATOM   4547  H7R  PA   169     113.099  64.881  57.673  1.00  0.00           H  
ATOM   4548  H7S  PA   169     111.427  64.530  57.615  1.00  0.00           H  
ATOM   4549  C16  PA   169     112.603  62.899  58.281  1.00  0.00           C  
ATOM   4550  H6R  PA   169     113.453  62.811  58.960  1.00  0.00           H  
ATOM   4551  H6S  PA   169     112.930  62.731  57.253  1.00  0.00           H  
ATOM   4552  C15  PA   169     111.489  61.913  58.581  1.00  0.00           C  
ATOM   4553  H5R  PA   169     111.363  61.207  57.757  1.00  0.00           H  
ATOM   4554  H5S  PA   169     110.557  62.471  58.697  1.00  0.00           H  
ATOM   4555  C14  PA   169     111.666  60.909  59.689  1.00  0.00           C  
ATOM   4556  H4R  PA   169     112.158  61.446  60.503  1.00  0.00           H  
ATOM   4557  H4S  PA   169     112.467  60.203  59.457  1.00  0.00           H  
ATOM   4558  C13  PA   169     110.341  60.124  60.033  1.00  0.00           C  
ATOM   4559  H3R  PA   169     109.907  59.514  59.238  1.00  0.00           H  
ATOM   4560  H3S  PA   169     109.674  60.888  60.438  1.00  0.00           H  
ATOM   4561  C12  PA   169     110.537  59.195  61.255  1.00  0.00           C  
ATOM   4562  H2R  PA   169     111.195  58.361  61.001  1.00  0.00           H  
ATOM   4563  H2S  PA   169     109.605  58.767  61.630  1.00  0.00           H  
ATOM   4564  C11 PGR   170     111.035  60.014  62.475  1.00  0.00           C  
ATOM   4565  O12 PGR   170     110.812  61.196  62.786  1.00  0.00           O  
ATOM   4566  O11 PGR   170     111.732  59.288  63.309  1.00  0.00           O  
ATOM   4567  C1  PGR   170     111.811  59.633  64.735  1.00  0.00           C  
ATOM   4568  HR  PGR   170     110.812  59.601  65.178  1.00  0.00           H  
ATOM   4569  HS  PGR   170     112.124  60.677  64.813  1.00  0.00           H  
ATOM   4570  C2  PGR   170     112.896  58.752  65.432  1.00  0.00           C  
ATOM   4571  HX  PGR   170     112.731  57.718  65.121  1.00  0.00           H  
ATOM   4572  C3  PGR   170     112.664  58.780  66.924  1.00  0.00           C  
ATOM   4573  HA  PGR   170     113.328  58.109  67.475  1.00  0.00           H  
ATOM   4574  HB  PGR   170     111.649  58.425  67.121  1.00  0.00           H  
ATOM   4575  O31 PGR   170     112.814  60.070  67.463  1.00  0.00           O  
ATOM   4576  P31 PGR   170     113.048  60.211  69.035  1.00  0.00           P  
ATOM   4577  O32 PGR   170     111.733  59.530  69.703  1.00  0.00           O  
ATOM   4578  C31 PGR   170     110.467  60.257  69.700  1.00  0.00           C  
ATOM   4579  H1A PGR   170     109.651  59.564  69.479  1.00  0.00           H  
ATOM   4580  H1B PGR   170     110.433  60.939  68.846  1.00  0.00           H  
ATOM   4581  C32 PGR   170     110.150  61.105  70.992  1.00  0.00           C  
ATOM   4582  H2A PGR   170     109.110  61.403  70.838  1.00  0.00           H  
ATOM   4583  O35 PGR   170     111.031  62.216  71.146  1.00  0.00           O  
ATOM   4584 HO5A PGR   170     111.870  62.031  70.686  1.00  0.00           H  
ATOM   4585  C33 PGR   170     110.127  60.230  72.294  1.00  0.00           C  
ATOM   4586  H3A PGR   170     109.403  59.421  72.167  1.00  0.00           H  
ATOM   4587  H3B PGR   170     111.114  59.782  72.433  1.00  0.00           H  
ATOM   4588  O33 PGR   170     114.292  59.472  69.444  1.00  0.00           O  
ATOM   4589  O34 PGR   170     113.044  61.577  69.510  1.00  0.00           O  
ATOM   4590  O21 PGR   170     114.247  59.195  65.237  1.00  0.00           O  
ATOM   4591  C21 PGR   170     115.272  58.418  65.485  1.00  0.00           C  
ATOM   4592  O22 PGR   170     115.218  57.392  66.061  1.00  0.00           O  
ATOM   4593  O36 PGR   170     109.673  61.128  73.249  1.00  0.00           O  
ATOM   4594 HO6A PGR   170     108.771  61.327  72.940  1.00  0.00           H  
ATOM   4595  C12  OL   171     116.614  59.058  65.216  1.00  0.00           C  
ATOM   4596  H2R  OL   171     116.454  59.881  64.517  1.00  0.00           H  
ATOM   4597  H2S  OL   171     117.096  59.432  66.122  1.00  0.00           H  
ATOM   4598  C13  OL   171     117.603  58.099  64.476  1.00  0.00           C  
ATOM   4599  H3R  OL   171     117.106  57.516  63.697  1.00  0.00           H  
ATOM   4600  H3S  OL   171     118.351  58.758  64.031  1.00  0.00           H  
ATOM   4601  C14  OL   171     118.225  57.195  65.481  1.00  0.00           C  
ATOM   4602  H4R  OL   171     118.808  57.583  66.318  1.00  0.00           H  
ATOM   4603  H4S  OL   171     117.453  56.723  66.093  1.00  0.00           H  
ATOM   4604  C15  OL   171     119.013  56.115  64.625  1.00  0.00           C  
ATOM   4605  H5R  OL   171     119.311  55.346  65.340  1.00  0.00           H  
ATOM   4606  H5S  OL   171     118.448  55.462  63.957  1.00  0.00           H  
ATOM   4607  C16  OL   171     120.367  56.611  64.115  1.00  0.00           C  
ATOM   4608  H6R  OL   171     120.290  57.570  63.598  1.00  0.00           H  
ATOM   4609  H6S  OL   171     120.904  56.854  65.034  1.00  0.00           H  
ATOM   4610  C17  OL   171     121.099  55.647  63.138  1.00  0.00           C  
ATOM   4611  H7R  OL   171     120.775  54.641  63.413  1.00  0.00           H  
ATOM   4612  H7S  OL   171     120.678  55.660  62.131  1.00  0.00           H  
ATOM   4613  C18  OL   171     122.588  55.909  63.356  1.00  0.00           C  
ATOM   4614  H8R  OL   171     122.967  56.851  62.954  1.00  0.00           H  
ATOM   4615  H8S  OL   171     122.833  55.745  64.407  1.00  0.00           H  
ATOM   4616  C19  OL   171     123.273  54.867  62.462  1.00  0.00           C  
ATOM   4617  H9R  OL   171     123.448  53.915  62.955  1.00  0.00           H  
ATOM   4618 C110  OL   171     123.462  54.916  61.163  1.00  0.00           C  
ATOM   4619 H10R  OL   171     123.918  54.118  60.582  1.00  0.00           H  
ATOM   4620 C111  OL   171     123.120  56.134  60.355  1.00  0.00           C  
ATOM   4621 H11R  OL   171     122.385  55.886  59.586  1.00  0.00           H  
ATOM   4622 H11S  OL   171     122.830  57.006  60.945  1.00  0.00           H  
ATOM   4623 C112  OL   171     124.417  56.418  59.506  1.00  0.00           C  
ATOM   4624 H12R  OL   171     125.234  56.623  60.201  1.00  0.00           H  
ATOM   4625 H12S  OL   171     124.665  55.504  58.962  1.00  0.00           H  
ATOM   4626 C113  OL   171     124.152  57.603  58.579  1.00  0.00           C  
ATOM   4627 H13R  OL   171     123.178  57.503  58.096  1.00  0.00           H  
ATOM   4628 H13S  OL   171     123.982  58.474  59.215  1.00  0.00           H  
ATOM   4629 C114  OL   171     125.318  57.922  57.653  1.00  0.00           C  
ATOM   4630 H14R  OL   171     126.022  58.388  58.346  1.00  0.00           H  
ATOM   4631 H14S  OL   171     125.938  57.078  57.342  1.00  0.00           H  
ATOM   4632 C115  OL   171     124.901  58.833  56.465  1.00  0.00           C  
ATOM   4633 H15R  OL   171     124.907  59.877  56.784  1.00  0.00           H  
ATOM   4634 H15S  OL   171     125.747  58.729  55.782  1.00  0.00           H  
ATOM   4635 C116  OL   171     123.741  58.469  55.661  1.00  0.00           C  
ATOM   4636 H16R  OL   171     122.818  58.410  56.242  1.00  0.00           H  
ATOM   4637 H16S  OL   171     123.581  59.383  55.086  1.00  0.00           H  
ATOM   4638 C117  OL   171     123.899  57.280  54.683  1.00  0.00           C  
ATOM   4639 H17R  OL   171     124.838  57.468  54.160  1.00  0.00           H  
ATOM   4640 H17S  OL   171     124.043  56.358  55.251  1.00  0.00           H  
ATOM   4641 C118  OL   171     122.948  56.973  53.549  1.00  0.00           C  
ATOM   4642 H18R  OL   171     122.152  56.315  53.904  1.00  0.00           H  
ATOM   4643 H18S  OL   171     123.405  56.361  52.769  1.00  0.00           H  
ATOM   4644 H18T  OL   171     122.502  57.889  53.154  1.00  0.00           H  
TER    4645       OL   171 
ATOM   4645 C116  PA   172      84.279  86.549  62.501  1.00  0.00           C  
ATOM   4646 H16R  PA   172      83.774  87.490  62.271  1.00  0.00           H  
ATOM   4647 H16S  PA   172      85.258  86.594  62.018  1.00  0.00           H  
ATOM   4648 H16T  PA   172      84.512  86.552  63.568  1.00  0.00           H  
ATOM   4649 C115  PA   172      83.543  85.279  62.061  1.00  0.00           C  
ATOM   4650 H15R  PA   172      84.169  84.444  62.384  1.00  0.00           H  
ATOM   4651 H15S  PA   172      83.370  85.232  60.984  1.00  0.00           H  
ATOM   4652 C114  PA   172      82.264  85.084  62.866  1.00  0.00           C  
ATOM   4653 H14R  PA   172      81.454  85.811  62.781  1.00  0.00           H  
ATOM   4654 H14S  PA   172      82.571  85.196  63.908  1.00  0.00           H  
ATOM   4655 C113  PA   172      81.534  83.776  62.823  1.00  0.00           C  
ATOM   4656 H13R  PA   172      82.167  82.944  63.139  1.00  0.00           H  
ATOM   4657 H13S  PA   172      81.190  83.607  61.800  1.00  0.00           H  
ATOM   4658 C112  PA   172      80.247  83.875  63.600  1.00  0.00           C  
ATOM   4659 H12R  PA   172      79.815  84.878  63.634  1.00  0.00           H  
ATOM   4660 H12S  PA   172      80.500  83.769  64.657  1.00  0.00           H  
ATOM   4661 C111  PA   172      79.046  82.941  63.207  1.00  0.00           C  
ATOM   4662 H11R  PA   172      79.286  81.944  63.581  1.00  0.00           H  
ATOM   4663 H11S  PA   172      79.075  82.786  62.127  1.00  0.00           H  
ATOM   4664 C110  PA   172      77.693  83.537  63.490  1.00  0.00           C  
ATOM   4665 H10R  PA   172      76.985  82.838  63.042  1.00  0.00           H  
ATOM   4666 H10S  PA   172      77.583  84.450  62.901  1.00  0.00           H  
ATOM   4667  C19  PA   172      77.529  83.801  64.973  1.00  0.00           C  
ATOM   4668  H9R  PA   172      78.417  84.377  65.242  1.00  0.00           H  
ATOM   4669  H9S  PA   172      77.578  82.880  65.557  1.00  0.00           H  
ATOM   4670  C18  PA   172      76.214  84.631  65.327  1.00  0.00           C  
ATOM   4671  H8R  PA   172      75.414  83.888  65.309  1.00  0.00           H  
ATOM   4672  H8S  PA   172      76.010  85.345  64.526  1.00  0.00           H  
ATOM   4673  C17  PA   172      76.277  85.407  66.686  1.00  0.00           C  
ATOM   4674  H7R  PA   172      75.279  85.847  66.748  1.00  0.00           H  
ATOM   4675  H7S  PA   172      77.038  86.187  66.618  1.00  0.00           H  
ATOM   4676  C16  PA   172      76.543  84.530  67.859  1.00  0.00           C  
ATOM   4677  H6R  PA   172      76.625  85.171  68.740  1.00  0.00           H  
ATOM   4678  H6S  PA   172      77.516  84.082  67.649  1.00  0.00           H  
ATOM   4679  C15  PA   172      75.501  83.442  68.028  1.00  0.00           C  
ATOM   4680  H5R  PA   172      75.914  82.864  68.857  1.00  0.00           H  
ATOM   4681  H5S  PA   172      75.599  82.752  67.187  1.00  0.00           H  
ATOM   4682  C14  PA   172      74.075  83.953  68.274  1.00  0.00           C  
ATOM   4683  H4R  PA   172      73.905  84.732  67.528  1.00  0.00           H  
ATOM   4684  H4S  PA   172      74.045  84.515  69.210  1.00  0.00           H  
ATOM   4685  C13  PA   172      73.005  82.875  68.200  1.00  0.00           C  
ATOM   4686  H3R  PA   172      72.733  82.777  67.147  1.00  0.00           H  
ATOM   4687  H3S  PA   172      72.049  83.197  68.620  1.00  0.00           H  
ATOM   4688  C12  PA   172      73.265  81.497  68.781  1.00  0.00           C  
ATOM   4689  H2R  PA   172      74.109  81.113  68.204  1.00  0.00           H  
ATOM   4690  H2S  PA   172      72.473  80.756  68.658  1.00  0.00           H  
ATOM   4691  C11 PGR   173      73.669  81.530  70.188  1.00  0.00           C  
ATOM   4692  O12 PGR   173      73.567  82.487  70.916  1.00  0.00           O  
ATOM   4693  O11 PGR   173      74.185  80.365  70.598  1.00  0.00           O  
ATOM   4694  C1  PGR   173      74.954  80.286  71.845  1.00  0.00           C  
ATOM   4695  HR  PGR   173      74.392  80.789  72.636  1.00  0.00           H  
ATOM   4696  HS  PGR   173      75.896  80.804  71.650  1.00  0.00           H  
ATOM   4697  C2  PGR   173      75.260  78.794  72.232  1.00  0.00           C  
ATOM   4698  HX  PGR   173      74.367  78.373  72.701  1.00  0.00           H  
ATOM   4699  C3  PGR   173      76.423  78.798  73.326  1.00  0.00           C  
ATOM   4700  HA  PGR   173      76.387  79.667  73.988  1.00  0.00           H  
ATOM   4701  HB  PGR   173      77.327  78.826  72.712  1.00  0.00           H  
ATOM   4702  O31 PGR   173      76.449  77.609  74.068  1.00  0.00           O  
ATOM   4703  P31 PGR   173      77.473  77.325  75.205  1.00  0.00           P  
ATOM   4704  O32 PGR   173      78.766  76.764  74.481  1.00  0.00           O  
ATOM   4705  C31 PGR   173      78.783  75.582  73.709  1.00  0.00           C  
ATOM   4706  H1A PGR   173      77.824  75.581  73.184  1.00  0.00           H  
ATOM   4707  H1B PGR   173      78.789  74.751  74.419  1.00  0.00           H  
ATOM   4708  C32 PGR   173      79.973  75.489  72.708  1.00  0.00           C  
ATOM   4709  H2A PGR   173      80.949  75.482  73.199  1.00  0.00           H  
ATOM   4710  O35 PGR   173      79.847  76.658  71.839  1.00  0.00           O  
ATOM   4711 HO5A PGR   173      80.233  77.395  72.346  1.00  0.00           H  
ATOM   4712  C33 PGR   173      79.801  74.146  71.919  1.00  0.00           C  
ATOM   4713  H3A PGR   173      79.597  73.393  72.685  1.00  0.00           H  
ATOM   4714  H3B PGR   173      78.979  74.076  71.202  1.00  0.00           H  
ATOM   4715  O33 PGR   173      77.913  78.655  75.735  1.00  0.00           O  
ATOM   4716  O34 PGR   173      76.908  76.320  76.094  1.00  0.00           O  
ATOM   4717  O21 PGR   173      75.780  78.161  71.027  1.00  0.00           O  
ATOM   4718  C21 PGR   173      75.081  77.070  70.572  1.00  0.00           C  
ATOM   4719  O22 PGR   173      74.124  76.584  71.114  1.00  0.00           O  
ATOM   4720  O36 PGR   173      81.016  73.806  71.333  1.00  0.00           O  
ATOM   4721 HO6A PGR   173      81.270  74.457  70.654  1.00  0.00           H  
ATOM   4722  C12  OL   174      75.893  76.364  69.456  1.00  0.00           C  
ATOM   4723  H2R  OL   174      76.372  77.224  68.984  1.00  0.00           H  
ATOM   4724  H2S  OL   174      76.675  75.805  69.975  1.00  0.00           H  
ATOM   4725  C13  OL   174      75.142  75.371  68.651  1.00  0.00           C  
ATOM   4726  H3R  OL   174      74.908  74.523  69.298  1.00  0.00           H  
ATOM   4727  H3S  OL   174      74.240  75.865  68.286  1.00  0.00           H  
ATOM   4728  C14  OL   174      75.963  74.886  67.388  1.00  0.00           C  
ATOM   4729  H4R  OL   174      76.379  75.744  66.857  1.00  0.00           H  
ATOM   4730  H4S  OL   174      76.756  74.273  67.821  1.00  0.00           H  
ATOM   4731  C15  OL   174      75.325  73.982  66.336  1.00  0.00           C  
ATOM   4732  H5R  OL   174      76.229  73.504  65.954  1.00  0.00           H  
ATOM   4733  H5S  OL   174      74.761  73.242  66.909  1.00  0.00           H  
ATOM   4734  C16  OL   174      74.680  74.639  65.182  1.00  0.00           C  
ATOM   4735  H6R  OL   174      73.839  75.259  65.499  1.00  0.00           H  
ATOM   4736  H6S  OL   174      75.385  75.351  64.747  1.00  0.00           H  
ATOM   4737  C17  OL   174      74.117  73.614  64.163  1.00  0.00           C  
ATOM   4738  H7R  OL   174      74.933  73.020  63.746  1.00  0.00           H  
ATOM   4739  H7S  OL   174      73.558  72.992  64.864  1.00  0.00           H  
ATOM   4740  C18  OL   174      73.373  74.169  62.988  1.00  0.00           C  
ATOM   4741  H8R  OL   174      72.518  74.745  63.348  1.00  0.00           H  
ATOM   4742  H8S  OL   174      74.016  74.836  62.410  1.00  0.00           H  
ATOM   4743  C19  OL   174      72.817  73.041  62.122  1.00  0.00           C  
ATOM   4744  H9R  OL   174      72.224  72.278  62.619  1.00  0.00           H  
ATOM   4745 C110  OL   174      73.111  72.801  60.763  1.00  0.00           C  
ATOM   4746 H10R  OL   174      72.884  71.875  60.240  1.00  0.00           H  
ATOM   4747 C111  OL   174      73.866  73.760  60.017  1.00  0.00           C  
ATOM   4748 H11R  OL   174      73.559  73.960  58.988  1.00  0.00           H  
ATOM   4749 H11S  OL   174      73.888  74.762  60.451  1.00  0.00           H  
ATOM   4750 C112  OL   174      75.224  73.181  59.775  1.00  0.00           C  
ATOM   4751 H12R  OL   174      75.082  72.113  59.598  1.00  0.00           H  
ATOM   4752 H12S  OL   174      75.694  73.574  58.871  1.00  0.00           H  
ATOM   4753 C113  OL   174      76.285  73.357  60.939  1.00  0.00           C  
ATOM   4754 H13R  OL   174      75.801  73.109  61.886  1.00  0.00           H  
ATOM   4755 H13S  OL   174      77.100  72.648  60.775  1.00  0.00           H  
ATOM   4756 C114  OL   174      76.787  74.786  61.081  1.00  0.00           C  
ATOM   4757 H14R  OL   174      77.263  75.051  60.134  1.00  0.00           H  
ATOM   4758 H14S  OL   174      76.018  75.544  61.244  1.00  0.00           H  
ATOM   4759 C115  OL   174      77.802  75.015  62.170  1.00  0.00           C  
ATOM   4760 H15R  OL   174      77.232  74.831  63.084  1.00  0.00           H  
ATOM   4761 H15S  OL   174      78.488  74.165  62.143  1.00  0.00           H  
ATOM   4762 C116  OL   174      78.569  76.297  61.999  1.00  0.00           C  
ATOM   4763 H16R  OL   174      79.241  76.375  62.856  1.00  0.00           H  
ATOM   4764 H16S  OL   174      79.134  76.199  61.070  1.00  0.00           H  
ATOM   4765 C117  OL   174      77.856  77.668  61.887  1.00  0.00           C  
ATOM   4766 H17R  OL   174      77.484  77.733  60.862  1.00  0.00           H  
ATOM   4767 H17S  OL   174      76.888  77.711  62.391  1.00  0.00           H  
ATOM   4768 C118  OL   174      78.706  78.946  62.280  1.00  0.00           C  
ATOM   4769 H18R  OL   174      79.140  78.935  63.282  1.00  0.00           H  
ATOM   4770 H18S  OL   174      78.113  79.863  62.263  1.00  0.00           H  
ATOM   4771 H18T  OL   174      79.375  79.034  61.421  1.00  0.00           H  
TER    4772       OL   174 
ATOM   4772 C116  PA   175      46.023  85.307  57.228  1.00  0.00           C  
ATOM   4773 H16R  PA   175      46.220  84.288  57.567  1.00  0.00           H  
ATOM   4774 H16S  PA   175      46.909  85.848  56.892  1.00  0.00           H  
ATOM   4775 H16T  PA   175      45.262  85.334  56.446  1.00  0.00           H  
ATOM   4776 C115  PA   175      45.560  86.076  58.443  1.00  0.00           C  
ATOM   4777 H15R  PA   175      44.593  85.750  58.830  1.00  0.00           H  
ATOM   4778 H15S  PA   175      45.328  87.115  58.201  1.00  0.00           H  
ATOM   4779 C114  PA   175      46.604  86.125  59.566  1.00  0.00           C  
ATOM   4780 H14R  PA   175      47.502  86.614  59.181  1.00  0.00           H  
ATOM   4781 H14S  PA   175      46.905  85.106  59.816  1.00  0.00           H  
ATOM   4782 C113  PA   175      46.158  86.788  60.882  1.00  0.00           C  
ATOM   4783 H13R  PA   175      46.076  87.869  60.753  1.00  0.00           H  
ATOM   4784 H13S  PA   175      46.933  86.661  61.641  1.00  0.00           H  
ATOM   4785 C112  PA   175      44.941  86.154  61.500  1.00  0.00           C  
ATOM   4786 H12R  PA   175      45.159  85.104  61.706  1.00  0.00           H  
ATOM   4787 H12S  PA   175      44.105  86.205  60.800  1.00  0.00           H  
ATOM   4788 C111  PA   175      44.462  86.854  62.726  1.00  0.00           C  
ATOM   4789 H11R  PA   175      43.559  87.405  62.454  1.00  0.00           H  
ATOM   4790 H11S  PA   175      45.118  87.658  63.064  1.00  0.00           H  
ATOM   4791 C110  PA   175      44.186  85.941  63.924  1.00  0.00           C  
ATOM   4792 H10R  PA   175      45.113  85.405  64.134  1.00  0.00           H  
ATOM   4793 H10S  PA   175      43.499  85.248  63.434  1.00  0.00           H  
ATOM   4794  C19  PA   175      43.434  86.694  64.944  1.00  0.00           C  
ATOM   4795  H9R  PA   175      42.518  87.163  64.580  1.00  0.00           H  
ATOM   4796  H9S  PA   175      44.128  87.400  65.406  1.00  0.00           H  
ATOM   4797  C18  PA   175      43.095  85.737  66.158  1.00  0.00           C  
ATOM   4798  H8R  PA   175      42.331  85.076  65.744  1.00  0.00           H  
ATOM   4799  H8S  PA   175      42.524  86.369  66.843  1.00  0.00           H  
ATOM   4800  C17  PA   175      44.247  85.005  66.843  1.00  0.00           C  
ATOM   4801  H7R  PA   175      45.056  85.658  67.177  1.00  0.00           H  
ATOM   4802  H7S  PA   175      44.750  84.382  66.100  1.00  0.00           H  
ATOM   4803  C16  PA   175      43.933  84.299  68.141  1.00  0.00           C  
ATOM   4804  H6R  PA   175      44.793  83.662  68.355  1.00  0.00           H  
ATOM   4805  H6S  PA   175      43.208  83.507  67.944  1.00  0.00           H  
ATOM   4806  C15  PA   175      43.598  85.025  69.420  1.00  0.00           C  
ATOM   4807  H5R  PA   175      43.526  84.315  70.247  1.00  0.00           H  
ATOM   4808  H5S  PA   175      42.611  85.458  69.244  1.00  0.00           H  
ATOM   4809  C14  PA   175      44.551  86.128  69.810  1.00  0.00           C  
ATOM   4810  H4R  PA   175      44.010  87.009  70.159  1.00  0.00           H  
ATOM   4811  H4S  PA   175      44.984  86.573  68.912  1.00  0.00           H  
ATOM   4812  C13  PA   175      45.665  85.606  70.660  1.00  0.00           C  
ATOM   4813  H3R  PA   175      46.238  84.928  70.024  1.00  0.00           H  
ATOM   4814  H3S  PA   175      45.234  84.923  71.395  1.00  0.00           H  
ATOM   4815  C12  PA   175      46.604  86.743  71.235  1.00  0.00           C  
ATOM   4816  H2R  PA   175      47.301  87.165  70.507  1.00  0.00           H  
ATOM   4817  H2S  PA   175      47.300  86.283  71.939  1.00  0.00           H  
ATOM   4818  C11 PGR   176      45.839  87.845  71.819  1.00  0.00           C  
ATOM   4819  O12 PGR   176      46.012  89.017  71.504  1.00  0.00           O  
ATOM   4820  O11 PGR   176      44.823  87.562  72.632  1.00  0.00           O  
ATOM   4821  C1  PGR   176      43.998  88.634  73.068  1.00  0.00           C  
ATOM   4822  HR  PGR   176      43.726  89.418  72.356  1.00  0.00           H  
ATOM   4823  HS  PGR   176      44.443  89.287  73.823  1.00  0.00           H  
ATOM   4824  C2  PGR   176      42.823  87.958  73.738  1.00  0.00           C  
ATOM   4825  HX  PGR   176      42.081  88.696  74.055  1.00  0.00           H  
ATOM   4826  C3  PGR   176      43.333  87.231  75.013  1.00  0.00           C  
ATOM   4827  HA  PGR   176      44.079  87.774  75.600  1.00  0.00           H  
ATOM   4828  HB  PGR   176      43.820  86.312  74.677  1.00  0.00           H  
ATOM   4829  O31 PGR   176      42.262  87.038  75.968  1.00  0.00           O  
ATOM   4830  P31 PGR   176      41.832  88.237  76.971  1.00  0.00           P  
ATOM   4831  O32 PGR   176      42.724  87.963  78.237  1.00  0.00           O  
ATOM   4832  C31 PGR   176      42.758  86.645  78.740  1.00  0.00           C  
ATOM   4833  H1A PGR   176      43.262  85.940  78.073  1.00  0.00           H  
ATOM   4834  H1B PGR   176      41.700  86.381  78.822  1.00  0.00           H  
ATOM   4835  C32 PGR   176      43.237  86.640  80.208  1.00  0.00           C  
ATOM   4836  H2A PGR   176      43.276  85.590  80.511  1.00  0.00           H  
ATOM   4837  O35 PGR   176      42.313  87.271  81.086  1.00  0.00           O  
ATOM   4838 HO5A PGR   176      42.795  87.492  81.903  1.00  0.00           H  
ATOM   4839  C33 PGR   176      44.613  87.277  80.283  1.00  0.00           C  
ATOM   4840  H3A PGR   176      45.214  87.115  79.385  1.00  0.00           H  
ATOM   4841  H3B PGR   176      44.487  88.363  80.283  1.00  0.00           H  
ATOM   4842  O33 PGR   176      42.253  89.497  76.338  1.00  0.00           O  
ATOM   4843  O34 PGR   176      40.503  88.117  77.403  1.00  0.00           O  
ATOM   4844  O21 PGR   176      42.233  87.090  72.765  1.00  0.00           O  
ATOM   4845  C21 PGR   176      40.956  86.635  72.927  1.00  0.00           C  
ATOM   4846  O22 PGR   176      40.283  87.072  73.842  1.00  0.00           O  
ATOM   4847  O36 PGR   176      45.337  86.841  81.499  1.00  0.00           O  
ATOM   4848 HO6A PGR   176      46.067  87.470  81.639  1.00  0.00           H  
ATOM   4849  C12  OL   177      40.556  85.709  71.800  1.00  0.00           C  
ATOM   4850  H2R  OL   177      40.323  86.299  70.912  1.00  0.00           H  
ATOM   4851  H2S  OL   177      41.329  85.025  71.444  1.00  0.00           H  
ATOM   4852  C13  OL   177      39.407  84.825  72.181  1.00  0.00           C  
ATOM   4853  H3R  OL   177      39.708  84.088  72.928  1.00  0.00           H  
ATOM   4854  H3S  OL   177      38.653  85.505  72.584  1.00  0.00           H  
ATOM   4855  C14  OL   177      38.775  84.066  70.969  1.00  0.00           C  
ATOM   4856  H4R  OL   177      39.518  83.350  70.611  1.00  0.00           H  
ATOM   4857  H4S  OL   177      37.831  83.615  71.282  1.00  0.00           H  
ATOM   4858  C15  OL   177      38.438  85.000  69.836  1.00  0.00           C  
ATOM   4859  H5R  OL   177      38.088  85.956  70.230  1.00  0.00           H  
ATOM   4860  H5S  OL   177      39.374  85.307  69.366  1.00  0.00           H  
ATOM   4861  C16  OL   177      37.556  84.557  68.729  1.00  0.00           C  
ATOM   4862  H6R  OL   177      37.863  84.965  67.764  1.00  0.00           H  
ATOM   4863  H6S  OL   177      37.735  83.482  68.654  1.00  0.00           H  
ATOM   4864  C17  OL   177      36.095  84.902  69.158  1.00  0.00           C  
ATOM   4865  H7R  OL   177      35.898  84.165  69.939  1.00  0.00           H  
ATOM   4866  H7S  OL   177      35.877  85.875  69.603  1.00  0.00           H  
ATOM   4867  C18  OL   177      35.005  84.510  68.096  1.00  0.00           C  
ATOM   4868  H8R  OL   177      35.178  85.069  67.174  1.00  0.00           H  
ATOM   4869  H8S  OL   177      35.169  83.439  67.961  1.00  0.00           H  
ATOM   4870  C19  OL   177      33.589  84.777  68.526  1.00  0.00           C  
ATOM   4871  H9R  OL   177      33.277  84.412  69.501  1.00  0.00           H  
ATOM   4872 C110  OL   177      32.643  85.342  67.799  1.00  0.00           C  
ATOM   4873 H10R  OL   177      31.639  85.568  68.149  1.00  0.00           H  
ATOM   4874 C111  OL   177      32.781  85.812  66.431  1.00  0.00           C  
ATOM   4875 H11R  OL   177      32.774  86.900  66.522  1.00  0.00           H  
ATOM   4876 H11S  OL   177      33.674  85.636  65.827  1.00  0.00           H  
ATOM   4877 C112  OL   177      31.560  85.510  65.565  1.00  0.00           C  
ATOM   4878 H12R  OL   177      30.640  85.745  66.105  1.00  0.00           H  
ATOM   4879 H12S  OL   177      31.584  86.240  64.753  1.00  0.00           H  
ATOM   4880 C113  OL   177      31.359  84.058  65.094  1.00  0.00           C  
ATOM   4881 H13R  OL   177      32.261  83.610  64.671  1.00  0.00           H  
ATOM   4882 H13S  OL   177      31.218  83.496  66.019  1.00  0.00           H  
ATOM   4883 C114  OL   177      30.226  83.988  64.106  1.00  0.00           C  
ATOM   4884 H14R  OL   177      29.335  84.284  64.663  1.00  0.00           H  
ATOM   4885 H14S  OL   177      30.400  84.704  63.299  1.00  0.00           H  
ATOM   4886 C115  OL   177      29.980  82.493  63.718  1.00  0.00           C  
ATOM   4887 H15R  OL   177      30.822  82.100  63.144  1.00  0.00           H  
ATOM   4888 H15S  OL   177      29.844  81.902  64.626  1.00  0.00           H  
ATOM   4889 C116  OL   177      28.615  82.234  63.040  1.00  0.00           C  
ATOM   4890 H16R  OL   177      28.279  81.199  63.131  1.00  0.00           H  
ATOM   4891 H16S  OL   177      27.717  82.551  63.576  1.00  0.00           H  
ATOM   4892 C117  OL   177      28.469  82.802  61.666  1.00  0.00           C  
ATOM   4893 H17R  OL   177      28.244  83.870  61.707  1.00  0.00           H  
ATOM   4894 H17S  OL   177      29.438  82.615  61.199  1.00  0.00           H  
ATOM   4895 C118  OL   177      27.424  82.056  60.816  1.00  0.00           C  
ATOM   4896 H18R  OL   177      27.587  80.979  60.737  1.00  0.00           H  
ATOM   4897 H18S  OL   177      27.376  82.477  59.810  1.00  0.00           H  
ATOM   4898 H18T  OL   177      26.425  82.122  61.254  1.00  0.00           H  
TER    4899       OL   177 
ATOM   4899 C116  PA   178      31.048  59.780  59.277  1.00  0.00           C  
ATOM   4900 H16R  PA   178      32.074  60.016  59.570  1.00  0.00           H  
ATOM   4901 H16S  PA   178      30.797  60.715  58.772  1.00  0.00           H  
ATOM   4902 H16T  PA   178      31.164  58.994  58.528  1.00  0.00           H  
ATOM   4903 C115  PA   178      30.297  59.469  60.542  1.00  0.00           C  
ATOM   4904 H15R  PA   178      30.904  58.652  60.937  1.00  0.00           H  
ATOM   4905 H15S  PA   178      29.313  59.039  60.342  1.00  0.00           H  
ATOM   4906 C114  PA   178      30.070  60.622  61.599  1.00  0.00           C  
ATOM   4907 H14R  PA   178      31.053  61.008  61.876  1.00  0.00           H  
ATOM   4908 H14S  PA   178      29.673  60.163  62.507  1.00  0.00           H  
ATOM   4909 C113  PA   178      29.289  61.809  61.078  1.00  0.00           C  
ATOM   4910 H13R  PA   178      28.453  61.403  60.504  1.00  0.00           H  
ATOM   4911 H13S  PA   178      30.057  62.347  60.518  1.00  0.00           H  
ATOM   4912 C112  PA   178      28.604  62.739  62.050  1.00  0.00           C  
ATOM   4913 H12R  PA   178      29.487  63.303  62.355  1.00  0.00           H  
ATOM   4914 H12S  PA   178      28.227  62.184  62.912  1.00  0.00           H  
ATOM   4915 C111  PA   178      27.546  63.631  61.413  1.00  0.00           C  
ATOM   4916 H11R  PA   178      26.830  62.997  60.886  1.00  0.00           H  
ATOM   4917 H11S  PA   178      27.958  64.237  60.604  1.00  0.00           H  
ATOM   4918 C110  PA   178      26.871  64.495  62.422  1.00  0.00           C  
ATOM   4919 H10R  PA   178      27.571  65.099  63.003  1.00  0.00           H  
ATOM   4920 H10S  PA   178      26.370  63.835  63.134  1.00  0.00           H  
ATOM   4921  C19  PA   178      25.685  65.303  61.823  1.00  0.00           C  
ATOM   4922  H9R  PA   178      24.836  64.668  61.560  1.00  0.00           H  
ATOM   4923  H9S  PA   178      25.888  65.605  60.793  1.00  0.00           H  
ATOM   4924  C18  PA   178      25.242  66.536  62.566  1.00  0.00           C  
ATOM   4925  H8R  PA   178      25.968  67.347  62.643  1.00  0.00           H  
ATOM   4926  H8S  PA   178      25.080  66.191  63.589  1.00  0.00           H  
ATOM   4927  C17  PA   178      23.892  67.095  62.118  1.00  0.00           C  
ATOM   4928  H7R  PA   178      23.236  66.257  61.872  1.00  0.00           H
[truncated: 29,575,296 more chars]
