# Supplementary material for: An Arg/Ala-rich helix in the N-terminal region of M. tuberculosis FtsQ is a potential membrane anchor of the Z-ring
Source: Commun Biol. 2023 Mar 23;6:311. doi: 10.1038/s42003-023-04686-5 (PMC10036325; doi:10.1038/s42003-023-04686-5)
Supplement: Supplementary file 10 — Supplementary Data 7 [file 42003_2023_4686_MOESM10_ESM.txt]

CRYST1  145.891  145.891  158.756  90.00  90.00  90.00               1
ATOM      1  N   MET     1     115.158  79.868  83.194  1.00  0.00           N  
ATOM      2  H1  MET     1     114.731  80.745  82.932  1.00  0.00           H  
ATOM      3  H2  MET     1     115.738  79.661  82.394  1.00  0.00           H  
ATOM      4  H3  MET     1     115.624  79.962  84.085  1.00  0.00           H  
ATOM      5  CA  MET     1     114.161  78.848  83.220  1.00  0.00           C  
ATOM      6  HA  MET     1     114.542  77.827  83.238  1.00  0.00           H  
ATOM      7  CB  MET     1     113.386  78.921  84.594  1.00  0.00           C  
ATOM      8  HB2 MET     1     112.668  78.111  84.464  1.00  0.00           H  
ATOM      9  HB3 MET     1     114.077  78.612  85.378  1.00  0.00           H  
ATOM     10  CG  MET     1     112.825  80.279  84.963  1.00  0.00           C  
ATOM     11  HG2 MET     1     112.552  80.224  86.017  1.00  0.00           H  
ATOM     12  HG3 MET     1     113.656  80.983  84.993  1.00  0.00           H  
ATOM     13  SD  MET     1     111.506  80.943  83.894  1.00  0.00           S  
ATOM     14  CE  MET     1     110.089  80.049  84.531  1.00  0.00           C  
ATOM     15  HE1 MET     1     109.987  80.415  85.552  1.00  0.00           H  
ATOM     16  HE2 MET     1     109.162  80.187  83.973  1.00  0.00           H  
ATOM     17  HE3 MET     1     110.200  78.975  84.678  1.00  0.00           H  
ATOM     18  C   MET     1     113.176  79.031  81.987  1.00  0.00           C  
ATOM     19  O   MET     1     113.380  80.012  81.195  1.00  0.00           O  
ATOM     20  N   THR     2     112.054  78.262  81.834  1.00  0.00           N  
ATOM     21  H   THR     2     111.987  77.356  82.277  1.00  0.00           H  
ATOM     22  CA  THR     2     111.182  78.355  80.689  1.00  0.00           C  
ATOM     23  HA  THR     2     111.190  79.375  80.305  1.00  0.00           H  
ATOM     24  CB  THR     2     111.399  77.236  79.640  1.00  0.00           C  
ATOM     25  HB  THR     2     111.448  76.251  80.104  1.00  0.00           H  
ATOM     26  CG2 THR     2     110.372  77.252  78.442  1.00  0.00           C  
ATOM     27 HG21 THR     2     109.390  76.951  78.807  1.00  0.00           H  
ATOM     28 HG22 THR     2     110.314  78.291  78.116  1.00  0.00           H  
ATOM     29 HG23 THR     2     110.762  76.611  77.651  1.00  0.00           H  
ATOM     30  OG1 THR     2     112.618  77.432  79.023  1.00  0.00           O  
ATOM     31  HG1 THR     2     113.249  76.910  79.524  1.00  0.00           H  
ATOM     32  C   THR     2     109.715  78.292  81.213  1.00  0.00           C  
ATOM     33  O   THR     2     109.341  77.291  81.810  1.00  0.00           O  
ATOM     34  N   GLU     3     108.907  79.334  80.880  1.00  0.00           N  
ATOM     35  H   GLU     3     109.426  80.128  80.531  1.00  0.00           H  
ATOM     36  CA  GLU     3     107.486  79.397  81.253  1.00  0.00           C  
ATOM     37  HA  GLU     3     107.299  79.265  82.319  1.00  0.00           H  
ATOM     38  CB  GLU     3     106.992  80.836  81.032  1.00  0.00           C  
ATOM     39  HB2 GLU     3     107.735  81.568  81.349  1.00  0.00           H  
ATOM     40  HB3 GLU     3     106.961  80.843  79.943  1.00  0.00           H  
ATOM     41  CG  GLU     3     105.626  81.125  81.535  1.00  0.00           C  
ATOM     42  HG2 GLU     3     105.380  82.078  81.066  1.00  0.00           H  
ATOM     43  HG3 GLU     3     104.940  80.346  81.203  1.00  0.00           H  
ATOM     44  CD  GLU     3     105.508  81.237  83.038  1.00  0.00           C  
ATOM     45  OE1 GLU     3     104.999  80.255  83.586  1.00  0.00           O  
ATOM     46  OE2 GLU     3     105.662  82.314  83.633  1.00  0.00           O  
ATOM     47  C   GLU     3     106.604  78.403  80.498  1.00  0.00           C  
ATOM     48  O   GLU     3     106.588  78.289  79.256  1.00  0.00           O  
ATOM     49  N   HID     4     105.736  77.713  81.241  1.00  0.00           N  
ATOM     50  H   HID     4     105.668  77.940  82.223  1.00  0.00           H  
ATOM     51  CA  HID     4     104.868  76.603  80.749  1.00  0.00           C  
ATOM     52  HA  HID     4     105.401  76.206  79.884  1.00  0.00           H  
ATOM     53  CB  HID     4     104.747  75.435  81.803  1.00  0.00           C  
ATOM     54  HB2 HID     4     104.437  75.902  82.737  1.00  0.00           H  
ATOM     55  HB3 HID     4     103.905  74.775  81.595  1.00  0.00           H  
ATOM     56  CG  HID     4     106.027  74.693  82.022  1.00  0.00           C  
ATOM     57  ND1 HID     4     106.138  73.617  82.815  1.00  0.00           N  
ATOM     58  HD1 HID     4     105.388  73.175  83.327  1.00  0.00           H  
ATOM     59  CE1 HID     4     107.485  73.356  83.003  1.00  0.00           C  
ATOM     60  HE1 HID     4     107.887  72.615  83.679  1.00  0.00           H  
ATOM     61  NE2 HID     4     108.206  74.111  82.121  1.00  0.00           N  
ATOM     62  CD2 HID     4     107.296  74.965  81.501  1.00  0.00           C  
ATOM     63  HD2 HID     4     107.501  75.668  80.708  1.00  0.00           H  
ATOM     64  C   HID     4     103.467  77.125  80.346  1.00  0.00           C  
ATOM     65  O   HID     4     102.732  76.421  79.737  1.00  0.00           O  
ATOM     66  N   ASN     5     103.140  78.396  80.665  1.00  0.00           N  
ATOM     67  H   ASN     5     103.743  78.857  81.330  1.00  0.00           H  
ATOM     68  CA  ASN     5     101.955  79.133  80.235  1.00  0.00           C  
ATOM     69  HA  ASN     5     101.968  80.102  80.733  1.00  0.00           H  
ATOM     70  CB  ASN     5     102.074  79.383  78.701  1.00  0.00           C  
ATOM     71  HB2 ASN     5     101.648  78.557  78.132  1.00  0.00           H  
ATOM     72  HB3 ASN     5     101.424  80.206  78.406  1.00  0.00           H  
ATOM     73  CG  ASN     5     103.419  79.805  78.171  1.00  0.00           C  
ATOM     74  OD1 ASN     5     104.022  79.079  77.420  1.00  0.00           O  
ATOM     75  ND2 ASN     5     103.930  81.033  78.475  1.00  0.00           N  
ATOM     76 HD21 ASN     5     104.672  81.349  77.867  1.00  0.00           H  
ATOM     77 HD22 ASN     5     103.346  81.664  79.004  1.00  0.00           H  
ATOM     78  C   ASN     5     100.530  78.652  80.673  1.00  0.00           C  
ATOM     79  O   ASN     5      99.530  78.780  79.926  1.00  0.00           O  
ATOM     80  N   GLU     6     100.512  78.224  81.953  1.00  0.00           N  
ATOM     81  H   GLU     6     101.388  78.343  82.442  1.00  0.00           H  
ATOM     82  CA  GLU     6      99.256  77.906  82.796  1.00  0.00           C  
ATOM     83  HA  GLU     6      98.574  77.361  82.144  1.00  0.00           H  
ATOM     84  CB  GLU     6      99.713  77.167  84.028  1.00  0.00           C  
ATOM     85  HB2 GLU     6     100.456  77.813  84.495  1.00  0.00           H  
ATOM     86  HB3 GLU     6      98.890  77.135  84.742  1.00  0.00           H  
ATOM     87  CG  GLU     6     100.209  75.749  83.986  1.00  0.00           C  
ATOM     88  HG2 GLU     6     101.265  75.940  83.798  1.00  0.00           H  
ATOM     89  HG3 GLU     6     100.057  75.275  84.955  1.00  0.00           H  
ATOM     90  CD  GLU     6      99.580  74.866  82.963  1.00  0.00           C  
ATOM     91  OE1 GLU     6     100.320  74.262  82.200  1.00  0.00           O  
ATOM     92  OE2 GLU     6      98.348  74.679  82.865  1.00  0.00           O  
ATOM     93  C   GLU     6      98.511  79.177  83.195  1.00  0.00           C  
ATOM     94  O   GLU     6      99.151  80.136  83.569  1.00  0.00           O  
ATOM     95  N   ASP     7      97.195  79.275  83.116  1.00  0.00           N  
ATOM     96  H   ASP     7      96.731  78.414  82.865  1.00  0.00           H  
ATOM     97  CA  ASP     7      96.371  80.439  83.491  1.00  0.00           C  
ATOM     98  HA  ASP     7      96.643  81.226  82.788  1.00  0.00           H  
ATOM     99  CB  ASP     7      94.914  80.213  83.176  1.00  0.00           C  
ATOM    100  HB2 ASP     7      94.800  80.021  82.109  1.00  0.00           H  
ATOM    101  HB3 ASP     7      94.598  79.330  83.732  1.00  0.00           H  
ATOM    102  CG  ASP     7      94.020  81.343  83.673  1.00  0.00           C  
ATOM    103  OD1 ASP     7      94.327  82.576  83.560  1.00  0.00           O  
ATOM    104  OD2 ASP     7      92.818  81.053  83.942  1.00  0.00           O  
ATOM    105  C   ASP     7      96.583  80.877  84.915  1.00  0.00           C  
ATOM    106  O   ASP     7      96.335  80.217  85.921  1.00  0.00           O  
ATOM    107  N   PRO     8      97.225  82.076  85.094  1.00  0.00           N  
ATOM    108  CD  PRO     8      97.559  83.016  84.041  1.00  0.00           C  
ATOM    109  HD2 PRO     8      96.675  83.380  83.516  1.00  0.00           H  
ATOM    110  HD3 PRO     8      98.175  82.434  83.356  1.00  0.00           H  
ATOM    111  CG  PRO     8      98.146  84.233  84.817  1.00  0.00           C  
ATOM    112  HG2 PRO     8      97.302  84.849  85.128  1.00  0.00           H  
ATOM    113  HG3 PRO     8      98.917  84.797  84.292  1.00  0.00           H  
ATOM    114  CB  PRO     8      98.808  83.494  85.944  1.00  0.00           C  
ATOM    115  HB2 PRO     8      99.114  84.113  86.788  1.00  0.00           H  
ATOM    116  HB3 PRO     8      99.642  82.854  85.656  1.00  0.00           H  
ATOM    117  CA  PRO     8      97.745  82.507  86.341  1.00  0.00           C  
ATOM    118  HA  PRO     8      98.289  81.765  86.926  1.00  0.00           H  
ATOM    119  C   PRO     8      96.604  83.077  87.214  1.00  0.00           C  
ATOM    120  O   PRO     8      95.611  83.679  86.738  1.00  0.00           O  
ATOM    121  N   GLN     9      96.853  83.033  88.520  1.00  0.00           N  
ATOM    122  H   GLN     9      97.640  82.534  88.909  1.00  0.00           H  
ATOM    123  CA  GLN     9      95.954  83.766  89.440  1.00  0.00           C  
ATOM    124  HA  GLN     9      94.951  83.907  89.036  1.00  0.00           H  
ATOM    125  CB  GLN     9      95.824  83.100  90.906  1.00  0.00           C  
ATOM    126  HB2 GLN     9      95.531  82.068  90.714  1.00  0.00           H  
ATOM    127  HB3 GLN     9      96.802  83.133  91.386  1.00  0.00           H  
ATOM    128  CG  GLN     9      94.814  83.749  91.882  1.00  0.00           C  
ATOM    129  HG2 GLN     9      94.914  83.493  92.937  1.00  0.00           H  
ATOM    130  HG3 GLN     9      95.000  84.815  91.753  1.00  0.00           H  
ATOM    131  CD  GLN     9      93.410  83.463  91.550  1.00  0.00           C  
ATOM    132  OE1 GLN     9      93.169  82.654  90.657  1.00  0.00           O  
ATOM    133  NE2 GLN     9      92.520  84.015  92.268  1.00  0.00           N  
ATOM    134 HE21 GLN     9      91.552  83.828  92.047  1.00  0.00           H  
ATOM    135 HE22 GLN     9      92.759  84.540  93.097  1.00  0.00           H  
ATOM    136  C   GLN     9      96.592  85.179  89.570  1.00  0.00           C  
ATOM    137  O   GLN     9      97.789  85.311  89.734  1.00  0.00           O  
ATOM    138  N   ILE    10      95.871  86.303  89.385  1.00  0.00           N  
ATOM    139  H   ILE    10      94.864  86.240  89.334  1.00  0.00           H  
ATOM    140  CA  ILE    10      96.388  87.706  89.216  1.00  0.00           C  
ATOM    141  HA  ILE    10      97.101  87.735  88.392  1.00  0.00           H  
ATOM    142  CB  ILE    10      95.299  88.776  88.842  1.00  0.00           C  
ATOM    143  HB  ILE    10      94.621  88.791  89.695  1.00  0.00           H  
ATOM    144  CG2 ILE    10      95.864  90.205  88.649  1.00  0.00           C  
ATOM    145 HG21 ILE    10      96.839  90.044  88.190  1.00  0.00           H  
ATOM    146 HG22 ILE    10      95.213  90.693  87.923  1.00  0.00           H  
ATOM    147 HG23 ILE    10      95.861  90.784  89.572  1.00  0.00           H  
ATOM    148  CG1 ILE    10      94.620  88.267  87.552  1.00  0.00           C  
ATOM    149 HG12 ILE    10      94.159  87.329  87.860  1.00  0.00           H  
ATOM    150 HG13 ILE    10      93.811  88.895  87.180  1.00  0.00           H  
ATOM    151  CD1 ILE    10      95.555  88.015  86.405  1.00  0.00           C  
ATOM    152 HD11 ILE    10      96.514  88.459  86.672  1.00  0.00           H  
ATOM    153 HD12 ILE    10      95.655  86.953  86.181  1.00  0.00           H  
ATOM    154 HD13 ILE    10      95.102  88.418  85.499  1.00  0.00           H  
ATOM    155  C   ILE    10      97.079  88.178  90.509  1.00  0.00           C  
ATOM    156  O   ILE    10      98.271  88.542  90.512  1.00  0.00           O  
ATOM    157  N   GLU    11      96.382  88.077  91.680  1.00  0.00           N  
ATOM    158  H   GLU    11      95.571  87.477  91.633  1.00  0.00           H  
ATOM    159  CA  GLU    11      96.889  88.710  92.882  1.00  0.00           C  
ATOM    160  HA  GLU    11      97.976  88.702  92.963  1.00  0.00           H  
ATOM    161  CB  GLU    11      96.386  90.172  92.900  1.00  0.00           C  
ATOM    162  HB2 GLU    11      96.730  90.621  91.969  1.00  0.00           H  
ATOM    163  HB3 GLU    11      95.296  90.169  92.885  1.00  0.00           H  
ATOM    164  CG  GLU    11      96.921  90.942  94.131  1.00  0.00           C  
ATOM    165  HG2 GLU    11      96.628  91.992  94.155  1.00  0.00           H  
ATOM    166  HG3 GLU    11      96.436  90.623  95.054  1.00  0.00           H  
ATOM    167  CD  GLU    11      98.454  90.860  94.257  1.00  0.00           C  
ATOM    168  OE1 GLU    11      98.986  89.945  94.988  1.00  0.00           O  
ATOM    169  OE2 GLU    11      99.125  91.671  93.626  1.00  0.00           O  
ATOM    170  C   GLU    11      96.426  87.903  94.124  1.00  0.00           C  
ATOM    171  O   GLU    11      95.247  87.412  94.082  1.00  0.00           O  
ATOM    172  N   ARG    12      97.296  87.723  95.085  1.00  0.00           N  
ATOM    173  H   ARG    12      98.150  88.261  95.104  1.00  0.00           H  
ATOM    174  CA  ARG    12      97.149  86.906  96.323  1.00  0.00           C  
ATOM    175  HA  ARG    12      96.410  86.121  96.159  1.00  0.00           H  
ATOM    176  CB  ARG    12      98.543  86.258  96.638  1.00  0.00           C  
ATOM    177  HB2 ARG    12      99.304  87.023  96.789  1.00  0.00           H  
ATOM    178  HB3 ARG    12      98.545  85.689  97.568  1.00  0.00           H  
ATOM    179  CG  ARG    12      99.074  85.282  95.514  1.00  0.00           C  
ATOM    180  HG2 ARG    12      98.365  84.494  95.259  1.00  0.00           H  
ATOM    181  HG3 ARG    12      99.176  85.799  94.560  1.00  0.00           H  
ATOM    182  CD  ARG    12     100.397  84.562  95.864  1.00  0.00           C  
ATOM    183  HD2 ARG    12     100.287  84.430  96.941  1.00  0.00           H  
ATOM    184  HD3 ARG    12     100.350  83.556  95.446  1.00  0.00           H  
ATOM    185  NE  ARG    12     101.521  85.319  95.530  1.00  0.00           N  
ATOM    186  HE  ARG    12     101.271  86.185  95.076  1.00  0.00           H  
ATOM    187  CZ  ARG    12     102.835  85.003  95.546  1.00  0.00           C  
ATOM    188  NH1 ARG    12     103.233  83.976  96.228  1.00  0.00           N  
ATOM    189 HH11 ARG    12     102.505  83.378  96.591  1.00  0.00           H  
ATOM    190 HH12 ARG    12     104.197  83.709  96.367  1.00  0.00           H  
ATOM    191  NH2 ARG    12     103.667  85.807  94.905  1.00  0.00           N  
ATOM    192 HH21 ARG    12     103.427  86.598  94.324  1.00  0.00           H  
ATOM    193 HH22 ARG    12     104.649  85.575  94.946  1.00  0.00           H  
ATOM    194  C   ARG    12      96.577  87.597  97.562  1.00  0.00           C  
ATOM    195  O   ARG    12      96.623  88.833  97.637  1.00  0.00           O  
ATOM    196  N   VAL    13      96.005  86.852  98.460  1.00  0.00           N  
ATOM    197  H   VAL    13      96.020  85.890  98.156  1.00  0.00           H  
ATOM    198  CA  VAL    13      94.982  87.270  99.494  1.00  0.00           C  
ATOM    199  HA  VAL    13      95.118  88.320  99.751  1.00  0.00           H  
ATOM    200  CB  VAL    13      93.506  87.062  98.911  1.00  0.00           C  
ATOM    201  HB  VAL    13      92.798  87.120  99.738  1.00  0.00           H  
ATOM    202  CG1 VAL    13      93.292  88.203  97.871  1.00  0.00           C  
ATOM    203 HG11 VAL    13      93.984  88.042  97.044  1.00  0.00           H  
ATOM    204 HG12 VAL    13      92.267  88.164  97.503  1.00  0.00           H  
ATOM    205 HG13 VAL    13      93.307  89.143  98.422  1.00  0.00           H  
ATOM    206  CG2 VAL    13      93.245  85.661  98.313  1.00  0.00           C  
ATOM    207 HG21 VAL    13      93.450  84.863  99.028  1.00  0.00           H  
ATOM    208 HG22 VAL    13      92.169  85.659  98.143  1.00  0.00           H  
ATOM    209 HG23 VAL    13      93.873  85.782  97.431  1.00  0.00           H  
ATOM    210  C   VAL    13      95.175  86.461 100.818  1.00  0.00           C  
ATOM    211  O   VAL    13      95.531  85.272 100.821  1.00  0.00           O  
ATOM    212  N   ALA    14      95.174  87.096 101.982  1.00  0.00           N  
ATOM    213  H   ALA    14      94.855  88.051 102.064  1.00  0.00           H  
ATOM    214  CA  ALA    14      94.943  86.366 103.327  1.00  0.00           C  
ATOM    215  HA  ALA    14      95.651  85.564 103.534  1.00  0.00           H  
ATOM    216  CB  ALA    14      95.233  87.366 104.411  1.00  0.00           C  
ATOM    217  HB1 ALA    14      94.562  88.224 104.358  1.00  0.00           H  
ATOM    218  HB2 ALA    14      95.191  86.858 105.374  1.00  0.00           H  
ATOM    219  HB3 ALA    14      96.196  87.844 104.231  1.00  0.00           H  
ATOM    220  C   ALA    14      93.524  85.751 103.469  1.00  0.00           C  
ATOM    221  O   ALA    14      92.554  86.244 102.874  1.00  0.00           O  
ATOM    222  N   ASP    15      93.444  84.637 104.082  1.00  0.00           N  
ATOM    223  H   ASP    15      94.294  84.252 104.470  1.00  0.00           H  
ATOM    224  CA  ASP    15      92.260  83.795 104.338  1.00  0.00           C  
ATOM    225  HA  ASP    15      91.427  84.495 104.269  1.00  0.00           H  
ATOM    226  CB  ASP    15      92.013  82.688 103.301  1.00  0.00           C  
ATOM    227  HB2 ASP    15      92.023  83.236 102.359  1.00  0.00           H  
ATOM    228  HB3 ASP    15      92.815  81.952 103.259  1.00  0.00           H  
ATOM    229  CG  ASP    15      90.671  81.972 103.530  1.00  0.00           C  
ATOM    230  OD1 ASP    15      89.678  82.639 103.782  1.00  0.00           O  
ATOM    231  OD2 ASP    15      90.478  80.842 103.052  1.00  0.00           O  
ATOM    232  C   ASP    15      92.261  83.246 105.832  1.00  0.00           C  
ATOM    233  O   ASP    15      91.862  82.089 106.094  1.00  0.00           O  
ATOM    234  N   ASP    16      92.715  84.153 106.751  1.00  0.00           N  
ATOM    235  H   ASP    16      92.897  85.074 106.377  1.00  0.00           H  
ATOM    236  CA  ASP    16      92.750  83.865 108.154  1.00  0.00           C  
ATOM    237  HA  ASP    16      93.411  83.002 108.244  1.00  0.00           H  
ATOM    238  CB  ASP    16      93.519  84.995 108.808  1.00  0.00           C  
ATOM    239  HB2 ASP    16      93.218  85.920 108.316  1.00  0.00           H  
ATOM    240  HB3 ASP    16      93.359  84.998 109.886  1.00  0.00           H  
ATOM    241  CG  ASP    16      95.059  84.995 108.685  1.00  0.00           C  
ATOM    242  OD1 ASP    16      95.669  84.126 107.988  1.00  0.00           O  
ATOM    243  OD2 ASP    16      95.729  85.924 109.158  1.00  0.00           O  
ATOM    244  C   ASP    16      91.331  83.772 108.758  1.00  0.00           C  
ATOM    245  O   ASP    16      90.487  84.668 108.532  1.00  0.00           O  
ATOM    246  N   ALA    17      90.894  82.771 109.515  1.00  0.00           N  
ATOM    247  H   ALA    17      91.615  82.087 109.693  1.00  0.00           H  
ATOM    248  CA  ALA    17      89.556  82.556 110.026  1.00  0.00           C  
ATOM    249  HA  ALA    17      88.783  82.720 109.276  1.00  0.00           H  
ATOM    250  CB  ALA    17      89.505  81.134 110.487  1.00  0.00           C  
ATOM    251  HB1 ALA    17      89.618  80.395 109.693  1.00  0.00           H  
ATOM    252  HB2 ALA    17      90.252  80.949 111.259  1.00  0.00           H  
ATOM    253  HB3 ALA    17      88.499  80.915 110.844  1.00  0.00           H  
ATOM    254  C   ALA    17      89.372  83.592 111.241  1.00  0.00           C  
ATOM    255  O   ALA    17      90.193  83.661 112.198  1.00  0.00           O  
ATOM    256  N   ALA    18      88.350  84.445 111.179  1.00  0.00           N  
ATOM    257  H   ALA    18      87.849  84.481 110.303  1.00  0.00           H  
ATOM    258  CA  ALA    18      87.823  85.329 112.250  1.00  0.00           C  
ATOM    259  HA  ALA    18      88.713  85.706 112.754  1.00  0.00           H  
ATOM    260  CB  ALA    18      87.242  86.600 111.611  1.00  0.00           C  
ATOM    261  HB1 ALA    18      86.347  86.273 111.081  1.00  0.00           H  
ATOM    262  HB2 ALA    18      87.100  87.377 112.361  1.00  0.00           H  
ATOM    263  HB3 ALA    18      87.824  87.012 110.787  1.00  0.00           H  
ATOM    264  C   ALA    18      86.919  84.712 113.278  1.00  0.00           C  
ATOM    265  O   ALA    18      86.090  83.842 112.959  1.00  0.00           O  
ATOM    266  N   ASP    19      87.135  85.097 114.549  1.00  0.00           N  
ATOM    267  H   ASP    19      87.978  85.618 114.746  1.00  0.00           H  
ATOM    268  CA  ASP    19      86.260  84.732 115.664  1.00  0.00           C  
ATOM    269  HA  ASP    19      86.071  83.665 115.785  1.00  0.00           H  
ATOM    270  CB  ASP    19      86.813  85.121 117.063  1.00  0.00           C  
ATOM    271  HB2 ASP    19      87.797  84.665 117.172  1.00  0.00           H  
ATOM    272  HB3 ASP    19      86.870  86.209 117.022  1.00  0.00           H  
ATOM    273  CG  ASP    19      85.986  84.706 118.340  1.00  0.00           C  
ATOM    274  OD1 ASP    19      86.312  85.328 119.341  1.00  0.00           O  
ATOM    275  OD2 ASP    19      85.257  83.686 118.406  1.00  0.00           O  
ATOM    276  C   ASP    19      84.801  85.313 115.511  1.00  0.00           C  
ATOM    277  O   ASP    19      83.852  84.917 116.212  1.00  0.00           O  
ATOM    278  N   GLU    20      84.607  86.200 114.521  1.00  0.00           N  
ATOM    279  H   GLU    20      85.404  86.431 113.946  1.00  0.00           H  
ATOM    280  CA  GLU    20      83.325  86.849 114.207  1.00  0.00           C  
ATOM    281  HA  GLU    20      83.065  87.659 114.889  1.00  0.00           H  
ATOM    282  CB  GLU    20      83.446  87.485 112.755  1.00  0.00           C  
ATOM    283  HB2 GLU    20      83.967  86.912 111.988  1.00  0.00           H  
ATOM    284  HB3 GLU    20      82.448  87.749 112.406  1.00  0.00           H  
ATOM    285  CG  GLU    20      84.145  88.859 112.706  1.00  0.00           C  
ATOM    286  HG2 GLU    20      85.211  88.729 112.897  1.00  0.00           H  
ATOM    287  HG3 GLU    20      84.102  89.308 111.714  1.00  0.00           H  
ATOM    288  CD  GLU    20      83.518  89.830 113.705  1.00  0.00           C  
ATOM    289  OE1 GLU    20      84.241  90.203 114.673  1.00  0.00           O  
ATOM    290  OE2 GLU    20      82.410  90.351 113.442  1.00  0.00           O  
ATOM    291  C   GLU    20      82.150  85.827 114.202  1.00  0.00           C  
ATOM    292  O   GLU    20      82.269  84.744 113.610  1.00  0.00           O  
ATOM    293  N   GLU    21      80.948  86.222 114.603  1.00  0.00           N  
ATOM    294  H   GLU    21      80.841  87.171 114.930  1.00  0.00           H  
ATOM    295  CA  GLU    21      79.667  85.560 114.562  1.00  0.00           C  
ATOM    296  HA  GLU    21      79.952  84.510 114.626  1.00  0.00           H  
ATOM    297  CB  GLU    21      78.831  85.901 115.716  1.00  0.00           C  
ATOM    298  HB2 GLU    21      78.639  86.973 115.754  1.00  0.00           H  
ATOM    299  HB3 GLU    21      77.850  85.460 115.540  1.00  0.00           H  
ATOM    300  CG  GLU    21      79.315  85.565 117.185  1.00  0.00           C  
ATOM    301  HG2 GLU    21      80.106  86.286 117.394  1.00  0.00           H  
ATOM    302  HG3 GLU    21      78.591  86.035 117.850  1.00  0.00           H  
ATOM    303  CD  GLU    21      79.740  84.146 117.578  1.00  0.00           C  
ATOM    304  OE1 GLU    21      80.565  83.911 118.428  1.00  0.00           O  
ATOM    305  OE2 GLU    21      79.292  83.206 116.950  1.00  0.00           O  
ATOM    306  C   GLU    21      79.004  85.768 113.200  1.00  0.00           C  
ATOM    307  O   GLU    21      78.826  86.865 112.664  1.00  0.00           O  
ATOM    308  N   ALA    22      78.451  84.636 112.668  1.00  0.00           N  
ATOM    309  H   ALA    22      78.764  83.772 113.085  1.00  0.00           H  
ATOM    310  CA  ALA    22      77.506  84.617 111.575  1.00  0.00           C  
ATOM    311  HA  ALA    22      77.817  85.489 110.999  1.00  0.00           H  
ATOM    312  CB  ALA    22      77.691  83.433 110.633  1.00  0.00           C  
ATOM    313  HB1 ALA    22      78.714  83.578 110.287  1.00  0.00           H  
ATOM    314  HB2 ALA    22      77.646  82.614 111.351  1.00  0.00           H  
ATOM    315  HB3 ALA    22      77.126  83.417 109.702  1.00  0.00           H  
ATOM    316  C   ALA    22      76.107  84.721 112.054  1.00  0.00           C  
ATOM    317  O   ALA    22      75.721  84.196 113.100  1.00  0.00           O  
ATOM    318  N   VAL    23      75.193  85.362 111.334  1.00  0.00           N  
ATOM    319  H   VAL    23      75.522  85.754 110.463  1.00  0.00           H  
ATOM    320  CA  VAL    23      73.746  85.331 111.598  1.00  0.00           C  
ATOM    321  HA  VAL    23      73.520  85.103 112.639  1.00  0.00           H  
ATOM    322  CB  VAL    23      73.150  86.768 111.405  1.00  0.00           C  
ATOM    323  HB  VAL    23      73.275  86.973 110.341  1.00  0.00           H  
ATOM    324  CG1 VAL    23      71.625  86.800 111.781  1.00  0.00           C  
ATOM    325 HG11 VAL    23      71.202  87.777 111.547  1.00  0.00           H  
ATOM    326 HG12 VAL    23      71.040  86.043 111.258  1.00  0.00           H  
ATOM    327 HG13 VAL    23      71.450  86.533 112.823  1.00  0.00           H  
ATOM    328  CG2 VAL    23      73.813  87.818 112.306  1.00  0.00           C  
ATOM    329 HG21 VAL    23      73.400  88.779 111.999  1.00  0.00           H  
ATOM    330 HG22 VAL    23      73.434  87.592 113.303  1.00  0.00           H  
ATOM    331 HG23 VAL    23      74.890  87.800 112.468  1.00  0.00           H  
ATOM    332  C   VAL    23      73.074  84.335 110.651  1.00  0.00           C  
ATOM    333  O   VAL    23      73.580  84.010 109.610  1.00  0.00           O  
ATOM    334  N   THR    24      72.016  83.712 111.102  1.00  0.00           N  
ATOM    335  H   THR    24      71.705  83.976 112.026  1.00  0.00           H  
ATOM    336  CA  THR    24      71.118  82.871 110.209  1.00  0.00           C  
ATOM    337  HA  THR    24      71.735  82.206 109.604  1.00  0.00           H  
ATOM    338  CB  THR    24      70.157  81.992 111.060  1.00  0.00           C  
ATOM    339  HB  THR    24      69.296  82.558 111.417  1.00  0.00           H  
ATOM    340  CG2 THR    24      69.555  80.868 110.175  1.00  0.00           C  
ATOM    341 HG21 THR    24      68.860  81.291 109.449  1.00  0.00           H  
ATOM    342 HG22 THR    24      70.401  80.364 109.707  1.00  0.00           H  
ATOM    343 HG23 THR    24      69.123  80.184 110.906  1.00  0.00           H  
ATOM    344  OG1 THR    24      70.806  81.340 112.116  1.00  0.00           O  
ATOM    345  HG1 THR    24      71.107  82.034 112.708  1.00  0.00           H  
ATOM    346  C   THR    24      70.358  83.680 109.121  1.00  0.00           C  
ATOM    347  O   THR    24      69.976  84.860 109.356  1.00  0.00           O  
ATOM    348  N   GLU    25      70.097  83.141 107.989  1.00  0.00           N  
ATOM    349  H   GLU    25      70.278  82.158 107.842  1.00  0.00           H  
ATOM    350  CA  GLU    25      69.552  83.866 106.781  1.00  0.00           C  
ATOM    351  HA  GLU    25      70.083  84.774 106.497  1.00  0.00           H  
ATOM    352  CB  GLU    25      69.569  83.010 105.495  1.00  0.00           C  
ATOM    353  HB2 GLU    25      69.056  82.055 105.604  1.00  0.00           H  
ATOM    354  HB3 GLU    25      69.092  83.548 104.676  1.00  0.00           H  
ATOM    355  CG  GLU    25      70.980  82.711 105.015  1.00  0.00           C  
ATOM    356  HG2 GLU    25      71.477  83.641 104.742  1.00  0.00           H  
ATOM    357  HG3 GLU    25      71.494  82.106 105.762  1.00  0.00           H  
ATOM    358  CD  GLU    25      70.948  81.819 103.743  1.00  0.00           C  
ATOM    359  OE1 GLU    25      71.874  81.899 102.919  1.00  0.00           O  
ATOM    360  OE2 GLU    25      70.149  80.859 103.642  1.00  0.00           O  
ATOM    361  C   GLU    25      68.054  84.365 107.106  1.00  0.00           C  
ATOM    362  O   GLU    25      67.340  83.662 107.801  1.00  0.00           O  
ATOM    363  N   PRO    26      67.597  85.503 106.530  1.00  0.00           N  
ATOM    364  CD  PRO    26      68.424  86.483 105.867  1.00  0.00           C  
ATOM    365  HD2 PRO    26      69.184  86.134 105.168  1.00  0.00           H  
ATOM    366  HD3 PRO    26      68.786  87.106 106.684  1.00  0.00           H  
ATOM    367  CG  PRO    26      67.481  87.371 105.063  1.00  0.00           C  
ATOM    368  HG2 PRO    26      67.334  87.050 104.032  1.00  0.00           H  
ATOM    369  HG3 PRO    26      67.980  88.340 105.059  1.00  0.00           H  
ATOM    370  CB  PRO    26      66.238  87.403 105.899  1.00  0.00           C  
ATOM    371  HB2 PRO    26      65.358  87.708 105.331  1.00  0.00           H  
ATOM    372  HB3 PRO    26      66.412  88.059 106.752  1.00  0.00           H  
ATOM    373  CA  PRO    26      66.175  85.868 106.473  1.00  0.00           C  
ATOM    374  HA  PRO    26      65.875  85.944 107.518  1.00  0.00           H  
ATOM    375  C   PRO    26      65.272  84.931 105.609  1.00  0.00           C  
ATOM    376  O   PRO    26      65.719  84.006 104.909  1.00  0.00           O  
ATOM    377  N   LEU    27      63.926  85.182 105.614  1.00  0.00           N  
ATOM    378  H   LEU    27      63.587  85.913 106.223  1.00  0.00           H  
ATOM    379  CA  LEU    27      62.936  84.434 104.672  1.00  0.00           C  
ATOM    380  HA  LEU    27      63.268  83.413 104.485  1.00  0.00           H  
ATOM    381  CB  LEU    27      61.568  84.490 105.343  1.00  0.00           C  
ATOM    382  HB2 LEU    27      61.274  85.532 105.472  1.00  0.00           H  
ATOM    383  HB3 LEU    27      60.910  83.931 104.678  1.00  0.00           H  
ATOM    384  CG  LEU    27      61.567  83.647 106.673  1.00  0.00           C  
ATOM    385  HG  LEU    27      62.375  83.794 107.389  1.00  0.00           H  
ATOM    386  CD1 LEU    27      60.323  83.887 107.500  1.00  0.00           C  
ATOM    387 HD11 LEU    27      60.177  84.926 107.796  1.00  0.00           H  
ATOM    388 HD12 LEU    27      59.524  83.441 106.908  1.00  0.00           H  
ATOM    389 HD13 LEU    27      60.329  83.328 108.436  1.00  0.00           H  
ATOM    390  CD2 LEU    27      61.619  82.148 106.315  1.00  0.00           C  
ATOM    391 HD21 LEU    27      62.539  82.028 105.742  1.00  0.00           H  
ATOM    392 HD22 LEU    27      61.602  81.588 107.250  1.00  0.00           H  
ATOM    393 HD23 LEU    27      60.726  81.919 105.735  1.00  0.00           H  
ATOM    394  C   LEU    27      62.901  84.909 103.233  1.00  0.00           C  
ATOM    395  O   LEU    27      62.336  84.223 102.359  1.00  0.00           O  
ATOM    396  N   ALA    28      63.460  86.095 102.952  1.00  0.00           N  
ATOM    397  H   ALA    28      63.801  86.669 103.710  1.00  0.00           H  
ATOM    398  CA  ALA    28      63.415  86.713 101.672  1.00  0.00           C  
ATOM    399  HA  ALA    28      62.435  87.082 101.373  1.00  0.00           H  
ATOM    400  CB  ALA    28      64.290  87.975 101.814  1.00  0.00           C  
ATOM    401  HB1 ALA    28      63.955  88.589 102.650  1.00  0.00           H  
ATOM    402  HB2 ALA    28      65.351  87.793 101.989  1.00  0.00           H  
ATOM    403  HB3 ALA    28      64.182  88.624 100.945  1.00  0.00           H  
ATOM    404  C   ALA    28      63.945  85.719 100.568  1.00  0.00           C  
ATOM    405  O   ALA    28      63.266  85.485  99.556  1.00  0.00           O  
ATOM    406  N   THR    29      65.103  85.109 100.762  1.00  0.00           N  
ATOM    407  H   THR    29      65.605  85.195 101.634  1.00  0.00           H  
ATOM    408  CA  THR    29      65.728  84.271  99.763  1.00  0.00           C  
ATOM    409  HA  THR    29      66.777  84.051  99.961  1.00  0.00           H  
ATOM    410  CB  THR    29      64.997  82.926  99.573  1.00  0.00           C  
ATOM    411  HB  THR    29      63.947  83.104  99.343  1.00  0.00           H  
ATOM    412  CG2 THR    29      65.655  81.812  98.708  1.00  0.00           C  
ATOM    413 HG21 THR    29      65.628  82.109  97.659  1.00  0.00           H  
ATOM    414 HG22 THR    29      66.623  81.583  99.153  1.00  0.00           H  
ATOM    415 HG23 THR    29      65.086  80.884  98.775  1.00  0.00           H  
ATOM    416  OG1 THR    29      65.060  82.457 100.898  1.00  0.00           O  
ATOM    417  HG1 THR    29      64.649  83.144 101.428  1.00  0.00           H  
ATOM    418  C   THR    29      65.870  85.028  98.425  1.00  0.00           C  
ATOM    419  O   THR    29      65.569  84.595  97.319  1.00  0.00           O  
ATOM    420  N   GLU    30      66.281  86.263  98.604  1.00  0.00           N  
ATOM    421  H   GLU    30      66.670  86.407  99.525  1.00  0.00           H  
ATOM    422  CA  GLU    30      66.575  87.311  97.561  1.00  0.00           C  
ATOM    423  HA  GLU    30      66.326  86.908  96.580  1.00  0.00           H  
ATOM    424  CB  GLU    30      65.787  88.625  97.903  1.00  0.00           C  
ATOM    425  HB2 GLU    30      66.156  88.929  98.882  1.00  0.00           H  
ATOM    426  HB3 GLU    30      66.048  89.403  97.186  1.00  0.00           H  
ATOM    427  CG  GLU    30      64.270  88.582  98.004  1.00  0.00           C  
ATOM    428  HG2 GLU    30      63.932  87.791  98.673  1.00  0.00           H  
ATOM    429  HG3 GLU    30      63.881  89.545  98.333  1.00  0.00           H  
ATOM    430  CD  GLU    30      63.609  88.197  96.635  1.00  0.00           C  
ATOM    431  OE1 GLU    30      64.202  88.006  95.506  1.00  0.00           O  
ATOM    432  OE2 GLU    30      62.358  88.029  96.652  1.00  0.00           O  
ATOM    433  C   GLU    30      68.025  87.741  97.339  1.00  0.00           C  
ATOM    434  O   GLU    30      68.369  88.276  96.314  1.00  0.00           O  
ATOM    435  N   SER    31      68.940  87.488  98.305  1.00  0.00           N  
ATOM    436  H   SER    31      68.605  87.050  99.151  1.00  0.00           H  
ATOM    437  CA  SER    31      70.448  87.670  98.229  1.00  0.00           C  
ATOM    438  HA  SER    31      70.548  88.703  97.896  1.00  0.00           H  
ATOM    439  CB  SER    31      70.956  87.521  99.685  1.00  0.00           C  
ATOM    440  HB2 SER    31      70.367  88.239 100.255  1.00  0.00           H  
ATOM    441  HB3 SER    31      70.716  86.499  99.979  1.00  0.00           H  
ATOM    442  OG  SER    31      72.331  87.786  99.884  1.00  0.00           O  
ATOM    443  HG  SER    31      72.316  88.675 100.246  1.00  0.00           H  
ATOM    444  C   SER    31      71.165  86.728  97.267  1.00  0.00           C  
ATOM    445  O   SER    31      70.949  85.481  97.177  1.00  0.00           O  
ATOM    446  N   LYS    32      72.055  87.394  96.566  1.00  0.00           N  
ATOM    447  H   LYS    32      72.015  88.402  96.527  1.00  0.00           H  
ATOM    448  CA  LYS    32      73.109  86.854  95.753  1.00  0.00           C  
ATOM    449  HA  LYS    32      73.552  86.111  96.415  1.00  0.00           H  
ATOM    450  CB  LYS    32      72.560  86.158  94.481  1.00  0.00           C  
ATOM    451  HB2 LYS    32      73.330  85.777  93.810  1.00  0.00           H  
ATOM    452  HB3 LYS    32      71.940  85.312  94.776  1.00  0.00           H  
ATOM    453  CG  LYS    32      71.656  87.076  93.587  1.00  0.00           C  
ATOM    454  HG2 LYS    32      70.810  87.431  94.176  1.00  0.00           H  
ATOM    455  HG3 LYS    32      72.201  87.871  93.079  1.00  0.00           H  
ATOM    456  CD  LYS    32      71.036  86.290  92.451  1.00  0.00           C  
ATOM    457  HD2 LYS    32      70.562  85.394  92.853  1.00  0.00           H  
ATOM    458  HD3 LYS    32      70.256  86.869  91.958  1.00  0.00           H  
ATOM    459  CE  LYS    32      72.034  85.795  91.354  1.00  0.00           C  
ATOM    460  HE2 LYS    32      72.780  85.251  91.933  1.00  0.00           H  
ATOM    461  HE3 LYS    32      71.558  85.163  90.603  1.00  0.00           H  
ATOM    462  NZ  LYS    32      72.774  86.941  90.743  1.00  0.00           N  
ATOM    463  HZ1 LYS    32      73.464  86.630  90.074  1.00  0.00           H  
ATOM    464  HZ2 LYS    32      72.136  87.643  90.397  1.00  0.00           H  
ATOM    465  HZ3 LYS    32      73.337  87.431  91.423  1.00  0.00           H  
ATOM    466  C   LYS    32      74.042  88.018  95.338  1.00  0.00           C  
ATOM    467  O   LYS    32      73.631  89.154  95.205  1.00  0.00           O  
ATOM    468  N   ASP    33      75.216  87.658  94.985  1.00  0.00           N  
ATOM    469  H   ASP    33      75.528  86.786  95.388  1.00  0.00           H  
ATOM    470  CA  ASP    33      76.134  88.417  94.108  1.00  0.00           C  
ATOM    471  HA  ASP    33      76.211  89.449  94.449  1.00  0.00           H  
ATOM    472  CB  ASP    33      77.586  87.773  94.085  1.00  0.00           C  
ATOM    473  HB2 ASP    33      77.660  86.877  93.469  1.00  0.00           H  
ATOM    474  HB3 ASP    33      78.274  88.463  93.596  1.00  0.00           H  
ATOM    475  CG  ASP    33      78.258  87.561  95.433  1.00  0.00           C  
ATOM    476  OD1 ASP    33      79.364  86.927  95.424  1.00  0.00           O  
ATOM    477  OD2 ASP    33      77.771  88.100  96.456  1.00  0.00           O  
ATOM    478  C   ASP    33      75.739  88.480  92.662  1.00  0.00           C  
ATOM    479  O   ASP    33      74.873  87.672  92.246  1.00  0.00           O  
ATOM    480  N   GLU    34      76.317  89.334  91.812  1.00  0.00           N  
ATOM    481  H   GLU    34      76.916  90.096  92.098  1.00  0.00           H  
ATOM    482  CA  GLU    34      76.270  89.047  90.323  1.00  0.00           C  
ATOM    483  HA  GLU    34      76.164  87.964  90.247  1.00  0.00           H  
ATOM    484  CB  GLU    34      75.086  89.682  89.603  1.00  0.00           C  
ATOM    485  HB2 GLU    34      74.189  89.332  90.113  1.00  0.00           H  
ATOM    486  HB3 GLU    34      75.120  90.767  89.709  1.00  0.00           H  
ATOM    487  CG  GLU    34      74.996  89.365  88.075  1.00  0.00           C  
ATOM    488  HG2 GLU    34      74.274  90.047  87.626  1.00  0.00           H  
ATOM    489  HG3 GLU    34      75.998  89.488  87.663  1.00  0.00           H  
ATOM    490  CD  GLU    34      74.542  87.936  87.755  1.00  0.00           C  
ATOM    491  OE1 GLU    34      73.971  87.665  86.656  1.00  0.00           O  
ATOM    492  OE2 GLU    34      74.615  87.029  88.606  1.00  0.00           O  
ATOM    493  C   GLU    34      77.729  89.389  89.814  1.00  0.00           C  
ATOM    494  O   GLU    34      78.352  90.304  90.410  1.00  0.00           O  
ATOM    495  N   PRO    35      78.382  88.843  88.774  1.00  0.00           N  
ATOM    496  CD  PRO    35      78.033  87.549  88.170  1.00  0.00           C  
ATOM    497  HD2 PRO    35      77.177  87.633  87.500  1.00  0.00           H  
ATOM    498  HD3 PRO    35      77.778  86.777  88.895  1.00  0.00           H  
ATOM    499  CG  PRO    35      79.403  87.205  87.529  1.00  0.00           C  
ATOM    500  HG2 PRO    35      79.312  86.543  86.668  1.00  0.00           H  
ATOM    501  HG3 PRO    35      80.012  86.664  88.254  1.00  0.00           H  
ATOM    502  CB  PRO    35      80.122  88.499  87.215  1.00  0.00           C  
ATOM    503  HB2 PRO    35      79.749  88.890  86.268  1.00  0.00           H  
ATOM    504  HB3 PRO    35      81.209  88.510  87.137  1.00  0.00           H  
ATOM    505  CA  PRO    35      79.707  89.411  88.313  1.00  0.00           C  
ATOM    506  HA  PRO    35      80.419  89.345  89.136  1.00  0.00           H  
ATOM    507  C   PRO    35      79.790  90.867  87.776  1.00  0.00           C  
ATOM    508  O   PRO    35      78.819  91.356  87.222  1.00  0.00           O  
ATOM    509  N   ALA    36      81.002  91.510  87.896  1.00  0.00           N  
ATOM    510  H   ALA    36      81.775  91.078  88.380  1.00  0.00           H  
ATOM    511  CA  ALA    36      81.173  92.758  87.090  1.00  0.00           C  
ATOM    512  HA  ALA    36      80.253  93.337  87.165  1.00  0.00           H  
ATOM    513  CB  ALA    36      82.349  93.599  87.743  1.00  0.00           C  
ATOM    514  HB1 ALA    36      81.975  93.912  88.718  1.00  0.00           H  
ATOM    515  HB2 ALA    36      83.376  93.238  87.796  1.00  0.00           H  
ATOM    516  HB3 ALA    36      82.362  94.585  87.281  1.00  0.00           H  
ATOM    517  C   ALA    36      81.281  92.600  85.549  1.00  0.00           C  
ATOM    518  O   ALA    36      81.766  91.556  85.029  1.00  0.00           O  
ATOM    519  N   GLU    37      80.826  93.508  84.859  1.00  0.00           N  
ATOM    520  H   GLU    37      80.434  94.333  85.290  1.00  0.00           H  
ATOM    521  CA  GLU    37      80.637  93.534  83.385  1.00  0.00           C  
ATOM    522  HA  GLU    37      79.705  94.081  83.241  1.00  0.00           H  
ATOM    523  CB  GLU    37      81.847  94.237  82.721  1.00  0.00           C  
ATOM    524  HB2 GLU    37      82.750  93.648  82.884  1.00  0.00           H  
ATOM    525  HB3 GLU    37      81.686  94.187  81.644  1.00  0.00           H  
ATOM    526  CG  GLU    37      82.163  95.717  83.193  1.00  0.00           C  
ATOM    527  HG2 GLU    37      82.584  95.603  84.192  1.00  0.00           H  
ATOM    528  HG3 GLU    37      82.997  96.031  82.566  1.00  0.00           H  
ATOM    529  CD  GLU    37      80.905  96.606  83.095  1.00  0.00           C  
ATOM    530  OE1 GLU    37      79.928  96.282  82.360  1.00  0.00           O  
ATOM    531  OE2 GLU    37      80.924  97.641  83.802  1.00  0.00           O  
ATOM    532  C   GLU    37      80.361  92.197  82.771  1.00  0.00           C  
ATOM    533  O   GLU    37      81.071  91.713  81.881  1.00  0.00           O  
ATOM    534  N   HID    38      79.332  91.533  83.321  1.00  0.00           N  
ATOM    535  H   HID    38      78.756  91.940  84.045  1.00  0.00           H  
ATOM    536  CA  HID    38      78.990  90.230  82.819  1.00  0.00           C  
ATOM    537  HA  HID    38      79.869  89.588  82.775  1.00  0.00           H  
ATOM    538  CB  HID    38      77.902  89.664  83.745  1.00  0.00           C  
ATOM    539  HB2 HID    38      78.116  89.962  84.772  1.00  0.00           H  
ATOM    540  HB3 HID    38      77.001  90.270  83.654  1.00  0.00           H  
ATOM    541  CG  HID    38      77.682  88.233  83.745  1.00  0.00           C  
ATOM    542  ND1 HID    38      78.587  87.149  83.953  1.00  0.00           N  
ATOM    543  HD1 HID    38      79.528  87.239  84.309  1.00  0.00           H  
ATOM    544  CE1 HID    38      77.992  86.007  83.756  1.00  0.00           C  
ATOM    545  HE1 HID    38      78.477  85.044  83.823  1.00  0.00           H  
ATOM    546  NE2 HID    38      76.724  86.153  83.532  1.00  0.00           N  
ATOM    547  CD2 HID    38      76.462  87.551  83.486  1.00  0.00           C  
ATOM    548  HD2 HID    38      75.510  88.041  83.349  1.00  0.00           H  
ATOM    549  C   HID    38      78.593  90.264  81.339  1.00  0.00           C  
ATOM    550  O   HID    38      78.626  89.162  80.747  1.00  0.00           O  
ATOM    551  N   PRO    39      78.195  91.358  80.669  1.00  0.00           N  
ATOM    552  CD  PRO    39      77.251  92.305  81.257  1.00  0.00           C  
ATOM    553  HD2 PRO    39      77.705  93.085  81.869  1.00  0.00           H  
ATOM    554  HD3 PRO    39      76.578  91.807  81.955  1.00  0.00           H  
ATOM    555  CG  PRO    39      76.434  92.918  80.052  1.00  0.00           C  
ATOM    556  HG2 PRO    39      76.188  93.974  80.161  1.00  0.00           H  
ATOM    557  HG3 PRO    39      75.528  92.327  79.921  1.00  0.00           H  
ATOM    558  CB  PRO    39      77.307  92.585  78.875  1.00  0.00           C  
ATOM    559  HB2 PRO    39      78.111  93.307  78.734  1.00  0.00           H  
ATOM    560  HB3 PRO    39      76.796  92.484  77.918  1.00  0.00           H  
ATOM    561  CA  PRO    39      78.117  91.360  79.230  1.00  0.00           C  
ATOM    562  HA  PRO    39      77.615  90.470  78.849  1.00  0.00           H  
ATOM    563  C   PRO    39      79.498  91.372  78.467  1.00  0.00           C  
ATOM    564  O   PRO    39      79.510  91.031  77.325  1.00  0.00           O  
ATOM    565  N   GLU    40      80.635  91.600  79.126  1.00  0.00           N  
ATOM    566  H   GLU    40      80.691  91.840  80.106  1.00  0.00           H  
ATOM    567  CA  GLU    40      81.978  91.502  78.507  1.00  0.00           C  
ATOM    568  HA  GLU    40      81.731  91.568  77.448  1.00  0.00           H  
ATOM    569  CB  GLU    40      82.940  92.594  79.016  1.00  0.00           C  
ATOM    570  HB2 GLU    40      83.204  92.399  80.056  1.00  0.00           H  
ATOM    571  HB3 GLU    40      83.918  92.518  78.542  1.00  0.00           H  
ATOM    572  CG  GLU    40      82.309  93.961  78.976  1.00  0.00           C  
ATOM    573  HG2 GLU    40      81.506  94.074  79.704  1.00  0.00           H  
ATOM    574  HG3 GLU    40      83.066  94.676  79.300  1.00  0.00           H  
ATOM    575  CD  GLU    40      81.743  94.374  77.585  1.00  0.00           C  
ATOM    576  OE1 GLU    40      82.415  94.235  76.569  1.00  0.00           O  
ATOM    577  OE2 GLU    40      80.653  94.933  77.551  1.00  0.00           O  
ATOM    578  C   GLU    40      82.552  90.000  78.673  1.00  0.00           C  
ATOM    579  O   GLU    40      83.711  89.832  78.346  1.00  0.00           O  
ATOM    580  N   PHE    41      81.706  89.089  79.173  1.00  0.00           N  
ATOM    581  H   PHE    41      80.783  89.467  79.338  1.00  0.00           H  
ATOM    582  CA  PHE    41      81.975  87.667  79.268  1.00  0.00           C  
ATOM    583  HA  PHE    41      82.940  87.437  79.720  1.00  0.00           H  
ATOM    584  CB  PHE    41      80.971  86.955  80.275  1.00  0.00           C  
ATOM    585  HB2 PHE    41      81.131  87.318  81.290  1.00  0.00           H  
ATOM    586  HB3 PHE    41      79.947  87.270  80.075  1.00  0.00           H  
ATOM    587  CG  PHE    41      81.155  85.416  80.377  1.00  0.00           C  
ATOM    588  CD1 PHE    41      80.098  84.565  80.055  1.00  0.00           C  
ATOM    589  HD1 PHE    41      79.090  84.915  79.885  1.00  0.00           H  
ATOM    590  CE1 PHE    41      80.218  83.178  80.017  1.00  0.00           C  
ATOM    591  HE1 PHE    41      79.482  82.435  79.749  1.00  0.00           H  
ATOM    592  CZ  PHE    41      81.481  82.638  80.305  1.00  0.00           C  
ATOM    593  HZ  PHE    41      81.590  81.565  80.245  1.00  0.00           H  
ATOM    594  CE2 PHE    41      82.548  83.447  80.769  1.00  0.00           C  
ATOM    595  HE2 PHE    41      83.489  82.994  81.044  1.00  0.00           H  
ATOM    596  CD2 PHE    41      82.407  84.877  80.752  1.00  0.00           C  
ATOM    597  HD2 PHE    41      83.178  85.468  81.224  1.00  0.00           H  
ATOM    598  C   PHE    41      81.895  87.012  77.872  1.00  0.00           C  
ATOM    599  O   PHE    41      81.016  87.316  77.084  1.00  0.00           O  
ATOM    600  N   GLU    42      82.806  86.094  77.466  1.00  0.00           N  
ATOM    601  H   GLU    42      83.564  85.903  78.105  1.00  0.00           H  
ATOM    602  CA  GLU    42      82.952  85.532  76.080  1.00  0.00           C  
ATOM    603  HA  GLU    42      82.915  86.391  75.411  1.00  0.00           H  
ATOM    604  CB  GLU    42      84.311  84.995  75.978  1.00  0.00           C  
ATOM    605  HB2 GLU    42      84.425  84.621  74.961  1.00  0.00           H  
ATOM    606  HB3 GLU    42      85.076  85.730  76.232  1.00  0.00           H  
ATOM    607  CG  GLU    42      84.582  83.678  76.858  1.00  0.00           C  
ATOM    608  HG2 GLU    42      84.260  83.984  77.853  1.00  0.00           H  
ATOM    609  HG3 GLU    42      83.983  82.871  76.437  1.00  0.00           H  
ATOM    610  CD  GLU    42      86.049  83.244  76.788  1.00  0.00           C  
ATOM    611  OE1 GLU    42      86.391  82.283  77.532  1.00  0.00           O  
ATOM    612  OE2 GLU    42      86.841  83.916  76.062  1.00  0.00           O  
ATOM    613  C   GLU    42      81.887  84.476  75.578  1.00  0.00           C  
ATOM    614  O   GLU    42      81.757  84.317  74.388  1.00  0.00           O  
ATOM    615  N   GLY    43      81.215  83.699  76.543  1.00  0.00           N  
ATOM    616  H   GLY    43      81.356  84.009  77.493  1.00  0.00           H  
ATOM    617  CA  GLY    43      80.304  82.637  76.173  1.00  0.00           C  
ATOM    618  HA2 GLY    43      79.584  82.566  76.989  1.00  0.00           H  
ATOM    619  HA3 GLY    43      79.725  82.933  75.298  1.00  0.00           H  
ATOM    620  C   GLY    43      80.884  81.214  76.041  1.00  0.00           C  
ATOM    621  O   GLY    43      82.131  80.990  76.118  1.00  0.00           O  
ATOM    622  N   PRO    44      80.038  80.191  75.765  1.00  0.00           N  
ATOM    623  CD  PRO    44      78.579  80.304  75.707  1.00  0.00           C  
ATOM    624  HD2 PRO    44      78.282  81.220  75.196  1.00  0.00           H  
ATOM    625  HD3 PRO    44      78.113  80.299  76.693  1.00  0.00           H  
ATOM    626  CG  PRO    44      78.063  79.122  74.851  1.00  0.00           C  
ATOM    627  HG2 PRO    44      78.050  79.371  73.790  1.00  0.00           H  
ATOM    628  HG3 PRO    44      77.134  78.817  75.332  1.00  0.00           H  
ATOM    629  CB  PRO    44      79.253  78.071  75.016  1.00  0.00           C  
ATOM    630  HB2 PRO    44      79.355  77.522  74.080  1.00  0.00           H  
ATOM    631  HB3 PRO    44      78.977  77.413  75.840  1.00  0.00           H  
ATOM    632  CA  PRO    44      80.464  78.785  75.419  1.00  0.00           C  
ATOM    633  HA  PRO    44      80.981  78.307  76.251  1.00  0.00           H  
ATOM    634  C   PRO    44      81.500  78.831  74.253  1.00  0.00           C  
ATOM    635  O   PRO    44      81.274  79.322  73.125  1.00  0.00           O  
ATOM    636  N   ARG    45      82.585  78.118  74.569  1.00  0.00           N  
ATOM    637  H   ARG    45      82.446  77.561  75.399  1.00  0.00           H  
ATOM    638  CA  ARG    45      83.795  77.779  73.696  1.00  0.00           C  
ATOM    639  HA  ARG    45      84.034  78.699  73.163  1.00  0.00           H  
ATOM    640  CB  ARG    45      85.046  77.324  74.541  1.00  0.00           C  
ATOM    641  HB2 ARG    45      84.894  76.497  75.235  1.00  0.00           H  
ATOM    642  HB3 ARG    45      85.812  77.021  73.827  1.00  0.00           H  
ATOM    643  CG  ARG    45      85.594  78.564  75.242  1.00  0.00           C  
ATOM    644  HG2 ARG    45      85.889  79.123  74.354  1.00  0.00           H  
ATOM    645  HG3 ARG    45      84.776  78.977  75.832  1.00  0.00           H  
ATOM    646  CD  ARG    45      86.837  78.276  76.166  1.00  0.00           C  
ATOM    647  HD2 ARG    45      86.528  77.659  77.010  1.00  0.00           H  
ATOM    648  HD3 ARG    45      87.613  77.886  75.507  1.00  0.00           H  
ATOM    649  NE  ARG    45      87.274  79.530  76.855  1.00  0.00           N  
ATOM    650  HE  ARG    45      86.736  80.373  76.716  1.00  0.00           H  
ATOM    651  CZ  ARG    45      88.370  79.687  77.545  1.00  0.00           C  
ATOM    652  NH1 ARG    45      89.310  78.783  77.603  1.00  0.00           N  
ATOM    653 HH11 ARG    45      89.267  77.866  77.181  1.00  0.00           H  
ATOM    654 HH12 ARG    45      90.137  78.964  78.154  1.00  0.00           H  
ATOM    655  NH2 ARG    45      88.585  80.849  78.146  1.00  0.00           N  
ATOM    656 HH21 ARG    45      87.831  81.520  78.148  1.00  0.00           H  
ATOM    657 HH22 ARG    45      89.480  80.979  78.596  1.00  0.00           H  
ATOM    658  C   ARG    45      83.535  76.709  72.559  1.00  0.00           C  
ATOM    659  O   ARG    45      82.745  75.745  72.623  1.00  0.00           O  
ATOM    660  N   ARG    46      84.220  76.910  71.430  1.00  0.00           N  
ATOM    661  H   ARG    46      84.902  77.654  71.439  1.00  0.00           H  
ATOM    662  CA  ARG    46      84.097  76.120  70.155  1.00  0.00           C  
ATOM    663  HA  ARG    46      83.048  76.149  69.860  1.00  0.00           H  
ATOM    664  CB  ARG    46      84.993  76.773  69.095  1.00  0.00           C  
ATOM    665  HB2 ARG    46      85.953  77.075  69.514  1.00  0.00           H  
ATOM    666  HB3 ARG    46      85.075  76.019  68.313  1.00  0.00           H  
ATOM    667  CG  ARG    46      84.368  77.963  68.340  1.00  0.00           C  
ATOM    668  HG2 ARG    46      83.569  77.578  67.706  1.00  0.00           H  
ATOM    669  HG3 ARG    46      83.968  78.699  69.037  1.00  0.00           H  
ATOM    670  CD  ARG    46      85.319  78.709  67.415  1.00  0.00           C  
ATOM    671  HD2 ARG    46      85.763  77.949  66.773  1.00  0.00           H  
ATOM    672  HD3 ARG    46      84.635  79.319  66.825  1.00  0.00           H  
ATOM    673  NE  ARG    46      86.324  79.426  68.216  1.00  0.00           N  
ATOM    674  HE  ARG    46      86.212  79.373  69.219  1.00  0.00           H  
ATOM    675  CZ  ARG    46      87.087  80.373  67.717  1.00  0.00           C  
ATOM    676  NH1 ARG    46      87.213  80.615  66.498  1.00  0.00           N  
ATOM    677 HH11 ARG    46      86.606  80.112  65.867  1.00  0.00           H  
ATOM    678 HH12 ARG    46      87.636  81.508  66.286  1.00  0.00           H  
ATOM    679  NH2 ARG    46      87.841  81.057  68.496  1.00  0.00           N  
ATOM    680 HH21 ARG    46      87.999  80.657  69.409  1.00  0.00           H  
ATOM    681 HH22 ARG    46      88.497  81.719  68.106  1.00  0.00           H  
ATOM    682  C   ARG    46      84.471  74.646  70.313  1.00  0.00           C  
ATOM    683  O   ARG    46      85.544  74.367  70.845  1.00  0.00           O  
ATOM    684  N   ARG    47      83.563  73.796  69.875  1.00  0.00           N  
ATOM    685  H   ARG    47      82.701  74.173  69.505  1.00  0.00           H  
ATOM    686  CA  ARG    47      83.737  72.329  69.694  1.00  0.00           C  
ATOM    687  HA  ARG    47      84.117  71.858  70.601  1.00  0.00           H  
ATOM    688  CB  ARG    47      82.404  71.691  69.331  1.00  0.00           C  
ATOM    689  HB2 ARG    47      82.041  72.306  68.507  1.00  0.00           H  
ATOM    690  HB3 ARG    47      82.561  70.751  68.802  1.00  0.00           H  
ATOM    691  CG  ARG    47      81.221  71.637  70.353  1.00  0.00           C  
ATOM    692  HG2 ARG    47      81.422  70.778  70.994  1.00  0.00           H  
ATOM    693  HG3 ARG    47      81.313  72.604  70.847  1.00  0.00           H  
ATOM    694  CD  ARG    47      79.842  71.489  69.756  1.00  0.00           C  
ATOM    695  HD2 ARG    47      79.769  72.224  68.954  1.00  0.00           H  
ATOM    696  HD3 ARG    47      79.639  70.498  69.350  1.00  0.00           H  
ATOM    697  NE  ARG    47      78.846  71.750  70.813  1.00  0.00           N  
ATOM    698  HE  ARG    47      79.101  71.394  71.723  1.00  0.00           H  
ATOM    699  CZ  ARG    47      77.706  72.460  70.755  1.00  0.00           C  
ATOM    700  NH1 ARG    47      77.208  72.967  69.674  1.00  0.00           N  
ATOM    701 HH11 ARG    47      77.671  73.029  68.778  1.00  0.00           H  
ATOM    702 HH12 ARG    47      76.255  73.292  69.740  1.00  0.00           H  
ATOM    703  NH2 ARG    47      76.933  72.473  71.815  1.00  0.00           N  
ATOM    704 HH21 ARG    47      77.060  71.862  72.609  1.00  0.00           H  
ATOM    705 HH22 ARG    47      76.065  72.990  71.819  1.00  0.00           H  
ATOM    706  C   ARG    47      84.822  71.962  68.640  1.00  0.00           C  
ATOM    707  O   ARG    47      84.936  72.721  67.711  1.00  0.00           O  
ATOM    708  N   ALA    48      85.597  70.914  68.906  1.00  0.00           N  
ATOM    709  H   ALA    48      85.390  70.398  69.749  1.00  0.00           H  
ATOM    710  CA  ALA    48      86.693  70.564  67.989  1.00  0.00           C  
ATOM    711  HA  ALA    48      87.185  71.479  67.656  1.00  0.00           H  
ATOM    712  CB  ALA    48      87.600  69.680  68.777  1.00  0.00           C  
ATOM    713  HB1 ALA    48      88.348  69.278  68.093  1.00  0.00           H  
ATOM    714  HB2 ALA    48      88.115  70.147  69.616  1.00  0.00           H  
ATOM    715  HB3 ALA    48      86.947  68.927  69.220  1.00  0.00           H  
ATOM    716  C   ALA    48      86.000  69.936  66.773  1.00  0.00           C  
ATOM    717  O   ALA    48      84.858  69.525  66.777  1.00  0.00           O  
ATOM    718  N   ARG    49      86.774  69.884  65.695  1.00  0.00           N  
ATOM    719  H   ARG    49      87.708  70.241  65.838  1.00  0.00           H  
ATOM    720  CA  ARG    49      86.280  69.565  64.345  1.00  0.00           C  
ATOM    721  HA  ARG    49      85.465  70.253  64.118  1.00  0.00           H  
ATOM    722  CB  ARG    49      87.281  69.887  63.239  1.00  0.00           C  
ATOM    723  HB2 ARG    49      87.324  70.973  63.150  1.00  0.00           H  
ATOM    724  HB3 ARG    49      88.256  69.422  63.385  1.00  0.00           H  
ATOM    725  CG  ARG    49      86.751  69.532  61.854  1.00  0.00           C  
ATOM    726  HG2 ARG    49      86.873  68.458  61.719  1.00  0.00           H  
ATOM    727  HG3 ARG    49      85.711  69.849  61.778  1.00  0.00           H  
ATOM    728  CD  ARG    49      87.507  70.197  60.688  1.00  0.00           C  
ATOM    729  HD2 ARG    49      86.918  70.009  59.791  1.00  0.00           H  
ATOM    730  HD3 ARG    49      87.562  71.277  60.824  1.00  0.00           H  
ATOM    731  NE  ARG    49      88.851  69.608  60.483  1.00  0.00           N  
ATOM    732  HE  ARG    49      89.622  70.026  60.984  1.00  0.00           H  
ATOM    733  CZ  ARG    49      89.028  68.707  59.535  1.00  0.00           C  
ATOM    734  NH1 ARG    49      88.137  68.166  58.762  1.00  0.00           N  
ATOM    735 HH11 ARG    49      87.193  68.523  58.729  1.00  0.00           H  
ATOM    736 HH12 ARG    49      88.365  67.351  58.210  1.00  0.00           H  
ATOM    737  NH2 ARG    49      90.215  68.274  59.217  1.00  0.00           N  
ATOM    738 HH21 ARG    49      91.020  68.490  59.787  1.00  0.00           H  
ATOM    739 HH22 ARG    49      90.312  67.930  58.272  1.00  0.00           H  
ATOM    740  C   ARG    49      85.635  68.194  64.367  1.00  0.00           C  
ATOM    741  O   ARG    49      84.488  68.125  63.877  1.00  0.00           O  
ATOM    742  N   ARG    50      86.210  67.129  64.893  1.00  0.00           N  
ATOM    743  H   ARG    50      87.080  67.265  65.388  1.00  0.00           H  
ATOM    744  CA  ARG    50      85.613  65.820  64.866  1.00  0.00           C  
ATOM    745  HA  ARG    50      85.197  65.662  63.871  1.00  0.00           H  
ATOM    746  CB  ARG    50      86.518  64.684  65.149  1.00  0.00           C  
ATOM    747  HB2 ARG    50      86.857  64.817  66.177  1.00  0.00           H  
ATOM    748  HB3 ARG    50      86.027  63.711  65.109  1.00  0.00           H  
ATOM    749  CG  ARG    50      87.698  64.710  64.097  1.00  0.00           C  
ATOM    750  HG2 ARG    50      87.377  64.320  63.132  1.00  0.00           H  
ATOM    751  HG3 ARG    50      88.110  65.690  63.855  1.00  0.00           H  
ATOM    752  CD  ARG    50      88.778  63.718  64.544  1.00  0.00           C  
ATOM    753  HD2 ARG    50      88.319  62.762  64.797  1.00  0.00           H  
ATOM    754  HD3 ARG    50      89.404  63.441  63.696  1.00  0.00           H  
ATOM    755  NE  ARG    50      89.613  64.182  65.676  1.00  0.00           N  
ATOM    756  HE  ARG    50      89.165  64.871  66.264  1.00  0.00           H  
ATOM    757  CZ  ARG    50      90.644  63.543  66.167  1.00  0.00           C  
ATOM    758  NH1 ARG    50      91.084  62.457  65.689  1.00  0.00           N  
ATOM    759 HH11 ARG    50      90.685  62.076  64.843  1.00  0.00           H  
ATOM    760 HH12 ARG    50      91.802  61.962  66.197  1.00  0.00           H  
ATOM    761  NH2 ARG    50      91.389  64.017  67.178  1.00  0.00           N  
ATOM    762 HH21 ARG    50      91.137  64.878  67.642  1.00  0.00           H  
ATOM    763 HH22 ARG    50      92.267  63.592  67.437  1.00  0.00           H  
ATOM    764  C   ARG    50      84.374  65.767  65.752  1.00  0.00           C  
ATOM    765  O   ARG    50      83.355  65.151  65.458  1.00  0.00           O  
ATOM    766  N   GLU    51      84.331  66.551  66.842  1.00  0.00           N  
ATOM    767  H   GLU    51      85.027  67.254  67.048  1.00  0.00           H  
ATOM    768  CA  GLU    51      83.123  66.660  67.680  1.00  0.00           C  
ATOM    769  HA  GLU    51      82.775  65.654  67.916  1.00  0.00           H  
ATOM    770  CB  GLU    51      83.526  67.423  69.055  1.00  0.00           C  
ATOM    771  HB2 GLU    51      84.239  66.842  69.640  1.00  0.00           H  
ATOM    772  HB3 GLU    51      84.040  68.352  68.808  1.00  0.00           H  
ATOM    773  CG  GLU    51      82.403  67.913  70.054  1.00  0.00           C  
ATOM    774  HG2 GLU    51      82.972  68.484  70.788  1.00  0.00           H  
ATOM    775  HG3 GLU    51      81.767  68.612  69.512  1.00  0.00           H  
ATOM    776  CD  GLU    51      81.676  66.783  70.853  1.00  0.00           C  
ATOM    777  OE1 GLU    51      82.229  65.675  71.033  1.00  0.00           O  
ATOM    778  OE2 GLU    51      80.499  67.011  71.214  1.00  0.00           O  
ATOM    779  C   GLU    51      81.934  67.414  66.988  1.00  0.00           C  
ATOM    780  O   GLU    51      80.771  66.958  67.098  1.00  0.00           O  
ATOM    781  N   ARG    52      82.252  68.544  66.297  1.00  0.00           N  
ATOM    782  H   ARG    52      83.225  68.814  66.283  1.00  0.00           H  
ATOM    783  CA  ARG    52      81.281  69.170  65.312  1.00  0.00           C  
ATOM    784  HA  ARG    52      80.427  69.453  65.928  1.00  0.00           H  
ATOM    785  CB  ARG    52      81.988  70.424  64.703  1.00  0.00           C  
ATOM    786  HB2 ARG    52      82.500  70.969  65.495  1.00  0.00           H  
ATOM    787  HB3 ARG    52      82.772  70.190  63.982  1.00  0.00           H  
ATOM    788  CG  ARG    52      81.090  71.417  63.933  1.00  0.00           C  
ATOM    789  HG2 ARG    52      80.326  70.983  63.289  1.00  0.00           H  
ATOM    790  HG3 ARG    52      80.467  72.047  64.568  1.00  0.00           H  
ATOM    791  CD  ARG    52      81.879  72.351  63.084  1.00  0.00           C  
ATOM    792  HD2 ARG    52      82.500  72.862  63.819  1.00  0.00           H  
ATOM    793  HD3 ARG    52      82.436  71.793  62.331  1.00  0.00           H  
ATOM    794  NE  ARG    52      81.063  73.329  62.433  1.00  0.00           N  
ATOM    795  HE  ARG    52      80.165  73.525  62.851  1.00  0.00           H  
ATOM    796  CZ  ARG    52      81.486  74.171  61.588  1.00  0.00           C  
ATOM    797  NH1 ARG    52      82.689  74.160  61.032  1.00  0.00           N  
ATOM    798 HH11 ARG    52      83.386  73.510  61.367  1.00  0.00           H  
ATOM    799 HH12 ARG    52      82.920  74.847  60.329  1.00  0.00           H  
ATOM    800  NH2 ARG    52      80.606  75.075  61.166  1.00  0.00           N  
ATOM    801 HH21 ARG    52      79.808  75.327  61.731  1.00  0.00           H  
ATOM    802 HH22 ARG    52      80.843  75.739  60.443  1.00  0.00           H  
ATOM    803  C   ARG    52      80.805  68.300  64.176  1.00  0.00           C  
ATOM    804  O   ARG    52      79.719  68.472  63.647  1.00  0.00           O  
ATOM    805  N   ALA    53      81.644  67.285  63.684  1.00  0.00           N  
ATOM    806  H   ALA    53      82.542  67.172  64.132  1.00  0.00           H  
ATOM    807  CA  ALA    53      81.316  66.368  62.620  1.00  0.00           C  
ATOM    808  HA  ALA    53      80.833  66.867  61.780  1.00  0.00           H  
ATOM    809  CB  ALA    53      82.637  65.750  62.124  1.00  0.00           C  
ATOM    810  HB1 ALA    53      83.257  66.510  61.649  1.00  0.00           H  
ATOM    811  HB2 ALA    53      83.297  65.195  62.791  1.00  0.00           H  
ATOM    812  HB3 ALA    53      82.445  65.049  61.312  1.00  0.00           H  
ATOM    813  C   ALA    53      80.252  65.312  63.118  1.00  0.00           C  
ATOM    814  O   ALA    53      79.304  64.973  62.387  1.00  0.00           O  
ATOM    815  N   GLU    54      80.258  64.942  64.382  1.00  0.00           N  
ATOM    816  H   GLU    54      81.169  64.956  64.817  1.00  0.00           H  
ATOM    817  CA  GLU    54      79.164  63.998  64.918  1.00  0.00           C  
ATOM    818  HA  GLU    54      78.919  63.213  64.203  1.00  0.00           H  
ATOM    819  CB  GLU    54      79.661  63.350  66.262  1.00  0.00           C  
ATOM    820  HB2 GLU    54      79.807  64.125  67.015  1.00  0.00           H  
ATOM    821  HB3 GLU    54      78.826  62.760  66.639  1.00  0.00           H  
ATOM    822  CG  GLU    54      80.894  62.430  66.241  1.00  0.00           C  
ATOM    823  HG2 GLU    54      81.819  63.002  66.171  1.00  0.00           H  
ATOM    824  HG3 GLU    54      80.962  61.839  67.154  1.00  0.00           H  
ATOM    825  CD  GLU    54      80.885  61.476  65.103  1.00  0.00           C  
ATOM    826  OE1 GLU    54      81.967  60.880  64.826  1.00  0.00           O  
ATOM    827  OE2 GLU    54      79.829  61.160  64.505  1.00  0.00           O  
ATOM    828  C   GLU    54      77.923  64.782  65.272  1.00  0.00           C  
ATOM    829  O   GLU    54      76.830  64.249  65.056  1.00  0.00           O  
ATOM    830  N   ARG    55      78.046  66.050  65.679  1.00  0.00           N  
ATOM    831  H   ARG    55      79.006  66.319  65.845  1.00  0.00           H  
ATOM    832  CA  ARG    55      76.941  66.954  65.710  1.00  0.00           C  
ATOM    833  HA  ARG    55      76.146  66.499  66.301  1.00  0.00           H  
ATOM    834  CB  ARG    55      77.294  68.313  66.402  1.00  0.00           C  
ATOM    835  HB2 ARG    55      77.939  68.116  67.258  1.00  0.00           H  
ATOM    836  HB3 ARG    55      77.733  68.936  65.623  1.00  0.00           H  
ATOM    837  CG  ARG    55      76.007  69.011  66.922  1.00  0.00           C  
ATOM    838  HG2 ARG    55      75.448  69.583  66.182  1.00  0.00           H  
ATOM    839  HG3 ARG    55      75.384  68.249  67.391  1.00  0.00           H  
ATOM    840  CD  ARG    55      76.392  70.154  67.938  1.00  0.00           C  
ATOM    841  HD2 ARG    55      77.036  69.848  68.763  1.00  0.00           H  
ATOM    842  HD3 ARG    55      76.994  70.875  67.386  1.00  0.00           H  
ATOM    843  NE  ARG    55      75.180  70.825  68.408  1.00  0.00           N  
ATOM    844  HE  ARG    55      74.685  71.467  67.805  1.00  0.00           H  
ATOM    845  CZ  ARG    55      74.603  70.625  69.566  1.00  0.00           C  
ATOM    846  NH1 ARG    55      74.989  69.735  70.426  1.00  0.00           N  
ATOM    847 HH11 ARG    55      75.633  69.002  70.166  1.00  0.00           H  
ATOM    848 HH12 ARG    55      74.536  69.576  71.314  1.00  0.00           H  
ATOM    849  NH2 ARG    55      73.608  71.276  69.999  1.00  0.00           N  
ATOM    850 HH21 ARG    55      73.342  72.076  69.443  1.00  0.00           H  
ATOM    851 HH22 ARG    55      73.390  71.135  70.975  1.00  0.00           H  
ATOM    852  C   ARG    55      76.278  67.149  64.341  1.00  0.00           C  
ATOM    853  O   ARG    55      74.991  67.258  64.312  1.00  0.00           O  
ATOM    854  N   ARG    56      77.009  67.204  63.242  1.00  0.00           N  
ATOM    855  H   ARG    56      77.991  67.385  63.398  1.00  0.00           H  
ATOM    856  CA  ARG    56      76.386  67.382  61.896  1.00  0.00           C  
ATOM    857  HA  ARG    56      75.637  68.168  61.985  1.00  0.00           H  
ATOM    858  CB  ARG    56      77.417  67.758  60.807  1.00  0.00           C  
ATOM    859  HB2 ARG    56      78.348  67.232  61.020  1.00  0.00           H  
ATOM    860  HB3 ARG    56      77.116  67.438  59.810  1.00  0.00           H  
ATOM    861  CG  ARG    56      77.593  69.375  60.854  1.00  0.00           C  
ATOM    862  HG2 ARG    56      76.744  69.914  60.432  1.00  0.00           H  
ATOM    863  HG3 ARG    56      77.839  69.625  61.886  1.00  0.00           H  
ATOM    864  CD  ARG    56      78.830  69.693  60.080  1.00  0.00           C  
ATOM    865  HD2 ARG    56      79.670  69.266  60.628  1.00  0.00           H  
ATOM    866  HD3 ARG    56      78.733  69.315  59.063  1.00  0.00           H  
ATOM    867  NE  ARG    56      79.070  71.142  60.019  1.00  0.00           N  
ATOM    868  HE  ARG    56      78.241  71.720  60.000  1.00  0.00           H  
ATOM    869  CZ  ARG    56      80.165  71.666  59.486  1.00  0.00           C  
ATOM    870  NH1 ARG    56      81.290  71.033  59.299  1.00  0.00           N  
ATOM    871 HH11 ARG    56      81.457  70.129  59.717  1.00  0.00           H  
ATOM    872 HH12 ARG    56      82.098  71.414  58.828  1.00  0.00           H  
ATOM    873  NH2 ARG    56      80.140  72.935  59.083  1.00  0.00           N  
ATOM    874 HH21 ARG    56      79.283  73.458  59.194  1.00  0.00           H  
ATOM    875 HH22 ARG    56      80.881  73.314  58.511  1.00  0.00           H  
ATOM    876  C   ARG    56      75.756  66.071  61.382  1.00  0.00           C  
ATOM    877  O   ARG    56      74.690  66.175  60.761  1.00  0.00           O  
ATOM    878  N   ALA    57      76.213  64.925  61.775  1.00  0.00           N  
ATOM    879  H   ALA    57      77.184  64.871  62.045  1.00  0.00           H  
ATOM    880  CA  ALA    57      75.576  63.618  61.626  1.00  0.00           C  
ATOM    881  HA  ALA    57      75.342  63.492  60.569  1.00  0.00           H  
ATOM    882  CB  ALA    57      76.612  62.568  62.019  1.00  0.00           C  
ATOM    883  HB1 ALA    57      76.639  62.478  63.105  1.00  0.00           H  
ATOM    884  HB2 ALA    57      76.352  61.565  61.680  1.00  0.00           H  
ATOM    885  HB3 ALA    57      77.624  62.892  61.774  1.00  0.00           H  
ATOM    886  C   ALA    57      74.182  63.494  62.348  1.00  0.00           C  
ATOM    887  O   ALA    57      73.228  63.055  61.651  1.00  0.00           O  
ATOM    888  N   ALA    58      74.068  64.060  63.565  1.00  0.00           N  
ATOM    889  H   ALA    58      74.847  64.497  64.037  1.00  0.00           H  
ATOM    890  CA  ALA    58      72.786  64.146  64.320  1.00  0.00           C  
ATOM    891  HA  ALA    58      72.477  63.107  64.430  1.00  0.00           H  
ATOM    892  CB  ALA    58      73.158  64.587  65.716  1.00  0.00           C  
ATOM    893  HB1 ALA    58      74.014  63.996  66.043  1.00  0.00           H  
ATOM    894  HB2 ALA    58      73.371  65.649  65.601  1.00  0.00           H  
ATOM    895  HB3 ALA    58      72.351  64.452  66.436  1.00  0.00           H  
ATOM    896  C   ALA    58      71.831  65.104  63.560  1.00  0.00           C  
ATOM    897  O   ALA    58      70.717  64.746  63.221  1.00  0.00           O  
ATOM    898  N   GLN    59      72.257  66.291  63.249  1.00  0.00           N  
ATOM    899  H   GLN    59      73.172  66.472  63.636  1.00  0.00           H  
ATOM    900  CA  GLN    59      71.433  67.288  62.575  1.00  0.00           C  
ATOM    901  HA  GLN    59      70.552  67.346  63.214  1.00  0.00           H  
ATOM    902  CB  GLN    59      72.179  68.613  62.580  1.00  0.00           C  
ATOM    903  HB2 GLN    59      73.158  68.514  62.112  1.00  0.00           H  
ATOM    904  HB3 GLN    59      71.575  69.308  61.995  1.00  0.00           H  
ATOM    905  CG  GLN    59      72.312  69.258  64.056  1.00  0.00           C  
ATOM    906  HG2 GLN    59      72.409  68.479  64.812  1.00  0.00           H  
ATOM    907  HG3 GLN    59      73.220  69.860  63.998  1.00  0.00           H  
ATOM    908  CD  GLN    59      71.151  70.044  64.474  1.00  0.00           C  
ATOM    909  OE1 GLN    59      70.017  69.717  64.182  1.00  0.00           O  
ATOM    910  NE2 GLN    59      71.299  71.057  65.320  1.00  0.00           N  
ATOM    911 HE21 GLN    59      70.416  71.380  65.687  1.00  0.00           H  
ATOM    912 HE22 GLN    59      72.210  71.402  65.587  1.00  0.00           H  
ATOM    913  C   GLN    59      70.989  66.891  61.103  1.00  0.00           C  
ATOM    914  O   GLN    59      69.809  67.077  60.792  1.00  0.00           O  
ATOM    915  N   ALA    60      71.849  66.165  60.442  1.00  0.00           N  
ATOM    916  H   ALA    60      72.816  66.044  60.709  1.00  0.00           H  
ATOM    917  CA  ALA    60      71.570  65.585  59.213  1.00  0.00           C  
ATOM    918  HA  ALA    60      71.172  66.425  58.645  1.00  0.00           H  
ATOM    919  CB  ALA    60      72.806  65.054  58.554  1.00  0.00           C  
ATOM    920  HB1 ALA    60      73.630  65.764  58.627  1.00  0.00           H  
ATOM    921  HB2 ALA    60      73.055  64.119  59.056  1.00  0.00           H  
ATOM    922  HB3 ALA    60      72.575  64.756  57.531  1.00  0.00           H  
ATOM    923  C   ALA    60      70.399  64.583  59.252  1.00  0.00           C  
ATOM    924  O   ALA    60      69.500  64.693  58.434  1.00  0.00           O  
ATOM    925  N   ARG    61      70.429  63.638  60.168  1.00  0.00           N  
ATOM    926  H   ARG    61      71.305  63.456  60.637  1.00  0.00           H  
ATOM    927  CA  ARG    61      69.368  62.603  60.356  1.00  0.00           C  
ATOM    928  HA  ARG    61      69.130  62.097  59.421  1.00  0.00           H  
ATOM    929  CB  ARG    61      69.715  61.487  61.377  1.00  0.00           C  
ATOM    930  HB2 ARG    61      70.292  61.838  62.232  1.00  0.00           H  
ATOM    931  HB3 ARG    61      68.841  60.907  61.675  1.00  0.00           H  
ATOM    932  CG  ARG    61      70.586  60.440  60.653  1.00  0.00           C  
ATOM    933  HG2 ARG    61      69.989  59.938  59.891  1.00  0.00           H  
ATOM    934  HG3 ARG    61      71.536  60.847  60.305  1.00  0.00           H  
ATOM    935  CD  ARG    61      70.995  59.345  61.614  1.00  0.00           C  
ATOM    936  HD2 ARG    61      70.158  58.779  62.022  1.00  0.00           H  
ATOM    937  HD3 ARG    61      71.615  58.751  60.942  1.00  0.00           H  
ATOM    938  NE  ARG    61      71.874  59.876  62.721  1.00  0.00           N  
ATOM    939  HE  ARG    61      71.412  60.493  63.374  1.00  0.00           H  
ATOM    940  CZ  ARG    61      73.033  59.388  63.180  1.00  0.00           C  
ATOM    941  NH1 ARG    61      73.652  58.390  62.694  1.00  0.00           N  
ATOM    942 HH11 ARG    61      73.180  57.845  61.987  1.00  0.00           H  
ATOM    943 HH12 ARG    61      74.460  57.944  63.106  1.00  0.00           H  
ATOM    944  NH2 ARG    61      73.451  59.911  64.341  1.00  0.00           N  
ATOM    945 HH21 ARG    61      72.968  60.675  64.792  1.00  0.00           H  
ATOM    946 HH22 ARG    61      74.302  59.635  64.811  1.00  0.00           H  
ATOM    947  C   ARG    61      68.066  63.215  60.740  1.00  0.00           C  
ATOM    948  O   ARG    61      67.053  62.924  60.169  1.00  0.00           O  
ATOM    949  N   ALA    62      68.099  64.177  61.648  1.00  0.00           N  
ATOM    950  H   ALA    62      68.953  64.410  62.134  1.00  0.00           H  
ATOM    951  CA  ALA    62      66.971  64.975  62.068  1.00  0.00           C  
ATOM    952  HA  ALA    62      66.169  64.329  62.427  1.00  0.00           H  
ATOM    953  CB  ALA    62      67.220  65.897  63.178  1.00  0.00           C  
ATOM    954  HB1 ALA    62      67.900  66.706  62.911  1.00  0.00           H  
ATOM    955  HB2 ALA    62      66.297  66.434  63.396  1.00  0.00           H  
ATOM    956  HB3 ALA    62      67.654  65.365  64.025  1.00  0.00           H  
ATOM    957  C   ALA    62      66.286  65.696  60.866  1.00  0.00           C  
ATOM    958  O   ALA    62      65.082  65.581  60.641  1.00  0.00           O  
ATOM    959  N   THR    63      67.050  66.428  60.085  1.00  0.00           N  
ATOM    960  H   THR    63      68.001  66.552  60.401  1.00  0.00           H  
ATOM    961  CA  THR    63      66.654  67.092  58.813  1.00  0.00           C  
ATOM    962  HA  THR    63      66.032  67.936  59.111  1.00  0.00           H  
ATOM    963  CB  THR    63      67.843  67.703  58.050  1.00  0.00           C  
ATOM    964  HB  THR    63      68.618  66.936  58.050  1.00  0.00           H  
ATOM    965  CG2 THR    63      67.738  67.965  56.614  1.00  0.00           C  
ATOM    966 HG21 THR    63      68.584  68.502  56.185  1.00  0.00           H  
ATOM    967 HG22 THR    63      67.535  67.105  55.976  1.00  0.00           H  
ATOM    968 HG23 THR    63      66.834  68.563  56.506  1.00  0.00           H  
ATOM    969  OG1 THR    63      68.358  68.813  58.670  1.00  0.00           O  
ATOM    970  HG1 THR    63      68.874  68.405  59.369  1.00  0.00           H  
ATOM    971  C   THR    63      65.829  66.135  57.930  1.00  0.00           C  
ATOM    972  O   THR    63      64.709  66.505  57.528  1.00  0.00           O  
ATOM    973  N   ALA    64      66.353  65.019  57.633  1.00  0.00           N  
ATOM    974  H   ALA    64      67.268  64.813  58.008  1.00  0.00           H  
ATOM    975  CA  ALA    64      65.736  63.979  56.796  1.00  0.00           C  
ATOM    976  HA  ALA    64      65.689  64.340  55.769  1.00  0.00           H  
ATOM    977  CB  ALA    64      66.617  62.735  56.686  1.00  0.00           C  
ATOM    978  HB1 ALA    64      66.981  62.456  57.674  1.00  0.00           H  
ATOM    979  HB2 ALA    64      66.095  61.910  56.200  1.00  0.00           H  
ATOM    980  HB3 ALA    64      67.455  62.873  56.002  1.00  0.00           H  
ATOM    981  C   ALA    64      64.353  63.580  57.341  1.00  0.00           C  
ATOM    982  O   ALA    64      63.414  63.471  56.579  1.00  0.00           O  
ATOM    983  N   ILE    65      64.328  63.324  58.662  1.00  0.00           N  
ATOM    984  H   ILE    65      65.195  63.543  59.132  1.00  0.00           H  
ATOM    985  CA  ILE    65      63.106  62.938  59.524  1.00  0.00           C  
ATOM    986  HA  ILE    65      62.661  62.020  59.141  1.00  0.00           H  
ATOM    987  CB  ILE    65      63.638  62.529  60.865  1.00  0.00           C  
ATOM    988  HB  ILE    65      64.440  63.222  61.117  1.00  0.00           H  
ATOM    989  CG2 ILE    65      62.672  62.547  62.058  1.00  0.00           C  
ATOM    990 HG21 ILE    65      61.797  61.932  61.846  1.00  0.00           H  
ATOM    991 HG22 ILE    65      63.248  62.309  62.952  1.00  0.00           H  
ATOM    992 HG23 ILE    65      62.374  63.593  62.126  1.00  0.00           H  
ATOM    993  CG1 ILE    65      64.333  61.169  60.632  1.00  0.00           C  
ATOM    994 HG12 ILE    65      63.599  60.365  60.587  1.00  0.00           H  
ATOM    995 HG13 ILE    65      64.979  61.244  59.757  1.00  0.00           H  
ATOM    996  CD1 ILE    65      65.239  60.826  61.874  1.00  0.00           C  
ATOM    997 HD11 ILE    65      65.848  59.947  61.662  1.00  0.00           H  
ATOM    998 HD12 ILE    65      65.891  61.689  62.016  1.00  0.00           H  
ATOM    999 HD13 ILE    65      64.692  60.618  62.794  1.00  0.00           H  
ATOM   1000  C   ILE    65      61.985  64.007  59.455  1.00  0.00           C  
ATOM   1001  O   ILE    65      60.809  63.676  59.325  1.00  0.00           O  
ATOM   1002  N   GLU    66      62.398  65.282  59.433  1.00  0.00           N  
ATOM   1003  H   GLU    66      63.382  65.445  59.593  1.00  0.00           H  
ATOM   1004  CA  GLU    66      61.482  66.378  59.303  1.00  0.00           C  
ATOM   1005  HA  GLU    66      60.673  66.318  60.031  1.00  0.00           H  
ATOM   1006  CB  GLU    66      62.200  67.736  59.674  1.00  0.00           C  
ATOM   1007  HB2 GLU    66      62.481  67.853  60.720  1.00  0.00           H  
ATOM   1008  HB3 GLU    66      63.060  67.819  59.010  1.00  0.00           H  
ATOM   1009  CG  GLU    66      61.405  69.062  59.382  1.00  0.00           C  
ATOM   1010  HG2 GLU    66      62.120  69.817  59.710  1.00  0.00           H  
ATOM   1011  HG3 GLU    66      61.279  69.173  58.305  1.00  0.00           H  
ATOM   1012  CD  GLU    66      60.125  69.184  60.191  1.00  0.00           C  
ATOM   1013  OE1 GLU    66      59.945  68.603  61.290  1.00  0.00           O  
ATOM   1014  OE2 GLU    66      59.237  69.942  59.809  1.00  0.00           O  
ATOM   1015  C   GLU    66      60.811  66.427  57.892  1.00  0.00           C  
ATOM   1016  O   GLU    66      59.618  66.615  57.858  1.00  0.00           O  
ATOM   1017  N   GLN    67      61.477  66.269  56.723  1.00  0.00           N  
ATOM   1018  H   GLN    67      62.440  65.978  56.810  1.00  0.00           H  
ATOM   1019  CA  GLN    67      60.874  66.057  55.366  1.00  0.00           C  
ATOM   1020  HA  GLN    67      60.187  66.888  55.207  1.00  0.00           H  
ATOM   1021  CB  GLN    67      61.835  65.866  54.184  1.00  0.00           C  
ATOM   1022  HB2 GLN    67      62.222  64.848  54.158  1.00  0.00           H  
ATOM   1023  HB3 GLN    67      61.233  65.998  53.285  1.00  0.00           H  
ATOM   1024  CG  GLN    67      63.050  66.776  54.323  1.00  0.00           C  
ATOM   1025  HG2 GLN    67      63.725  66.238  54.988  1.00  0.00           H  
ATOM   1026  HG3 GLN    67      63.553  66.735  53.356  1.00  0.00           H  
ATOM   1027  CD  GLN    67      62.850  68.247  54.797  1.00  0.00           C  
ATOM   1028  OE1 GLN    67      62.062  69.045  54.261  1.00  0.00           O  
ATOM   1029  NE2 GLN    67      63.495  68.659  55.825  1.00  0.00           N  
ATOM   1030 HE21 GLN    67      63.526  69.633  56.091  1.00  0.00           H  
ATOM   1031 HE22 GLN    67      63.883  67.969  56.452  1.00  0.00           H  
ATOM   1032  C   GLN    67      59.824  64.995  55.353  1.00  0.00           C  
ATOM   1033  O   GLN    67      58.725  65.185  54.887  1.00  0.00           O  
ATOM   1034  N   ALA    68      60.167  63.859  55.950  1.00  0.00           N  
ATOM   1035  H   ALA    68      61.102  63.704  56.299  1.00  0.00           H  
ATOM   1036  CA  ALA    68      59.231  62.711  56.180  1.00  0.00           C  
ATOM   1037  HA  ALA    68      58.761  62.452  55.232  1.00  0.00           H  
ATOM   1038  CB  ALA    68      60.011  61.499  56.685  1.00  0.00           C  
ATOM   1039  HB1 ALA    68      59.407  60.592  56.654  1.00  0.00           H  
ATOM   1040  HB2 ALA    68      60.887  61.319  56.062  1.00  0.00           H  
ATOM   1041  HB3 ALA    68      60.301  61.789  57.694  1.00  0.00           H  
ATOM   1042  C   ALA    68      57.996  63.165  57.090  1.00  0.00           C  
ATOM   1043  O   ALA    68      56.964  62.493  56.839  1.00  0.00           O  
ATOM   1044  N   ARG    69      58.191  64.038  58.098  1.00  0.00           N  
ATOM   1045  H   ARG    69      59.129  64.401  58.189  1.00  0.00           H  
ATOM   1046  CA  ARG    69      57.066  64.517  58.991  1.00  0.00           C  
ATOM   1047  HA  ARG    69      56.347  63.711  59.133  1.00  0.00           H  
ATOM   1048  CB  ARG    69      57.571  65.148  60.289  1.00  0.00           C  
ATOM   1049  HB2 ARG    69      58.516  65.640  60.058  1.00  0.00           H  
ATOM   1050  HB3 ARG    69      56.805  65.787  60.729  1.00  0.00           H  
ATOM   1051  CG  ARG    69      57.806  64.070  61.359  1.00  0.00           C  
ATOM   1052  HG2 ARG    69      56.929  64.106  62.005  1.00  0.00           H  
ATOM   1053  HG3 ARG    69      57.693  63.063  60.959  1.00  0.00           H  
ATOM   1054  CD  ARG    69      58.972  64.362  62.266  1.00  0.00           C  
ATOM   1055  HD2 ARG    69      59.837  64.580  61.639  1.00  0.00           H  
ATOM   1056  HD3 ARG    69      58.596  65.109  62.965  1.00  0.00           H  
ATOM   1057  NE  ARG    69      59.293  63.191  63.082  1.00  0.00           N  
ATOM   1058  HE  ARG    69      59.070  62.276  62.716  1.00  0.00           H  
ATOM   1059  CZ  ARG    69      60.148  63.114  64.093  1.00  0.00           C  
ATOM   1060  NH1 ARG    69      60.608  64.147  64.705  1.00  0.00           N  
ATOM   1061 HH11 ARG    69      60.295  65.074  64.455  1.00  0.00           H  
ATOM   1062 HH12 ARG    69      61.100  64.030  65.579  1.00  0.00           H  
ATOM   1063  NH2 ARG    69      60.464  61.956  64.611  1.00  0.00           N  
ATOM   1064 HH21 ARG    69      60.206  61.130  64.091  1.00  0.00           H  
ATOM   1065 HH22 ARG    69      61.012  61.966  65.459  1.00  0.00           H  
ATOM   1066  C   ARG    69      56.208  65.570  58.272  1.00  0.00           C  
ATOM   1067  O   ARG    69      54.963  65.521  58.438  1.00  0.00           O  
ATOM   1068  N   ARG    70      56.828  66.534  57.496  1.00  0.00           N  
ATOM   1069  H   ARG    70      57.834  66.602  57.560  1.00  0.00           H  
ATOM   1070  CA  ARG    70      56.094  67.467  56.679  1.00  0.00           C  
ATOM   1071  HA  ARG    70      55.454  68.055  57.337  1.00  0.00           H  
ATOM   1072  CB  ARG    70      57.128  68.307  55.920  1.00  0.00           C  
ATOM   1073  HB2 ARG    70      57.856  67.610  55.505  1.00  0.00           H  
ATOM   1074  HB3 ARG    70      56.679  68.807  55.062  1.00  0.00           H  
ATOM   1075  CG  ARG    70      57.814  69.235  56.873  1.00  0.00           C  
ATOM   1076  HG2 ARG    70      57.164  70.077  57.112  1.00  0.00           H  
ATOM   1077  HG3 ARG    70      58.132  68.773  57.807  1.00  0.00           H  
ATOM   1078  CD  ARG    70      59.092  69.776  56.153  1.00  0.00           C  
ATOM   1079  HD2 ARG    70      59.685  68.901  55.887  1.00  0.00           H  
ATOM   1080  HD3 ARG    70      58.822  70.165  55.171  1.00  0.00           H  
ATOM   1081  NE  ARG    70      59.710  70.840  57.055  1.00  0.00           N  
ATOM   1082  HE  ARG    70      59.264  71.062  57.933  1.00  0.00           H  
ATOM   1083  CZ  ARG    70      60.822  71.537  56.849  1.00  0.00           C  
ATOM   1084  NH1 ARG    70      61.603  71.478  55.818  1.00  0.00           N  
ATOM   1085 HH11 ARG    70      61.440  70.777  55.109  1.00  0.00           H  
ATOM   1086 HH12 ARG    70      62.501  71.921  55.946  1.00  0.00           H  
ATOM   1087  NH2 ARG    70      61.198  72.344  57.779  1.00  0.00           N  
ATOM   1088 HH21 ARG    70      60.481  72.605  58.440  1.00  0.00           H  
ATOM   1089 HH22 ARG    70      62.060  72.869  57.741  1.00  0.00           H  
ATOM   1090  C   ARG    70      55.209  66.759  55.630  1.00  0.00           C  
ATOM   1091  O   ARG    70      54.147  67.238  55.164  1.00  0.00           O  
ATOM   1092  N   ALA    71      55.673  65.542  55.162  1.00  0.00           N  
ATOM   1093  H   ALA    71      56.658  65.337  55.257  1.00  0.00           H  
ATOM   1094  CA  ALA    71      54.946  64.693  54.208  1.00  0.00           C  
ATOM   1095  HA  ALA    71      54.541  65.381  53.465  1.00  0.00           H  
ATOM   1096  CB  ALA    71      55.878  63.643  53.451  1.00  0.00           C  
ATOM   1097  HB1 ALA    71      55.334  63.122  52.663  1.00  0.00           H  
ATOM   1098  HB2 ALA    71      56.708  64.220  53.043  1.00  0.00           H  
ATOM   1099  HB3 ALA    71      56.291  62.918  54.152  1.00  0.00           H  
ATOM   1100  C   ALA    71      53.832  63.822  54.864  1.00  0.00           C  
ATOM   1101  O   ALA    71      53.331  62.978  54.108  1.00  0.00           O  
ATOM   1102  N   ALA    72      53.522  63.940  56.136  1.00  0.00           N  
ATOM   1103  H   ALA    72      54.036  64.551  56.754  1.00  0.00           H  
ATOM   1104  CA  ALA    72      52.439  63.099  56.732  1.00  0.00           C  
ATOM   1105  HA  ALA    72      51.602  63.093  56.034  1.00  0.00           H  
ATOM   1106  CB  ALA    72      52.880  61.650  56.873  1.00  0.00           C  
ATOM   1107  HB1 ALA    72      53.169  61.316  55.876  1.00  0.00           H  
ATOM   1108  HB2 ALA    72      53.693  61.559  57.593  1.00  0.00           H  
ATOM   1109  HB3 ALA    72      52.159  60.921  57.243  1.00  0.00           H  
ATOM   1110  C   ALA    72      51.855  63.634  58.097  1.00  0.00           C  
ATOM   1111  O   ALA    72      52.204  63.060  59.161  1.00  0.00           O  
ATOM   1112  N   LYS    73      51.023  64.636  58.098  1.00  0.00           N  
ATOM   1113  H   LYS    73      50.809  64.978  57.172  1.00  0.00           H  
ATOM   1114  CA  LYS    73      50.355  65.224  59.313  1.00  0.00           C  
ATOM   1115  HA  LYS    73      51.199  65.458  59.961  1.00  0.00           H  
ATOM   1116  CB  LYS    73      49.563  66.443  59.004  1.00  0.00           C  
ATOM   1117  HB2 LYS    73      50.227  67.129  58.477  1.00  0.00           H  
ATOM   1118  HB3 LYS    73      48.802  66.147  58.281  1.00  0.00           H  
ATOM   1119  CG  LYS    73      48.887  67.163  60.139  1.00  0.00           C  
ATOM   1120  HG2 LYS    73      48.282  66.487  60.742  1.00  0.00           H  
ATOM   1121  HG3 LYS    73      49.661  67.581  60.783  1.00  0.00           H  
ATOM   1122  CD  LYS    73      47.825  68.166  59.598  1.00  0.00           C  
ATOM   1123  HD2 LYS    73      48.318  69.000  59.098  1.00  0.00           H  
ATOM   1124  HD3 LYS    73      47.176  67.753  58.826  1.00  0.00           H  
ATOM   1125  CE  LYS    73      47.003  68.841  60.676  1.00  0.00           C  
ATOM   1126  HE2 LYS    73      46.498  69.642  60.137  1.00  0.00           H  
ATOM   1127  HE3 LYS    73      46.246  68.225  61.162  1.00  0.00           H  
ATOM   1128  NZ  LYS    73      47.907  69.442  61.722  1.00  0.00           N  
ATOM   1129  HZ1 LYS    73      48.908  69.477  61.591  1.00  0.00           H  
ATOM   1130  HZ2 LYS    73      47.663  70.373  62.028  1.00  0.00           H  
ATOM   1131  HZ3 LYS    73      47.729  69.024  62.625  1.00  0.00           H  
ATOM   1132  C   LYS    73      49.519  64.172  60.091  1.00  0.00           C  
ATOM   1133  O   LYS    73      48.473  63.598  59.645  1.00  0.00           O  
ATOM   1134  N   ARG    74      50.039  63.838  61.245  1.00  0.00           N  
ATOM   1135  H   ARG    74      50.861  64.323  61.574  1.00  0.00           H  
ATOM   1136  CA  ARG    74      49.583  62.619  61.939  1.00  0.00           C  
ATOM   1137  HA  ARG    74      49.347  61.794  61.267  1.00  0.00           H  
ATOM   1138  CB  ARG    74      50.567  62.145  63.013  1.00  0.00           C  
ATOM   1139  HB2 ARG    74      50.852  62.919  63.725  1.00  0.00           H  
ATOM   1140  HB3 ARG    74      49.924  61.412  63.501  1.00  0.00           H  
ATOM   1141  CG  ARG    74      51.930  61.647  62.507  1.00  0.00           C  
ATOM   1142  HG2 ARG    74      51.821  60.823  61.802  1.00  0.00           H  
ATOM   1143  HG3 ARG    74      52.583  62.486  62.267  1.00  0.00           H  
ATOM   1144  CD  ARG    74      52.719  60.879  63.632  1.00  0.00           C  
ATOM   1145  HD2 ARG    74      52.132  60.161  64.205  1.00  0.00           H  
ATOM   1146  HD3 ARG    74      53.523  60.186  63.383  1.00  0.00           H  
ATOM   1147  NE  ARG    74      53.163  61.786  64.690  1.00  0.00           N  
ATOM   1148  HE  ARG    74      52.518  61.892  65.460  1.00  0.00           H  
ATOM   1149  CZ  ARG    74      54.200  62.545  64.734  1.00  0.00           C  
ATOM   1150  NH1 ARG    74      55.128  62.644  63.841  1.00  0.00           N  
ATOM   1151 HH11 ARG    74      54.989  62.129  62.983  1.00  0.00           H  
ATOM   1152 HH12 ARG    74      55.972  63.169  64.020  1.00  0.00           H  
ATOM   1153  NH2 ARG    74      54.450  63.229  65.855  1.00  0.00           N  
ATOM   1154 HH21 ARG    74      53.907  63.001  66.675  1.00  0.00           H  
ATOM   1155 HH22 ARG    74      55.319  63.739  65.928  1.00  0.00           H  
ATOM   1156  C   ARG    74      48.188  62.956  62.552  1.00  0.00           C  
ATOM   1157  O   ARG    74      47.839  64.098  62.810  1.00  0.00           O  
ATOM   1158  N   ARG    75      47.344  61.918  62.785  1.00  0.00           N  
ATOM   1159  H   ARG    75      47.694  61.013  62.505  1.00  0.00           H  
ATOM   1160  CA  ARG    75      46.160  61.916  63.595  1.00  0.00           C  
ATOM   1161  HA  ARG    75      45.446  62.727  63.450  1.00  0.00           H  
ATOM   1162  CB  ARG    75      45.382  60.648  63.280  1.00  0.00           C  
ATOM   1163  HB2 ARG    75      46.036  59.776  63.269  1.00  0.00           H  
ATOM   1164  HB3 ARG    75      44.566  60.506  63.987  1.00  0.00           H  
ATOM   1165  CG  ARG    75      44.753  60.950  61.917  1.00  0.00           C  
ATOM   1166  HG2 ARG    75      44.020  61.756  61.872  1.00  0.00           H  
ATOM   1167  HG3 ARG    75      45.504  61.252  61.187  1.00  0.00           H  
ATOM   1168  CD  ARG    75      44.133  59.603  61.473  1.00  0.00           C  
ATOM   1169  HD2 ARG    75      43.954  59.642  60.398  1.00  0.00           H  
ATOM   1170  HD3 ARG    75      44.692  58.705  61.734  1.00  0.00           H  
ATOM   1171  NE  ARG    75      42.834  59.420  62.160  1.00  0.00           N  
ATOM   1172  HE  ARG    75      42.431  60.220  62.627  1.00  0.00           H  
ATOM   1173  CZ  ARG    75      42.048  58.399  61.959  1.00  0.00           C  
ATOM   1174  NH1 ARG    75      42.439  57.387  61.325  1.00  0.00           N  
ATOM   1175 HH11 ARG    75      43.302  57.379  60.800  1.00  0.00           H  
ATOM   1176 HH12 ARG    75      41.684  56.791  61.016  1.00  0.00           H  
ATOM   1177  NH2 ARG    75      40.834  58.484  62.383  1.00  0.00           N  
ATOM   1178 HH21 ARG    75      40.554  59.124  63.112  1.00  0.00           H  
ATOM   1179 HH22 ARG    75      40.174  57.756  62.147  1.00  0.00           H  
ATOM   1180  C   ARG    75      46.616  61.977  65.102  1.00  0.00           C  
ATOM   1181  O   ARG    75      47.828  62.025  65.352  1.00  0.00           O  
ATOM   1182  N   ALA    76      45.679  62.084  66.055  1.00  0.00           N  
ATOM   1183  H   ALA    76      44.699  62.255  65.883  1.00  0.00           H  
ATOM   1184  CA  ALA    76      46.072  62.241  67.400  1.00  0.00           C  
ATOM   1185  HA  ALA    76      46.779  63.059  67.540  1.00  0.00           H  
ATOM   1186  CB  ALA    76      44.848  62.490  68.281  1.00  0.00           C  
ATOM   1187  HB1 ALA    76      45.087  62.548  69.343  1.00  0.00           H  
ATOM   1188  HB2 ALA    76      44.384  63.404  67.910  1.00  0.00           H  
ATOM   1189  HB3 ALA    76      44.161  61.648  68.196  1.00  0.00           H  
ATOM   1190  C   ALA    76      46.684  60.865  67.906  1.00  0.00           C  
ATOM   1191  O   ALA    76      47.727  60.785  68.560  1.00  0.00           O  
ATOM   1192  N   ARG    77      46.116  59.721  67.441  1.00  0.00           N  
ATOM   1193  H   ARG    77      45.302  59.858  66.860  1.00  0.00           H  
ATOM   1194  CA  ARG    77      46.353  58.380  67.946  1.00  0.00           C  
ATOM   1195  HA  ARG    77      46.070  58.260  68.992  1.00  0.00           H  
ATOM   1196  CB  ARG    77      45.428  57.373  67.216  1.00  0.00           C  
ATOM   1197  HB2 ARG    77      45.447  56.369  67.642  1.00  0.00           H  
ATOM   1198  HB3 ARG    77      44.406  57.668  67.457  1.00  0.00           H  
ATOM   1199  CG  ARG    77      45.532  57.331  65.663  1.00  0.00           C  
ATOM   1200  HG2 ARG    77      45.169  58.295  65.308  1.00  0.00           H  
ATOM   1201  HG3 ARG    77      46.535  57.085  65.314  1.00  0.00           H  
ATOM   1202  CD  ARG    77      44.506  56.335  65.015  1.00  0.00           C  
ATOM   1203  HD2 ARG    77      44.310  55.479  65.661  1.00  0.00           H  
ATOM   1204  HD3 ARG    77      43.553  56.866  64.995  1.00  0.00           H  
ATOM   1205  NE  ARG    77      44.895  56.006  63.629  1.00  0.00           N  
ATOM   1206  HE  ARG    77      45.712  56.420  63.205  1.00  0.00           H  
ATOM   1207  CZ  ARG    77      44.229  55.048  63.008  1.00  0.00           C  
ATOM   1208  NH1 ARG    77      43.209  54.358  63.451  1.00  0.00           N  
ATOM   1209 HH11 ARG    77      42.973  54.443  64.429  1.00  0.00           H  
ATOM   1210 HH12 ARG    77      42.795  53.670  62.839  1.00  0.00           H  
ATOM   1211  NH2 ARG    77      44.508  54.880  61.816  1.00  0.00           N  
ATOM   1212 HH21 ARG    77      45.226  55.458  61.404  1.00  0.00           H  
ATOM   1213 HH22 ARG    77      43.861  54.339  61.259  1.00  0.00           H  
ATOM   1214  C   ARG    77      47.814  57.990  67.955  1.00  0.00           C  
ATOM   1215  O   ARG    77      48.570  58.224  67.026  1.00  0.00           O  
ATOM   1216  N   GLY    78      48.269  57.348  69.034  1.00  0.00           N  
ATOM   1217  H   GLY    78      47.537  57.129  69.695  1.00  0.00           H  
ATOM   1218  CA  GLY    78      49.485  56.652  68.964  1.00  0.00           C  
ATOM   1219  HA2 GLY    78      50.261  57.306  68.568  1.00  0.00           H  
ATOM   1220  HA3 GLY    78      49.636  56.441  70.023  1.00  0.00           H  
ATOM   1221  C   GLY    78      49.310  55.395  68.125  1.00  0.00           C  
ATOM   1222  O   GLY    78      48.265  54.727  68.186  1.00  0.00           O  
ATOM   1223  N   GLN    79      50.452  55.023  67.494  1.00  0.00           N  
ATOM   1224  H   GLN    79      51.153  55.747  67.437  1.00  0.00           H  
ATOM   1225  CA  GLN    79      50.611  53.789  66.813  1.00  0.00           C  
ATOM   1226  HA  GLN    79      49.814  53.702  66.074  1.00  0.00           H  
ATOM   1227  CB  GLN    79      52.013  53.846  66.194  1.00  0.00           C  
ATOM   1228  HB2 GLN    79      52.707  54.038  67.012  1.00  0.00           H  
ATOM   1229  HB3 GLN    79      52.219  52.820  65.888  1.00  0.00           H  
ATOM   1230  CG  GLN    79      52.206  54.859  64.953  1.00  0.00           C  
ATOM   1231  HG2 GLN    79      51.336  54.763  64.302  1.00  0.00           H  
ATOM   1232  HG3 GLN    79      52.295  55.905  65.248  1.00  0.00           H  
ATOM   1233  CD  GLN    79      53.417  54.511  64.182  1.00  0.00           C  
ATOM   1234  OE1 GLN    79      54.146  53.517  64.419  1.00  0.00           O  
ATOM   1235  NE2 GLN    79      53.683  55.315  63.215  1.00  0.00           N  
ATOM   1236 HE21 GLN    79      54.367  55.053  62.520  1.00  0.00           H  
ATOM   1237 HE22 GLN    79      53.075  56.054  62.894  1.00  0.00           H  
ATOM   1238  C   GLN    79      50.456  52.559  67.706  1.00  0.00           C  
ATOM   1239  O   GLN    79      50.988  52.545  68.807  1.00  0.00           O  
ATOM   1240  N   ILE    80      49.672  51.623  67.175  1.00  0.00           N  
ATOM   1241  H   ILE    80      49.446  51.629  66.191  1.00  0.00           H  
ATOM   1242  CA  ILE    80      48.983  50.672  68.003  1.00  0.00           C  
ATOM   1243  HA  ILE    80      48.447  51.254  68.753  1.00  0.00           H  
ATOM   1244  CB  ILE    80      47.835  50.114  67.121  1.00  0.00           C  
ATOM   1245  HB  ILE    80      47.217  50.893  66.674  1.00  0.00           H  
ATOM   1246  CG2 ILE    80      48.303  49.153  65.983  1.00  0.00           C  
ATOM   1247 HG21 ILE    80      48.802  48.275  66.393  1.00  0.00           H  
ATOM   1248 HG22 ILE    80      47.595  48.953  65.179  1.00  0.00           H  
ATOM   1249 HG23 ILE    80      49.093  49.742  65.516  1.00  0.00           H  
ATOM   1250  CG1 ILE    80      46.939  49.136  67.937  1.00  0.00           C  
ATOM   1251 HG12 ILE    80      46.246  48.617  67.275  1.00  0.00           H  
ATOM   1252 HG13 ILE    80      47.547  48.398  68.460  1.00  0.00           H  
ATOM   1253  CD1 ILE    80      46.146  49.847  69.059  1.00  0.00           C  
ATOM   1254 HD11 ILE    80      46.785  50.269  69.835  1.00  0.00           H  
ATOM   1255 HD12 ILE    80      45.526  50.701  68.786  1.00  0.00           H  
ATOM   1256 HD13 ILE    80      45.438  49.124  69.465  1.00  0.00           H  
ATOM   1257  C   ILE    80      49.860  49.711  68.800  1.00  0.00           C  
ATOM   1258  O   ILE    80      49.437  49.225  69.858  1.00  0.00           O  
ATOM   1259  N   VAL    81      51.005  49.333  68.238  1.00  0.00           N  
ATOM   1260  H   VAL    81      51.222  49.651  67.305  1.00  0.00           H  
ATOM   1261  CA  VAL    81      51.958  48.377  68.920  1.00  0.00           C  
ATOM   1262  HA  VAL    81      51.285  47.559  69.181  1.00  0.00           H  
ATOM   1263  CB  VAL    81      52.917  47.594  67.943  1.00  0.00           C  
ATOM   1264  HB  VAL    81      53.622  48.251  67.435  1.00  0.00           H  
ATOM   1265  CG1 VAL    81      53.824  46.577  68.586  1.00  0.00           C  
ATOM   1266 HG11 VAL    81      54.476  47.030  69.333  1.00  0.00           H  
ATOM   1267 HG12 VAL    81      53.257  45.892  69.217  1.00  0.00           H  
ATOM   1268 HG13 VAL    81      54.475  46.017  67.915  1.00  0.00           H  
ATOM   1269  CG2 VAL    81      52.099  46.793  66.855  1.00  0.00           C  
ATOM   1270 HG21 VAL    81      51.618  47.478  66.156  1.00  0.00           H  
ATOM   1271 HG22 VAL    81      52.808  46.265  66.218  1.00  0.00           H  
ATOM   1272 HG23 VAL    81      51.491  46.048  67.368  1.00  0.00           H  
ATOM   1273  C   VAL    81      52.672  49.075  70.076  1.00  0.00           C  
ATOM   1274  O   VAL    81      52.887  48.509  71.131  1.00  0.00           O  
ATOM   1275  N   SER    82      52.976  50.348  69.922  1.00  0.00           N  
ATOM   1276  H   SER    82      53.027  50.765  69.003  1.00  0.00           H  
ATOM   1277  CA  SER    82      53.502  51.216  71.042  1.00  0.00           C  
ATOM   1278  HA  SER    82      54.364  50.735  71.505  1.00  0.00           H  
ATOM   1279  CB  SER    82      54.182  52.431  70.423  1.00  0.00           C  
ATOM   1280  HB2 SER    82      54.830  52.753  71.237  1.00  0.00           H  
ATOM   1281  HB3 SER    82      54.696  52.025  69.551  1.00  0.00           H  
ATOM   1282  OG  SER    82      53.227  53.468  70.065  1.00  0.00           O  
ATOM   1283  HG  SER    82      52.425  53.105  69.681  1.00  0.00           H  
ATOM   1284  C   SER    82      52.438  51.603  72.099  1.00  0.00           C  
ATOM   1285  O   SER    82      52.726  51.814  73.284  1.00  0.00           O  
ATOM   1286  N   GLU    83      51.129  51.588  71.730  1.00  0.00           N  
ATOM   1287  H   GLU    83      50.939  51.426  70.752  1.00  0.00           H  
ATOM   1288  CA  GLU    83      49.952  51.582  72.714  1.00  0.00           C  
ATOM   1289  HA  GLU    83      50.062  52.310  73.517  1.00  0.00           H  
ATOM   1290  CB  GLU    83      48.712  51.906  71.974  1.00  0.00           C  
ATOM   1291  HB2 GLU    83      48.787  51.305  71.068  1.00  0.00           H  
ATOM   1292  HB3 GLU    83      47.815  51.510  72.450  1.00  0.00           H  
ATOM   1293  CG  GLU    83      48.615  53.375  71.440  1.00  0.00           C  
ATOM   1294  HG2 GLU    83      49.542  53.696  70.966  1.00  0.00           H  
ATOM   1295  HG3 GLU    83      47.815  53.364  70.699  1.00  0.00           H  
ATOM   1296  CD  GLU    83      48.251  54.346  72.567  1.00  0.00           C  
ATOM   1297  OE1 GLU    83      48.914  55.437  72.681  1.00  0.00           O  
ATOM   1298  OE2 GLU    83      47.219  54.214  73.234  1.00  0.00           O  
ATOM   1299  C   GLU    83      49.774  50.230  73.348  1.00  0.00           C  
ATOM   1300  O   GLU    83      49.387  50.294  74.507  1.00  0.00           O  
ATOM   1301  N   GLN    84      49.949  49.069  72.699  1.00  0.00           N  
ATOM   1302  H   GLN    84      49.981  49.096  71.690  1.00  0.00           H  
ATOM   1303  CA  GLN    84      49.755  47.743  73.242  1.00  0.00           C  
ATOM   1304  HA  GLN    84      48.794  47.664  73.750  1.00  0.00           H  
ATOM   1305  CB  GLN    84      49.712  46.675  72.141  1.00  0.00           C  
ATOM   1306  HB2 GLN    84      50.482  46.819  71.384  1.00  0.00           H  
ATOM   1307  HB3 GLN    84      49.993  45.741  72.629  1.00  0.00           H  
ATOM   1308  CG  GLN    84      48.350  46.585  71.396  1.00  0.00           C  
ATOM   1309  HG2 GLN    84      47.526  46.272  72.038  1.00  0.00           H  
ATOM   1310  HG3 GLN    84      48.096  47.619  71.163  1.00  0.00           H  
ATOM   1311  CD  GLN    84      48.496  45.868  70.002  1.00  0.00           C  
ATOM   1312  OE1 GLN    84      49.534  45.394  69.554  1.00  0.00           O  
ATOM   1313  NE2 GLN    84      47.388  45.649  69.357  1.00  0.00           N  
ATOM   1314 HE21 GLN    84      47.294  44.964  68.620  1.00  0.00           H  
ATOM   1315 HE22 GLN    84      46.507  45.863  69.802  1.00  0.00           H  
ATOM   1316  C   GLN    84      50.756  47.368  74.325  1.00  0.00           C  
ATOM   1317  O   GLN    84      50.508  46.588  75.206  1.00  0.00           O  
ATOM   1318  N   ASN    85      51.981  47.931  74.263  1.00  0.00           N  
ATOM   1319  H   ASN    85      52.073  48.708  73.623  1.00  0.00           H  
ATOM   1320  CA  ASN    85      53.099  47.703  75.183  1.00  0.00           C  
ATOM   1321  HA  ASN    85      53.202  46.639  75.398  1.00  0.00           H  
ATOM   1322  CB  ASN    85      54.374  48.001  74.212  1.00  0.00           C  
ATOM   1323  HB2 ASN    85      54.211  47.311  73.384  1.00  0.00           H  
ATOM   1324  HB3 ASN    85      54.326  49.013  73.809  1.00  0.00           H  
ATOM   1325  CG  ASN    85      55.718  47.803  74.821  1.00  0.00           C  
ATOM   1326  OD1 ASN    85      56.281  48.607  75.476  1.00  0.00           O  
ATOM   1327  ND2 ASN    85      56.276  46.623  74.708  1.00  0.00           N  
ATOM   1328 HD21 ASN    85      57.253  46.610  74.963  1.00  0.00           H  
ATOM   1329 HD22 ASN    85      55.830  45.823  74.283  1.00  0.00           H  
ATOM   1330  C   ASN    85      53.161  48.593  76.413  1.00  0.00           C  
ATOM   1331  O   ASN    85      52.493  49.655  76.412  1.00  0.00           O  
ATOM   1332  N   PRO    86      53.748  48.139  77.530  1.00  0.00           N  
ATOM   1333  CD  PRO    86      54.380  46.880  77.777  1.00  0.00           C  
ATOM   1334  HD2 PRO    86      55.390  46.742  77.392  1.00  0.00           H  
ATOM   1335  HD3 PRO    86      53.723  46.084  77.427  1.00  0.00           H  
ATOM   1336  CG  PRO    86      54.428  46.645  79.229  1.00  0.00           C  
ATOM   1337  HG2 PRO    86      55.382  46.176  79.471  1.00  0.00           H  
ATOM   1338  HG3 PRO    86      53.578  46.119  79.665  1.00  0.00           H  
ATOM   1339  CB  PRO    86      54.366  48.117  79.779  1.00  0.00           C  
ATOM   1340  HB2 PRO    86      55.326  48.633  79.738  1.00  0.00           H  
ATOM   1341  HB3 PRO    86      53.948  48.144  80.786  1.00  0.00           H  
ATOM   1342  CA  PRO    86      53.403  48.715  78.848  1.00  0.00           C  
ATOM   1343  HA  PRO    86      52.417  48.470  79.241  1.00  0.00           H  
ATOM   1344  C   PRO    86      53.714  50.265  78.918  1.00  0.00           C  
ATOM   1345  O   PRO    86      54.831  50.632  78.499  1.00  0.00           O  
ATOM   1346  N   ALA    87      52.717  51.045  79.401  1.00  0.00           N  
ATOM   1347  H   ALA    87      51.927  50.576  79.821  1.00  0.00           H  
ATOM   1348  CA  ALA    87      52.709  52.450  79.422  1.00  0.00           C  
ATOM   1349  HA  ALA    87      52.658  52.869  78.417  1.00  0.00           H  
ATOM   1350  CB  ALA    87      51.385  52.898  79.948  1.00  0.00           C  
ATOM   1351  HB1 ALA    87      50.506  52.365  79.588  1.00  0.00           H  
ATOM   1352  HB2 ALA    87      51.364  52.821  81.035  1.00  0.00           H  
ATOM   1353  HB3 ALA    87      51.251  53.949  79.692  1.00  0.00           H  
ATOM   1354  C   ALA    87      53.976  53.138  80.092  1.00  0.00           C  
ATOM   1355  O   ALA    87      54.433  52.734  81.118  1.00  0.00           O  
ATOM   1356  N   LYS    88      54.277  54.433  79.731  1.00  0.00           N  
ATOM   1357  H   LYS    88      53.707  54.890  79.033  1.00  0.00           H  
ATOM   1358  CA  LYS    88      55.330  55.216  80.405  1.00  0.00           C  
ATOM   1359  HA  LYS    88      56.225  54.605  80.514  1.00  0.00           H  
ATOM   1360  CB  LYS    88      55.679  56.383  79.537  1.00  0.00           C  
ATOM   1361  HB2 LYS    88      54.761  56.800  79.122  1.00  0.00           H  
ATOM   1362  HB3 LYS    88      56.112  57.174  80.149  1.00  0.00           H  
ATOM   1363  CG  LYS    88      56.839  55.925  78.574  1.00  0.00           C  
ATOM   1364  HG2 LYS    88      57.696  55.590  79.157  1.00  0.00           H  
ATOM   1365  HG3 LYS    88      56.482  55.147  77.900  1.00  0.00           H  
ATOM   1366  CD  LYS    88      57.228  57.068  77.700  1.00  0.00           C  
ATOM   1367  HD2 LYS    88      56.355  57.337  77.104  1.00  0.00           H  
ATOM   1368  HD3 LYS    88      57.490  57.914  78.335  1.00  0.00           H  
ATOM   1369  CE  LYS    88      58.400  56.628  76.743  1.00  0.00           C  
ATOM   1370  HE2 LYS    88      59.191  56.156  77.325  1.00  0.00           H  
ATOM   1371  HE3 LYS    88      58.091  55.825  76.073  1.00  0.00           H  
ATOM   1372  NZ  LYS    88      58.854  57.648  75.793  1.00  0.00           N  
ATOM   1373  HZ1 LYS    88      59.701  57.366  75.321  1.00  0.00           H  
ATOM   1374  HZ2 LYS    88      58.110  57.758  75.118  1.00  0.00           H  
ATOM   1375  HZ3 LYS    88      58.981  58.496  76.326  1.00  0.00           H  
ATOM   1376  C   LYS    88      54.757  55.728  81.768  1.00  0.00           C  
ATOM   1377  O   LYS    88      53.681  56.353  81.712  1.00  0.00           O  
ATOM   1378  N   PRO    89      55.382  55.510  82.944  1.00  0.00           N  
ATOM   1379  CD  PRO    89      56.613  54.762  83.202  1.00  0.00           C  
ATOM   1380  HD2 PRO    89      57.458  54.882  82.525  1.00  0.00           H  
ATOM   1381  HD3 PRO    89      56.375  53.698  83.170  1.00  0.00           H  
ATOM   1382  CG  PRO    89      57.137  55.310  84.547  1.00  0.00           C  
ATOM   1383  HG2 PRO    89      57.557  56.302  84.379  1.00  0.00           H  
ATOM   1384  HG3 PRO    89      57.848  54.679  85.080  1.00  0.00           H  
ATOM   1385  CB  PRO    89      55.818  55.475  85.316  1.00  0.00           C  
ATOM   1386  HB2 PRO    89      55.906  56.071  86.225  1.00  0.00           H  
ATOM   1387  HB3 PRO    89      55.501  54.494  85.668  1.00  0.00           H  
ATOM   1388  CA  PRO    89      54.916  56.086  84.192  1.00  0.00           C  
ATOM   1389  HA  PRO    89      53.855  55.838  84.240  1.00  0.00           H  
ATOM   1390  C   PRO    89      55.045  57.630  84.179  1.00  0.00           C  
ATOM   1391  O   PRO    89      55.556  58.246  83.253  1.00  0.00           O  
ATOM   1392  N   ALA    90      54.515  58.250  85.193  1.00  0.00           N  
ATOM   1393  H   ALA    90      54.100  57.735  85.957  1.00  0.00           H  
ATOM   1394  CA  ALA    90      54.714  59.668  85.337  1.00  0.00           C  
ATOM   1395  HA  ALA    90      54.594  60.111  84.349  1.00  0.00           H  
ATOM   1396  CB  ALA    90      53.618  60.159  86.314  1.00  0.00           C  
ATOM   1397  HB1 ALA    90      53.764  59.746  87.312  1.00  0.00           H  
ATOM   1398  HB2 ALA    90      53.573  61.245  86.403  1.00  0.00           H  
ATOM   1399  HB3 ALA    90      52.701  59.833  85.822  1.00  0.00           H  
ATOM   1400  C   ALA    90      56.204  60.002  85.796  1.00  0.00           C  
ATOM   1401  O   ALA    90      56.528  59.516  86.820  1.00  0.00           O  
ATOM   1402  N   ALA    91      56.892  60.727  84.877  1.00  0.00           N  
ATOM   1403  H   ALA    91      56.426  60.872  83.993  1.00  0.00           H  
ATOM   1404  CA  ALA    91      58.338  61.086  84.963  1.00  0.00           C  
ATOM   1405  HA  ALA    91      58.866  60.137  85.057  1.00  0.00           H  
ATOM   1406  CB  ALA    91      58.697  61.660  83.598  1.00  0.00           C  
ATOM   1407  HB1 ALA    91      58.424  61.064  82.727  1.00  0.00           H  
ATOM   1408  HB2 ALA    91      58.322  62.680  83.523  1.00  0.00           H  
ATOM   1409  HB3 ALA    91      59.776  61.766  83.483  1.00  0.00           H  
ATOM   1410  C   ALA    91      58.576  61.954  86.140  1.00  0.00           C  
ATOM   1411  O   ALA    91      57.735  62.813  86.509  1.00  0.00           O  
ATOM   1412  N   ARG    92      59.719  61.739  86.755  1.00  0.00           N  
ATOM   1413  H   ARG    92      60.444  61.294  86.209  1.00  0.00           H  
ATOM   1414  CA  ARG    92      60.150  62.407  88.039  1.00  0.00           C  
ATOM   1415  HA  ARG    92      59.277  62.932  88.427  1.00  0.00           H  
ATOM   1416  CB  ARG    92      60.564  61.348  89.119  1.00  0.00           C  
ATOM   1417  HB2 ARG    92      61.416  60.760  88.776  1.00  0.00           H  
ATOM   1418  HB3 ARG    92      60.974  61.929  89.945  1.00  0.00           H  
ATOM   1419  CG  ARG    92      59.448  60.322  89.485  1.00  0.00           C  
ATOM   1420  HG2 ARG    92      58.597  60.856  89.906  1.00  0.00           H  
ATOM   1421  HG3 ARG    92      59.104  59.894  88.544  1.00  0.00           H  
ATOM   1422  CD  ARG    92      59.941  59.222  90.358  1.00  0.00           C  
ATOM   1423  HD2 ARG    92      60.556  59.592  91.178  1.00  0.00           H  
ATOM   1424  HD3 ARG    92      59.044  58.772  90.782  1.00  0.00           H  
ATOM   1425  NE  ARG    92      60.642  58.130  89.630  1.00  0.00           N  
ATOM   1426  HE  ARG    92      60.818  58.243  88.641  1.00  0.00           H  
ATOM   1427  CZ  ARG    92      60.756  56.885  90.074  1.00  0.00           C  
ATOM   1428  NH1 ARG    92      60.201  56.392  91.122  1.00  0.00           N  
ATOM   1429 HH11 ARG    92      59.683  57.052  91.683  1.00  0.00           H  
ATOM   1430 HH12 ARG    92      60.304  55.420  91.377  1.00  0.00           H  
ATOM   1431  NH2 ARG    92      61.401  56.031  89.314  1.00  0.00           N  
ATOM   1432 HH21 ARG    92      61.876  56.282  88.459  1.00  0.00           H  
ATOM   1433 HH22 ARG    92      61.478  55.093  89.682  1.00  0.00           H  
ATOM   1434  C   ARG    92      61.212  63.515  87.967  1.00  0.00           C  
ATOM   1435  O   ARG    92      62.089  63.434  87.136  1.00  0.00           O  
ATOM   1436  N   GLY    93      61.198  64.467  88.849  1.00  0.00           N  
ATOM   1437  H   GLY    93      60.413  64.359  89.476  1.00  0.00           H  
ATOM   1438  CA  GLY    93      62.096  65.668  88.988  1.00  0.00           C  
ATOM   1439  HA2 GLY    93      61.709  66.301  89.787  1.00  0.00           H  
ATOM   1440  HA3 GLY    93      63.127  65.421  89.243  1.00  0.00           H  
ATOM   1441  C   GLY    93      62.159  66.432  87.697  1.00  0.00           C  
ATOM   1442  O   GLY    93      63.249  66.609  87.194  1.00  0.00           O  
ATOM   1443  N   VAL    94      60.964  66.753  87.141  1.00  0.00           N  
ATOM   1444  H   VAL    94      60.145  66.410  87.622  1.00  0.00           H  
ATOM   1445  CA  VAL    94      60.715  67.250  85.751  1.00  0.00           C  
ATOM   1446  HA  VAL    94      61.733  67.117  85.385  1.00  0.00           H  
ATOM   1447  CB  VAL    94      59.776  66.252  85.084  1.00  0.00           C  
ATOM   1448  HB  VAL    94      60.324  65.320  85.221  1.00  0.00           H  
ATOM   1449  CG1 VAL    94      58.383  66.134  85.684  1.00  0.00           C  
ATOM   1450 HG11 VAL    94      58.042  67.124  85.987  1.00  0.00           H  
ATOM   1451 HG12 VAL    94      57.710  65.584  85.026  1.00  0.00           H  
ATOM   1452 HG13 VAL    94      58.430  65.479  86.554  1.00  0.00           H  
ATOM   1453  CG2 VAL    94      59.696  66.543  83.558  1.00  0.00           C  
ATOM   1454 HG21 VAL    94      59.189  67.489  83.370  1.00  0.00           H  
ATOM   1455 HG22 VAL    94      60.723  66.518  83.195  1.00  0.00           H  
ATOM   1456 HG23 VAL    94      59.152  65.722  83.092  1.00  0.00           H  
ATOM   1457  C   VAL    94      60.271  68.726  85.731  1.00  0.00           C  
ATOM   1458  O   VAL    94      60.435  69.339  84.680  1.00  0.00           O  
ATOM   1459  N   VAL    95      60.043  69.389  86.899  1.00  0.00           N  
ATOM   1460  H   VAL    95      59.994  68.790  87.711  1.00  0.00           H  
ATOM   1461  CA  VAL    95      60.016  70.809  87.063  1.00  0.00           C  
ATOM   1462  HA  VAL    95      60.097  71.231  86.061  1.00  0.00           H  
ATOM   1463  CB  VAL    95      58.671  71.351  87.652  1.00  0.00           C  
ATOM   1464  HB  VAL    95      58.465  72.390  87.392  1.00  0.00           H  
ATOM   1465  CG1 VAL    95      57.454  70.563  87.035  1.00  0.00           C  
ATOM   1466 HG11 VAL    95      57.399  69.569  87.480  1.00  0.00           H  
ATOM   1467 HG12 VAL    95      56.540  71.145  87.154  1.00  0.00           H  
ATOM   1468 HG13 VAL    95      57.488  70.460  85.951  1.00  0.00           H  
ATOM   1469  CG2 VAL    95      58.487  71.222  89.162  1.00  0.00           C  
ATOM   1470 HG21 VAL    95      59.165  71.855  89.736  1.00  0.00           H  
ATOM   1471 HG22 VAL    95      57.428  71.405  89.344  1.00  0.00           H  
ATOM   1472 HG23 VAL    95      58.704  70.177  89.382  1.00  0.00           H  
ATOM   1473  C   VAL    95      61.134  71.440  87.848  1.00  0.00           C  
ATOM   1474  O   VAL    95      61.784  70.780  88.625  1.00  0.00           O  
ATOM   1475  N   ARG    96      61.396  72.723  87.613  1.00  0.00           N  
ATOM   1476  H   ARG    96      61.059  73.086  86.733  1.00  0.00           H  
ATOM   1477  CA  ARG    96      61.917  73.698  88.607  1.00  0.00           C  
ATOM   1478  HA  ARG    96      62.502  73.148  89.344  1.00  0.00           H  
ATOM   1479  CB  ARG    96      62.871  74.620  87.891  1.00  0.00           C  
ATOM   1480  HB2 ARG    96      62.344  75.087  87.059  1.00  0.00           H  
ATOM   1481  HB3 ARG    96      63.105  75.476  88.523  1.00  0.00           H  
ATOM   1482  CG  ARG    96      64.111  73.879  87.420  1.00  0.00           C  
ATOM   1483  HG2 ARG    96      64.590  73.434  88.293  1.00  0.00           H  
ATOM   1484  HG3 ARG    96      63.850  73.014  86.810  1.00  0.00           H  
ATOM   1485  CD  ARG    96      65.192  74.789  86.760  1.00  0.00           C  
ATOM   1486  HD2 ARG    96      64.887  75.005  85.736  1.00  0.00           H  
ATOM   1487  HD3 ARG    96      65.155  75.675  87.393  1.00  0.00           H  
ATOM   1488  NE  ARG    96      66.541  74.154  86.740  1.00  0.00           N  
ATOM   1489  HE  ARG    96      66.563  73.173  86.979  1.00  0.00           H  
ATOM   1490  CZ  ARG    96      67.650  74.591  86.231  1.00  0.00           C  
ATOM   1491  NH1 ARG    96      67.861  75.838  85.910  1.00  0.00           N  
ATOM   1492 HH11 ARG    96      67.112  76.486  86.108  1.00  0.00           H  
ATOM   1493 HH12 ARG    96      68.527  76.180  85.232  1.00  0.00           H  
ATOM   1494  NH2 ARG    96      68.623  73.818  85.995  1.00  0.00           N  
ATOM   1495 HH21 ARG    96      68.462  72.846  86.216  1.00  0.00           H  
ATOM   1496 HH22 ARG    96      69.457  74.237  85.607  1.00  0.00           H  
ATOM   1497  C   ARG    96      60.761  74.398  89.326  1.00  0.00           C  
ATOM   1498  O   ARG    96      59.709  74.534  88.717  1.00  0.00           O  
ATOM   1499  N   GLY    97      61.029  75.015  90.501  1.00  0.00           N  
ATOM   1500  H   GLY    97      61.858  74.641  90.940  1.00  0.00           H  
ATOM   1501  CA  GLY    97      60.200  75.972  91.240  1.00  0.00           C  
ATOM   1502  HA2 GLY    97      59.273  75.526  91.600  1.00  0.00           H  
ATOM   1503  HA3 GLY    97      60.773  76.520  91.988  1.00  0.00           H  
ATOM   1504  C   GLY    97      59.738  77.169  90.446  1.00  0.00           C  
ATOM   1505  O   GLY    97      60.236  77.501  89.345  1.00  0.00           O  
ATOM   1506  N   LEU    98      58.881  77.980  91.051  1.00  0.00           N  
ATOM   1507  H   LEU    98      58.637  77.715  91.994  1.00  0.00           H  
ATOM   1508  CA  LEU    98      58.351  79.195  90.474  1.00  0.00           C  
ATOM   1509  HA  LEU    98      58.181  78.948  89.426  1.00  0.00           H  
ATOM   1510  CB  LEU    98      57.114  79.539  91.214  1.00  0.00           C  
ATOM   1511  HB2 LEU    98      56.440  78.683  91.219  1.00  0.00           H  
ATOM   1512  HB3 LEU    98      57.464  79.806  92.211  1.00  0.00           H  
ATOM   1513  CG  LEU    98      56.232  80.695  90.711  1.00  0.00           C  
ATOM   1514  HG  LEU    98      56.846  81.583  90.560  1.00  0.00           H  
ATOM   1515  CD1 LEU    98      55.616  80.474  89.307  1.00  0.00           C  
ATOM   1516 HD11 LEU    98      55.009  81.369  89.171  1.00  0.00           H  
ATOM   1517 HD12 LEU    98      56.396  80.378  88.552  1.00  0.00           H  
ATOM   1518 HD13 LEU    98      55.025  79.559  89.320  1.00  0.00           H  
ATOM   1519  CD2 LEU    98      55.195  80.934  91.808  1.00  0.00           C  
ATOM   1520 HD21 LEU    98      54.676  81.886  91.700  1.00  0.00           H  
ATOM   1521 HD22 LEU    98      54.497  80.111  91.656  1.00  0.00           H  
ATOM   1522 HD23 LEU    98      55.691  80.878  92.777  1.00  0.00           H  
ATOM   1523  C   LEU    98      59.400  80.360  90.504  1.00  0.00           C  
ATOM   1524  O   LEU    98      59.386  81.170  89.598  1.00  0.00           O  
ATOM   1525  N   LYS    99      60.342  80.328  91.444  1.00  0.00           N  
ATOM   1526  H   LYS    99      60.349  79.583  92.126  1.00  0.00           H  
ATOM   1527  CA  LYS    99      61.432  81.327  91.520  1.00  0.00           C  
ATOM   1528  HA  LYS    99      61.543  81.834  90.562  1.00  0.00           H  
ATOM   1529  CB  LYS    99      60.883  82.386  92.483  1.00  0.00           C  
ATOM   1530  HB2 LYS    99      59.912  82.710  92.107  1.00  0.00           H  
ATOM   1531  HB3 LYS    99      60.811  81.923  93.467  1.00  0.00           H  
ATOM   1532  CG  LYS    99      61.748  83.623  92.734  1.00  0.00           C  
ATOM   1533  HG2 LYS    99      62.703  83.243  93.096  1.00  0.00           H  
ATOM   1534  HG3 LYS    99      61.936  84.131  91.788  1.00  0.00           H  
ATOM   1535  CD  LYS    99      61.052  84.539  93.740  1.00  0.00           C  
ATOM   1536  HD2 LYS    99      60.005  84.619  93.448  1.00  0.00           H  
ATOM   1537  HD3 LYS    99      60.963  84.009  94.688  1.00  0.00           H  
ATOM   1538  CE  LYS    99      61.776  85.871  93.851  1.00  0.00           C  
ATOM   1539  HE2 LYS    99      61.598  86.580  93.042  1.00  0.00           H  
ATOM   1540  HE3 LYS    99      61.233  86.433  94.611  1.00  0.00           H  
ATOM   1541  NZ  LYS    99      63.219  85.823  94.182  1.00  0.00           N  
ATOM   1542  HZ1 LYS    99      63.344  85.063  94.835  1.00  0.00           H  
ATOM   1543  HZ2 LYS    99      63.726  85.444  93.395  1.00  0.00           H  
ATOM   1544  HZ3 LYS    99      63.493  86.724  94.547  1.00  0.00           H  
ATOM   1545  C   LYS    99      62.816  80.783  91.879  1.00  0.00           C  
ATOM   1546  O   LYS    99      63.780  80.932  91.063  1.00  0.00           O  
ATOM   1547  OXT LYS    99      62.865  79.926  92.774  1.00  0.00           O  
TER    1548      LYS    99 
ATOM   1548 C116  PA   100     112.147  77.779  47.895  1.00  0.00           C  
ATOM   1549 H16R  PA   100     112.851  77.915  48.718  1.00  0.00           H  
ATOM   1550 H16S  PA   100     112.663  77.765  46.932  1.00  0.00           H  
ATOM   1551 H16T  PA   100     111.808  76.741  47.933  1.00  0.00           H  
ATOM   1552 C115  PA   100     111.055  78.761  47.978  1.00  0.00           C  
ATOM   1553 H15R  PA   100     110.248  78.359  47.361  1.00  0.00           H  
ATOM   1554 H15S  PA   100     111.386  79.697  47.524  1.00  0.00           H  
ATOM   1555 C114  PA   100     110.504  78.931  49.417  1.00  0.00           C  
ATOM   1556 H14R  PA   100     111.128  79.478  50.126  1.00  0.00           H  
ATOM   1557 H14S  PA   100     110.345  77.905  49.756  1.00  0.00           H  
ATOM   1558 C113  PA   100     109.252  79.781  49.598  1.00  0.00           C  
ATOM   1559 H13R  PA   100     108.443  79.261  49.081  1.00  0.00           H  
ATOM   1560 H13S  PA   100     109.376  80.739  49.089  1.00  0.00           H  
ATOM   1561 C112  PA   100     108.717  79.890  51.037  1.00  0.00           C  
ATOM   1562 H12R  PA   100     107.851  80.541  51.172  1.00  0.00           H  
ATOM   1563 H12S  PA   100     109.529  80.297  51.644  1.00  0.00           H  
ATOM   1564 C111  PA   100     108.300  78.563  51.633  1.00  0.00           C  
ATOM   1565 H11R  PA   100     109.243  78.013  51.656  1.00  0.00           H  
ATOM   1566 H11S  PA   100     107.690  77.898  51.018  1.00  0.00           H  
ATOM   1567 C110  PA   100     107.622  78.725  53.030  1.00  0.00           C  
ATOM   1568 H10R  PA   100     106.692  79.296  52.988  1.00  0.00           H  
ATOM   1569 H10S  PA   100     108.313  79.231  53.707  1.00  0.00           H  
ATOM   1570  C19  PA   100     107.154  77.361  53.540  1.00  0.00           C  
ATOM   1571  H9R  PA   100     107.987  76.661  53.634  1.00  0.00           H  
ATOM   1572  H9S  PA   100     106.485  76.938  52.788  1.00  0.00           H  
ATOM   1573  C18  PA   100     106.402  77.236  54.904  1.00  0.00           C  
ATOM   1574  H8R  PA   100     105.587  77.962  54.944  1.00  0.00           H  
ATOM   1575  H8S  PA   100     107.075  77.617  55.675  1.00  0.00           H  
ATOM   1576  C17  PA   100     105.974  75.821  55.260  1.00  0.00           C  
ATOM   1577  H7R  PA   100     105.096  75.577  54.658  1.00  0.00           H  
ATOM   1578  H7S  PA   100     105.565  75.931  56.267  1.00  0.00           H  
ATOM   1579  C16  PA   100     107.129  74.757  55.297  1.00  0.00           C  
ATOM   1580  H6R  PA   100     107.887  75.194  55.951  1.00  0.00           H  
ATOM   1581  H6S  PA   100     107.586  74.501  54.339  1.00  0.00           H  
ATOM   1582  C15  PA   100     106.741  73.525  56.056  1.00  0.00           C  
ATOM   1583  H5R  PA   100     106.277  72.860  55.325  1.00  0.00           H  
ATOM   1584  H5S  PA   100     105.927  73.663  56.771  1.00  0.00           H  
ATOM   1585  C14  PA   100     107.867  72.875  56.816  1.00  0.00           C  
ATOM   1586  H4R  PA   100     108.384  73.498  57.549  1.00  0.00           H  
ATOM   1587  H4S  PA   100     108.663  72.468  56.189  1.00  0.00           H  
ATOM   1588  C13  PA   100     107.404  71.740  57.786  1.00  0.00           C  
ATOM   1589  H3R  PA   100     108.261  71.123  58.067  1.00  0.00           H  
ATOM   1590  H3S  PA   100     106.853  71.007  57.193  1.00  0.00           H  
ATOM   1591  C12  PA   100     106.692  72.359  58.988  1.00  0.00           C  
ATOM   1592  H2R  PA   100     105.700  72.728  58.719  1.00  0.00           H  
ATOM   1593  H2S  PA   100     107.241  73.267  59.249  1.00  0.00           H  
ATOM   1594  C11 PGR   101     106.705  71.460  60.180  1.00  0.00           C  
ATOM   1595  O12 PGR   101     107.584  71.539  60.973  1.00  0.00           O  
ATOM   1596  O11 PGR   101     105.653  70.614  60.228  1.00  0.00           O  
ATOM   1597  C1  PGR   101     105.255  69.909  61.430  1.00  0.00           C  
ATOM   1598  HR  PGR   101     106.079  69.237  61.681  1.00  0.00           H  
ATOM   1599  HS  PGR   101     104.424  69.253  61.160  1.00  0.00           H  
ATOM   1600  C2  PGR   101     105.009  70.833  62.589  1.00  0.00           C  
ATOM   1601  HX  PGR   101     105.881  71.471  62.754  1.00  0.00           H  
ATOM   1602  C3  PGR   101     104.761  70.042  63.861  1.00  0.00           C  
ATOM   1603  HA  PGR   101     105.170  69.034  63.753  1.00  0.00           H  
ATOM   1604  HB  PGR   101     103.697  70.082  64.107  1.00  0.00           H  
ATOM   1605  O31 PGR   101     105.528  70.654  64.828  1.00  0.00           O  
ATOM   1606  P31 PGR   101     105.422  70.194  66.389  1.00  0.00           P  
ATOM   1607  O32 PGR   101     104.180  71.120  66.797  1.00  0.00           O  
ATOM   1608  C31 PGR   101     104.384  72.472  67.163  1.00  0.00           C  
ATOM   1609  H1A PGR   101     104.836  72.904  66.266  1.00  0.00           H  
ATOM   1610  H1B PGR   101     105.138  72.562  67.949  1.00  0.00           H  
ATOM   1611  C32 PGR   101     103.109  73.185  67.517  1.00  0.00           C  
ATOM   1612  H2A PGR   101     103.354  74.036  68.157  1.00  0.00           H  
ATOM   1613  O35 PGR   101     102.319  72.311  68.321  1.00  0.00           O  
ATOM   1614 HO5A PGR   101     101.547  72.833  68.603  1.00  0.00           H  
ATOM   1615  C33 PGR   101     102.309  73.679  66.246  1.00  0.00           C  
ATOM   1616  H3A PGR   101     102.971  74.261  65.600  1.00  0.00           H  
ATOM   1617  H3B PGR   101     101.966  72.791  65.709  1.00  0.00           H  
ATOM   1618  O33 PGR   101     104.899  68.851  66.522  1.00  0.00           O  
ATOM   1619  O34 PGR   101     106.652  70.553  67.111  1.00  0.00           O  
ATOM   1620  O21 PGR   101     103.863  71.635  62.349  1.00  0.00           O  
ATOM   1621  C21 PGR   101     103.941  72.859  61.737  1.00  0.00           C  
ATOM   1622  O22 PGR   101     104.936  73.436  61.382  1.00  0.00           O  
ATOM   1623  O36 PGR   101     101.178  74.517  66.661  1.00  0.00           O  
ATOM   1624 HO6A PGR   101     101.587  75.212  67.207  1.00  0.00           H  
ATOM   1625  C12  OL   102     102.556  73.529  61.569  1.00  0.00           C  
ATOM   1626  H2R  OL   102     101.821  72.739  61.405  1.00  0.00           H  
ATOM   1627  H2S  OL   102     102.455  73.816  62.618  1.00  0.00           H  
ATOM   1628  C13  OL   102     102.604  74.620  60.464  1.00  0.00           C  
ATOM   1629  H3R  OL   102     101.690  75.191  60.644  1.00  0.00           H  
ATOM   1630  H3S  OL   102     103.446  75.312  60.538  1.00  0.00           H  
ATOM   1631  C14  OL   102     102.699  74.118  58.996  1.00  0.00           C  
ATOM   1632  H4R  OL   102     103.682  73.649  58.910  1.00  0.00           H  
ATOM   1633  H4S  OL   102     101.994  73.301  58.825  1.00  0.00           H  
ATOM   1634  C15  OL   102     102.532  75.337  57.997  1.00  0.00           C  
ATOM   1635  H5R  OL   102     101.562  75.726  58.312  1.00  0.00           H  
ATOM   1636  H5S  OL   102     103.372  76.034  58.020  1.00  0.00           H  
ATOM   1637  C16  OL   102     102.332  74.872  56.533  1.00  0.00           C  
ATOM   1638  H6R  OL   102     103.241  74.434  56.115  1.00  0.00           H  
ATOM   1639  H6S  OL   102     101.546  74.116  56.479  1.00  0.00           H  
ATOM   1640  C17  OL   102     102.127  76.052  55.586  1.00  0.00           C  
ATOM   1641  H7R  OL   102     101.329  76.664  56.010  1.00  0.00           H  
ATOM   1642  H7S  OL   102     102.897  76.826  55.546  1.00  0.00           H  
ATOM   1643  C18  OL   102     101.877  75.485  54.178  1.00  0.00           C  
ATOM   1644  H8R  OL   102     102.780  75.021  53.777  1.00  0.00           H  
ATOM   1645  H8S  OL   102     101.061  74.764  54.266  1.00  0.00           H  
ATOM   1646  C19  OL   102     101.349  76.523  53.331  1.00  0.00           C  
ATOM   1647  H9R  OL   102     100.324  76.763  53.599  1.00  0.00           H  
ATOM   1648 C110  OL   102     102.130  77.221  52.514  1.00  0.00           C  
ATOM   1649 H10R  OL   102     101.625  78.066  52.052  1.00  0.00           H  
ATOM   1650 C111  OL   102     103.535  77.094  52.093  1.00  0.00           C  
ATOM   1651 H11R  OL   102     104.101  77.930  52.511  1.00  0.00           H  
ATOM   1652 H11S  OL   102     103.977  76.202  52.543  1.00  0.00           H  
ATOM   1653 C112  OL   102     103.627  76.939  50.683  1.00  0.00           C  
ATOM   1654 H12R  OL   102     103.220  76.006  50.287  1.00  0.00           H  
ATOM   1655 H12S  OL   102     103.186  77.827  50.226  1.00  0.00           H  
ATOM   1656 C113  OL   102     105.076  77.055  50.239  1.00  0.00           C  
ATOM   1657 H13R  OL   102     105.526  78.022  50.470  1.00  0.00           H  
ATOM   1658 H13S  OL   102     105.689  76.305  50.743  1.00  0.00           H  
ATOM   1659 C114  OL   102     105.238  76.791  48.670  1.00  0.00           C  
ATOM   1660 H14R  OL   102     104.955  75.772  48.395  1.00  0.00           H  
ATOM   1661 H14S  OL   102     104.383  77.366  48.308  1.00  0.00           H  
ATOM   1662 C115  OL   102     106.539  77.360  47.920  1.00  0.00           C  
ATOM   1663 H15R  OL   102     106.728  78.400  48.192  1.00  0.00           H  
ATOM   1664 H15S  OL   102     107.351  76.730  48.289  1.00  0.00           H  
ATOM   1665 C116  OL   102     106.585  77.353  46.347  1.00  0.00           C  
ATOM   1666 H16R  OL   102     107.417  78.019  46.107  1.00  0.00           H  
ATOM   1667 H16S  OL   102     106.737  76.312  46.058  1.00  0.00           H  
ATOM   1668 C117  OL   102     105.281  77.705  45.580  1.00  0.00           C  
ATOM   1669 H17R  OL   102     105.468  77.535  44.518  1.00  0.00           H  
ATOM   1670 H17S  OL   102     104.473  77.032  45.877  1.00  0.00           H  
ATOM   1671 C118  OL   102     104.702  79.071  45.905  1.00  0.00           C  
ATOM   1672 H18R  OL   102     104.533  79.193  46.976  1.00  0.00           H  
ATOM   1673 H18S  OL   102     103.716  79.336  45.517  1.00  0.00           H  
ATOM   1674 H18T  OL   102     105.433  79.802  45.554  1.00  0.00           H  
TER    1675       OL   102 
ATOM   1675 C116  PA   103      82.944  75.231  44.266  1.00  0.00           C  
ATOM   1676 H16R  PA   103      81.960  75.704  44.310  1.00  0.00           H  
ATOM   1677 H16S  PA   103      83.579  75.772  43.561  1.00  0.00           H  
ATOM   1678 H16T  PA   103      83.449  75.211  45.234  1.00  0.00           H  
ATOM   1679 C115  PA   103      82.837  73.822  43.805  1.00  0.00           C  
ATOM   1680 H15R  PA   103      83.743  73.530  43.270  1.00  0.00           H  
ATOM   1681 H15S  PA   103      81.959  73.671  43.175  1.00  0.00           H  
ATOM   1682 C114  PA   103      82.848  72.732  44.940  1.00  0.00           C  
ATOM   1683 H14R  PA   103      82.079  72.977  45.676  1.00  0.00           H  
ATOM   1684 H14S  PA   103      83.793  72.697  45.485  1.00  0.00           H  
ATOM   1685 C113  PA   103      82.643  71.295  44.414  1.00  0.00           C  
ATOM   1686 H13R  PA   103      83.588  71.261  43.869  1.00  0.00           H  
ATOM   1687 H13S  PA   103      81.839  71.342  43.677  1.00  0.00           H  
ATOM   1688 C112  PA   103      82.453  70.304  45.523  1.00  0.00           C  
ATOM   1689 H12R  PA   103      81.443  70.265  45.935  1.00  0.00           H  
ATOM   1690 H12S  PA   103      83.151  70.647  46.291  1.00  0.00           H  
ATOM   1691 C111  PA   103      82.752  68.910  45.069  1.00  0.00           C  
ATOM   1692 H11R  PA   103      83.674  68.835  44.489  1.00  0.00           H  
ATOM   1693 H11S  PA   103      81.959  68.569  44.400  1.00  0.00           H  
ATOM   1694 C110  PA   103      82.842  67.996  46.267  1.00  0.00           C  
ATOM   1695 H10R  PA   103      81.997  68.174  46.936  1.00  0.00           H  
ATOM   1696 H10S  PA   103      83.752  68.131  46.855  1.00  0.00           H  
ATOM   1697  C19  PA   103      82.758  66.573  45.841  1.00  0.00           C  
ATOM   1698  H9R  PA   103      83.736  66.293  45.444  1.00  0.00           H  
ATOM   1699  H9S  PA   103      82.049  66.433  45.022  1.00  0.00           H  
ATOM   1700  C18  PA   103      82.375  65.504  46.917  1.00  0.00           C  
ATOM   1701  H8R  PA   103      82.370  64.492  46.507  1.00  0.00           H  
ATOM   1702  H8S  PA   103      81.340  65.606  47.249  1.00  0.00           H  
ATOM   1703  C17  PA   103      83.384  65.540  48.117  1.00  0.00           C  
ATOM   1704  H7R  PA   103      83.629  66.566  48.400  1.00  0.00           H  
ATOM   1705  H7S  PA   103      84.350  65.094  47.872  1.00  0.00           H  
ATOM   1706  C16  PA   103      82.876  64.743  49.329  1.00  0.00           C  
ATOM   1707  H6R  PA   103      83.709  64.448  49.970  1.00  0.00           H  
ATOM   1708  H6S  PA   103      82.526  63.754  49.024  1.00  0.00           H  
ATOM   1709  C15  PA   103      81.813  65.468  50.231  1.00  0.00           C  
ATOM   1710  H5R  PA   103      81.016  65.852  49.592  1.00  0.00           H  
ATOM   1711  H5S  PA   103      82.328  66.377  50.550  1.00  0.00           H  
ATOM   1712  C14  PA   103      81.337  64.720  51.434  1.00  0.00           C  
ATOM   1713  H4R  PA   103      82.078  63.987  51.759  1.00  0.00           H  
ATOM   1714  H4S  PA   103      80.495  64.103  51.116  1.00  0.00           H  
ATOM   1715  C13  PA   103      81.191  65.489  52.784  1.00  0.00           C  
ATOM   1716  H3R  PA   103      80.790  66.478  52.553  1.00  0.00           H  
ATOM   1717  H3S  PA   103      82.200  65.670  53.159  1.00  0.00           H  
ATOM   1718  C12  PA   103      80.357  64.844  53.911  1.00  0.00           C  
ATOM   1719  H2R  PA   103      80.644  63.795  54.016  1.00  0.00           H  
ATOM   1720  H2S  PA   103      79.270  64.934  53.873  1.00  0.00           H  
ATOM   1721  C11 PGR   104      80.666  65.601  55.186  1.00  0.00           C  
ATOM   1722  O12 PGR   104      79.872  66.423  55.670  1.00  0.00           O  
ATOM   1723  O11 PGR   104      81.912  65.376  55.635  1.00  0.00           O  
ATOM   1724  C1  PGR   104      82.419  65.851  56.882  1.00  0.00           C  
ATOM   1725  HR  PGR   104      82.024  66.862  57.013  1.00  0.00           H  
ATOM   1726  HS  PGR   104      83.494  65.985  56.732  1.00  0.00           H  
ATOM   1727  C2  PGR   104      82.324  64.868  58.122  1.00  0.00           C  
ATOM   1728  HX  PGR   104      82.578  65.387  59.050  1.00  0.00           H  
ATOM   1729  C3  PGR   104      83.279  63.632  57.920  1.00  0.00           C  
ATOM   1730  HA  PGR   104      84.285  64.041  57.796  1.00  0.00           H  
ATOM   1731  HB  PGR   104      82.990  62.966  57.103  1.00  0.00           H  
ATOM   1732  O31 PGR   104      83.251  62.996  59.096  1.00  0.00           O  
ATOM   1733  P31 PGR   104      83.955  61.634  59.383  1.00  0.00           P  
ATOM   1734  O32 PGR   104      82.978  60.504  58.709  1.00  0.00           O  
ATOM   1735  C31 PGR   104      81.651  60.366  59.319  1.00  0.00           C  
ATOM   1736  H1A PGR   104      81.098  59.883  58.509  1.00  0.00           H  
ATOM   1737  H1B PGR   104      81.144  61.329  59.428  1.00  0.00           H  
ATOM   1738  C32 PGR   104      81.466  59.485  60.562  1.00  0.00           C  
ATOM   1739  H2A PGR   104      82.160  58.641  60.542  1.00  0.00           H  
ATOM   1740  O35 PGR   104      81.992  60.309  61.682  1.00  0.00           O  
ATOM   1741 HO5A PGR   104      82.859  60.592  61.339  1.00  0.00           H  
ATOM   1742  C33 PGR   104      80.039  59.101  60.802  1.00  0.00           C  
ATOM   1743  H3A PGR   104      79.473  60.026  60.933  1.00  0.00           H  
ATOM   1744  H3B PGR   104      79.682  58.471  59.984  1.00  0.00           H  
ATOM   1745  O33 PGR   104      85.206  61.736  58.610  1.00  0.00           O  
ATOM   1746  O34 PGR   104      84.069  61.410  60.769  1.00  0.00           O  
ATOM   1747  O21 PGR   104      80.974  64.406  58.224  1.00  0.00           O  
ATOM   1748  C21 PGR   104      80.043  65.273  58.679  1.00  0.00           C  
ATOM   1749  O22 PGR   104      80.302  66.339  59.146  1.00  0.00           O  
ATOM   1750  O36 PGR   104      80.008  58.334  62.040  1.00  0.00           O  
ATOM   1751 HO6A PGR   104      79.082  58.068  62.185  1.00  0.00           H  
ATOM   1752  C12  OL   105      78.607  64.787  58.969  1.00  0.00           C  
ATOM   1753  H2R  OL   105      78.375  64.917  60.028  1.00  0.00           H  
ATOM   1754  H2S  OL   105      77.846  65.480  58.604  1.00  0.00           H  
ATOM   1755  C13  OL   105      78.382  63.300  58.616  1.00  0.00           C  
ATOM   1756  H3R  OL   105      78.949  62.597  59.229  1.00  0.00           H  
ATOM   1757  H3S  OL   105      77.376  63.066  58.972  1.00  0.00           H  
ATOM   1758  C14  OL   105      78.578  63.021  57.156  1.00  0.00           C  
ATOM   1759  H4R  OL   105      78.962  63.904  56.641  1.00  0.00           H  
ATOM   1760  H4S  OL   105      79.493  62.428  57.096  1.00  0.00           H  
ATOM   1761  C15  OL   105      77.356  62.496  56.505  1.00  0.00           C  
ATOM   1762  H5R  OL   105      76.933  61.695  57.114  1.00  0.00           H  
ATOM   1763  H5S  OL   105      76.535  63.193  56.688  1.00  0.00           H  
ATOM   1764  C16  OL   105      77.323  62.366  54.998  1.00  0.00           C  
ATOM   1765  H6R  OL   105      77.405  63.355  54.542  1.00  0.00           H  
ATOM   1766  H6S  OL   105      78.177  61.851  54.554  1.00  0.00           H  
ATOM   1767  C17  OL   105      76.147  61.472  54.366  1.00  0.00           C  
ATOM   1768  H7R  OL   105      76.281  60.436  54.684  1.00  0.00           H  
ATOM   1769  H7S  OL   105      75.174  61.829  54.708  1.00  0.00           H  
ATOM   1770  C18  OL   105      76.128  61.511  52.806  1.00  0.00           C  
ATOM   1771  H8R  OL   105      75.803  62.496  52.466  1.00  0.00           H  
ATOM   1772  H8S  OL   105      77.177  61.465  52.506  1.00  0.00           H  
ATOM   1773  C19  OL   105      75.285  60.407  52.100  1.00  0.00           C  
ATOM   1774  H9R  OL   105      75.005  59.620  52.796  1.00  0.00           H  
ATOM   1775 C110  OL   105      74.902  60.311  50.845  1.00  0.00           C  
ATOM   1776 H10R  OL   105      74.216  59.543  50.496  1.00  0.00           H  
ATOM   1777 C111  OL   105      75.037  61.321  49.760  1.00  0.00           C  
ATOM   1778 H11R  OL   105      75.063  62.286  50.269  1.00  0.00           H  
ATOM   1779 H11S  OL   105      76.092  61.189  49.514  1.00  0.00           H  
ATOM   1780 C112  OL   105      74.268  61.087  48.444  1.00  0.00           C  
ATOM   1781 H12R  OL   105      74.426  60.049  48.147  1.00  0.00           H  
ATOM   1782 H12S  OL   105      73.203  61.155  48.675  1.00  0.00           H  
ATOM   1783 C113  OL   105      74.668  62.108  47.362  1.00  0.00           C  
ATOM   1784 H13R  OL   105      75.747  62.114  47.193  1.00  0.00           H  
ATOM   1785 H13S  OL   105      74.258  61.889  46.374  1.00  0.00           H  
ATOM   1786 C114  OL   105      74.189  63.495  47.786  1.00  0.00           C  
ATOM   1787 H14R  OL   105      73.212  63.593  48.263  1.00  0.00           H  
ATOM   1788 H14S  OL   105      74.788  63.969  48.567  1.00  0.00           H  
ATOM   1789 C115  OL   105      74.473  64.592  46.701  1.00  0.00           C  
ATOM   1790 H15R  OL   105      75.556  64.632  46.571  1.00  0.00           H  
ATOM   1791 H15S  OL   105      73.940  64.225  45.821  1.00  0.00           H  
ATOM   1792 C116  OL   105      73.925  65.957  47.081  1.00  0.00           C  
ATOM   1793 H16R  OL   105      72.848  66.094  46.965  1.00  0.00           H  
ATOM   1794 H16S  OL   105      74.147  66.347  48.077  1.00  0.00           H  
ATOM   1795 C117  OL   105      74.415  66.958  46.069  1.00  0.00           C  
ATOM   1796 H17R  OL   105      75.492  66.932  45.891  1.00  0.00           H  
ATOM   1797 H17S  OL   105      73.942  66.792  45.099  1.00  0.00           H  
ATOM   1798 C118  OL   105      74.051  68.362  46.551  1.00  0.00           C  
ATOM   1799 H18R  OL   105      74.508  68.517  47.531  1.00  0.00           H  
ATOM   1800 H18S  OL   105      72.968  68.460  46.653  1.00  0.00           H  
ATOM   1801 H18T  OL   105      74.402  69.165  45.899  1.00  0.00           H  
TER    1802       OL   105 
ATOM   1802 C116  PA   106      44.533  84.080  53.415  1.00  0.00           C  
ATOM   1803 H16R  PA   106      45.203  84.799  53.892  1.00  0.00           H  
ATOM   1804 H16S  PA   106      44.134  83.452  54.214  1.00  0.00           H  
ATOM   1805 H16T  PA   106      43.752  84.775  53.099  1.00  0.00           H  
ATOM   1806 C115  PA   106      45.335  83.293  52.304  1.00  0.00           C  
ATOM   1807 H15R  PA   106      46.386  83.276  52.602  1.00  0.00           H  
ATOM   1808 H15S  PA   106      45.352  83.985  51.460  1.00  0.00           H  
ATOM   1809 C114  PA   106      44.789  81.896  51.987  1.00  0.00           C  
ATOM   1810 H14R  PA   106      45.181  81.634  51.002  1.00  0.00           H  
ATOM   1811 H14S  PA   106      43.720  81.922  51.767  1.00  0.00           H  
ATOM   1812 C113  PA   106      44.937  80.821  53.034  1.00  0.00           C  
ATOM   1813 H13R  PA   106      44.348  81.025  53.931  1.00  0.00           H  
ATOM   1814 H13S  PA   106      45.957  80.961  53.398  1.00  0.00           H  
ATOM   1815 C112  PA   106      44.751  79.497  52.439  1.00  0.00           C  
ATOM   1816 H12R  PA   106      43.841  79.458  51.837  1.00  0.00           H  
ATOM   1817 H12S  PA   106      44.582  78.707  53.175  1.00  0.00           H  
ATOM   1818 C111  PA   106      45.986  79.039  51.783  1.00  0.00           C  
ATOM   1819 H11R  PA   106      46.914  79.206  52.333  1.00  0.00           H  
ATOM   1820 H11S  PA   106      46.200  79.605  50.874  1.00  0.00           H  
ATOM   1821 C110  PA   106      45.946  77.542  51.393  1.00  0.00           C  
ATOM   1822 H10R  PA   106      44.958  77.334  50.978  1.00  0.00           H  
ATOM   1823 H10S  PA   106      46.085  76.963  52.308  1.00  0.00           H  
ATOM   1824  C19  PA   106      46.966  77.215  50.314  1.00  0.00           C  
ATOM   1825  H9R  PA   106      47.945  77.675  50.463  1.00  0.00           H  
ATOM   1826  H9S  PA   106      46.566  77.598  49.373  1.00  0.00           H  
ATOM   1827  C18  PA   106      47.193  75.768  50.199  1.00  0.00           C  
ATOM   1828  H8R  PA   106      47.678  75.358  51.088  1.00  0.00           H  
ATOM   1829  H8S  PA   106      47.858  75.792  49.334  1.00  0.00           H  
ATOM   1830  C17  PA   106      46.088  74.814  49.890  1.00  0.00           C  
ATOM   1831  H7R  PA   106      45.550  75.114  48.989  1.00  0.00           H  
ATOM   1832  H7S  PA   106      45.525  74.816  50.826  1.00  0.00           H  
ATOM   1833  C16  PA   106      46.733  73.377  49.638  1.00  0.00           C  
ATOM   1834  H6R  PA   106      47.405  73.354  48.777  1.00  0.00           H  
ATOM   1835  H6S  PA   106      45.915  72.706  49.367  1.00  0.00           H  
ATOM   1836  C15  PA   106      47.626  72.776  50.748  1.00  0.00           C  
ATOM   1837  H5R  PA   106      48.529  73.389  50.799  1.00  0.00           H  
ATOM   1838  H5S  PA   106      48.115  71.869  50.387  1.00  0.00           H  
ATOM   1839  C14  PA   106      46.964  72.769  52.117  1.00  0.00           C  
ATOM   1840  H4R  PA   106      45.976  72.327  51.973  1.00  0.00           H  
ATOM   1841  H4S  PA   106      46.767  73.793  52.439  1.00  0.00           H  
ATOM   1842  C13  PA   106      47.801  72.072  53.150  1.00  0.00           C  
ATOM   1843  H3R  PA   106      48.761  72.587  53.233  1.00  0.00           H  
ATOM   1844  H3S  PA   106      48.169  71.177  52.644  1.00  0.00           H  
ATOM   1845  C12  PA   106      47.146  71.810  54.491  1.00  0.00           C  
ATOM   1846  H2R  PA   106      46.385  71.055  54.283  1.00  0.00           H  
ATOM   1847  H2S  PA   106      46.790  72.737  54.947  1.00  0.00           H  
ATOM   1848  C11 PGR   107      48.056  71.189  55.600  1.00  0.00           C  
ATOM   1849  O12 PGR   107      47.610  70.304  56.322  1.00  0.00           O  
ATOM   1850  O11 PGR   107      49.280  71.722  55.719  1.00  0.00           O  
ATOM   1851  C1  PGR   107      50.086  71.384  56.857  1.00  0.00           C  
ATOM   1852  HR  PGR   107      49.456  71.570  57.730  1.00  0.00           H  
ATOM   1853  HS  PGR   107      50.986  72.002  56.813  1.00  0.00           H  
ATOM   1854  C2  PGR   107      50.560  69.928  56.900  1.00  0.00           C  
ATOM   1855  HX  PGR   107      49.755  69.199  57.027  1.00  0.00           H  
ATOM   1856  C3  PGR   107      51.496  69.706  58.074  1.00  0.00           C  
ATOM   1857  HA  PGR   107      52.372  70.335  57.894  1.00  0.00           H  
ATOM   1858  HB  PGR   107      51.966  68.720  58.058  1.00  0.00           H  
ATOM   1859  O31 PGR   107      50.760  69.903  59.280  1.00  0.00           O  
ATOM   1860  P31 PGR   107      51.491  70.005  60.756  1.00  0.00           P  
ATOM   1861  O32 PGR   107      52.065  68.631  61.160  1.00  0.00           O  
ATOM   1862  C31 PGR   107      53.175  68.058  60.439  1.00  0.00           C  
ATOM   1863  H1A PGR   107      53.985  68.749  60.188  1.00  0.00           H  
ATOM   1864  H1B PGR   107      52.826  67.567  59.527  1.00  0.00           H  
ATOM   1865  C32 PGR   107      53.762  66.922  61.319  1.00  0.00           C  
ATOM   1866  H2A PGR   107      54.628  66.507  60.796  1.00  0.00           H  
ATOM   1867  O35 PGR   107      52.769  65.868  61.474  1.00  0.00           O  
ATOM   1868 HO5A PGR   107      51.951  66.288  61.794  1.00  0.00           H  
ATOM   1869  C33 PGR   107      54.171  67.478  62.740  1.00  0.00           C  
ATOM   1870  H3A PGR   107      54.670  68.440  62.603  1.00  0.00           H  
ATOM   1871  H3B PGR   107      53.236  67.691  63.265  1.00  0.00           H  
ATOM   1872  O33 PGR   107      52.614  70.971  60.688  1.00  0.00           O  
ATOM   1873  O34 PGR   107      50.400  70.281  61.648  1.00  0.00           O  
ATOM   1874  O21 PGR   107      51.330  69.843  55.659  1.00  0.00           O  
ATOM   1875  C21 PGR   107      51.410  68.615  55.024  1.00  0.00           C  
ATOM   1876  O22 PGR   107      50.957  67.608  55.496  1.00  0.00           O  
ATOM   1877  O36 PGR   107      54.943  66.529  63.475  1.00  0.00           O  
ATOM   1878 HO6A PGR   107      55.860  66.821  63.327  1.00  0.00           H  
ATOM   1879  C12  OL   108      52.036  68.737  53.610  1.00  0.00           C  
ATOM   1880  H2R  OL   108      53.064  69.068  53.769  1.00  0.00           H  
ATOM   1881  H2S  OL   108      52.057  67.745  53.154  1.00  0.00           H  
ATOM   1882  C13  OL   108      51.383  69.874  52.867  1.00  0.00           C  
ATOM   1883  H3R  OL   108      50.291  69.838  52.879  1.00  0.00           H  
ATOM   1884  H3S  OL   108      51.753  70.769  53.371  1.00  0.00           H  
ATOM   1885  C14  OL   108      51.933  70.029  51.481  1.00  0.00           C  
ATOM   1886  H4R  OL   108      53.014  70.057  51.329  1.00  0.00           H  
ATOM   1887  H4S  OL   108      51.617  69.214  50.826  1.00  0.00           H  
ATOM   1888  C15  OL   108      51.434  71.361  50.865  1.00  0.00           C  
ATOM   1889  H5R  OL   108      50.372  71.396  51.115  1.00  0.00           H  
ATOM   1890  H5S  OL   108      51.834  72.238  51.378  1.00  0.00           H  
ATOM   1891  C16  OL   108      51.555  71.323  49.404  1.00  0.00           C  
ATOM   1892  H6R  OL   108      52.613  71.445  49.163  1.00  0.00           H  
ATOM   1893  H6S  OL   108      51.148  70.409  48.966  1.00  0.00           H  
ATOM   1894  C17  OL   108      50.892  72.525  48.761  1.00  0.00           C  
ATOM   1895  H7R  OL   108      49.811  72.391  48.833  1.00  0.00           H  
ATOM   1896  H7S  OL   108      51.166  73.409  49.341  1.00  0.00           H  
ATOM   1897  C18  OL   108      51.438  72.864  47.328  1.00  0.00           C  
ATOM   1898  H8R  OL   108      52.478  73.156  47.489  1.00  0.00           H  
ATOM   1899  H8S  OL   108      51.426  71.959  46.716  1.00  0.00           H  
ATOM   1900  C19  OL   108      50.640  73.902  46.607  1.00  0.00           C  
ATOM   1901  H9R  OL   108      49.556  73.828  46.642  1.00  0.00           H  
ATOM   1902 C110  OL   108      51.078  74.902  45.982  1.00  0.00           C  
ATOM   1903 H10R  OL   108      50.387  75.654  45.608  1.00  0.00           H  
ATOM   1904 C111  OL   108      52.521  75.228  45.799  1.00  0.00           C  
ATOM   1905 H11R  OL   108      52.657  76.279  45.535  1.00  0.00           H  
ATOM   1906 H11S  OL   108      53.117  74.958  46.673  1.00  0.00           H  
ATOM   1907 C112  OL   108      53.076  74.373  44.671  1.00  0.00           C  
ATOM   1908 H12R  OL   108      52.742  73.342  44.807  1.00  0.00           H  
ATOM   1909 H12S  OL   108      52.608  74.808  43.785  1.00  0.00           H  
ATOM   1910 C113  OL   108      54.602  74.384  44.592  1.00  0.00           C  
ATOM   1911 H13R  OL   108      55.051  75.354  44.818  1.00  0.00           H  
ATOM   1912 H13S  OL   108      55.050  73.801  45.400  1.00  0.00           H  
ATOM   1913 C114  OL   108      55.141  73.765  43.321  1.00  0.00           C  
ATOM   1914 H14R  OL   108      54.401  73.058  42.942  1.00  0.00           H  
ATOM   1915 H14S  OL   108      55.138  74.639  42.666  1.00  0.00           H  
ATOM   1916 C115  OL   108      56.606  73.306  43.430  1.00  0.00           C  
ATOM   1917 H15R  OL   108      57.025  73.430  42.429  1.00  0.00           H  
ATOM   1918 H15S  OL   108      57.105  73.984  44.125  1.00  0.00           H  
ATOM   1919 C116  OL   108      56.777  71.859  43.813  1.00  0.00           C  
ATOM   1920 H16R  OL   108      56.190  71.730  44.725  1.00  0.00           H  
ATOM   1921 H16S  OL   108      56.187  71.258  43.118  1.00  0.00           H  
ATOM   1922 C117  OL   108      58.266  71.350  43.903  1.00  0.00           C  
ATOM   1923 H17R  OL   108      58.726  71.952  44.690  1.00  0.00           H  
ATOM   1924 H17S  OL   108      58.063  70.343  44.273  1.00  0.00           H  
ATOM   1925 C118  OL   108      59.139  71.364  42.588  1.00  0.00           C  
ATOM   1926 H18R  OL   108      58.760  70.825  41.717  1.00  0.00           H  
ATOM   1927 H18S  OL   108      60.130  71.004  42.871  1.00  0.00           H  
ATOM   1928 H18T  OL   108      59.204  72.392  42.226  1.00  0.00           H  
TER    1929       OL   108 
ATOM   1929 C116  PA   109      64.071  64.779  45.350  1.00  0.00           C  
ATOM   1930 H16R  PA   109      63.424  65.639  45.162  1.00  0.00           H  
ATOM   1931 H16S  PA   109      63.531  64.165  46.073  1.00  0.00           H  
ATOM   1932 H16T  PA   109      64.251  64.166  44.465  1.00  0.00           H  
ATOM   1933 C115  PA   109      65.448  65.214  45.724  1.00  0.00           C  
ATOM   1934 H15R  PA   109      65.876  65.869  44.962  1.00  0.00           H  
ATOM   1935 H15S  PA   109      66.098  64.338  45.671  1.00  0.00           H  
ATOM   1936 C114  PA   109      65.533  66.073  47.057  1.00  0.00           C  
ATOM   1937 H14R  PA   109      65.343  65.533  47.987  1.00  0.00           H  
ATOM   1938 H14S  PA   109      64.749  66.832  47.023  1.00  0.00           H  
ATOM   1939 C113  PA   109      66.886  66.840  47.320  1.00  0.00           C  
ATOM   1940 H13R  PA   109      67.626  66.062  47.514  1.00  0.00           H  
ATOM   1941 H13S  PA   109      66.837  67.345  48.287  1.00  0.00           H  
ATOM   1942 C112  PA   109      67.490  67.844  46.242  1.00  0.00           C  
ATOM   1943 H12R  PA   109      67.964  67.294  45.427  1.00  0.00           H  
ATOM   1944 H12S  PA   109      68.393  68.334  46.612  1.00  0.00           H  
ATOM   1945 C111  PA   109      66.524  68.951  45.699  1.00  0.00           C  
ATOM   1946 H11R  PA   109      65.611  68.442  45.382  1.00  0.00           H  
ATOM   1947 H11S  PA   109      67.003  69.443  44.851  1.00  0.00           H  
ATOM   1948 C110  PA   109      65.900  70.004  46.616  1.00  0.00           C  
ATOM   1949 H10R  PA   109      65.228  69.372  47.201  1.00  0.00           H  
ATOM   1950 H10S  PA   109      65.129  70.590  46.112  1.00  0.00           H  
ATOM   1951  C19  PA   109      66.897  70.926  47.324  1.00  0.00           C  
ATOM   1952  H9R  PA   109      67.352  71.317  46.412  1.00  0.00           H  
ATOM   1953  H9S  PA   109      67.607  70.238  47.787  1.00  0.00           H  
ATOM   1954  C18  PA   109      66.460  71.825  48.458  1.00  0.00           C  
ATOM   1955  H8R  PA   109      65.755  71.333  49.131  1.00  0.00           H  
ATOM   1956  H8S  PA   109      65.808  72.588  48.028  1.00  0.00           H  
ATOM   1957  C17  PA   109      67.567  72.478  49.197  1.00  0.00           C  
ATOM   1958  H7R  PA   109      68.019  71.750  49.875  1.00  0.00           H  
ATOM   1959  H7S  PA   109      67.105  73.191  49.883  1.00  0.00           H  
ATOM   1960  C16  PA   109      68.506  73.148  48.260  1.00  0.00           C  
ATOM   1961  H6R  PA   109      67.827  73.847  47.767  1.00  0.00           H  
ATOM   1962  H6S  PA   109      68.815  72.468  47.464  1.00  0.00           H  
ATOM   1963  C15  PA   109      69.729  73.715  48.985  1.00  0.00           C  
ATOM   1964  H5R  PA   109      70.378  74.337  48.365  1.00  0.00           H  
ATOM   1965  H5S  PA   109      70.389  72.879  49.226  1.00  0.00           H  
ATOM   1966  C14  PA   109      69.539  74.524  50.222  1.00  0.00           C  
ATOM   1967  H4R  PA   109      69.128  73.888  51.008  1.00  0.00           H  
ATOM   1968  H4S  PA   109      68.895  75.388  50.043  1.00  0.00           H  
ATOM   1969  C13  PA   109      70.870  75.170  50.704  1.00  0.00           C  
ATOM   1970  H3R  PA   109      70.540  76.048  51.262  1.00  0.00           H  
ATOM   1971  H3S  PA   109      71.491  75.488  49.863  1.00  0.00           H  
ATOM   1972  C12  PA   109      71.650  74.238  51.684  1.00  0.00           C  
ATOM   1973  H2R  PA   109      71.772  73.305  51.131  1.00  0.00           H  
ATOM   1974  H2S  PA   109      71.025  73.973  52.539  1.00  0.00           H  
ATOM   1975  C11 PGR   110      73.012  74.764  52.078  1.00  0.00           C  
ATOM   1976  O12 PGR   110      73.442  75.865  51.852  1.00  0.00           O  
ATOM   1977  O11 PGR   110      73.836  73.825  52.730  1.00  0.00           O  
ATOM   1978  C1  PGR   110      75.290  74.131  53.015  1.00  0.00           C  
ATOM   1979  HR  PGR   110      75.800  74.466  52.109  1.00  0.00           H  
ATOM   1980  HS  PGR   110      75.811  73.227  53.341  1.00  0.00           H  
ATOM   1981  C2  PGR   110      75.443  75.246  54.119  1.00  0.00           C  
ATOM   1982  HX  PGR   110      76.354  74.916  54.624  1.00  0.00           H  
ATOM   1983  C3  PGR   110      74.316  75.137  55.146  1.00  0.00           C  
ATOM   1984  HA  PGR   110      74.208  74.116  55.521  1.00  0.00           H  
ATOM   1985  HB  PGR   110      73.450  75.466  54.566  1.00  0.00           H  
ATOM   1986  O31 PGR   110      74.678  76.058  56.149  1.00  0.00           O  
ATOM   1987  P31 PGR   110      75.412  75.684  57.426  1.00  0.00           P  
ATOM   1988  O32 PGR   110      74.294  74.816  58.199  1.00  0.00           O  
ATOM   1989  C31 PGR   110      73.327  75.429  59.076  1.00  0.00           C  
ATOM   1990  H1A PGR   110      72.458  74.805  59.299  1.00  0.00           H  
ATOM   1991  H1B PGR   110      73.003  76.410  58.718  1.00  0.00           H  
ATOM   1992  C32 PGR   110      73.844  75.681  60.481  1.00  0.00           C  
ATOM   1993  H2A PGR   110      74.720  76.318  60.333  1.00  0.00           H  
ATOM   1994  O35 PGR   110      74.313  74.455  61.043  1.00  0.00           O  
ATOM   1995 HO5A PGR   110      74.624  74.630  61.949  1.00  0.00           H  
ATOM   1996  C33 PGR   110      72.668  76.342  61.276  1.00  0.00           C  
ATOM   1997  H3A PGR   110      73.088  76.415  62.282  1.00  0.00           H  
ATOM   1998  H3B PGR   110      72.497  77.347  60.883  1.00  0.00           H  
ATOM   1999  O33 PGR   110      76.523  74.820  57.064  1.00  0.00           O  
ATOM   2000  O34 PGR   110      75.643  76.887  58.199  1.00  0.00           O  
ATOM   2001  O21 PGR   110      75.569  76.570  53.652  1.00  0.00           O  
ATOM   2002  C21 PGR   110      76.655  76.824  52.826  1.00  0.00           C  
ATOM   2003  O22 PGR   110      77.471  75.954  52.508  1.00  0.00           O  
ATOM   2004  O36 PGR   110      71.442  75.637  61.151  1.00  0.00           O  
ATOM   2005 HO6A PGR   110      70.747  76.105  61.647  1.00  0.00           H  
ATOM   2006  C12  OL   111      76.566  78.255  52.323  1.00  0.00           C  
ATOM   2007  H2R  OL   111      75.910  78.212  51.451  1.00  0.00           H  
ATOM   2008  H2S  OL   111      76.071  78.904  53.048  1.00  0.00           H  
ATOM   2009  C13  OL   111      77.922  78.868  52.109  1.00  0.00           C  
ATOM   2010  H3R  OL   111      78.483  78.704  53.031  1.00  0.00           H  
ATOM   2011  H3S  OL   111      78.438  78.378  51.281  1.00  0.00           H  
ATOM   2012  C14  OL   111      77.962  80.357  51.808  1.00  0.00           C  
ATOM   2013  H4R  OL   111      77.669  80.550  50.774  1.00  0.00           H  
ATOM   2014  H4S  OL   111      77.358  80.907  52.533  1.00  0.00           H  
ATOM   2015  C15  OL   111      79.320  80.914  52.142  1.00  0.00           C  
ATOM   2016  H5R  OL   111      79.277  81.988  52.339  1.00  0.00           H  
ATOM   2017  H5S  OL   111      79.676  80.470  53.074  1.00  0.00           H  
ATOM   2018  C16  OL   111      80.375  80.687  51.083  1.00  0.00           C  
ATOM   2019  H6R  OL   111      80.414  79.625  50.831  1.00  0.00           H  
ATOM   2020  H6S  OL   111      80.062  81.251  50.202  1.00  0.00           H  
ATOM   2021  C17  OL   111      81.868  80.852  51.444  1.00  0.00           C  
ATOM   2022  H7R  OL   111      81.974  81.911  51.689  1.00  0.00           H  
ATOM   2023  H7S  OL   111      82.085  80.354  52.391  1.00  0.00           H  
ATOM   2024  C18  OL   111      82.845  80.430  50.372  1.00  0.00           C  
ATOM   2025  H8R  OL   111      83.904  80.464  50.637  1.00  0.00           H  
ATOM   2026  H8S  OL   111      82.581  79.433  50.013  1.00  0.00           H  
ATOM   2027  C19  OL   111      82.660  81.231  49.157  1.00  0.00           C  
ATOM   2028  H9R  OL   111      82.544  82.297  49.333  1.00  0.00           H  
ATOM   2029 C110  OL   111      82.980  80.877  47.927  1.00  0.00           C  
ATOM   2030 H10R  OL   111      82.891  81.565  47.090  1.00  0.00           H  
ATOM   2031 C111  OL   111      83.393  79.469  47.458  1.00  0.00           C  
ATOM   2032 H11R  OL   111      83.240  78.599  48.100  1.00  0.00           H  
ATOM   2033 H11S  OL   111      82.851  79.107  46.582  1.00  0.00           H  
ATOM   2034 C112  OL   111      84.887  79.519  46.996  1.00  0.00           C  
ATOM   2035 H12R  OL   111      85.009  80.430  46.407  1.00  0.00           H  
ATOM   2036 H12S  OL   111      85.578  79.573  47.839  1.00  0.00           H  
ATOM   2037 C113  OL   111      85.292  78.462  45.990  1.00  0.00           C  
ATOM   2038 H13R  OL   111      85.461  77.516  46.510  1.00  0.00           H  
ATOM   2039 H13S  OL   111      84.482  78.239  45.292  1.00  0.00           H  
ATOM   2040 C114  OL   111      86.602  78.799  45.426  1.00  0.00           C  
ATOM   2041 H14R  OL   111      86.446  79.563  44.661  1.00  0.00           H  
ATOM   2042 H14S  OL   111      87.211  79.109  46.278  1.00  0.00           H  
ATOM   2043 C115  OL   111      87.490  77.836  44.721  1.00  0.00           C  
ATOM   2044 H15R  OL   111      87.018  77.502  43.794  1.00  0.00           H  
ATOM   2045 H15S  OL   111      88.375  78.321  44.304  1.00  0.00           H  
ATOM   2046 C116  OL   111      87.743  76.596  45.526  1.00  0.00           C  
ATOM   2047 H16R  OL   111      88.388  76.911  46.350  1.00  0.00           H  
ATOM   2048 H16S  OL   111      86.864  76.075  45.908  1.00  0.00           H  
ATOM   2049 C117  OL   111      88.535  75.518  44.819  1.00  0.00           C  
ATOM   2050 H17R  OL   111      88.249  74.483  45.021  1.00  0.00           H  
ATOM   2051 H17S  OL   111      88.235  75.637  43.776  1.00  0.00           H  
ATOM   2052 C118  OL   111      90.006  75.681  44.766  1.00  0.00           C  
ATOM   2053 H18R  OL   111      90.270  76.726  44.941  1.00  0.00           H  
ATOM   2054 H18S  OL   111      90.462  75.324  43.840  1.00  0.00           H  
ATOM   2055 H18T  OL   111      90.609  75.195  45.536  1.00  0.00           H  
TER    2056       OL   111 
ATOM   2056 C116  PA   112      95.710  78.678  41.721  1.00  0.00           C  
ATOM   2057 H16R  PA   112      96.554  78.239  42.257  1.00  0.00           H  
ATOM   2058 H16S  PA   112      95.319  79.627  42.095  1.00  0.00           H  
ATOM   2059 H16T  PA   112      96.082  78.867  40.712  1.00  0.00           H  
ATOM   2060 C115  PA   112      94.516  77.733  41.829  1.00  0.00           C  
ATOM   2061 H15R  PA   112      94.700  76.805  41.283  1.00  0.00           H  
ATOM   2062 H15S  PA   112      93.673  78.281  41.404  1.00  0.00           H  
ATOM   2063 C114  PA   112      94.213  77.283  43.234  1.00  0.00           C  
ATOM   2064 H14R  PA   112      95.039  76.741  43.699  1.00  0.00           H  
ATOM   2065 H14S  PA   112      93.372  76.594  43.127  1.00  0.00           H  
ATOM   2066 C113  PA   112      93.753  78.378  44.200  1.00  0.00           C  
ATOM   2067 H13R  PA   112      92.806  78.774  43.828  1.00  0.00           H  
ATOM   2068 H13S  PA   112      94.492  79.179  44.264  1.00  0.00           H  
ATOM   2069 C112  PA   112      93.283  77.852  45.593  1.00  0.00           C  
ATOM   2070 H12R  PA   112      92.443  77.177  45.415  1.00  0.00           H  
ATOM   2071 H12S  PA   112      92.974  78.719  46.181  1.00  0.00           H  
ATOM   2072 C111  PA   112      94.479  77.243  46.287  1.00  0.00           C  
ATOM   2073 H11R  PA   112      95.229  78.012  46.480  1.00  0.00           H  
ATOM   2074 H11S  PA   112      94.834  76.429  45.652  1.00  0.00           H  
ATOM   2075 C110  PA   112      94.342  76.551  47.582  1.00  0.00           C  
ATOM   2076 H10R  PA   112      93.687  75.678  47.533  1.00  0.00           H  
ATOM   2077 H10S  PA   112      93.839  77.095  48.384  1.00  0.00           H  
ATOM   2078  C19  PA   112      95.740  76.179  48.261  1.00  0.00           C  
ATOM   2079  H9R  PA   112      96.514  76.921  48.054  1.00  0.00           H  
ATOM   2080  H9S  PA   112      96.214  75.308  47.803  1.00  0.00           H  
ATOM   2081  C18  PA   112      95.556  75.943  49.805  1.00  0.00           C  
ATOM   2082  H8R  PA   112      94.970  76.718  50.304  1.00  0.00           H  
ATOM   2083  H8S  PA   112      96.537  75.989  50.283  1.00  0.00           H  
ATOM   2084  C17  PA   112      94.985  74.600  50.119  1.00  0.00           C  
ATOM   2085  H7R  PA   112      95.760  73.887  49.830  1.00  0.00           H  
ATOM   2086  H7S  PA   112      94.068  74.408  49.558  1.00  0.00           H  
ATOM   2087  C16  PA   112      94.562  74.396  51.589  1.00  0.00           C  
ATOM   2088  H6R  PA   112      94.267  73.395  51.911  1.00  0.00           H  
ATOM   2089  H6S  PA   112      93.705  75.042  51.790  1.00  0.00           H  
ATOM   2090  C15  PA   112      95.651  74.884  52.597  1.00  0.00           C  
ATOM   2091  H5R  PA   112      95.791  75.966  52.556  1.00  0.00           H  
ATOM   2092  H5S  PA   112      96.545  74.336  52.291  1.00  0.00           H  
ATOM   2093  C14  PA   112      95.267  74.487  54.074  1.00  0.00           C  
ATOM   2094  H4R  PA   112      95.279  73.403  54.211  1.00  0.00           H  
ATOM   2095  H4S  PA   112      94.300  74.857  54.422  1.00  0.00           H  
ATOM   2096  C13  PA   112      96.155  75.039  55.182  1.00  0.00           C  
ATOM   2097  H3R  PA   112      95.579  75.581  55.935  1.00  0.00           H  
ATOM   2098  H3S  PA   112      96.611  75.941  54.769  1.00  0.00           H  
ATOM   2099  C12  PA   112      97.226  74.087  55.728  1.00  0.00           C  
ATOM   2100  H2R  PA   112      97.891  74.777  56.251  1.00  0.00           H  
ATOM   2101  H2S  PA   112      97.764  73.645  54.887  1.00  0.00           H  
ATOM   2102  C11  PC   113      96.764  73.069  56.617  1.00  0.00           C  
ATOM   2103  O12  PC   113      97.250  71.939  56.551  1.00  0.00           O  
ATOM   2104  O11  PC   113      95.755  73.457  57.426  1.00  0.00           O  
ATOM   2105  C1   PC   113      95.224  72.646  58.511  1.00  0.00           C  
ATOM   2106  HR   PC   113      95.918  72.646  59.355  1.00  0.00           H  
ATOM   2107  HS   PC   113      95.065  71.626  58.153  1.00  0.00           H  
ATOM   2108  C2   PC   113      93.919  73.433  58.920  1.00  0.00           C  
ATOM   2109  HX   PC   113      94.118  74.489  59.122  1.00  0.00           H  
ATOM   2110  C3   PC   113      93.362  72.825  60.271  1.00  0.00           C  
ATOM   2111  HA   PC   113      92.504  73.387  60.647  1.00  0.00           H  
ATOM   2112  HB   PC   113      94.058  73.029  61.088  1.00  0.00           H  
ATOM   2113  O31  PC   113      93.100  71.391  60.147  1.00  0.00           O  
ATOM   2114  P31  PC   113      92.185  70.669  61.206  1.00  0.00           P  
ATOM   2115  O32  PC   113      93.025  70.717  62.586  1.00  0.00           O  
ATOM   2116  C31  PC   113      94.072  69.837  62.811  1.00  0.00           C  
ATOM   2117  H1A  PC   113      94.903  70.036  62.130  1.00  0.00           H  
ATOM   2118  H1B  PC   113      93.724  68.808  62.691  1.00  0.00           H  
ATOM   2119  C32  PC   113      94.530  70.023  64.298  1.00  0.00           C  
ATOM   2120  H2A  PC   113      93.866  70.778  64.721  1.00  0.00           H  
ATOM   2121  H2B  PC   113      95.499  70.524  64.304  1.00  0.00           H  
ATOM   2122  N31  PC   113      94.605  68.888  65.167  1.00  0.00           N  
ATOM   2123  C33  PC   113      93.258  68.257  65.329  1.00  0.00           C  
ATOM   2124  H3A  PC   113      92.650  69.034  65.795  1.00  0.00           H  
ATOM   2125  H3B  PC   113      93.342  67.368  65.956  1.00  0.00           H  
ATOM   2126  H3C  PC   113      92.779  68.026  64.377  1.00  0.00           H  
ATOM   2127  C34  PC   113      95.652  67.897  64.754  1.00  0.00           C  
ATOM   2128  H4A  PC   113      95.285  67.512  63.802  1.00  0.00           H  
ATOM   2129  H4B  PC   113      95.765  67.028  65.405  1.00  0.00           H  
ATOM   2130  H4C  PC   113      96.617  68.391  64.629  1.00  0.00           H  
ATOM   2131  C35  PC   113      95.009  69.334  66.540  1.00  0.00           C  
ATOM   2132  H5A  PC   113      95.008  68.388  67.083  1.00  0.00           H  
ATOM   2133  H5B  PC   113      94.234  70.030  66.864  1.00  0.00           H  
ATOM   2134  H5C  PC   113      96.028  69.723  66.558  1.00  0.00           H  
ATOM   2135  O33  PC   113      91.006  71.490  61.357  1.00  0.00           O  
ATOM   2136  O34  PC   113      92.114  69.246  60.799  1.00  0.00           O  
ATOM   2137  O21  PC   113      92.966  73.257  57.873  1.00  0.00           O  
ATOM   2138  C21  PC   113      91.848  74.012  57.866  1.00  0.00           C  
ATOM   2139  O22  PC   113      91.793  75.183  58.294  1.00  0.00           O  
ATOM   2140  C12  OL   114      90.644  73.268  57.307  1.00  0.00           C  
ATOM   2141  H2R  OL   114      89.881  73.359  58.083  1.00  0.00           H  
ATOM   2142  H2S  OL   114      90.183  73.786  56.463  1.00  0.00           H  
ATOM   2143  C13  OL   114      90.837  71.744  57.087  1.00  0.00           C  
ATOM   2144  H3R  OL   114      91.427  71.360  57.922  1.00  0.00           H  
ATOM   2145  H3S  OL   114      89.831  71.331  57.190  1.00  0.00           H  
ATOM   2146  C14  OL   114      91.478  71.292  55.721  1.00  0.00           C  
ATOM   2147  H4R  OL   114      90.868  71.620  54.877  1.00  0.00           H  
ATOM   2148  H4S  OL   114      92.426  71.821  55.596  1.00  0.00           H  
ATOM   2149  C15  OL   114      91.616  69.785  55.631  1.00  0.00           C  
ATOM   2150  H5R  OL   114      90.760  69.190  55.956  1.00  0.00           H  
ATOM   2151  H5S  OL   114      91.497  69.547  54.572  1.00  0.00           H  
ATOM   2152  C16  OL   114      92.843  69.104  56.277  1.00  0.00           C  
ATOM   2153  H6R  OL   114      92.827  69.446  57.314  1.00  0.00           H  
ATOM   2154  H6S  OL   114      92.692  68.024  56.342  1.00  0.00           H  
ATOM   2155  C17  OL   114      94.175  69.535  55.850  1.00  0.00           C  
ATOM   2156  H7R  OL   114      94.319  70.616  55.796  1.00  0.00           H  
ATOM   2157  H7S  OL   114      94.951  69.232  56.557  1.00  0.00           H  
ATOM   2158  C18  OL   114      94.584  69.082  54.459  1.00  0.00           C  
ATOM   2159  H8R  OL   114      94.410  68.011  54.341  1.00  0.00           H  
ATOM   2160  H8S  OL   114      94.059  69.572  53.636  1.00  0.00           H  
ATOM   2161  C19  OL   114      96.086  69.330  54.283  1.00  0.00           C  
ATOM   2162  H9R  OL   114      96.773  68.952  55.036  1.00  0.00           H  
ATOM   2163 C110  OL   114      96.669  69.833  53.242  1.00  0.00           C  
ATOM   2164 H10R  OL   114      97.752  69.882  53.161  1.00  0.00           H  
ATOM   2165 C111  OL   114      95.912  70.265  52.030  1.00  0.00           C  
ATOM   2166 H11R  OL   114      94.874  69.927  52.027  1.00  0.00           H  
ATOM   2167 H11S  OL   114      95.874  71.357  52.023  1.00  0.00           H  
ATOM   2168 C112  OL   114      96.457  69.965  50.647  1.00  0.00           C  
ATOM   2169 H12R  OL   114      97.509  70.237  50.540  1.00  0.00           H  
ATOM   2170 H12S  OL   114      96.387  68.883  50.517  1.00  0.00           H  
ATOM   2171 C113  OL   114      95.468  70.360  49.575  1.00  0.00           C  
ATOM   2172 H13R  OL   114      94.480  70.008  49.879  1.00  0.00           H  
ATOM   2173 H13S  OL   114      95.416  71.447  49.482  1.00  0.00           H  
ATOM   2174 C114  OL   114      95.813  69.878  48.146  1.00  0.00           C  
ATOM   2175 H14R  OL   114      96.901  69.962  48.134  1.00  0.00           H  
ATOM   2176 H14S  OL   114      95.532  68.839  47.961  1.00  0.00           H  
ATOM   2177 C115  OL   114      95.361  70.775  47.030  1.00  0.00           C  
ATOM   2178 H15R  OL   114      95.863  71.742  47.106  1.00  0.00           H  
ATOM   2179 H15S  OL   114      95.758  70.276  46.144  1.00  0.00           H  
ATOM   2180 C116  OL   114      93.836  70.837  46.923  1.00  0.00           C  
ATOM   2181 H16R  OL   114      93.338  69.997  47.412  1.00  0.00           H  
ATOM   2182 H16S  OL   114      93.564  71.756  47.447  1.00  0.00           H  
ATOM   2183 C117  OL   114      93.366  70.951  45.443  1.00  0.00           C  
ATOM   2184 H17R  OL   114      93.999  71.667  44.915  1.00  0.00           H  
ATOM   2185 H17S  OL   114      93.409  69.971  44.963  1.00  0.00           H  
ATOM   2186 C118  OL   114      91.891  71.445  45.305  1.00  0.00           C  
ATOM   2187 H18R  OL   114      91.860  72.384  45.862  1.00  0.00           H  
ATOM   2188 H18S  OL   114      91.145  70.793  45.765  1.00  0.00           H  
ATOM   2189 H18T  OL   114      91.563  71.526  44.267  1.00  0.00           H  
TER    2190       OL   114 
ATOM   2190 C116  PA   115      78.637  90.096  38.770  1.00  0.00           C  
ATOM   2191 H16R  PA   115      79.013  90.244  37.756  1.00  0.00           H  
ATOM   2192 H16S  PA   115      79.506  90.256  39.412  1.00  0.00           H  
ATOM   2193 H16T  PA   115      77.928  90.908  38.946  1.00  0.00           H  
ATOM   2194 C115  PA   115      77.928  88.780  38.777  1.00  0.00           C  
ATOM   2195 H15R  PA   115      78.686  88.066  38.446  1.00  0.00           H  
ATOM   2196 H15S  PA   115      77.094  88.882  38.080  1.00  0.00           H  
ATOM   2197 C114  PA   115      77.232  88.249  40.054  1.00  0.00           C  
ATOM   2198 H14R  PA   115      76.322  88.852  40.068  1.00  0.00           H  
ATOM   2199 H14S  PA   115      77.925  88.460  40.871  1.00  0.00           H  
ATOM   2200 C113  PA   115      76.804  86.763  40.057  1.00  0.00           C  
ATOM   2201 H13R  PA   115      77.633  86.117  39.759  1.00  0.00           H  
ATOM   2202 H13S  PA   115      76.041  86.598  39.294  1.00  0.00           H  
ATOM   2203 C112  PA   115      76.296  86.431  41.483  1.00  0.00           C  
ATOM   2204 H12R  PA   115      75.222  86.605  41.576  1.00  0.00           H  
ATOM   2205 H12S  PA   115      76.847  87.029  42.212  1.00  0.00           H  
ATOM   2206 C111  PA   115      76.508  84.953  41.836  1.00  0.00           C  
ATOM   2207 H11R  PA   115      77.561  84.742  42.036  1.00  0.00           H  
ATOM   2208 H11S  PA   115      76.169  84.320  41.014  1.00  0.00           H  
ATOM   2209 C110  PA   115      75.634  84.548  42.995  1.00  0.00           C  
ATOM   2210 H10R  PA   115      75.493  83.469  42.903  1.00  0.00           H  
ATOM   2211 H10S  PA   115      74.641  84.988  42.881  1.00  0.00           H  
ATOM   2212  C19  PA   115      76.101  85.043  44.304  1.00  0.00           C  
ATOM   2213  H9R  PA   115      75.838  86.103  44.302  1.00  0.00           H  
ATOM   2214  H9S  PA   115      77.184  84.914  44.351  1.00  0.00           H  
ATOM   2215  C18  PA   115      75.330  84.342  45.430  1.00  0.00           C  
ATOM   2216  H8R  PA   115      75.585  83.281  45.465  1.00  0.00           H  
ATOM   2217  H8S  PA   115      74.245  84.385  45.319  1.00  0.00           H  
ATOM   2218  C17  PA   115      75.626  84.896  46.818  1.00  0.00           C  
ATOM   2219  H7R  PA   115      75.046  85.815  46.926  1.00  0.00           H  
ATOM   2220  H7S  PA   115      76.687  85.156  46.834  1.00  0.00           H  
ATOM   2221  C16  PA   115      75.347  83.943  47.880  1.00  0.00           C  
ATOM   2222  H6R  PA   115      75.842  82.990  47.686  1.00  0.00           H  
ATOM   2223  H6S  PA   115      74.288  83.697  47.783  1.00  0.00           H  
ATOM   2224  C15  PA   115      75.712  84.542  49.268  1.00  0.00           C  
ATOM   2225  H5R  PA   115      74.789  84.864  49.752  1.00  0.00           H  
ATOM   2226  H5S  PA   115      76.274  85.467  49.125  1.00  0.00           H  
ATOM   2227  C14  PA   115      76.343  83.540  50.225  1.00  0.00           C  
ATOM   2228  H4R  PA   115      77.354  83.288  49.899  1.00  0.00           H  
ATOM   2229  H4S  PA   115      75.793  82.601  50.137  1.00  0.00           H  
ATOM   2230  C13  PA   115      76.513  83.938  51.667  1.00  0.00           C  
ATOM   2231  H3R  PA   115      77.218  84.766  51.573  1.00  0.00           H  
ATOM   2232  H3S  PA   115      77.026  83.062  52.070  1.00  0.00           H  
ATOM   2233  C12  PA   115      75.269  84.262  52.426  1.00  0.00           C  
ATOM   2234  H2R  PA   115      74.563  84.941  51.943  1.00  0.00           H  
ATOM   2235  H2S  PA   115      74.776  83.289  52.480  1.00  0.00           H  
ATOM   2236  C11 PGR   116      75.568  84.762  53.820  1.00  0.00           C  
ATOM   2237  O12 PGR   116      76.452  84.231  54.481  1.00  0.00           O  
ATOM   2238  O11 PGR   116      74.759  85.844  54.045  1.00  0.00           O  
ATOM   2239  C1  PGR   116      75.026  86.571  55.308  1.00  0.00           C  
ATOM   2240  HR  PGR   116      74.996  85.824  56.106  1.00  0.00           H  
ATOM   2241  HS  PGR   116      74.301  87.343  55.578  1.00  0.00           H  
ATOM   2242  C2  PGR   116      76.414  87.309  55.238  1.00  0.00           C  
ATOM   2243  HX  PGR   116      77.180  86.576  54.972  1.00  0.00           H  
ATOM   2244  C3  PGR   116      76.839  87.919  56.549  1.00  0.00           C  
ATOM   2245  HA  PGR   116      76.230  87.346  57.252  1.00  0.00           H  
ATOM   2246  HB  PGR   116      76.447  88.925  56.718  1.00  0.00           H  
ATOM   2247  O31 PGR   116      78.171  87.737  57.033  1.00  0.00           O  
ATOM   2248  P31 PGR   116      78.723  86.447  57.778  1.00  0.00           P  
ATOM   2249  O32 PGR   116      78.818  85.322  56.672  1.00  0.00           O  
ATOM   2250  C31 PGR   116      79.978  85.084  55.935  1.00  0.00           C  
ATOM   2251  H1A PGR   116      80.854  84.922  56.569  1.00  0.00           H  
ATOM   2252  H1B PGR   116      80.147  85.871  55.195  1.00  0.00           H  
ATOM   2253  C32 PGR   116      79.840  83.693  55.244  1.00  0.00           C  
ATOM   2254  H2A PGR   116      79.130  83.725  54.414  1.00  0.00           H  
ATOM   2255  O35 PGR   116      79.385  82.710  56.193  1.00  0.00           O  
ATOM   2256 HO5A PGR   116      79.943  82.813  56.985  1.00  0.00           H  
ATOM   2257  C33 PGR   116      81.156  83.178  54.634  1.00  0.00           C  
ATOM   2258  H3A PGR   116      80.908  82.208  54.195  1.00  0.00           H  
ATOM   2259  H3B PGR   116      81.616  83.947  54.009  1.00  0.00           H  
ATOM   2260  O33 PGR   116      80.065  86.746  58.242  1.00  0.00           O  
ATOM   2261  O34 PGR   116      77.701  86.003  58.799  1.00  0.00           O  
ATOM   2262  O21 PGR   116      76.359  88.276  54.151  1.00  0.00           O  
ATOM   2263  C21 PGR   116      76.487  87.855  52.930  1.00  0.00           C  
ATOM   2264  O22 PGR   116      77.164  86.942  52.583  1.00  0.00           O  
ATOM   2265  O36 PGR   116      82.170  82.931  55.693  1.00  0.00           O  
ATOM   2266 HO6A PGR   116      81.850  82.203  56.256  1.00  0.00           H  
ATOM   2267  C12  OL   117      75.937  88.826  51.968  1.00  0.00           C  
ATOM   2268  H2R  OL   117      76.613  89.631  51.673  1.00  0.00           H  
ATOM   2269  H2S  OL   117      75.784  88.288  51.030  1.00  0.00           H  
ATOM   2270  C13  OL   117      74.477  89.184  52.366  1.00  0.00           C  
ATOM   2271  H3R  OL   117      73.911  88.286  52.625  1.00  0.00           H  
ATOM   2272  H3S  OL   117      74.451  89.868  53.216  1.00  0.00           H  
ATOM   2273  C14  OL   117      73.672  89.722  51.198  1.00  0.00           C  
ATOM   2274  H4R  OL   117      73.846  89.102  50.315  1.00  0.00           H  
ATOM   2275  H4S  OL   117      72.643  89.730  51.561  1.00  0.00           H  
ATOM   2276  C15  OL   117      74.058  91.186  50.830  1.00  0.00           C  
ATOM   2277  H5R  OL   117      73.739  91.708  51.735  1.00  0.00           H  
ATOM   2278  H5S  OL   117      75.143  91.235  50.726  1.00  0.00           H  
ATOM   2279  C16  OL   117      73.414  91.706  49.566  1.00  0.00           C  
ATOM   2280  H6R  OL   117      73.324  90.854  48.889  1.00  0.00           H  
ATOM   2281  H6S  OL   117      72.381  92.013  49.737  1.00  0.00           H  
ATOM   2282  C17  OL   117      74.138  92.901  48.964  1.00  0.00           C  
ATOM   2283  H7R  OL   117      75.051  92.723  48.392  1.00  0.00           H  
ATOM   2284  H7S  OL   117      73.553  93.208  48.095  1.00  0.00           H  
ATOM   2285  C18  OL   117      74.175  94.185  49.811  1.00  0.00           C  
ATOM   2286  H8R  OL   117      73.766  94.958  49.156  1.00  0.00           H  
ATOM   2287  H8S  OL   117      73.503  94.214  50.672  1.00  0.00           H  
ATOM   2288  C19  OL   117      75.690  94.341  50.151  1.00  0.00           C  
ATOM   2289  H9R  OL   117      76.060  93.504  50.737  1.00  0.00           H  
ATOM   2290 C110  OL   117      76.544  95.313  49.789  1.00  0.00           C  
ATOM   2291 H10R  OL   117      77.555  95.224  50.177  1.00  0.00           H  
ATOM   2292 C111  OL   117      76.242  96.566  49.022  1.00  0.00           C  
ATOM   2293 H11R  OL   117      75.157  96.677  48.964  1.00  0.00           H  
ATOM   2294 H11S  OL   117      76.637  97.361  49.658  1.00  0.00           H  
ATOM   2295 C112  OL   117      76.891  96.550  47.631  1.00  0.00           C  
ATOM   2296 H12R  OL   117      76.938  97.583  47.280  1.00  0.00           H  
ATOM   2297 H12S  OL   117      77.934  96.232  47.571  1.00  0.00           H  
ATOM   2298 C113  OL   117      76.212  95.762  46.461  1.00  0.00           C  
ATOM   2299 H13R  OL   117      76.892  95.869  45.613  1.00  0.00           H  
ATOM   2300 H13S  OL   117      76.363  94.761  46.872  1.00  0.00           H  
ATOM   2301 C114  OL   117      74.794  96.179  46.093  1.00  0.00           C  
ATOM   2302 H14R  OL   117      74.067  95.904  46.860  1.00  0.00           H  
ATOM   2303 H14S  OL   117      74.749  97.269  46.028  1.00  0.00           H  
ATOM   2304 C115  OL   117      74.213  95.478  44.855  1.00  0.00           C  
ATOM   2305 H15R  OL   117      74.834  95.780  44.009  1.00  0.00           H  
ATOM   2306 H15S  OL   117      74.264  94.397  44.994  1.00  0.00           H  
ATOM   2307 C116  OL   117      72.702  95.832  44.451  1.00  0.00           C  
ATOM   2308 H16R  OL   117      72.033  95.826  45.314  1.00  0.00           H  
ATOM   2309 H16S  OL   117      72.670  96.827  44.002  1.00  0.00           H  
ATOM   2310 C117  OL   117      72.204  95.070  43.254  1.00  0.00           C  
ATOM   2311 H17R  OL   117      73.015  94.988  42.527  1.00  0.00           H  
ATOM   2312 H17S  OL   117      71.982  94.038  43.534  1.00  0.00           H  
ATOM   2313 C118  OL   117      70.971  95.607  42.589  1.00  0.00           C  
ATOM   2314 H18R  OL   117      71.076  96.548  42.045  1.00  0.00           H  
ATOM   2315 H18S  OL   117      70.228  95.815  43.362  1.00  0.00           H  
ATOM   2316 H18T  OL   117      70.532  94.843  41.944  1.00  0.00           H  
TER    2317       OL   117 
ATOM   2317 C116  PA   118      58.999  44.032  42.380  1.00  0.00           C  
ATOM   2318 H16R  PA   118      59.171  44.537  41.427  1.00  0.00           H  
ATOM   2319 H16S  PA   118      58.710  43.022  42.081  1.00  0.00           H  
ATOM   2320 H16T  PA   118      59.929  43.973  42.949  1.00  0.00           H  
ATOM   2321 C115  PA   118      57.837  44.939  42.930  1.00  0.00           C  
ATOM   2322 H15R  PA   118      58.276  45.889  43.239  1.00  0.00           H  
ATOM   2323 H15S  PA   118      57.477  44.380  43.796  1.00  0.00           H  
ATOM   2324 C114  PA   118      56.653  45.053  42.049  1.00  0.00           C  
ATOM   2325 H14R  PA   118      56.105  44.113  42.148  1.00  0.00           H  
ATOM   2326 H14S  PA   118      56.920  45.376  41.041  1.00  0.00           H  
ATOM   2327 C113  PA   118      55.587  46.022  42.544  1.00  0.00           C  
ATOM   2328 H13R  PA   118      54.711  45.889  41.904  1.00  0.00           H  
ATOM   2329 H13S  PA   118      55.904  47.045  42.335  1.00  0.00           H  
ATOM   2330 C112  PA   118      55.092  45.833  44.007  1.00  0.00           C  
ATOM   2331 H12R  PA   118      55.969  45.709  44.646  1.00  0.00           H  
ATOM   2332 H12S  PA   118      54.675  44.834  44.150  1.00  0.00           H  
ATOM   2333 C111  PA   118      54.240  46.954  44.575  1.00  0.00           C  
ATOM   2334 H11R  PA   118      53.383  47.150  43.927  1.00  0.00           H  
ATOM   2335 H11S  PA   118      54.870  47.813  44.816  1.00  0.00           H  
ATOM   2336 C110  PA   118      53.603  46.755  45.975  1.00  0.00           C  
ATOM   2337 H10R  PA   118      54.310  46.938  46.787  1.00  0.00           H  
ATOM   2338 H10S  PA   118      53.166  45.757  46.055  1.00  0.00           H  
ATOM   2339  C19  PA   118      52.469  47.832  46.177  1.00  0.00           C  
ATOM   2340  H9R  PA   118      51.659  47.681  45.461  1.00  0.00           H  
ATOM   2341  H9S  PA   118      52.747  48.864  45.951  1.00  0.00           H  
ATOM   2342  C18  PA   118      52.014  47.897  47.614  1.00  0.00           C  
ATOM   2343  H8R  PA   118      52.805  48.463  48.110  1.00  0.00           H  
ATOM   2344  H8S  PA   118      52.022  46.847  47.915  1.00  0.00           H  
ATOM   2345  C17  PA   118      50.663  48.559  47.704  1.00  0.00           C  
ATOM   2346  H7R  PA   118      49.906  47.966  47.186  1.00  0.00           H  
ATOM   2347  H7S  PA   118      50.711  49.500  47.152  1.00  0.00           H  
ATOM   2348  C16  PA   118      50.188  48.752  49.111  1.00  0.00           C  
ATOM   2349  H6R  PA   118      50.869  49.403  49.664  1.00  0.00           H  
ATOM   2350  H6S  PA   118      50.223  47.827  49.691  1.00  0.00           H  
ATOM   2351  C15  PA   118      48.784  49.300  49.120  1.00  0.00           C  
ATOM   2352  H5R  PA   118      48.086  48.596  48.663  1.00  0.00           H  
ATOM   2353  H5S  PA   118      48.645  50.186  48.497  1.00  0.00           H  
ATOM   2354  C14  PA   118      48.174  49.505  50.468  1.00  0.00           C  
ATOM   2355  H4R  PA   118      47.851  48.586  50.962  1.00  0.00           H  
ATOM   2356  H4S  PA   118      47.233  50.028  50.288  1.00  0.00           H  
ATOM   2357  C13  PA   118      48.865  50.318  51.506  1.00  0.00           C  
ATOM   2358  H3R  PA   118      49.816  49.867  51.798  1.00  0.00           H  
ATOM   2359  H3S  PA   118      48.298  50.263  52.438  1.00  0.00           H  
ATOM   2360  C12  PA   118      49.174  51.796  51.186  1.00  0.00           C  
ATOM   2361  H2R  PA   118      48.406  52.267  50.570  1.00  0.00           H  
ATOM   2362  H2S  PA   118      50.013  51.821  50.487  1.00  0.00           H  
ATOM   2363  C11  PC   119      49.605  52.668  52.388  1.00  0.00           C  
ATOM   2364  O12  PC   119      49.214  53.812  52.616  1.00  0.00           O  
ATOM   2365  O11  PC   119      50.336  51.857  53.211  1.00  0.00           O  
ATOM   2366  C1   PC   119      50.573  52.301  54.558  1.00  0.00           C  
ATOM   2367  HR   PC   119      49.667  52.547  55.118  1.00  0.00           H  
ATOM   2368  HS   PC   119      51.225  53.178  54.524  1.00  0.00           H  
ATOM   2369  C2   PC   119      51.163  51.068  55.270  1.00  0.00           C  
ATOM   2370  HX   PC   119      50.324  50.368  55.324  1.00  0.00           H  
ATOM   2371  C3   PC   119      51.695  51.390  56.663  1.00  0.00           C  
ATOM   2372  HA   PC   119      51.050  52.251  56.858  1.00  0.00           H  
ATOM   2373  HB   PC   119      52.771  51.565  56.731  1.00  0.00           H  
ATOM   2374  O31  PC   119      51.214  50.291  57.454  1.00  0.00           O  
ATOM   2375  P31  PC   119      51.213  50.358  59.097  1.00  0.00           P  
ATOM   2376  O32  PC   119      52.635  50.783  59.519  1.00  0.00           O  
ATOM   2377  C31  PC   119      53.672  49.899  59.213  1.00  0.00           C  
ATOM   2378  H1A  PC   119      53.616  49.528  58.187  1.00  0.00           H  
ATOM   2379  H1B  PC   119      53.506  49.024  59.846  1.00  0.00           H  
ATOM   2380  C32  PC   119      55.021  50.481  59.521  1.00  0.00           C  
ATOM   2381  H2A  PC   119      54.838  51.503  59.188  1.00  0.00           H  
ATOM   2382  H2B  PC   119      55.906  50.033  59.068  1.00  0.00           H  
ATOM   2383  N31  PC   119      55.480  50.493  60.978  1.00  0.00           N  
ATOM   2384  C33  PC   119      56.642  51.250  61.171  1.00  0.00           C  
ATOM   2385  H3A  PC   119      57.160  51.065  62.112  1.00  0.00           H  
ATOM   2386  H3B  PC   119      56.297  52.284  61.124  1.00  0.00           H  
ATOM   2387  H3C  PC   119      57.427  51.029  60.446  1.00  0.00           H  
ATOM   2388  C34  PC   119      54.428  50.882  61.924  1.00  0.00           C  
ATOM   2389  H4A  PC   119      53.465  50.404  61.735  1.00  0.00           H  
ATOM   2390  H4B  PC   119      54.238  51.955  61.878  1.00  0.00           H  
ATOM   2391  H4C  PC   119      54.813  50.616  62.909  1.00  0.00           H  
ATOM   2392  C35  PC   119      55.814  49.188  61.472  1.00  0.00           C  
ATOM   2393  H5A  PC   119      54.888  48.612  61.439  1.00  0.00           H  
ATOM   2394  H5B  PC   119      56.304  49.140  62.446  1.00  0.00           H  
ATOM   2395  H5C  PC   119      56.571  48.806  60.786  1.00  0.00           H  
ATOM   2396  O33  PC   119      50.225  51.420  59.522  1.00  0.00           O  
ATOM   2397  O34  PC   119      50.978  49.090  59.564  1.00  0.00           O  
ATOM   2398  O21  PC   119      52.236  50.474  54.520  1.00  0.00           O  
ATOM   2399  C21  PC   119      53.297  51.285  54.082  1.00  0.00           C  
ATOM   2400  O22  PC   119      53.685  52.315  54.555  1.00  0.00           O  
ATOM   2401  C12  OL   120      54.005  50.602  52.875  1.00  0.00           C  
ATOM   2402  H2R  OL   120      54.382  49.618  53.162  1.00  0.00           H  
ATOM   2403  H2S  OL   120      53.210  50.216  52.233  1.00  0.00           H  
ATOM   2404  C13  OL   120      54.970  51.553  52.230  1.00  0.00           C  
ATOM   2405  H3R  OL   120      55.665  51.938  52.979  1.00  0.00           H  
ATOM   2406  H3S  OL   120      55.601  50.881  51.645  1.00  0.00           H  
ATOM   2407  C14  OL   120      54.313  52.585  51.279  1.00  0.00           C  
ATOM   2408  H4R  OL   120      53.842  53.244  52.011  1.00  0.00           H  
ATOM   2409  H4S  OL   120      55.141  53.178  50.885  1.00  0.00           H  
ATOM   2410  C15  OL   120      53.316  52.138  50.177  1.00  0.00           C  
ATOM   2411  H5R  OL   120      52.347  52.006  50.662  1.00  0.00           H  
ATOM   2412  H5S  OL   120      53.201  53.036  49.567  1.00  0.00           H  
ATOM   2413  C16  OL   120      53.740  51.018  49.262  1.00  0.00           C  
ATOM   2414  H6R  OL   120      53.878  50.146  49.905  1.00  0.00           H  
ATOM   2415  H6S  OL   120      52.988  50.610  48.583  1.00  0.00           H  
ATOM   2416  C17  OL   120      55.028  51.105  48.531  1.00  0.00           C  
ATOM   2417  H7R  OL   120      54.944  51.908  47.796  1.00  0.00           H  
ATOM   2418  H7S  OL   120      55.823  51.255  49.265  1.00  0.00           H  
ATOM   2419  C18  OL   120      55.440  49.833  47.783  1.00  0.00           C  
ATOM   2420  H8R  OL   120      54.627  49.526  47.122  1.00  0.00           H  
ATOM   2421  H8S  OL   120      56.321  50.023  47.166  1.00  0.00           H  
ATOM   2422  C19  OL   120      55.697  48.617  48.654  1.00  0.00           C  
ATOM   2423  H9R  OL   120      54.773  48.097  48.894  1.00  0.00           H  
ATOM   2424 C110  OL   120      56.810  48.247  49.249  1.00  0.00           C  
ATOM   2425 H10R  OL   120      56.728  47.288  49.754  1.00  0.00           H  
ATOM   2426 C111  OL   120      58.229  48.879  49.134  1.00  0.00           C  
ATOM   2427 H11R  OL   120      59.012  48.134  48.977  1.00  0.00           H  
ATOM   2428 H11S  OL   120      58.359  49.525  48.263  1.00  0.00           H  
ATOM   2429 C112  OL   120      58.538  49.546  50.519  1.00  0.00           C  
ATOM   2430 H12R  OL   120      57.661  50.189  50.621  1.00  0.00           H  
ATOM   2431 H12S  OL   120      58.497  48.736  51.250  1.00  0.00           H  
ATOM   2432 C113  OL   120      59.718  50.614  50.556  1.00  0.00           C  
ATOM   2433 H13R  OL   120      60.691  50.190  50.302  1.00  0.00           H  
ATOM   2434 H13S  OL   120      59.597  51.292  49.709  1.00  0.00           H  
ATOM   2435 C114  OL   120      59.877  51.374  51.926  1.00  0.00           C  
ATOM   2436 H14R  OL   120      60.119  50.668  52.723  1.00  0.00           H  
ATOM   2437 H14S  OL   120      60.575  52.214  51.922  1.00  0.00           H  
ATOM   2438 C115  OL   120      58.595  52.112  52.483  1.00  0.00           C  
ATOM   2439 H15R  OL   120      57.842  51.356  52.716  1.00  0.00           H  
ATOM   2440 H15S  OL   120      58.709  52.618  53.444  1.00  0.00           H  
ATOM   2441 C116  OL   120      57.904  53.121  51.518  1.00  0.00           C  
ATOM   2442 H16R  OL   120      57.365  52.573  50.743  1.00  0.00           H  
ATOM   2443 H16S  OL   120      57.089  53.571  52.089  1.00  0.00           H  
ATOM   2444 C117  OL   120      58.940  54.118  50.822  1.00  0.00           C  
ATOM   2445 H17R  OL   120      59.512  54.607  51.612  1.00  0.00           H  
ATOM   2446 H17S  OL   120      59.625  53.398  50.370  1.00  0.00           H  
ATOM   2447 C118  OL   120      58.421  55.217  49.821  1.00  0.00           C  
ATOM   2448 H18R  OL   120      57.811  56.037  50.207  1.00  0.00           H  
ATOM   2449 H18S  OL   120      57.741  54.865  49.043  1.00  0.00           H  
ATOM   2450 H18T  OL   120      59.253  55.708  49.313  1.00  0.00           H  
TER    2451       OL   120 
ATOM   2451 C116  PA   121      67.553  65.604  53.346  1.00  0.00           C  
ATOM   2452 H16R  PA   121      67.396  65.013  54.251  1.00  0.00           H  
ATOM   2453 H16S  PA   121      67.501  66.618  53.748  1.00  0.00           H  
ATOM   2454 H16T  PA   121      68.608  65.607  53.063  1.00  0.00           H  
ATOM   2455 C115  PA   121      66.650  65.400  52.124  1.00  0.00           C  
ATOM   2456 H15R  PA   121      67.059  66.004  51.312  1.00  0.00           H  
ATOM   2457 H15S  PA   121      65.604  65.691  52.237  1.00  0.00           H  
ATOM   2458 C114  PA   121      66.628  64.009  51.527  1.00  0.00           C  
ATOM   2459 H14R  PA   121      66.036  63.279  52.083  1.00  0.00           H  
ATOM   2460 H14S  PA   121      67.661  63.656  51.489  1.00  0.00           H  
ATOM   2461 C113  PA   121      66.163  63.970  50.029  1.00  0.00           C  
ATOM   2462 H13R  PA   121      67.033  64.409  49.537  1.00  0.00           H  
ATOM   2463 H13S  PA   121      65.191  64.461  49.944  1.00  0.00           H  
ATOM   2464 C112  PA   121      66.135  62.572  49.462  1.00  0.00           C  
ATOM   2465 H12R  PA   121      65.410  62.034  50.076  1.00  0.00           H  
ATOM   2466 H12S  PA   121      67.131  62.164  49.643  1.00  0.00           H  
ATOM   2467 C111  PA   121      65.857  62.418  47.983  1.00  0.00           C  
ATOM   2468 H11R  PA   121      66.745  62.677  47.402  1.00  0.00           H  
ATOM   2469 H11S  PA   121      64.968  63.026  47.800  1.00  0.00           H  
ATOM   2470 C110  PA   121      65.559  60.885  47.679  1.00  0.00           C  
ATOM   2471 H10R  PA   121      66.456  60.273  47.793  1.00  0.00           H  
ATOM   2472 H10S  PA   121      65.263  60.707  46.643  1.00  0.00           H  
ATOM   2473  C19  PA   121      64.439  60.272  48.548  1.00  0.00           C  
ATOM   2474  H9R  PA   121      63.672  61.050  48.568  1.00  0.00           H  
ATOM   2475  H9S  PA   121      64.757  60.075  49.574  1.00  0.00           H  
ATOM   2476  C18  PA   121      64.043  58.973  47.997  1.00  0.00           C  
ATOM   2477  H8R  PA   121      64.761  58.160  48.124  1.00  0.00           H  
ATOM   2478  H8S  PA   121      64.065  59.074  46.910  1.00  0.00           H  
ATOM   2479  C17  PA   121      62.671  58.454  48.436  1.00  0.00           C  
ATOM   2480  H7R  PA   121      62.075  58.223  47.550  1.00  0.00           H  
ATOM   2481  H7S  PA   121      62.176  59.293  48.929  1.00  0.00           H  
ATOM   2482  C16  PA   121      62.908  57.257  49.342  1.00  0.00           C  
ATOM   2483  H6R  PA   121      63.731  56.585  49.093  1.00  0.00           H  
ATOM   2484  H6S  PA   121      61.946  56.741  49.306  1.00  0.00           H  
ATOM   2485  C15  PA   121      62.854  57.598  50.816  1.00  0.00           C  
ATOM   2486  H5R  PA   121      62.044  58.303  51.013  1.00  0.00           H  
ATOM   2487  H5S  PA   121      63.783  57.964  51.257  1.00  0.00           H  
ATOM   2488  C14  PA   121      62.316  56.306  51.557  1.00  0.00           C  
ATOM   2489  H4R  PA   121      62.848  55.418  51.209  1.00  0.00           H  
ATOM   2490  H4S  PA   121      61.360  56.063  51.088  1.00  0.00           H  
ATOM   2491  C13  PA   121      62.231  56.334  53.042  1.00  0.00           C  
ATOM   2492  H3R  PA   121      63.092  56.756  53.564  1.00  0.00           H  
ATOM   2493  H3S  PA   121      62.340  55.322  53.438  1.00  0.00           H  
ATOM   2494  C12  PA   121      60.875  56.783  53.697  1.00  0.00           C  
ATOM   2495  H2R  PA   121      60.514  57.773  53.411  1.00  0.00           H  
ATOM   2496  H2S  PA   121      60.047  56.174  53.328  1.00  0.00           H  
ATOM   2497  C11 PGR   122      60.869  56.628  55.189  1.00  0.00           C  
ATOM   2498  O12 PGR   122      61.598  55.807  55.805  1.00  0.00           O  
ATOM   2499  O11 PGR   122      59.943  57.391  55.775  1.00  0.00           O  
ATOM   2500  C1  PGR   122      59.673  57.349  57.197  1.00  0.00           C  
ATOM   2501  HR  PGR   122      59.378  56.346  57.515  1.00  0.00           H  
ATOM   2502  HS  PGR   122      58.909  58.091  57.441  1.00  0.00           H  
ATOM   2503  C2  PGR   122      60.962  57.575  58.039  1.00  0.00           C  
ATOM   2504  HX  PGR   122      61.594  56.684  58.066  1.00  0.00           H  
ATOM   2505  C3  PGR   122      60.682  57.757  59.505  1.00  0.00           C  
ATOM   2506  HA  PGR   122      59.868  58.486  59.534  1.00  0.00           H  
ATOM   2507  HB  PGR   122      61.513  58.201  60.060  1.00  0.00           H  
ATOM   2508  O31 PGR   122      60.250  56.529  59.995  1.00  0.00           O  
ATOM   2509  P31 PGR   122      59.352  56.509  61.327  1.00  0.00           P  
ATOM   2510  O32 PGR   122      60.328  57.224  62.325  1.00  0.00           O  
ATOM   2511  C31 PGR   122      61.215  56.431  63.034  1.00  0.00           C  
ATOM   2512  H1A PGR   122      61.642  55.632  62.422  1.00  0.00           H  
ATOM   2513  H1B PGR   122      60.567  55.921  63.751  1.00  0.00           H  
ATOM   2514  C32 PGR   122      62.462  57.055  63.671  1.00  0.00           C  
ATOM   2515  H2A PGR   122      62.881  56.452  64.480  1.00  0.00           H  
ATOM   2516  O35 PGR   122      62.261  58.478  64.176  1.00  0.00           O  
ATOM   2517 HO5A PGR   122      61.743  58.910  63.473  1.00  0.00           H  
ATOM   2518  C33 PGR   122      63.509  57.164  62.489  1.00  0.00           C  
ATOM   2519  H3A PGR   122      63.544  56.176  62.021  1.00  0.00           H  
ATOM   2520  H3B PGR   122      63.239  57.897  61.726  1.00  0.00           H  
ATOM   2521  O33 PGR   122      58.206  57.475  61.246  1.00  0.00           O  
ATOM   2522  O34 PGR   122      59.162  55.161  61.765  1.00  0.00           O  
ATOM   2523  O21 PGR   122      61.695  58.697  57.424  1.00  0.00           O  
ATOM   2524  C21 PGR   122      62.986  58.867  57.656  1.00  0.00           C  
ATOM   2525  O22 PGR   122      63.644  58.360  58.549  1.00  0.00           O  
ATOM   2526  O36 PGR   122      64.751  57.447  63.047  1.00  0.00           O  
ATOM   2527 HO6A PGR   122      64.663  58.315  63.480  1.00  0.00           H  
ATOM   2528  C12  OL   123      63.631  59.937  56.753  1.00  0.00           C  
ATOM   2529  H2R  OL   123      63.211  60.937  56.882  1.00  0.00           H  
ATOM   2530  H2S  OL   123      64.708  60.008  56.921  1.00  0.00           H  
ATOM   2531  C13  OL   123      63.334  59.559  55.322  1.00  0.00           C  
ATOM   2532  H3R  OL   123      63.916  58.641  55.224  1.00  0.00           H  
ATOM   2533  H3S  OL   123      62.280  59.348  55.126  1.00  0.00           H  
ATOM   2534  C14  OL   123      63.761  60.650  54.289  1.00  0.00           C  
ATOM   2535  H4R  OL   123      63.444  61.631  54.649  1.00  0.00           H  
ATOM   2536  H4S  OL   123      64.849  60.666  54.198  1.00  0.00           H  
ATOM   2537  C15  OL   123      63.316  60.246  52.914  1.00  0.00           C  
ATOM   2538  H5R  OL   123      64.009  60.613  52.154  1.00  0.00           H  
ATOM   2539  H5S  OL   123      63.414  59.166  52.790  1.00  0.00           H  
ATOM   2540  C16  OL   123      61.909  60.776  52.529  1.00  0.00           C  
ATOM   2541  H6R  OL   123      61.338  60.188  51.808  1.00  0.00           H  
ATOM   2542  H6S  OL   123      61.329  60.621  53.442  1.00  0.00           H  
ATOM   2543  C17  OL   123      61.831  62.228  52.045  1.00  0.00           C  
ATOM   2544  H7R  OL   123      60.787  62.547  52.024  1.00  0.00           H  
ATOM   2545  H7S  OL   123      62.453  62.907  52.632  1.00  0.00           H  
ATOM   2546  C18  OL   123      62.381  62.417  50.665  1.00  0.00           C  
ATOM   2547  H8R  OL   123      63.404  62.039  50.599  1.00  0.00           H  
ATOM   2548  H8S  OL   123      61.920  61.731  49.951  1.00  0.00           H  
ATOM   2549  C19  OL   123      62.255  63.838  50.290  1.00  0.00           C  
ATOM   2550  H9R  OL   123      63.026  64.503  50.670  1.00  0.00           H  
ATOM   2551 C110  OL   123      61.367  64.396  49.453  1.00  0.00           C  
ATOM   2552 H10R  OL   123      61.468  65.469  49.313  1.00  0.00           H  
ATOM   2553 C111  OL   123      60.267  63.720  48.642  1.00  0.00           C  
ATOM   2554 H11R  OL   123      60.278  62.640  48.801  1.00  0.00           H  
ATOM   2555 H11S  OL   123      59.289  63.976  49.057  1.00  0.00           H  
ATOM   2556 C112  OL   123      60.248  64.036  47.203  1.00  0.00           C  
ATOM   2557 H12R  OL   123      61.310  63.948  46.963  1.00  0.00           H  
ATOM   2558 H12S  OL   123      59.798  63.285  46.550  1.00  0.00           H  
ATOM   2559 C113  OL   123      59.607  65.500  46.929  1.00  0.00           C  
ATOM   2560 H13R  OL   123      58.537  65.473  47.145  1.00  0.00           H  
ATOM   2561 H13S  OL   123      60.076  66.049  47.747  1.00  0.00           H  
ATOM   2562 C114  OL   123      59.944  66.089  45.578  1.00  0.00           C  
ATOM   2563 H14R  OL   123      61.027  66.179  45.687  1.00  0.00           H  
ATOM   2564 H14S  OL   123      59.956  65.455  44.689  1.00  0.00           H  
ATOM   2565 C115  OL   123      59.309  67.399  45.330  1.00  0.00           C  
ATOM   2566 H15R  OL   123      59.366  67.687  44.278  1.00  0.00           H  
ATOM   2567 H15S  OL   123      58.241  67.198  45.439  1.00  0.00           H  
ATOM   2568 C116  OL   123      59.888  68.547  46.133  1.00  0.00           C  
ATOM   2569 H16R  OL   123      59.440  69.461  45.737  1.00  0.00           H  
ATOM   2570 H16S  OL   123      59.460  68.492  47.136  1.00  0.00           H  
ATOM   2571 C117  OL   123      61.391  68.622  46.273  1.00  0.00           C  
ATOM   2572 H17R  OL   123      61.453  69.520  46.891  1.00  0.00           H  
ATOM   2573 H17S  OL   123      61.745  67.713  46.763  1.00  0.00           H  
ATOM   2574 C118  OL   123      62.196  68.783  44.995  1.00  0.00           C  
ATOM   2575 H18R  OL   123      63.190  69.149  45.259  1.00  0.00           H  
ATOM   2576 H18S  OL   123      61.681  69.508  44.361  1.00  0.00           H  
ATOM   2577 H18T  OL   123      62.082  67.939  44.311  1.00  0.00           H  
TER    2578       OL   123 
ATOM   2578 C116  PA   124     132.373  32.031  37.760  1.00  0.00           C  
ATOM   2579 H16R  PA   124     132.818  32.837  37.174  1.00  0.00           H  
ATOM   2580 H16S  PA   124     131.336  32.308  37.958  1.00  0.00           H  
ATOM   2581 H16T  PA   124     132.244  31.188  37.077  1.00  0.00           H  
ATOM   2582 C115  PA   124     133.317  31.670  38.905  1.00  0.00           C  
ATOM   2583 H15R  PA   124     133.575  32.576  39.458  1.00  0.00           H  
ATOM   2584 H15S  PA   124     134.203  31.180  38.497  1.00  0.00           H  
ATOM   2585 C114  PA   124     132.666  30.778  39.975  1.00  0.00           C  
ATOM   2586 H14R  PA   124     132.232  29.815  39.699  1.00  0.00           H  
ATOM   2587 H14S  PA   124     131.802  31.343  40.333  1.00  0.00           H  
ATOM   2588 C113  PA   124     133.496  30.656  41.260  1.00  0.00           C  
ATOM   2589 H13R  PA   124     134.063  31.570  41.447  1.00  0.00           H  
ATOM   2590 H13S  PA   124     134.285  29.909  41.151  1.00  0.00           H  
ATOM   2591 C112  PA   124     132.572  30.351  42.524  1.00  0.00           C  
ATOM   2592 H12R  PA   124     132.026  29.414  42.401  1.00  0.00           H  
ATOM   2593 H12S  PA   124     131.732  31.048  42.575  1.00  0.00           H  
ATOM   2594 C111  PA   124     133.297  30.434  43.871  1.00  0.00           C  
ATOM   2595 H11R  PA   124     133.355  31.456  44.253  1.00  0.00           H  
ATOM   2596 H11S  PA   124     134.315  30.041  43.829  1.00  0.00           H  
ATOM   2597 C110  PA   124     132.528  29.655  44.962  1.00  0.00           C  
ATOM   2598 H10R  PA   124     132.362  28.642  44.588  1.00  0.00           H  
ATOM   2599 H10S  PA   124     131.563  30.113  45.186  1.00  0.00           H  
ATOM   2600  C19  PA   124     133.446  29.687  46.144  1.00  0.00           C  
ATOM   2601  H9R  PA   124     133.757  30.708  46.374  1.00  0.00           H  
ATOM   2602  H9S  PA   124     134.393  29.209  45.885  1.00  0.00           H  
ATOM   2603  C18  PA   124     132.846  28.891  47.315  1.00  0.00           C  
ATOM   2604  H8R  PA   124     133.708  28.843  47.984  1.00  0.00           H  
ATOM   2605  H8S  PA   124     132.585  27.887  46.973  1.00  0.00           H  
ATOM   2606  C17  PA   124     131.690  29.686  48.004  1.00  0.00           C  
ATOM   2607  H7R  PA   124     130.703  29.492  47.578  1.00  0.00           H  
ATOM   2608  H7S  PA   124     131.870  30.762  47.956  1.00  0.00           H  
ATOM   2609  C16  PA   124     131.595  29.567  49.468  1.00  0.00           C  
ATOM   2610  H6R  PA   124     132.412  30.055  50.004  1.00  0.00           H  
ATOM   2611  H6S  PA   124     131.616  28.544  49.849  1.00  0.00           H  
ATOM   2612  C15  PA   124     130.298  30.207  49.923  1.00  0.00           C  
ATOM   2613  H5R  PA   124     129.634  29.504  49.416  1.00  0.00           H  
ATOM   2614  H5S  PA   124     130.157  31.073  49.272  1.00  0.00           H  
ATOM   2615  C14  PA   124     130.055  30.495  51.339  1.00  0.00           C  
ATOM   2616  H4R  PA   124     129.373  31.346  51.402  1.00  0.00           H  
ATOM   2617  H4S  PA   124     130.899  31.029  51.780  1.00  0.00           H  
ATOM   2618  C13  PA   124     129.699  29.269  52.131  1.00  0.00           C  
ATOM   2619  H3R  PA   124     130.167  28.405  51.657  1.00  0.00           H  
ATOM   2620  H3S  PA   124     128.623  29.127  52.005  1.00  0.00           H  
ATOM   2621  C12  PA   124     130.086  29.387  53.653  1.00  0.00           C  
ATOM   2622  H2R  PA   124     129.761  30.375  53.984  1.00  0.00           H  
ATOM   2623  H2S  PA   124     131.175  29.377  53.736  1.00  0.00           H  
ATOM   2624  C11  PC   125     129.551  28.376  54.604  1.00  0.00           C  
ATOM   2625  O12  PC   125     129.412  28.609  55.793  1.00  0.00           O  
ATOM   2626  O11  PC   125     129.141  27.282  53.980  1.00  0.00           O  
ATOM   2627  C1   PC   125     128.482  26.242  54.695  1.00  0.00           C  
ATOM   2628  HR   PC   125     128.967  25.803  55.571  1.00  0.00           H  
ATOM   2629  HS   PC   125     128.354  25.430  53.974  1.00  0.00           H  
ATOM   2630  C2   PC   125     127.090  26.740  55.165  1.00  0.00           C  
ATOM   2631  HX   PC   125     127.160  27.749  55.580  1.00  0.00           H  
ATOM   2632  C3   PC   125     126.374  25.809  56.216  1.00  0.00           C  
ATOM   2633  HA   PC   125     126.032  24.877  55.757  1.00  0.00           H  
ATOM   2634  HB   PC   125     125.552  26.312  56.732  1.00  0.00           H  
ATOM   2635  O31  PC   125     127.383  25.603  57.155  1.00  0.00           O  
ATOM   2636  P31  PC   125     127.149  24.512  58.295  1.00  0.00           P  
ATOM   2637  O32  PC   125     126.077  25.220  59.156  1.00  0.00           O  
ATOM   2638  C31  PC   125     126.371  26.392  59.837  1.00  0.00           C  
ATOM   2639  H1A  PC   125     126.967  27.014  59.165  1.00  0.00           H  
ATOM   2640  H1B  PC   125     127.000  26.067  60.670  1.00  0.00           H  
ATOM   2641  C32  PC   125     125.045  27.054  60.366  1.00  0.00           C  
ATOM   2642  H2A  PC   125     124.381  26.388  60.919  1.00  0.00           H  
ATOM   2643  H2B  PC   125     124.455  27.469  59.548  1.00  0.00           H  
ATOM   2644  N31  PC   125     125.270  28.234  61.290  1.00  0.00           N  
ATOM   2645  C33  PC   125     123.920  28.869  61.495  1.00  0.00           C  
ATOM   2646  H3A  PC   125     123.548  29.029  60.482  1.00  0.00           H  
ATOM   2647  H3B  PC   125     124.121  29.764  62.085  1.00  0.00           H  
ATOM   2648  H3C  PC   125     123.272  28.123  61.958  1.00  0.00           H  
ATOM   2649  C34  PC   125     125.566  27.661  62.610  1.00  0.00           C  
ATOM   2650  H4A  PC   125     125.307  28.442  63.327  1.00  0.00           H  
ATOM   2651  H4B  PC   125     126.640  27.465  62.602  1.00  0.00           H  
ATOM   2652  H4C  PC   125     124.941  26.781  62.769  1.00  0.00           H  
ATOM   2653  C35  PC   125     126.310  29.159  60.814  1.00  0.00           C  
ATOM   2654  H5A  PC   125     126.318  29.989  61.521  1.00  0.00           H  
ATOM   2655  H5B  PC   125     126.183  29.457  59.772  1.00  0.00           H  
ATOM   2656  H5C  PC   125     127.318  28.748  60.878  1.00  0.00           H  
ATOM   2657  O33  PC   125     126.690  23.246  57.671  1.00  0.00           O  
ATOM   2658  O34  PC   125     128.387  24.459  59.127  1.00  0.00           O  
ATOM   2659  O21  PC   125     126.302  26.729  54.009  1.00  0.00           O  
ATOM   2660  C21  PC   125     125.165  27.458  54.015  1.00  0.00           C  
ATOM   2661  O22  PC   125     124.675  28.068  55.040  1.00  0.00           O  
ATOM   2662  C12  OL   126     124.543  27.673  52.635  1.00  0.00           C  
ATOM   2663  H2R  OL   126     125.392  28.143  52.134  1.00  0.00           H  
ATOM   2664  H2S  OL   126     124.413  26.679  52.202  1.00  0.00           H  
ATOM   2665  C13  OL   126     123.344  28.635  52.558  1.00  0.00           C  
ATOM   2666  H3R  OL   126     122.528  28.254  53.176  1.00  0.00           H  
ATOM   2667  H3S  OL   126     123.579  29.624  52.956  1.00  0.00           H  
ATOM   2668  C14  OL   126     122.876  28.808  51.162  1.00  0.00           C  
ATOM   2669  H4R  OL   126     123.752  29.150  50.608  1.00  0.00           H  
ATOM   2670  H4S  OL   126     122.644  27.820  50.757  1.00  0.00           H  
ATOM   2671  C15  OL   126     121.688  29.737  50.994  1.00  0.00           C  
ATOM   2672  H5R  OL   126     120.900  29.407  51.674  1.00  0.00           H  
ATOM   2673  H5S  OL   126     122.122  30.711  51.231  1.00  0.00           H  
ATOM   2674  C16  OL   126     121.193  29.854  49.575  1.00  0.00           C  
ATOM   2675  H6R  OL   126     121.918  30.155  48.816  1.00  0.00           H  
ATOM   2676  H6S  OL   126     120.833  28.869  49.269  1.00  0.00           H  
ATOM   2677  C17  OL   126     120.095  30.911  49.451  1.00  0.00           C  
ATOM   2678  H7R  OL   126     119.288  30.752  50.170  1.00  0.00           H  
ATOM   2679  H7S  OL   126     120.441  31.904  49.746  1.00  0.00           H  
ATOM   2680  C18  OL   126     119.538  31.019  48.051  1.00  0.00           C  
ATOM   2681  H8R  OL   126     120.204  30.850  47.203  1.00  0.00           H  
ATOM   2682  H8S  OL   126     118.810  30.209  47.977  1.00  0.00           H  
ATOM   2683  C19  OL   126     118.846  32.348  47.798  1.00  0.00           C  
ATOM   2684  H9R  OL   126     119.552  33.138  48.042  1.00  0.00           H  
ATOM   2685 C110  OL   126     117.600  32.624  47.277  1.00  0.00           C  
ATOM   2686 H10R  OL   126     117.381  33.678  47.126  1.00  0.00           H  
ATOM   2687 C111  OL   126     116.618  31.613  46.768  1.00  0.00           C  
ATOM   2688 H11R  OL   126     117.163  30.735  46.413  1.00  0.00           H  
ATOM   2689 H11S  OL   126     115.823  31.323  47.458  1.00  0.00           H  
ATOM   2690 C112  OL   126     115.832  32.211  45.593  1.00  0.00           C  
ATOM   2691 H12R  OL   126     115.374  33.161  45.874  1.00  0.00           H  
ATOM   2692 H12S  OL   126     116.557  32.505  44.832  1.00  0.00           H  
ATOM   2693 C113  OL   126     114.799  31.283  44.937  1.00  0.00           C  
ATOM   2694 H13R  OL   126     115.241  30.338  44.613  1.00  0.00           H  
ATOM   2695 H13S  OL   126     114.266  30.921  45.819  1.00  0.00           H  
ATOM   2696 C114  OL   126     113.897  31.790  43.860  1.00  0.00           C  
ATOM   2697 H14R  OL   126     113.131  31.067  43.571  1.00  0.00           H  
ATOM   2698 H14S  OL   126     113.410  32.746  44.062  1.00  0.00           H  
ATOM   2699 C115  OL   126     114.753  31.982  42.610  1.00  0.00           C  
ATOM   2700 H15R  OL   126     115.654  32.556  42.839  1.00  0.00           H  
ATOM   2701 H15S  OL   126     115.066  30.967  42.358  1.00  0.00           H  
ATOM   2702 C116  OL   126     113.921  32.525  41.415  1.00  0.00           C  
ATOM   2703 H16R  OL   126     113.274  31.774  40.955  1.00  0.00           H  
ATOM   2704 H16S  OL   126     113.201  33.291  41.711  1.00  0.00           H  
ATOM   2705 C117  OL   126     114.898  32.912  40.355  1.00  0.00           C  
ATOM   2706 H17R  OL   126     115.629  33.616  40.756  1.00  0.00           H  
ATOM   2707 H17S  OL   126     115.387  32.024  39.949  1.00  0.00           H  
ATOM   2708 C118  OL   126     114.202  33.484  39.198  1.00  0.00           C  
ATOM   2709 H18R  OL   126     114.939  33.810  38.461  1.00  0.00           H  
ATOM   2710 H18S  OL   126     113.719  34.426  39.465  1.00  0.00           H  
ATOM   2711 H18T  OL   126     113.498  32.765  38.775  1.00  0.00           H  
TER    2712       OL   126 
ATOM   2712 C116  PA   127      73.374  59.221  43.607  1.00  0.00           C  
ATOM   2713 H16R  PA   127      73.641  58.535  44.414  1.00  0.00           H  
ATOM   2714 H16S  PA   127      73.973  60.125  43.737  1.00  0.00           H  
ATOM   2715 H16T  PA   127      73.578  58.779  42.630  1.00  0.00           H  
ATOM   2716 C115  PA   127      71.912  59.652  43.762  1.00  0.00           C  
ATOM   2717 H15R  PA   127      71.666  60.268  42.894  1.00  0.00           H  
ATOM   2718 H15S  PA   127      71.923  60.336  44.613  1.00  0.00           H  
ATOM   2719 C114  PA   127      70.890  58.493  43.913  1.00  0.00           C  
ATOM   2720 H14R  PA   127      71.242  57.891  44.753  1.00  0.00           H  
ATOM   2721 H14S  PA   127      70.829  57.876  43.014  1.00  0.00           H  
ATOM   2722 C113  PA   127      69.563  58.982  44.413  1.00  0.00           C  
ATOM   2723 H13R  PA   127      69.154  59.553  43.578  1.00  0.00           H  
ATOM   2724 H13S  PA   127      69.580  59.536  45.354  1.00  0.00           H  
ATOM   2725 C112  PA   127      68.519  57.867  44.576  1.00  0.00           C  
ATOM   2726 H12R  PA   127      68.932  57.117  45.255  1.00  0.00           H  
ATOM   2727 H12S  PA   127      68.290  57.317  43.662  1.00  0.00           H  
ATOM   2728 C111  PA   127      67.218  58.336  45.284  1.00  0.00           C  
ATOM   2729 H11R  PA   127      66.917  59.318  44.911  1.00  0.00           H  
ATOM   2730 H11S  PA   127      67.475  58.573  46.319  1.00  0.00           H  
ATOM   2731 C110  PA   127      66.160  57.188  45.376  1.00  0.00           C  
ATOM   2732 H10R  PA   127      66.123  56.765  44.371  1.00  0.00           H  
ATOM   2733 H10S  PA   127      65.184  57.640  45.561  1.00  0.00           H  
ATOM   2734  C19  PA   127      66.439  56.016  46.353  1.00  0.00           C  
ATOM   2735  H9R  PA   127      67.034  56.361  47.201  1.00  0.00           H  
ATOM   2736  H9S  PA   127      67.181  55.439  45.796  1.00  0.00           H  
ATOM   2737  C18  PA   127      65.247  55.087  46.656  1.00  0.00           C  
ATOM   2738  H8R  PA   127      65.030  54.471  45.781  1.00  0.00           H  
ATOM   2739  H8S  PA   127      64.411  55.762  46.845  1.00  0.00           H  
ATOM   2740  C17  PA   127      65.613  54.256  47.905  1.00  0.00           C  
ATOM   2741  H7R  PA   127      65.850  54.943  48.720  1.00  0.00           H  
ATOM   2742  H7S  PA   127      66.506  53.686  47.641  1.00  0.00           H  
ATOM   2743  C16  PA   127      64.582  53.270  48.432  1.00  0.00           C  
ATOM   2744  H6R  PA   127      64.184  52.704  47.588  1.00  0.00           H  
ATOM   2745  H6S  PA   127      63.706  53.848  48.733  1.00  0.00           H  
ATOM   2746  C15  PA   127      65.168  52.519  49.648  1.00  0.00           C  
ATOM   2747  H5R  PA   127      65.560  53.197  50.409  1.00  0.00           H  
ATOM   2748  H5S  PA   127      65.922  51.875  49.192  1.00  0.00           H  
ATOM   2749  C14  PA   127      64.097  51.647  50.215  1.00  0.00           C  
ATOM   2750  H4R  PA   127      63.690  50.977  49.456  1.00  0.00           H  
ATOM   2751  H4S  PA   127      63.204  52.231  50.447  1.00  0.00           H  
ATOM   2752  C13  PA   127      64.485  50.839  51.421  1.00  0.00           C  
ATOM   2753  H3R  PA   127      64.529  51.586  52.216  1.00  0.00           H  
ATOM   2754  H3S  PA   127      65.550  50.615  51.331  1.00  0.00           H  
ATOM   2755  C12  PA   127      63.664  49.611  51.906  1.00  0.00           C  
ATOM   2756  H2R  PA   127      62.578  49.614  51.789  1.00  0.00           H  
ATOM   2757  H2S  PA   127      64.048  48.832  51.244  1.00  0.00           H  
ATOM   2758  C11  PC   128      64.008  49.318  53.301  1.00  0.00           C  
ATOM   2759  O12  PC   128      63.501  49.846  54.246  1.00  0.00           O  
ATOM   2760  O11  PC   128      65.051  48.428  53.325  1.00  0.00           O  
ATOM   2761  C1   PC   128      65.659  48.029  54.647  1.00  0.00           C  
ATOM   2762  HR   PC   128      65.503  48.840  55.363  1.00  0.00           H  
ATOM   2763  HS   PC   128      66.747  47.995  54.553  1.00  0.00           H  
ATOM   2764  C2   PC   128      64.884  46.797  55.138  1.00  0.00           C  
ATOM   2765  HX   PC   128      63.833  46.987  54.904  1.00  0.00           H  
ATOM   2766  C3   PC   128      65.162  46.409  56.561  1.00  0.00           C  
ATOM   2767  HA   PC   128      64.440  45.629  56.817  1.00  0.00           H  
ATOM   2768  HB   PC   128      65.051  47.275  57.220  1.00  0.00           H  
ATOM   2769  O31  PC   128      66.436  45.939  56.676  1.00  0.00           O  
ATOM   2770  P31  PC   128      67.118  45.555  58.048  1.00  0.00           P  
ATOM   2771  O32  PC   128      68.710  45.409  57.783  1.00  0.00           O  
ATOM   2772  C31  PC   128      69.593  45.116  58.806  1.00  0.00           C  
ATOM   2773  H1A  PC   128      69.369  44.056  58.948  1.00  0.00           H  
ATOM   2774  H1B  PC   128      69.380  45.700  59.705  1.00  0.00           H  
ATOM   2775  C32  PC   128      71.028  45.212  58.267  1.00  0.00           C  
ATOM   2776  H2A  PC   128      70.978  46.139  57.695  1.00  0.00           H  
ATOM   2777  H2B  PC   128      71.265  44.347  57.646  1.00  0.00           H  
ATOM   2778  N31  PC   128      72.184  45.362  59.254  1.00  0.00           N  
ATOM   2779  C33  PC   128      72.071  44.242  60.168  1.00  0.00           C  
ATOM   2780  H3A  PC   128      72.167  43.289  59.644  1.00  0.00           H  
ATOM   2781  H3B  PC   128      71.085  44.342  60.625  1.00  0.00           H  
ATOM   2782  H3C  PC   128      72.842  44.307  60.937  1.00  0.00           H  
ATOM   2783  C34  PC   128      73.511  45.432  58.606  1.00  0.00           C  
ATOM   2784  H4A  PC   128      74.273  45.359  59.384  1.00  0.00           H  
ATOM   2785  H4B  PC   128      73.530  46.402  58.108  1.00  0.00           H  
ATOM   2786  H4C  PC   128      73.711  44.518  58.044  1.00  0.00           H  
ATOM   2787  C35  PC   128      72.106  46.568  60.055  1.00  0.00           C  
ATOM   2788  H5A  PC   128      72.850  46.493  60.849  1.00  0.00           H  
ATOM   2789  H5B  PC   128      71.070  46.698  60.372  1.00  0.00           H  
ATOM   2790  H5C  PC   128      72.393  47.412  59.425  1.00  0.00           H  
ATOM   2791  O33  PC   128      66.896  46.649  59.019  1.00  0.00           O  
ATOM   2792  O34  PC   128      66.601  44.184  58.496  1.00  0.00           O  
ATOM   2793  O21  PC   128      65.271  45.672  54.230  1.00  0.00           O  
ATOM   2794  C21  PC   128      64.594  44.470  54.317  1.00  0.00           C  
ATOM   2795  O22  PC   128      63.461  44.314  54.858  1.00  0.00           O  
ATOM   2796  C12  OL   129      65.497  43.458  53.732  1.00  0.00           C  
ATOM   2797  H2R  OL   129      65.885  43.984  52.857  1.00  0.00           H  
ATOM   2798  H2S  OL   129      66.312  43.349  54.450  1.00  0.00           H  
ATOM   2799  C13  OL   129      64.891  42.026  53.415  1.00  0.00           C  
ATOM   2800  H3R  OL   129      65.547  41.507  52.713  1.00  0.00           H  
ATOM   2801  H3S  OL   129      64.856  41.425  54.326  1.00  0.00           H  
ATOM   2802  C14  OL   129      63.452  41.931  52.835  1.00  0.00           C  
ATOM   2803  H4R  OL   129      63.272  40.871  52.646  1.00  0.00           H  
ATOM   2804  H4S  OL   129      62.680  42.113  53.585  1.00  0.00           H  
ATOM   2805  C15  OL   129      63.250  42.648  51.541  1.00  0.00           C  
ATOM   2806  H5R  OL   129      63.731  43.614  51.710  1.00  0.00           H  
ATOM   2807  H5S  OL   129      63.804  42.145  50.746  1.00  0.00           H  
ATOM   2808  C16  OL   129      61.841  42.873  51.053  1.00  0.00           C  
ATOM   2809  H6R  OL   129      61.819  43.076  49.981  1.00  0.00           H  
ATOM   2810  H6S  OL   129      61.190  42.004  51.177  1.00  0.00           H  
ATOM   2811  C17  OL   129      61.075  44.026  51.694  1.00  0.00           C  
ATOM   2812  H7R  OL   129      60.047  43.837  51.376  1.00  0.00           H  
ATOM   2813  H7S  OL   129      61.014  43.964  52.783  1.00  0.00           H  
ATOM   2814  C18  OL   129      61.475  45.464  51.296  1.00  0.00           C  
ATOM   2815  H8R  OL   129      61.180  45.568  50.250  1.00  0.00           H  
ATOM   2816  H8S  OL   129      60.749  46.118  51.785  1.00  0.00           H  
ATOM   2817  C19  OL   129      62.870  45.952  51.508  1.00  0.00           C  
ATOM   2818  H9R  OL   129      63.269  46.003  52.518  1.00  0.00           H  
ATOM   2819 C110  OL   129      63.806  46.154  50.548  1.00  0.00           C  
ATOM   2820 H10R  OL   129      64.790  46.430  50.919  1.00  0.00           H  
ATOM   2821 C111  OL   129      63.632  46.444  49.111  1.00  0.00           C  
ATOM   2822 H11R  OL   129      62.598  46.740  48.926  1.00  0.00           H  
ATOM   2823 H11S  OL   129      64.264  47.315  48.923  1.00  0.00           H  
ATOM   2824 C112  OL   129      64.195  45.430  48.134  1.00  0.00           C  
ATOM   2825 H12R  OL   129      64.131  45.897  47.149  1.00  0.00           H  
ATOM   2826 H12S  OL   129      65.252  45.242  48.332  1.00  0.00           H  
ATOM   2827 C113  OL   129      63.379  44.169  48.145  1.00  0.00           C  
ATOM   2828 H13R  OL   129      63.824  43.523  48.905  1.00  0.00           H  
ATOM   2829 H13S  OL   129      62.331  44.353  48.390  1.00  0.00           H  
ATOM   2830 C114  OL   129      63.352  43.401  46.858  1.00  0.00           C  
ATOM   2831 H14R  OL   129      63.227  44.023  45.969  1.00  0.00           H  
ATOM   2832 H14S  OL   129      64.296  42.852  46.856  1.00  0.00           H  
ATOM   2833 C115  OL   129      62.227  42.357  46.693  1.00  0.00           C  
ATOM   2834 H15R  OL   129      62.174  41.557  47.434  1.00  0.00           H  
ATOM   2835 H15S  OL   129      61.196  42.717  46.698  1.00  0.00           H  
ATOM   2836 C116  OL   129      62.380  41.636  45.393  1.00  0.00           C  
ATOM   2837 H16R  OL   129      62.425  42.262  44.500  1.00  0.00           H  
ATOM   2838 H16S  OL   129      63.340  41.116  45.420  1.00  0.00           H  
ATOM   2839 C117  OL   129      61.261  40.653  45.129  1.00  0.00           C  
ATOM   2840 H17R  OL   129      61.635  39.765  44.615  1.00  0.00           H  
ATOM   2841 H17S  OL   129      60.843  40.396  46.104  1.00  0.00           H  
ATOM   2842 C118  OL   129      60.241  41.385  44.277  1.00  0.00           C  
ATOM   2843 H18R  OL   129      59.332  40.779  44.257  1.00  0.00           H  
ATOM   2844 H18S  OL   129      60.545  41.538  43.239  1.00  0.00           H  
ATOM   2845 H18T  OL   129      59.864  42.380  44.520  1.00  0.00           H  
TER    2846       OL   129 
ATOM   2846 C116  PA   130      90.349  60.316  47.412  1.00  0.00           C  
ATOM   2847 H16R  PA   130      89.360  60.135  47.837  1.00  0.00           H  
ATOM   2848 H16S  PA   130      90.169  60.646  46.386  1.00  0.00           H  
ATOM   2849 H16T  PA   130      90.715  61.240  47.864  1.00  0.00           H  
ATOM   2850 C115  PA   130      91.511  59.352  47.734  1.00  0.00           C  
ATOM   2851 H15R  PA   130      92.537  59.653  47.512  1.00  0.00           H  
ATOM   2852 H15S  PA   130      91.453  58.477  47.084  1.00  0.00           H  
ATOM   2853 C114  PA   130      91.512  58.752  49.139  1.00  0.00           C  
ATOM   2854 H14R  PA   130      92.511  58.315  49.205  1.00  0.00           H  
ATOM   2855 H14S  PA   130      90.910  57.846  49.224  1.00  0.00           H  
ATOM   2856 C113  PA   130      91.195  59.755  50.299  1.00  0.00           C  
ATOM   2857 H13R  PA   130      91.265  59.115  51.181  1.00  0.00           H  
ATOM   2858 H13S  PA   130      90.165  60.118  50.291  1.00  0.00           H  
ATOM   2859 C112  PA   130      92.116  60.945  50.600  1.00  0.00           C  
ATOM   2860 H12R  PA   130      91.553  61.612  51.257  1.00  0.00           H  
ATOM   2861 H12S  PA   130      92.218  61.569  49.710  1.00  0.00           H  
ATOM   2862 C111  PA   130      93.520  60.610  51.078  1.00  0.00           C  
ATOM   2863 H11R  PA   130      94.056  60.137  50.253  1.00  0.00           H  
ATOM   2864 H11S  PA   130      93.516  59.879  51.889  1.00  0.00           H  
ATOM   2865 C110  PA   130      94.251  61.940  51.473  1.00  0.00           C  
ATOM   2866 H10R  PA   130      93.722  62.358  52.332  1.00  0.00           H  
ATOM   2867 H10S  PA   130      94.107  62.632  50.640  1.00  0.00           H  
ATOM   2868  C19  PA   130      95.725  61.882  51.892  1.00  0.00           C  
ATOM   2869  H9R  PA   130      96.187  62.863  51.766  1.00  0.00           H  
ATOM   2870  H9S  PA   130      96.209  61.198  51.193  1.00  0.00           H  
ATOM   2871  C18  PA   130      96.017  61.381  53.361  1.00  0.00           C  
ATOM   2872  H8R  PA   130      95.860  60.309  53.497  1.00  0.00           H  
ATOM   2873  H8S  PA   130      95.347  61.822  54.102  1.00  0.00           H  
ATOM   2874  C17  PA   130      97.456  61.703  53.813  1.00  0.00           C  
ATOM   2875  H7R  PA   130      97.674  62.722  53.488  1.00  0.00           H  
ATOM   2876  H7S  PA   130      98.137  61.114  53.195  1.00  0.00           H  
ATOM   2877  C16  PA   130      97.760  61.476  55.312  1.00  0.00           C  
ATOM   2878  H6R  PA   130      97.651  60.389  55.345  1.00  0.00           H  
ATOM   2879  H6S  PA   130      97.039  61.896  56.016  1.00  0.00           H  
ATOM   2880  C15  PA   130      99.277  61.751  55.767  1.00  0.00           C  
ATOM   2881  H5R  PA   130      99.496  62.778  56.067  1.00  0.00           H  
ATOM   2882  H5S  PA   130      99.700  61.549  54.780  1.00  0.00           H  
ATOM   2883  C14  PA   130      99.903  60.709  56.709  1.00  0.00           C  
ATOM   2884  H4R  PA   130      99.690  59.684  56.397  1.00  0.00           H  
ATOM   2885  H4S  PA   130      99.468  60.671  57.709  1.00  0.00           H  
ATOM   2886  C13  PA   130     101.408  60.814  56.777  1.00  0.00           C  
ATOM   2887  H3R  PA   130     101.886  61.144  55.852  1.00  0.00           H  
ATOM   2888  H3S  PA   130     101.788  59.800  56.914  1.00  0.00           H  
ATOM   2889  C12  PA   130     102.029  61.737  57.885  1.00  0.00           C  
ATOM   2890  H2R  PA   130     101.320  61.667  58.713  1.00  0.00           H  
ATOM   2891  H2S  PA   130     102.159  62.750  57.498  1.00  0.00           H  
ATOM   2892  C11 PGR   131     103.379  61.421  58.446  1.00  0.00           C  
ATOM   2893  O12 PGR   131     104.019  60.329  58.200  1.00  0.00           O  
ATOM   2894  O11 PGR   131     103.737  62.382  59.287  1.00  0.00           O  
ATOM   2895  C1  PGR   131     105.038  62.450  59.937  1.00  0.00           C  
ATOM   2896  HR  PGR   131     105.074  61.621  60.648  1.00  0.00           H  
ATOM   2897  HS  PGR   131     104.934  63.381  60.501  1.00  0.00           H  
ATOM   2898  C2  PGR   131     106.311  62.424  59.030  1.00  0.00           C  
ATOM   2899  HX  PGR   131     106.156  61.586  58.346  1.00  0.00           H  
ATOM   2900  C3  PGR   131     107.575  62.333  59.854  1.00  0.00           C  
ATOM   2901  HA  PGR   131     108.482  62.227  59.254  1.00  0.00           H  
ATOM   2902  HB  PGR   131     107.509  61.421  60.454  1.00  0.00           H  
ATOM   2903  O31 PGR   131     107.675  63.462  60.709  1.00  0.00           O  
ATOM   2904  P31 PGR   131     108.990  63.833  61.468  1.00  0.00           P  
ATOM   2905  O32 PGR   131     109.989  64.497  60.449  1.00  0.00           O  
ATOM   2906  C31 PGR   131     109.992  65.897  60.111  1.00  0.00           C  
ATOM   2907  H1A PGR   131     110.020  66.390  61.086  1.00  0.00           H  
ATOM   2908  H1B PGR   131     109.060  66.244  59.656  1.00  0.00           H  
ATOM   2909  C32 PGR   131     111.179  66.336  59.189  1.00  0.00           C  
ATOM   2910  H2A PGR   131     111.380  65.474  58.546  1.00  0.00           H  
ATOM   2911  O35 PGR   131     112.396  66.729  59.955  1.00  0.00           O  
ATOM   2912 HO5A PGR   131     112.605  65.882  60.389  1.00  0.00           H  
ATOM   2913  C33 PGR   131     110.704  67.502  58.335  1.00  0.00           C  
ATOM   2914  H3A PGR   131     111.441  67.936  57.655  1.00  0.00           H  
ATOM   2915  H3B PGR   131     109.795  67.140  57.847  1.00  0.00           H  
ATOM   2916  O33 PGR   131     108.549  64.924  62.376  1.00  0.00           O  
ATOM   2917  O34 PGR   131     109.539  62.608  62.027  1.00  0.00           O  
ATOM   2918  O21 PGR   131     106.300  63.642  58.203  1.00  0.00           O  
ATOM   2919  C21 PGR   131     106.960  63.667  57.104  1.00  0.00           C  
ATOM   2920  O22 PGR   131     107.737  62.830  56.688  1.00  0.00           O  
ATOM   2921  O36 PGR   131     110.234  68.623  59.126  1.00  0.00           O  
ATOM   2922 HO6A PGR   131     109.280  68.578  59.313  1.00  0.00           H  
ATOM   2923  C12  OL   132     106.575  64.908  56.379  1.00  0.00           C  
ATOM   2924  H2R  OL   132     105.993  65.568  57.026  1.00  0.00           H  
ATOM   2925  H2S  OL   132     107.514  65.462  56.320  1.00  0.00           H  
ATOM   2926  C13  OL   132     105.941  64.592  55.044  1.00  0.00           C  
ATOM   2927  H3R  OL   132     106.735  64.089  54.488  1.00  0.00           H  
ATOM   2928  H3S  OL   132     105.059  63.947  55.034  1.00  0.00           H  
ATOM   2929  C14  OL   132     105.795  65.897  54.298  1.00  0.00           C  
ATOM   2930  H4R  OL   132     105.097  66.572  54.799  1.00  0.00           H  
ATOM   2931  H4S  OL   132     106.735  66.421  54.109  1.00  0.00           H  
ATOM   2932  C15  OL   132     105.048  65.615  53.027  1.00  0.00           C  
ATOM   2933  H5R  OL   132     105.625  64.901  52.435  1.00  0.00           H  
ATOM   2934  H5S  OL   132     104.062  65.238  53.305  1.00  0.00           H  
ATOM   2935  C16  OL   132     104.847  66.831  52.173  1.00  0.00           C  
ATOM   2936  H6R  OL   132     104.291  67.587  52.732  1.00  0.00           H  
ATOM   2937  H6S  OL   132     105.802  67.323  51.979  1.00  0.00           H  
ATOM   2938  C17  OL   132     104.180  66.615  50.783  1.00  0.00           C  
ATOM   2939  H7R  OL   132     104.899  65.982  50.258  1.00  0.00           H  
ATOM   2940  H7S  OL   132     103.356  65.937  51.013  1.00  0.00           H  
ATOM   2941  C18  OL   132     103.710  67.869  50.059  1.00  0.00           C  
ATOM   2942  H8R  OL   132     103.001  68.513  50.584  1.00  0.00           H  
ATOM   2943  H8S  OL   132     104.592  68.507  49.966  1.00  0.00           H  
ATOM   2944  C19  OL   132     103.217  67.392  48.744  1.00  0.00           C  
ATOM   2945  H9R  OL   132     102.142  67.238  48.683  1.00  0.00           H  
ATOM   2946 C110  OL   132     103.915  67.191  47.715  1.00  0.00           C  
ATOM   2947 H10R  OL   132     103.412  66.902  46.796  1.00  0.00           H  
ATOM   2948 C111  OL   132     105.401  67.341  47.515  1.00  0.00           C  
ATOM   2949 H11R  OL   132     105.989  67.386  48.434  1.00  0.00           H  
ATOM   2950 H11S  OL   132     105.679  66.506  46.869  1.00  0.00           H  
ATOM   2951 C112  OL   132     105.709  68.711  46.956  1.00  0.00           C  
ATOM   2952 H12R  OL   132     105.124  69.452  47.504  1.00  0.00           H  
ATOM   2953 H12S  OL   132     106.670  69.082  47.318  1.00  0.00           H  
ATOM   2954 C113  OL   132     105.476  68.838  45.477  1.00  0.00           C  
ATOM   2955 H13R  OL   132     105.847  67.926  45.005  1.00  0.00           H  
ATOM   2956 H13S  OL   132     104.397  68.709  45.369  1.00  0.00           H  
ATOM   2957 C114  OL   132     105.982  70.085  44.804  1.00  0.00           C  
ATOM   2958 H14R  OL   132     105.589  70.985  45.282  1.00  0.00           H  
ATOM   2959 H14S  OL   132     107.071  70.143  44.876  1.00  0.00           H  
ATOM   2960 C115  OL   132     105.451  70.243  43.376  1.00  0.00           C  
ATOM   2961 H15R  OL   132     104.376  70.067  43.309  1.00  0.00           H  
ATOM   2962 H15S  OL   132     105.558  71.313  43.182  1.00  0.00           H  
ATOM   2963 C116  OL   132     106.074  69.541  42.177  1.00  0.00           C  
ATOM   2964 H16R  OL   132     105.619  69.982  41.288  1.00  0.00           H  
ATOM   2965 H16S  OL   132     107.132  69.798  42.098  1.00  0.00           H  
ATOM   2966 C117  OL   132     105.935  68.000  42.043  1.00  0.00           C  
ATOM   2967 H17R  OL   132     106.682  67.439  42.609  1.00  0.00           H  
ATOM   2968 H17S  OL   132     104.913  67.837  42.390  1.00  0.00           H  
ATOM   2969 C118  OL   132     105.851  67.527  40.597  1.00  0.00           C  
ATOM   2970 H18R  OL   132     105.519  66.489  40.676  1.00  0.00           H  
ATOM   2971 H18S  OL   132     106.852  67.679  40.189  1.00  0.00           H  
ATOM   2972 H18T  OL   132     105.063  68.075  40.077  1.00  0.00           H  
TER    2973       OL   132 
ATOM   2973 C116  PA   133      37.456  41.286  52.348  1.00  0.00           C  
ATOM   2974 H16R  PA   133      37.554  40.281  51.932  1.00  0.00           H  
ATOM   2975 H16S  PA   133      37.235  41.207  53.415  1.00  0.00           H  
ATOM   2976 H16T  PA   133      38.424  41.789  52.305  1.00  0.00           H  
ATOM   2977 C115  PA   133      36.444  42.174  51.663  1.00  0.00           C  
ATOM   2978 H15R  PA   133      36.312  43.148  52.138  1.00  0.00           H  
ATOM   2979 H15S  PA   133      35.480  41.660  51.657  1.00  0.00           H  
ATOM   2980 C114  PA   133      36.905  42.361  50.174  1.00  0.00           C  
ATOM   2981 H14R  PA   133      36.134  42.988  49.721  1.00  0.00           H  
ATOM   2982 H14S  PA   133      36.860  41.338  49.793  1.00  0.00           H  
ATOM   2983 C113  PA   133      38.305  42.893  49.871  1.00  0.00           C  
ATOM   2984 H13R  PA   133      39.025  42.114  50.127  1.00  0.00           H  
ATOM   2985 H13S  PA   133      38.533  43.763  50.491  1.00  0.00           H  
ATOM   2986 C112  PA   133      38.640  43.160  48.418  1.00  0.00           C  
ATOM   2987 H12R  PA   133      38.378  42.200  47.967  1.00  0.00           H  
ATOM   2988 H12S  PA   133      39.707  43.084  48.200  1.00  0.00           H  
ATOM   2989 C111  PA   133      37.940  44.365  47.872  1.00  0.00           C  
ATOM   2990 H11R  PA   133      38.442  45.108  48.495  1.00  0.00           H  
ATOM   2991 H11S  PA   133      36.857  44.310  48.003  1.00  0.00           H  
ATOM   2992 C110  PA   133      38.245  44.607  46.351  1.00  0.00           C  
ATOM   2993 H10R  PA   133      37.487  44.080  45.768  1.00  0.00           H  
ATOM   2994 H10S  PA   133      39.197  44.240  45.960  1.00  0.00           H  
ATOM   2995  C19  PA   133      38.099  46.021  45.986  1.00  0.00           C  
ATOM   2996  H9R  PA   133      37.113  46.315  46.352  1.00  0.00           H  
ATOM   2997  H9S  PA   133      38.090  46.133  44.900  1.00  0.00           H  
ATOM   2998  C18  PA   133      39.233  46.953  46.502  1.00  0.00           C  
ATOM   2999  H8R  PA   133      39.194  47.061  47.588  1.00  0.00           H  
ATOM   3000  H8S  PA   133      39.059  47.971  46.147  1.00  0.00           H  
ATOM   3001  C17  PA   133      40.628  46.538  46.229  1.00  0.00           C  
ATOM   3002  H7R  PA   133      40.709  46.258  45.176  1.00  0.00           H  
ATOM   3003  H7S  PA   133      40.822  45.683  46.879  1.00  0.00           H  
ATOM   3004  C16  PA   133      41.635  47.711  46.641  1.00  0.00           C  
ATOM   3005  H6R  PA   133      41.493  48.664  46.127  1.00  0.00           H  
ATOM   3006  H6S  PA   133      42.655  47.405  46.400  1.00  0.00           H  
ATOM   3007  C15  PA   133      41.570  48.055  48.141  1.00  0.00           C  
ATOM   3008  H5R  PA   133      40.582  48.312  48.529  1.00  0.00           H  
ATOM   3009  H5S  PA   133      42.202  48.930  48.312  1.00  0.00           H  
ATOM   3010  C14  PA   133      41.968  46.764  48.931  1.00  0.00           C  
ATOM   3011  H4R  PA   133      42.841  46.390  48.392  1.00  0.00           H  
ATOM   3012  H4S  PA   133      41.195  45.995  48.973  1.00  0.00           H  
ATOM   3013  C13  PA   133      42.422  47.077  50.341  1.00  0.00           C  
ATOM   3014  H3R  PA   133      42.135  48.041  50.766  1.00  0.00           H  
ATOM   3015  H3S  PA   133      43.501  47.033  50.178  1.00  0.00           H  
ATOM   3016  C12  PA   133      42.047  46.025  51.359  1.00  0.00           C  
ATOM   3017  H2R  PA   133      42.658  45.138  51.180  1.00  0.00           H  
ATOM   3018  H2S  PA   133      40.988  45.759  51.331  1.00  0.00           H  
ATOM   3019  C11 PGR   134      42.478  46.421  52.793  1.00  0.00           C  
ATOM   3020  O12 PGR   134      43.131  45.716  53.575  1.00  0.00           O  
ATOM   3021  O11 PGR   134      42.029  47.689  53.116  1.00  0.00           O  
ATOM   3022  C1  PGR   134      41.958  48.143  54.514  1.00  0.00           C  
ATOM   3023  HR  PGR   134      41.555  47.272  55.038  1.00  0.00           H  
ATOM   3024  HS  PGR   134      41.294  49.003  54.633  1.00  0.00           H  
ATOM   3025  C2  PGR   134      43.382  48.488  55.086  1.00  0.00           C  
ATOM   3026  HX  PGR   134      44.112  47.689  54.932  1.00  0.00           H  
ATOM   3027  C3  PGR   134      43.175  48.791  56.558  1.00  0.00           C  
ATOM   3028  HA  PGR   134      42.329  48.179  56.881  1.00  0.00           H  
ATOM   3029  HB  PGR   134      42.821  49.821  56.654  1.00  0.00           H  
ATOM   3030  O31 PGR   134      44.320  48.390  57.349  1.00  0.00           O  
ATOM   3031  P31 PGR   134      44.564  48.882  58.884  1.00  0.00           P  
ATOM   3032  O32 PGR   134      45.305  50.270  58.762  1.00  0.00           O  
ATOM   3033  C31 PGR   134      45.590  51.081  59.832  1.00  0.00           C  
ATOM   3034  H1A PGR   134      45.716  52.088  59.425  1.00  0.00           H  
ATOM   3035  H1B PGR   134      44.836  51.081  60.623  1.00  0.00           H  
ATOM   3036  C32 PGR   134      46.934  50.694  60.560  1.00  0.00           C  
ATOM   3037  H2A PGR   134      47.704  50.491  59.812  1.00  0.00           H  
ATOM   3038  O35 PGR   134      46.697  49.470  61.280  1.00  0.00           O  
ATOM   3039 HO5A PGR   134      46.123  48.934  60.704  1.00  0.00           H  
ATOM   3040  C33 PGR   134      47.372  51.786  61.385  1.00  0.00           C  
ATOM   3041  H3A PGR   134      47.299  52.669  60.746  1.00  0.00           H  
ATOM   3042  H3B PGR   134      46.681  51.923  62.221  1.00  0.00           H  
ATOM   3043  O33 PGR   134      43.222  48.988  59.544  1.00  0.00           O  
ATOM   3044  O34 PGR   134      45.458  47.928  59.436  1.00  0.00           O  
ATOM   3045  O21 PGR   134      43.844  49.707  54.406  1.00  0.00           O  
ATOM   3046  C21 PGR   134      44.348  49.577  53.193  1.00  0.00           C  
ATOM   3047  O22 PGR   134      44.730  48.601  52.603  1.00  0.00           O  
ATOM   3048  O36 PGR   134      48.708  51.576  61.872  1.00  0.00           O  
ATOM   3049 HO6A PGR   134      49.197  51.401  61.049  1.00  0.00           H  
ATOM   3050  C12  OL   135      44.597  50.934  52.524  1.00  0.00           C  
ATOM   3051  H2R  OL   135      43.975  51.720  52.958  1.00  0.00           H  
ATOM   3052  H2S  OL   135      45.572  51.261  52.894  1.00  0.00           H  
ATOM   3053  C13  OL   135      44.363  50.863  51.035  1.00  0.00           C  
ATOM   3054  H3R  OL   135      45.113  50.215  50.576  1.00  0.00           H  
ATOM   3055  H3S  OL   135      43.435  50.328  50.823  1.00  0.00           H  
ATOM   3056  C14  OL   135      44.411  52.191  50.327  1.00  0.00           C  
ATOM   3057  H4R  OL   135      44.008  52.090  49.317  1.00  0.00           H  
ATOM   3058  H4S  OL   135      43.731  52.788  50.940  1.00  0.00           H  
ATOM   3059  C15  OL   135      45.696  52.912  50.362  1.00  0.00           C  
ATOM   3060  H5R  OL   135      46.165  52.809  51.343  1.00  0.00           H  
ATOM   3061  H5S  OL   135      46.389  52.420  49.675  1.00  0.00           H  
ATOM   3062  C16  OL   135      45.442  54.404  49.994  1.00  0.00           C  
ATOM   3063  H6R  OL   135      44.625  54.396  49.270  1.00  0.00           H  
ATOM   3064  H6S  OL   135      45.039  55.019  50.801  1.00  0.00           H  
ATOM   3065  C17  OL   135      46.543  55.171  49.246  1.00  0.00           C  
ATOM   3066  H7R  OL   135      46.961  54.511  48.484  1.00  0.00           H  
ATOM   3067  H7S  OL   135      46.128  56.109  48.871  1.00  0.00           H  
ATOM   3068  C18  OL   135      47.713  55.627  50.092  1.00  0.00           C  
ATOM   3069  H8R  OL   135      47.269  56.176  50.925  1.00  0.00           H  
ATOM   3070  H8S  OL   135      48.139  54.731  50.548  1.00  0.00           H  
ATOM   3071  C19  OL   135      48.795  56.486  49.532  1.00  0.00           C  
ATOM   3072  H9R  OL   135      48.487  57.523  49.428  1.00  0.00           H  
ATOM   3073 C110  OL   135      49.974  56.087  49.117  1.00  0.00           C  
ATOM   3074 H10R  OL   135      50.749  56.748  48.735  1.00  0.00           H  
ATOM   3075 C111  OL   135      50.499  54.680  49.275  1.00  0.00           C  
ATOM   3076 H11R  OL   135      51.583  54.787  49.196  1.00  0.00           H  
ATOM   3077 H11S  OL   135      50.340  54.320  50.294  1.00  0.00           H  
ATOM   3078 C112  OL   135      50.166  53.653  48.155  1.00  0.00           C  
ATOM   3079 H12R  OL   135      50.823  52.800  48.337  1.00  0.00           H  
ATOM   3080 H12S  OL   135      49.112  53.380  48.248  1.00  0.00           H  
ATOM   3081 C113  OL   135      50.506  54.084  46.749  1.00  0.00           C  
ATOM   3082 H13R  OL   135      49.738  54.681  46.253  1.00  0.00           H  
ATOM   3083 H13S  OL   135      51.385  54.729  46.821  1.00  0.00           H  
ATOM   3084 C114  OL   135      50.853  52.841  45.930  1.00  0.00           C  
ATOM   3085 H14R  OL   135      51.699  52.348  46.412  1.00  0.00           H  
ATOM   3086 H14S  OL   135      50.000  52.164  45.849  1.00  0.00           H  
ATOM   3087 C115  OL   135      51.196  53.136  44.444  1.00  0.00           C  
ATOM   3088 H15R  OL   135      50.337  52.840  43.838  1.00  0.00           H  
ATOM   3089 H15S  OL   135      51.335  54.212  44.322  1.00  0.00           H  
ATOM   3090 C116  OL   135      52.544  52.531  43.943  1.00  0.00           C  
ATOM   3091 H16R  OL   135      52.730  52.960  42.956  1.00  0.00           H  
ATOM   3092 H16S  OL   135      53.344  53.010  44.511  1.00  0.00           H  
ATOM   3093 C117  OL   135      52.634  51.035  43.800  1.00  0.00           C  
ATOM   3094 H17R  OL   135      53.480  50.735  43.178  1.00  0.00           H  
ATOM   3095 H17S  OL   135      52.789  50.770  44.848  1.00  0.00           H  
ATOM   3096 C118  OL   135      51.356  50.450  43.076  1.00  0.00           C  
ATOM   3097 H18R  OL   135      51.074  51.054  42.212  1.00  0.00           H  
ATOM   3098 H18S  OL   135      50.471  50.409  43.716  1.00  0.00           H  
ATOM   3099 H18T  OL   135      51.499  49.422  42.737  1.00  0.00           H  
TER    3100       OL   135 
ATOM   3100 C116  PA   136      78.508  40.107  39.458  1.00  0.00           C  
ATOM   3101 H16R  PA   136      77.778  40.566  38.787  1.00  0.00           H  
ATOM   3102 H16S  PA   136      78.240  39.055  39.579  1.00  0.00           H  
ATOM   3103 H16T  PA   136      79.450  39.975  38.923  1.00  0.00           H  
ATOM   3104 C115  PA   136      78.607  40.762  40.757  1.00  0.00           C  
ATOM   3105 H15R  PA   136      79.454  40.317  41.283  1.00  0.00           H  
ATOM   3106 H15S  PA   136      77.827  40.458  41.458  1.00  0.00           H  
ATOM   3107 C114  PA   136      78.728  42.232  40.695  1.00  0.00           C  
ATOM   3108 H14R  PA   136      77.843  42.785  40.372  1.00  0.00           H  
ATOM   3109 H14S  PA   136      79.415  42.626  39.943  1.00  0.00           H  
ATOM   3110 C113  PA   136      79.161  42.973  42.035  1.00  0.00           C  
ATOM   3111 H13R  PA   136      79.275  44.033  41.801  1.00  0.00           H  
ATOM   3112 H13S  PA   136      80.194  42.687  42.245  1.00  0.00           H  
ATOM   3113 C112  PA   136      78.315  42.695  43.273  1.00  0.00           C  
ATOM   3114 H12R  PA   136      78.779  43.163  44.144  1.00  0.00           H  
ATOM   3115 H12S  PA   136      78.247  41.609  43.367  1.00  0.00           H  
ATOM   3116 C111  PA   136      76.881  43.304  43.087  1.00  0.00           C  
ATOM   3117 H11R  PA   136      76.576  42.878  42.129  1.00  0.00           H  
ATOM   3118 H11S  PA   136      76.831  44.379  42.900  1.00  0.00           H  
ATOM   3119 C110  PA   136      75.857  42.909  44.176  1.00  0.00           C  
ATOM   3120 H10R  PA   136      76.092  41.913  44.557  1.00  0.00           H  
ATOM   3121 H10S  PA   136      74.858  42.810  43.747  1.00  0.00           H  
ATOM   3122  C19  PA   136      75.738  44.050  45.108  1.00  0.00           C  
ATOM   3123  H9R  PA   136      75.156  44.825  44.604  1.00  0.00           H  
ATOM   3124  H9S  PA   136      76.706  44.527  45.274  1.00  0.00           H  
ATOM   3125  C18  PA   136      74.997  43.787  46.322  1.00  0.00           C  
ATOM   3126  H8R  PA   136      75.209  42.775  46.673  1.00  0.00           H  
ATOM   3127  H8S  PA   136      73.929  43.673  46.124  1.00  0.00           H  
ATOM   3128  C17  PA   136      75.154  44.759  47.504  1.00  0.00           C  
ATOM   3129  H7R  PA   136      74.331  44.498  48.173  1.00  0.00           H  
ATOM   3130  H7S  PA   136      74.811  45.775  47.301  1.00  0.00           H  
ATOM   3131  C16  PA   136      76.498  44.773  48.184  1.00  0.00           C  
ATOM   3132  H6R  PA   136      77.256  44.975  47.424  1.00  0.00           H  
ATOM   3133  H6S  PA   136      76.746  43.764  48.521  1.00  0.00           H  
ATOM   3134  C15  PA   136      76.381  45.696  49.470  1.00  0.00           C  
ATOM   3135  H5R  PA   136      75.778  45.195  50.231  1.00  0.00           H  
ATOM   3136  H5S  PA   136      75.865  46.659  49.458  1.00  0.00           H  
ATOM   3137  C14  PA   136      77.662  45.899  50.208  1.00  0.00           C  
ATOM   3138  H4R  PA   136      78.407  46.449  49.630  1.00  0.00           H  
ATOM   3139  H4S  PA   136      78.077  44.911  50.418  1.00  0.00           H  
ATOM   3140  C13  PA   136      77.478  46.678  51.468  1.00  0.00           C  
ATOM   3141  H3R  PA   136      76.473  46.472  51.843  1.00  0.00           H  
ATOM   3142  H3S  PA   136      77.382  47.747  51.262  1.00  0.00           H  
ATOM   3143  C12  PA   136      78.522  46.503  52.492  1.00  0.00           C  
ATOM   3144  H2R  PA   136      79.440  46.967  52.124  1.00  0.00           H  
ATOM   3145  H2S  PA   136      78.659  45.438  52.688  1.00  0.00           H  
ATOM   3146  C11 PGR   137      78.084  47.231  53.732  1.00  0.00           C  
ATOM   3147  O12 PGR   137      78.284  48.396  53.932  1.00  0.00           O  
ATOM   3148  O11 PGR   137      77.480  46.473  54.664  1.00  0.00           O  
ATOM   3149  C1  PGR   137      76.969  47.220  55.820  1.00  0.00           C  
ATOM   3150  HR  PGR   137      76.273  47.953  55.404  1.00  0.00           H  
ATOM   3151  HS  PGR   137      77.818  47.693  56.320  1.00  0.00           H  
ATOM   3152  C2  PGR   137      76.277  46.238  56.773  1.00  0.00           C  
ATOM   3153  HX  PGR   137      75.773  46.804  57.560  1.00  0.00           H  
ATOM   3154  C3  PGR   137      77.280  45.353  57.448  1.00  0.00           C  
ATOM   3155  HA  PGR   137      78.079  45.991  57.833  1.00  0.00           H  
ATOM   3156  HB  PGR   137      77.724  44.734  56.664  1.00  0.00           H  
ATOM   3157  O31 PGR   137      76.791  44.594  58.616  1.00  0.00           O  
ATOM   3158  P31 PGR   137      77.331  44.978  60.108  1.00  0.00           P  
ATOM   3159  O32 PGR   137      78.766  44.355  60.360  1.00  0.00           O  
ATOM   3160  C31 PGR   137      78.986  42.939  60.561  1.00  0.00           C  
ATOM   3161  H1A PGR   137      79.850  42.831  59.899  1.00  0.00           H  
ATOM   3162  H1B PGR   137      78.110  42.394  60.200  1.00  0.00           H  
ATOM   3163  C32 PGR   137      79.345  42.602  61.980  1.00  0.00           C  
ATOM   3164  H2A PGR   137      79.574  41.534  62.004  1.00  0.00           H  
ATOM   3165  O35 PGR   137      78.189  42.843  62.776  1.00  0.00           O  
ATOM   3166 HO5A PGR   137      77.898  43.767  62.675  1.00  0.00           H  
ATOM   3167  C33 PGR   137      80.530  43.451  62.538  1.00  0.00           C  
ATOM   3168  H3A PGR   137      81.369  43.109  61.926  1.00  0.00           H  
ATOM   3169  H3B PGR   137      80.362  44.494  62.258  1.00  0.00           H  
ATOM   3170  O33 PGR   137      77.626  46.421  60.221  1.00  0.00           O  
ATOM   3171  O34 PGR   137      76.473  44.366  61.184  1.00  0.00           O  
ATOM   3172  O21 PGR   137      75.315  45.432  56.009  1.00  0.00           O  
ATOM   3173  C21 PGR   137      74.218  45.940  55.609  1.00  0.00           C  
ATOM   3174  O22 PGR   137      73.882  47.100  55.735  1.00  0.00           O  
ATOM   3175  O36 PGR   137      80.848  43.267  63.904  1.00  0.00           O  
ATOM   3176 HO6A PGR   137      80.015  43.517  64.343  1.00  0.00           H  
ATOM   3177  C12  OL   138      73.402  44.961  54.777  1.00  0.00           C  
ATOM   3178  H2R  OL   138      73.086  44.084  55.347  1.00  0.00           H  
ATOM   3179  H2S  OL   138      72.477  45.463  54.486  1.00  0.00           H  
ATOM   3180  C13  OL   138      74.173  44.491  53.522  1.00  0.00           C  
ATOM   3181  H3R  OL   138      73.422  44.384  52.737  1.00  0.00           H  
ATOM   3182  H3S  OL   138      74.726  45.332  53.097  1.00  0.00           H  
ATOM   3183  C14  OL   138      74.942  43.178  53.582  1.00  0.00           C  
ATOM   3184  H4R  OL   138      75.694  43.176  54.374  1.00  0.00           H  
ATOM   3185  H4S  OL   138      74.146  42.452  53.758  1.00  0.00           H  
ATOM   3186  C15  OL   138      75.508  42.864  52.162  1.00  0.00           C  
ATOM   3187  H5R  OL   138      74.670  42.925  51.464  1.00  0.00           H  
ATOM   3188  H5S  OL   138      76.322  43.526  51.859  1.00  0.00           H  
ATOM   3189  C16  OL   138      76.036  41.464  51.963  1.00  0.00           C  
ATOM   3190  H6R  OL   138      76.847  41.500  52.693  1.00  0.00           H  
ATOM   3191  H6S  OL   138      75.374  40.722  52.415  1.00  0.00           H  
ATOM   3192  C17  OL   138      76.602  41.226  50.661  1.00  0.00           C  
ATOM   3193  H7R  OL   138      76.589  40.166  50.400  1.00  0.00           H  
ATOM   3194  H7S  OL   138      75.974  41.736  49.928  1.00  0.00           H  
ATOM   3195  C18  OL   138      78.138  41.656  50.647  1.00  0.00           C  
ATOM   3196  H8R  OL   138      78.549  41.478  49.651  1.00  0.00           H  
ATOM   3197  H8S  OL   138      78.153  42.734  50.821  1.00  0.00           H  
ATOM   3198  C19  OL   138      79.080  41.011  51.564  1.00  0.00           C  
ATOM   3199  H9R  OL   138      79.013  39.926  51.571  1.00  0.00           H  
ATOM   3200 C110  OL   138      80.106  41.611  52.260  1.00  0.00           C  
ATOM   3201 H10R  OL   138      80.824  41.033  52.836  1.00  0.00           H  
ATOM   3202 C111  OL   138      80.443  43.041  52.238  1.00  0.00           C  
ATOM   3203 H11R  OL   138      80.101  43.586  51.356  1.00  0.00           H  
ATOM   3204 H11S  OL   138      79.937  43.501  53.089  1.00  0.00           H  
ATOM   3205 C112  OL   138      81.908  43.249  52.338  1.00  0.00           C  
ATOM   3206 H12R  OL   138      82.291  42.812  53.263  1.00  0.00           H  
ATOM   3207 H12S  OL   138      82.499  42.630  51.659  1.00  0.00           H  
ATOM   3208 C113  OL   138      82.371  44.732  52.255  1.00  0.00           C  
ATOM   3209 H13R  OL   138      82.031  45.093  51.282  1.00  0.00           H  
ATOM   3210 H13S  OL   138      81.996  45.471  52.966  1.00  0.00           H  
ATOM   3211 C114  OL   138      83.920  44.862  52.138  1.00  0.00           C  
ATOM   3212 H14R  OL   138      84.388  44.302  52.952  1.00  0.00           H  
ATOM   3213 H14S  OL   138      84.347  44.211  51.372  1.00  0.00           H  
ATOM   3214 C115  OL   138      84.305  46.326  52.304  1.00  0.00           C  
ATOM   3215 H15R  OL   138      84.008  46.858  51.398  1.00  0.00           H  
ATOM   3216 H15S  OL   138      83.838  46.725  53.207  1.00  0.00           H  
ATOM   3217 C116  OL   138      85.817  46.487  52.548  1.00  0.00           C  
ATOM   3218 H16R  OL   138      86.032  45.986  53.495  1.00  0.00           H  
ATOM   3219 H16S  OL   138      86.338  45.816  51.862  1.00  0.00           H  
ATOM   3220 C117  OL   138      86.381  47.879  52.494  1.00  0.00           C  
ATOM   3221 H17R  OL   138      86.319  48.355  51.513  1.00  0.00           H  
ATOM   3222 H17S  OL   138      85.863  48.562  53.171  1.00  0.00           H  
ATOM   3223 C118  OL   138      87.850  47.903  52.888  1.00  0.00           C  
ATOM   3224 H18R  OL   138      88.462  47.786  51.992  1.00  0.00           H  
ATOM   3225 H18S  OL   138      88.058  47.214  53.710  1.00  0.00           H  
ATOM   3226 H18T  OL   138      88.107  48.906  53.234  1.00  0.00           H  
TER    3227       OL   138 
ATOM   3227 C116  PA   139      78.813  65.283  44.755  1.00  0.00           C  
ATOM   3228 H16R  PA   139      79.327  65.702  43.887  1.00  0.00           H  
ATOM   3229 H16S  PA   139      78.316  64.376  44.405  1.00  0.00           H  
ATOM   3230 H16T  PA   139      79.553  64.986  45.501  1.00  0.00           H  
ATOM   3231 C115  PA   139      77.970  66.356  45.461  1.00  0.00           C  
ATOM   3232 H15R  PA   139      77.449  65.834  46.266  1.00  0.00           H  
ATOM   3233 H15S  PA   139      77.242  66.707  44.726  1.00  0.00           H  
ATOM   3234 C114  PA   139      78.736  67.432  46.243  1.00  0.00           C  
ATOM   3235 H14R  PA   139      79.485  67.811  45.543  1.00  0.00           H  
ATOM   3236 H14S  PA   139      79.296  67.048  47.098  1.00  0.00           H  
ATOM   3237 C113  PA   139      77.898  68.560  46.716  1.00  0.00           C  
ATOM   3238 H13R  PA   139      77.052  68.096  47.226  1.00  0.00           H  
ATOM   3239 H13S  PA   139      77.350  69.055  45.912  1.00  0.00           H  
ATOM   3240 C112  PA   139      78.628  69.437  47.709  1.00  0.00           C  
ATOM   3241 H12R  PA   139      79.695  69.324  47.507  1.00  0.00           H  
ATOM   3242 H12S  PA   139      78.492  69.061  48.725  1.00  0.00           H  
ATOM   3243 C111  PA   139      78.040  70.868  47.811  1.00  0.00           C  
ATOM   3244 H11R  PA   139      76.953  70.974  47.797  1.00  0.00           H  
ATOM   3245 H11S  PA   139      78.218  71.453  46.905  1.00  0.00           H  
ATOM   3246 C110  PA   139      78.624  71.721  48.962  1.00  0.00           C  
ATOM   3247 H10R  PA   139      78.586  71.026  49.804  1.00  0.00           H  
ATOM   3248 H10S  PA   139      77.980  72.550  49.264  1.00  0.00           H  
ATOM   3249  C19  PA   139      80.037  72.208  48.800  1.00  0.00           C  
ATOM   3250  H9R  PA   139      80.041  73.060  48.118  1.00  0.00           H  
ATOM   3251  H9S  PA   139      80.704  71.519  48.278  1.00  0.00           H  
ATOM   3252  C18  PA   139      80.873  72.371  50.135  1.00  0.00           C  
ATOM   3253  H8R  PA   139      80.501  73.241  50.681  1.00  0.00           H  
ATOM   3254  H8S  PA   139      81.914  72.616  49.913  1.00  0.00           H  
ATOM   3255  C17  PA   139      80.896  71.149  51.113  1.00  0.00           C  
ATOM   3256  H7R  PA   139      79.877  70.961  51.458  1.00  0.00           H  
ATOM   3257  H7S  PA   139      81.383  71.385  52.061  1.00  0.00           H  
ATOM   3258  C16  PA   139      81.389  69.844  50.390  1.00  0.00           C  
ATOM   3259  H6R  PA   139      80.654  69.584  49.625  1.00  0.00           H  
ATOM   3260  H6S  PA   139      81.324  68.943  51.004  1.00  0.00           H  
ATOM   3261  C15  PA   139      82.767  69.816  49.603  1.00  0.00           C  
ATOM   3262  H5R  PA   139      82.905  70.805  49.160  1.00  0.00           H  
ATOM   3263  H5S  PA   139      82.727  69.128  48.756  1.00  0.00           H  
ATOM   3264  C14  PA   139      83.889  69.474  50.556  1.00  0.00           C  
ATOM   3265  H4R  PA   139      83.763  68.435  50.870  1.00  0.00           H  
ATOM   3266  H4S  PA   139      83.727  70.083  51.447  1.00  0.00           H  
ATOM   3267  C13  PA   139      85.274  69.714  49.865  1.00  0.00           C  
ATOM   3268  H3R  PA   139      85.334  70.750  49.524  1.00  0.00           H  
ATOM   3269  H3S  PA   139      85.354  69.108  48.961  1.00  0.00           H  
ATOM   3270  C12  PA   139      86.585  69.451  50.630  1.00  0.00           C  
ATOM   3271  H2R  PA   139      87.419  69.621  49.946  1.00  0.00           H  
ATOM   3272  H2S  PA   139      86.570  68.380  50.841  1.00  0.00           H  
ATOM   3273  C11 PGR   140      86.717  70.268  51.903  1.00  0.00           C  
ATOM   3274  O12 PGR   140      86.203  71.321  52.103  1.00  0.00           O  
ATOM   3275  O11 PGR   140      87.659  69.697  52.660  1.00  0.00           O  
ATOM   3276  C1  PGR   140      88.007  70.240  53.969  1.00  0.00           C  
ATOM   3277  HR  PGR   140      88.191  71.303  53.793  1.00  0.00           H  
ATOM   3278  HS  PGR   140      88.965  69.829  54.296  1.00  0.00           H  
ATOM   3279  C2  PGR   140      86.844  70.131  54.968  1.00  0.00           C  
ATOM   3280  HX  PGR   140      85.846  70.465  54.674  1.00  0.00           H  
ATOM   3281  C3  PGR   140      87.143  70.885  56.239  1.00  0.00           C  
ATOM   3282  HA  PGR   140      87.705  71.813  56.103  1.00  0.00           H  
ATOM   3283  HB  PGR   140      87.764  70.321  56.939  1.00  0.00           H  
ATOM   3284  O31 PGR   140      85.898  71.364  56.794  1.00  0.00           O  
ATOM   3285  P31 PGR   140      84.801  70.369  57.487  1.00  0.00           P  
ATOM   3286  O32 PGR   140      83.970  69.652  56.278  1.00  0.00           O  
ATOM   3287  C31 PGR   140      82.591  69.913  56.011  1.00  0.00           C  
ATOM   3288  H1A PGR   140      82.340  70.969  56.138  1.00  0.00           H  
ATOM   3289  H1B PGR   140      82.158  69.358  56.847  1.00  0.00           H  
ATOM   3290  C32 PGR   140      82.144  69.367  54.629  1.00  0.00           C  
ATOM   3291  H2A PGR   140      82.486  68.340  54.480  1.00  0.00           H  
ATOM   3292  O35 PGR   140      82.777  70.193  53.652  1.00  0.00           O  
ATOM   3293 HO5A PGR   140      83.555  69.638  53.467  1.00  0.00           H  
ATOM   3294  C33 PGR   140      80.615  69.396  54.411  1.00  0.00           C  
ATOM   3295  H3A PGR   140      80.450  68.911  53.445  1.00  0.00           H  
ATOM   3296  H3B PGR   140      80.183  68.892  55.279  1.00  0.00           H  
ATOM   3297  O33 PGR   140      85.630  69.417  58.247  1.00  0.00           O  
ATOM   3298  O34 PGR   140      83.854  71.286  58.236  1.00  0.00           O  
ATOM   3299  O21 PGR   140      86.752  68.733  55.336  1.00  0.00           O  
ATOM   3300  C21 PGR   140      85.844  68.023  54.641  1.00  0.00           C  
ATOM   3301  O22 PGR   140      85.111  68.487  53.785  1.00  0.00           O  
ATOM   3302  O36 PGR   140      80.087  70.738  54.547  1.00  0.00           O  
ATOM   3303 HO6A PGR   140      80.791  71.175  54.036  1.00  0.00           H  
ATOM   3304  C12  OL   141      85.965  66.509  55.013  1.00  0.00           C  
ATOM   3305  H2R  OL   141      87.020  66.238  54.938  1.00  0.00           H  
ATOM   3306  H2S  OL   141      85.679  66.517  56.067  1.00  0.00           H  
ATOM   3307  C13  OL   141      85.071  65.531  54.255  1.00  0.00           C  
ATOM   3308  H3R  OL   141      84.037  65.855  54.392  1.00  0.00           H  
ATOM   3309  H3S  OL   141      85.338  65.551  53.196  1.00  0.00           H  
ATOM   3310  C14  OL   141      85.462  64.117  54.626  1.00  0.00           C  
ATOM   3311  H4R  OL   141      86.525  64.003  54.402  1.00  0.00           H  
ATOM   3312  H4S  OL   141      85.328  64.108  55.709  1.00  0.00           H  
ATOM   3313  C15  OL   141      84.600  62.899  54.177  1.00  0.00           C  
ATOM   3314  H5R  OL   141      84.579  62.061  54.877  1.00  0.00           H  
ATOM   3315  H5S  OL   141      83.561  63.220  54.277  1.00  0.00           H  
ATOM   3316  C16  OL   141      84.925  62.399  52.800  1.00  0.00           C  
ATOM   3317  H6R  OL   141      84.216  61.678  52.387  1.00  0.00           H  
ATOM   3318  H6S  OL   141      84.996  63.151  52.012  1.00  0.00           H  
ATOM   3319  C17  OL   141      86.165  61.634  52.848  1.00  0.00           C  
ATOM   3320  H7R  OL   141      86.934  62.069  53.490  1.00  0.00           H  
ATOM   3321  H7S  OL   141      85.916  60.687  53.333  1.00  0.00           H  
ATOM   3322  C18  OL   141      86.929  61.384  51.485  1.00  0.00           C  
ATOM   3323  H8R  OL   141      87.092  62.348  50.998  1.00  0.00           H  
ATOM   3324  H8S  OL   141      87.928  61.033  51.754  1.00  0.00           H  
ATOM   3325  C19  OL   141      86.195  60.420  50.659  1.00  0.00           C  
ATOM   3326  H9R  OL   141      85.902  59.519  51.193  1.00  0.00           H  
ATOM   3327 C110  OL   141      85.755  60.520  49.416  1.00  0.00           C  
ATOM   3328 H10R  OL   141      85.262  59.710  48.885  1.00  0.00           H  
ATOM   3329 C111  OL   141      86.085  61.580  48.436  1.00  0.00           C  
ATOM   3330 H11R  OL   141      86.543  62.435  48.937  1.00  0.00           H  
ATOM   3331 H11S  OL   141      86.711  61.138  47.658  1.00  0.00           H  
ATOM   3332 C112  OL   141      84.836  62.063  47.667  1.00  0.00           C  
ATOM   3333 H12R  OL   141      83.927  62.092  48.272  1.00  0.00           H  
ATOM   3334 H12S  OL   141      84.915  63.115  47.387  1.00  0.00           H  
ATOM   3335 C113  OL   141      84.571  61.178  46.447  1.00  0.00           C  
ATOM   3336 H13R  OL   141      85.295  61.341  45.645  1.00  0.00           H  
ATOM   3337 H13S  OL   141      84.590  60.118  46.711  1.00  0.00           H  
ATOM   3338 C114  OL   141      83.275  61.502  45.743  1.00  0.00           C  
ATOM   3339 H14R  OL   141      82.360  61.129  46.208  1.00  0.00           H  
ATOM   3340 H14S  OL   141      83.027  62.563  45.681  1.00  0.00           H  
ATOM   3341 C115  OL   141      83.268  60.966  44.326  1.00  0.00           C  
ATOM   3342 H15R  OL   141      84.175  61.406  43.907  1.00  0.00           H  
ATOM   3343 H15S  OL   141      83.573  59.917  44.306  1.00  0.00           H  
ATOM   3344 C116  OL   141      82.131  61.351  43.433  1.00  0.00           C  
ATOM   3345 H16R  OL   141      81.307  60.735  43.797  1.00  0.00           H  
ATOM   3346 H16S  OL   141      81.811  62.384  43.584  1.00  0.00           H  
ATOM   3347 C117  OL   141      82.306  61.122  41.932  1.00  0.00           C  
ATOM   3348 H17R  OL   141      83.104  61.762  41.550  1.00  0.00           H  
ATOM   3349 H17S  OL   141      82.564  60.107  41.621  1.00  0.00           H  
ATOM   3350 C118  OL   141      81.236  61.475  41.027  1.00  0.00           C  
ATOM   3351 H18R  OL   141      81.636  61.485  40.011  1.00  0.00           H  
ATOM   3352 H18S  OL   141      80.943  62.495  41.287  1.00  0.00           H  
ATOM   3353 H18T  OL   141      80.328  60.882  41.158  1.00  0.00           H  
TER    3354       OL   141 
ATOM   3354 C116  PA   142      61.369 104.562  41.687  1.00  0.00           C  
ATOM   3355 H16R  PA   142      60.878 103.913  42.415  1.00  0.00           H  
ATOM   3356 H16S  PA   142      61.865 103.836  41.039  1.00  0.00           H  
ATOM   3357 H16T  PA   142      60.518 105.017  41.176  1.00  0.00           H  
ATOM   3358 C115  PA   142      62.309 105.572  42.400  1.00  0.00           C  
ATOM   3359 H15R  PA   142      61.741 106.223  43.069  1.00  0.00           H  
ATOM   3360 H15S  PA   142      62.863 106.209  41.707  1.00  0.00           H  
ATOM   3361 C114  PA   142      63.403 104.862  43.108  1.00  0.00           C  
ATOM   3362 H14R  PA   142      63.914 104.297  42.325  1.00  0.00           H  
ATOM   3363 H14S  PA   142      63.022 104.152  43.844  1.00  0.00           H  
ATOM   3364 C113  PA   142      64.449 105.788  43.843  1.00  0.00           C  
ATOM   3365 H13R  PA   142      63.993 106.658  44.319  1.00  0.00           H  
ATOM   3366 H13S  PA   142      65.127 106.106  43.048  1.00  0.00           H  
ATOM   3367 C112  PA   142      65.358 105.045  44.808  1.00  0.00           C  
ATOM   3368 H12R  PA   142      65.565 103.981  44.676  1.00  0.00           H  
ATOM   3369 H12S  PA   142      64.942 105.171  45.810  1.00  0.00           H  
ATOM   3370 C111  PA   142      66.747 105.716  44.932  1.00  0.00           C  
ATOM   3371 H11R  PA   142      66.604 106.746  45.267  1.00  0.00           H  
ATOM   3372 H11S  PA   142      67.169 105.873  43.938  1.00  0.00           H  
ATOM   3373 C110  PA   142      67.692 104.979  45.804  1.00  0.00           C  
ATOM   3374 H10R  PA   142      67.692 103.924  45.521  1.00  0.00           H  
ATOM   3375 H10S  PA   142      67.193 104.905  46.773  1.00  0.00           H  
ATOM   3376  C19  PA   142      68.977 105.763  45.922  1.00  0.00           C  
ATOM   3377  H9R  PA   142      68.828 106.663  46.522  1.00  0.00           H  
ATOM   3378  H9S  PA   142      69.274 106.105  44.928  1.00  0.00           H  
ATOM   3379  C18  PA   142      70.056 104.745  46.431  1.00  0.00           C  
ATOM   3380  H8R  PA   142      70.963 105.342  46.549  1.00  0.00           H  
ATOM   3381  H8S  PA   142      70.319 103.975  45.704  1.00  0.00           H  
ATOM   3382  C17  PA   142      69.763 103.830  47.756  1.00  0.00           C  
ATOM   3383  H7R  PA   142      69.188 102.917  47.585  1.00  0.00           H  
ATOM   3384  H7S  PA   142      69.209 104.443  48.469  1.00  0.00           H  
ATOM   3385  C16  PA   142      71.038 103.462  48.418  1.00  0.00           C  
ATOM   3386  H6R  PA   142      71.627 104.380  48.468  1.00  0.00           H  
ATOM   3387  H6S  PA   142      71.756 102.842  47.877  1.00  0.00           H  
ATOM   3388  C15  PA   142      70.947 102.882  49.883  1.00  0.00           C  
ATOM   3389  H5R  PA   142      70.558 103.532  50.669  1.00  0.00           H  
ATOM   3390  H5S  PA   142      72.018 102.781  50.066  1.00  0.00           H  
ATOM   3391  C14  PA   142      70.336 101.516  50.114  1.00  0.00           C  
ATOM   3392  H4R  PA   142      70.890 100.834  49.465  1.00  0.00           H  
ATOM   3393  H4S  PA   142      69.412 101.268  49.586  1.00  0.00           H  
ATOM   3394  C13  PA   142      70.448 101.163  51.558  1.00  0.00           C  
ATOM   3395  H3R  PA   142      69.642 101.614  52.139  1.00  0.00           H  
ATOM   3396  H3S  PA   142      71.304 101.678  51.999  1.00  0.00           H  
ATOM   3397  C12  PA   142      70.417  99.705  51.979  1.00  0.00           C  
ATOM   3398  H2R  PA   142      71.118  99.043  51.467  1.00  0.00           H  
ATOM   3399  H2S  PA   142      69.437  99.371  51.631  1.00  0.00           H  
ATOM   3400  C11  PC   143      70.570  99.415  53.517  1.00  0.00           C  
ATOM   3401  O12  PC   143      70.889 100.275  54.333  1.00  0.00           O  
ATOM   3402  O11  PC   143      70.207  98.186  53.853  1.00  0.00           O  
ATOM   3403  C1   PC   143      70.043  97.868  55.270  1.00  0.00           C  
ATOM   3404  HR   PC   143      69.386  98.620  55.715  1.00  0.00           H  
ATOM   3405  HS   PC   143      70.952  97.895  55.877  1.00  0.00           H  
ATOM   3406  C2   PC   143      69.346  96.495  55.406  1.00  0.00           C  
ATOM   3407  HX   PC   143      68.409  96.547  54.847  1.00  0.00           H  
ATOM   3408  C3   PC   143      69.243  96.113  56.858  1.00  0.00           C  
ATOM   3409  HA   PC   143      68.891  95.081  56.930  1.00  0.00           H  
ATOM   3410  HB   PC   143      68.600  96.824  57.383  1.00  0.00           H  
ATOM   3411  O31  PC   143      70.580  96.116  57.370  1.00  0.00           O  
ATOM   3412  P31  PC   143      70.810  96.566  58.860  1.00  0.00           P  
ATOM   3413  O32  PC   143      70.364  98.008  59.019  1.00  0.00           O  
ATOM   3414  C31  PC   143      70.910  99.039  59.739  1.00  0.00           C  
ATOM   3415  H1A  PC   143      71.902  99.319  59.374  1.00  0.00           H  
ATOM   3416  H1B  PC   143      71.051  98.816  60.800  1.00  0.00           H  
ATOM   3417  C32  PC   143      69.911 100.181  59.553  1.00  0.00           C  
ATOM   3418  H2A  PC   143      69.742 100.399  58.497  1.00  0.00           H  
ATOM   3419  H2B  PC   143      70.410 101.062  59.959  1.00  0.00           H  
ATOM   3420  N31  PC   143      68.547 100.137  60.157  1.00  0.00           N  
ATOM   3421  C33  PC   143      68.532 100.162  61.624  1.00  0.00           C  
ATOM   3422  H3A  PC   143      68.155 101.168  61.814  1.00  0.00           H  
ATOM   3423  H3B  PC   143      69.526 100.056  62.060  1.00  0.00           H  
ATOM   3424  H3C  PC   143      67.717  99.576  62.052  1.00  0.00           H  
ATOM   3425  C34  PC   143      67.800 101.292  59.676  1.00  0.00           C  
ATOM   3426  H4A  PC   143      67.592 101.245  58.606  1.00  0.00           H  
ATOM   3427  H4B  PC   143      68.316 102.216  59.939  1.00  0.00           H  
ATOM   3428  H4C  PC   143      66.850 101.196  60.204  1.00  0.00           H  
ATOM   3429  C35  PC   143      67.779  98.919  59.808  1.00  0.00           C  
ATOM   3430  H5A  PC   143      67.917  98.825  58.730  1.00  0.00           H  
ATOM   3431  H5B  PC   143      66.739  99.083  60.094  1.00  0.00           H  
ATOM   3432  H5C  PC   143      68.008  97.988  60.328  1.00  0.00           H  
ATOM   3433  O33  PC   143      69.923  95.811  59.807  1.00  0.00           O  
ATOM   3434  O34  PC   143      72.239  96.638  59.128  1.00  0.00           O  
ATOM   3435  O21  PC   143      70.132  95.529  54.736  1.00  0.00           O  
ATOM   3436  C21  PC   143      69.565  94.357  54.404  1.00  0.00           C  
ATOM   3437  O22  PC   143      68.390  94.179  54.580  1.00  0.00           O  
ATOM   3438  C12  OL   144      70.637  93.440  53.822  1.00  0.00           C  
ATOM   3439  H2R  OL   144      70.821  93.744  52.790  1.00  0.00           H  
ATOM   3440  H2S  OL   144      71.582  93.775  54.255  1.00  0.00           H  
ATOM   3441  C13  OL   144      70.383  91.957  53.932  1.00  0.00           C  
ATOM   3442  H3R  OL   144      71.319  91.398  53.994  1.00  0.00           H  
ATOM   3443  H3S  OL   144      69.845  91.805  54.870  1.00  0.00           H  
ATOM   3444  C14  OL   144      69.366  91.400  52.907  1.00  0.00           C  
ATOM   3445  H4R  OL   144      69.201  90.340  53.113  1.00  0.00           H  
ATOM   3446  H4S  OL   144      68.399  91.905  52.951  1.00  0.00           H  
ATOM   3447  C15  OL   144      69.928  91.394  51.380  1.00  0.00           C  
ATOM   3448  H5R  OL   144      70.136  92.410  51.036  1.00  0.00           H  
ATOM   3449  H5S  OL   144      70.895  90.910  51.533  1.00  0.00           H  
ATOM   3450  C16  OL   144      69.080  90.705  50.299  1.00  0.00           C  
ATOM   3451  H6R  OL   144      68.864  89.764  50.809  1.00  0.00           H  
ATOM   3452  H6S  OL   144      68.241  91.386  50.144  1.00  0.00           H  
ATOM   3453  C17  OL   144      69.907  90.623  49.042  1.00  0.00           C  
ATOM   3454  H7R  OL   144      70.832  90.060  49.182  1.00  0.00           H  
ATOM   3455  H7S  OL   144      69.285  89.952  48.447  1.00  0.00           H  
ATOM   3456  C18  OL   144      70.087  91.862  48.179  1.00  0.00           C  
ATOM   3457  H8R  OL   144      69.052  92.166  48.006  1.00  0.00           H  
ATOM   3458  H8S  OL   144      70.620  92.562  48.826  1.00  0.00           H  
ATOM   3459  C19  OL   144      70.900  91.729  46.904  1.00  0.00           C  
ATOM   3460  H9R  OL   144      71.737  91.036  46.862  1.00  0.00           H  
ATOM   3461 C110  OL   144      70.665  92.529  45.856  1.00  0.00           C  
ATOM   3462 H10R  OL   144      71.300  92.412  44.982  1.00  0.00           H  
ATOM   3463 C111  OL   144      69.575  93.573  45.719  1.00  0.00           C  
ATOM   3464 H11R  OL   144      69.040  93.965  46.586  1.00  0.00           H  
ATOM   3465 H11S  OL   144      69.964  94.489  45.268  1.00  0.00           H  
ATOM   3466 C112  OL   144      68.499  92.969  44.796  1.00  0.00           C  
ATOM   3467 H12R  OL   144      69.095  92.974  43.881  1.00  0.00           H  
ATOM   3468 H12S  OL   144      68.168  91.951  45.011  1.00  0.00           H  
ATOM   3469 C113  OL   144      67.326  93.882  44.549  1.00  0.00           C  
ATOM   3470 H13R  OL   144      67.642  94.718  43.923  1.00  0.00           H  
ATOM   3471 H13S  OL   144      66.707  93.330  43.838  1.00  0.00           H  
ATOM   3472 C114  OL   144      66.480  94.271  45.779  1.00  0.00           C  
ATOM   3473 H14R  OL   144      66.385  93.400  46.431  1.00  0.00           H  
ATOM   3474 H14S  OL   144      66.945  95.057  46.377  1.00  0.00           H  
ATOM   3475 C115  OL   144      65.031  94.638  45.327  1.00  0.00           C  
ATOM   3476 H15R  OL   144      64.843  95.129  44.369  1.00  0.00           H  
ATOM   3477 H15S  OL   144      64.630  93.690  44.963  1.00  0.00           H  
ATOM   3478 C116  OL   144      64.191  95.361  46.455  1.00  0.00           C  
ATOM   3479 H16R  OL   144      64.175  94.751  47.361  1.00  0.00           H  
ATOM   3480 H16S  OL   144      64.705  96.278  46.750  1.00  0.00           H  
ATOM   3481 C117  OL   144      62.757  95.745  46.012  1.00  0.00           C  
ATOM   3482 H17R  OL   144      62.672  96.468  45.198  1.00  0.00           H  
ATOM   3483 H17S  OL   144      62.281  94.853  45.599  1.00  0.00           H  
ATOM   3484 C118  OL   144      61.826  96.054  47.182  1.00  0.00           C  
ATOM   3485 H18R  OL   144      60.842  96.377  46.834  1.00  0.00           H  
ATOM   3486 H18S  OL   144      62.229  96.902  47.740  1.00  0.00           H  
ATOM   3487 H18T  OL   144      61.810  95.250  47.921  1.00  0.00           H  
TER    3488       OL   144 
ATOM   3488 C116  PA   145      79.733  76.433  48.346  1.00  0.00           C  
ATOM   3489 H16R  PA   145      79.540  75.692  49.125  1.00  0.00           H  
ATOM   3490 H16S  PA   145      79.999  77.371  48.838  1.00  0.00           H  
ATOM   3491 H16T  PA   145      80.525  76.188  47.636  1.00  0.00           H  
ATOM   3492 C115  PA   145      78.567  76.804  47.479  1.00  0.00           C  
ATOM   3493 H15R  PA   145      77.649  76.472  47.968  1.00  0.00           H  
ATOM   3494 H15S  PA   145      78.790  76.210  46.590  1.00  0.00           H  
ATOM   3495 C114  PA   145      78.563  78.282  47.008  1.00  0.00           C  
ATOM   3496 H14R  PA   145      77.914  78.405  46.139  1.00  0.00           H  
ATOM   3497 H14S  PA   145      79.530  78.610  46.621  1.00  0.00           H  
ATOM   3498 C113  PA   145      78.005  79.188  48.083  1.00  0.00           C  
ATOM   3499 H13R  PA   145      78.589  79.195  49.005  1.00  0.00           H  
ATOM   3500 H13S  PA   145      77.025  78.824  48.400  1.00  0.00           H  
ATOM   3501 C112  PA   145      77.770  80.724  47.639  1.00  0.00           C  
ATOM   3502 H12R  PA   145      77.345  81.237  48.504  1.00  0.00           H  
ATOM   3503 H12S  PA   145      76.995  80.740  46.869  1.00  0.00           H  
ATOM   3504 C111  PA   145      79.068  81.397  47.189  1.00  0.00           C  
ATOM   3505 H11R  PA   145      79.413  81.229  46.167  1.00  0.00           H  
ATOM   3506 H11S  PA   145      79.833  80.991  47.855  1.00  0.00           H  
ATOM   3507 C110  PA   145      79.097  82.941  47.333  1.00  0.00           C  
ATOM   3508 H10R  PA   145      78.546  83.270  48.216  1.00  0.00           H  
ATOM   3509 H10S  PA   145      78.389  83.302  46.584  1.00  0.00           H  
ATOM   3510  C19  PA   145      80.383  83.743  47.130  1.00  0.00           C  
ATOM   3511  H9R  PA   145      80.853  83.373  46.216  1.00  0.00           H  
ATOM   3512  H9S  PA   145      80.990  83.409  47.975  1.00  0.00           H  
ATOM   3513  C18  PA   145      80.270  85.253  47.149  1.00  0.00           C  
ATOM   3514  H8R  PA   145      79.705  85.509  46.251  1.00  0.00           H  
ATOM   3515  H8S  PA   145      81.309  85.581  47.065  1.00  0.00           H  
ATOM   3516  C17  PA   145      79.648  85.776  48.439  1.00  0.00           C  
ATOM   3517  H7R  PA   145      78.563  85.689  48.358  1.00  0.00           H  
ATOM   3518  H7S  PA   145      79.585  86.865  48.380  1.00  0.00           H  
ATOM   3519  C16  PA   145      79.974  85.267  49.835  1.00  0.00           C  
ATOM   3520  H6R  PA   145      80.952  84.785  49.773  1.00  0.00           H  
ATOM   3521  H6S  PA   145      79.289  84.479  50.154  1.00  0.00           H  
ATOM   3522  C15  PA   145      80.150  86.476  50.783  1.00  0.00           C  
ATOM   3523  H5R  PA   145      79.281  87.128  50.666  1.00  0.00           H  
ATOM   3524  H5S  PA   145      80.966  87.092  50.398  1.00  0.00           H  
ATOM   3525  C14  PA   145      80.537  86.090  52.174  1.00  0.00           C  
ATOM   3526  H4R  PA   145      81.342  85.352  52.167  1.00  0.00           H  
ATOM   3527  H4S  PA   145      79.755  85.650  52.798  1.00  0.00           H  
ATOM   3528  C13  PA   145      81.051  87.278  53.031  1.00  0.00           C  
ATOM   3529  H3R  PA   145      81.977  87.534  52.512  1.00  0.00           H  
ATOM   3530  H3S  PA   145      81.311  87.066  54.070  1.00  0.00           H  
ATOM   3531  C12  PA   145      80.263  88.590  53.035  1.00  0.00           C  
ATOM   3532  H2R  PA   145      79.217  88.354  53.241  1.00  0.00           H  
ATOM   3533  H2S  PA   145      80.313  89.136  52.090  1.00  0.00           H  
ATOM   3534  C11 PGR   146      80.687  89.510  54.161  1.00  0.00           C  
ATOM   3535  O12 PGR   146      81.722  90.232  54.114  1.00  0.00           O  
ATOM   3536  O11 PGR   146      79.941  89.305  55.256  1.00  0.00           O  
ATOM   3537  C1  PGR   146      80.163  90.108  56.457  1.00  0.00           C  
ATOM   3538  HR  PGR   146      81.221  89.938  56.672  1.00  0.00           H  
ATOM   3539  HS  PGR   146      79.619  89.641  57.282  1.00  0.00           H  
ATOM   3540  C2  PGR   146      79.532  91.617  56.290  1.00  0.00           C  
ATOM   3541  HX  PGR   146      80.344  92.342  56.201  1.00  0.00           H  
ATOM   3542  C3  PGR   146      78.818  91.991  57.696  1.00  0.00           C  
ATOM   3543  HA  PGR   146      78.307  92.953  57.618  1.00  0.00           H  
ATOM   3544  HB  PGR   146      79.622  92.001  58.436  1.00  0.00           H  
ATOM   3545  O31 PGR   146      77.913  91.034  58.119  1.00  0.00           O  
ATOM   3546  P31 PGR   146      77.098  91.267  59.441  1.00  0.00           P  
ATOM   3547  O32 PGR   146      76.242  92.545  59.057  1.00  0.00           O  
ATOM   3548  C31 PGR   146      74.930  92.324  58.523  1.00  0.00           C  
ATOM   3549  H1A PGR   146      74.401  91.687  59.236  1.00  0.00           H  
ATOM   3550  H1B PGR   146      75.012  91.821  57.557  1.00  0.00           H  
ATOM   3551  C32 PGR   146      74.243  93.670  58.216  1.00  0.00           C  
ATOM   3552  H2A PGR   146      74.819  94.288  57.523  1.00  0.00           H  
ATOM   3553  O35 PGR   146      73.914  94.367  59.411  1.00  0.00           O  
ATOM   3554 HO5A PGR   146      73.471  95.177  59.101  1.00  0.00           H  
ATOM   3555  C33 PGR   146      72.962  93.334  57.392  1.00  0.00           C  
ATOM   3556  H3A PGR   146      72.404  94.233  57.116  1.00  0.00           H  
ATOM   3557  H3B PGR   146      73.348  92.911  56.461  1.00  0.00           H  
ATOM   3558  O33 PGR   146      76.144  90.128  59.659  1.00  0.00           O  
ATOM   3559  O34 PGR   146      78.009  91.608  60.577  1.00  0.00           O  
ATOM   3560  O21 PGR   146      78.674  91.597  55.156  1.00  0.00           O  
ATOM   3561  C21 PGR   146      77.982  92.714  54.958  1.00  0.00           C  
ATOM   3562  O22 PGR   146      78.265  93.825  55.460  1.00  0.00           O  
ATOM   3563  O36 PGR   146      72.055  92.498  58.029  1.00  0.00           O  
ATOM   3564 HO6A PGR   146      71.507  92.137  57.309  1.00  0.00           H  
ATOM   3565  C12  OL   147      76.900  92.570  53.942  1.00  0.00           C  
ATOM   3566  H2R  OL   147      77.282  93.024  53.025  1.00  0.00           H  
ATOM   3567  H2S  OL   147      76.755  91.516  53.695  1.00  0.00           H  
ATOM   3568  C13  OL   147      75.583  93.181  54.466  1.00  0.00           C  
ATOM   3569  H3R  OL   147      74.712  92.741  53.974  1.00  0.00           H  
ATOM   3570  H3S  OL   147      75.438  92.734  55.452  1.00  0.00           H  
ATOM   3571  C14  OL   147      75.622  94.716  54.383  1.00  0.00           C  
ATOM   3572  H4R  OL   147      76.216  95.089  55.220  1.00  0.00           H  
ATOM   3573  H4S  OL   147      76.001  94.961  53.389  1.00  0.00           H  
ATOM   3574  C15  OL   147      74.147  95.211  54.462  1.00  0.00           C  
ATOM   3575  H5R  OL   147      73.564  94.718  53.681  1.00  0.00           H  
ATOM   3576  H5S  OL   147      73.584  94.986  55.371  1.00  0.00           H  
ATOM   3577  C16  OL   147      73.922  96.668  54.037  1.00  0.00           C  
ATOM   3578  H6R  OL   147      73.057  97.129  54.519  1.00  0.00           H  
ATOM   3579  H6S  OL   147      74.686  97.252  54.554  1.00  0.00           H  
ATOM   3580  C17  OL   147      74.064  96.968  52.599  1.00  0.00           C  
ATOM   3581  H7R  OL   147      75.092  96.634  52.443  1.00  0.00           H  
ATOM   3582  H7S  OL   147      73.277  96.440  52.058  1.00  0.00           H  
ATOM   3583  C18  OL   147      73.890  98.437  52.184  1.00  0.00           C  
ATOM   3584  H8R  OL   147      72.931  98.748  52.603  1.00  0.00           H  
ATOM   3585  H8S  OL   147      74.625  99.154  52.555  1.00  0.00           H  
ATOM   3586  C19  OL   147      73.757  98.436  50.742  1.00  0.00           C  
ATOM   3587  H9R  OL   147      73.370  97.523  50.297  1.00  0.00           H  
ATOM   3588 C110  OL   147      74.010  99.449  49.900  1.00  0.00           C  
ATOM   3589 H10R  OL   147      73.748  99.303  48.855  1.00  0.00           H  
ATOM   3590 C111  OL   147      74.568 100.816  50.189  1.00  0.00           C  
ATOM   3591 H11R  OL   147      74.359 101.537  49.395  1.00  0.00           H  
ATOM   3592 H11S  OL   147      74.235 101.113  51.185  1.00  0.00           H  
ATOM   3593 C112  OL   147      76.137 100.659  50.373  1.00  0.00           C  
ATOM   3594 H12R  OL   147      76.550 101.512  50.916  1.00  0.00           H  
ATOM   3595 H12S  OL   147      76.301  99.798  51.024  1.00  0.00           H  
ATOM   3596 C113  OL   147      76.944 100.454  49.096  1.00  0.00           C  
ATOM   3597 H13R  OL   147      77.989 100.423  49.411  1.00  0.00           H  
ATOM   3598 H13S  OL   147      76.707  99.564  48.509  1.00  0.00           H  
ATOM   3599 C114  OL   147      76.900 101.664  48.228  1.00  0.00           C  
ATOM   3600 H14R  OL   147      75.896 101.764  47.811  1.00  0.00           H  
ATOM   3601 H14S  OL   147      77.072 102.533  48.868  1.00  0.00           H  
ATOM   3602 C115  OL   147      77.846 101.497  47.100  1.00  0.00           C  
ATOM   3603 H15R  OL   147      78.891 101.437  47.411  1.00  0.00           H  
ATOM   3604 H15S  OL   147      77.664 100.525  46.637  1.00  0.00           H  
ATOM   3605 C116  OL   147      77.622 102.555  46.122  1.00  0.00           C  
ATOM   3606 H16R  OL   147      76.605 102.356  45.778  1.00  0.00           H  
ATOM   3607 H16S  OL   147      77.549 103.489  46.681  1.00  0.00           H  
ATOM   3608 C117  OL   147      78.790 102.766  45.101  1.00  0.00           C  
ATOM   3609 H17R  OL   147      79.741 103.075  45.538  1.00  0.00           H  
ATOM   3610 H17S  OL   147      79.025 101.809  44.631  1.00  0.00           H  
ATOM   3611 C118  OL   147      78.437 103.797  44.045  1.00  0.00           C  
ATOM   3612 H18R  OL   147      77.518 103.522  43.525  1.00  0.00           H  
ATOM   3613 H18S  OL   147      79.305 103.880  43.387  1.00  0.00           H  
ATOM   3614 H18T  OL   147      78.342 104.722  44.618  1.00  0.00           H  
TER    3615       OL   147 
ATOM   3615 C116  PA   148       6.143  58.166  36.570  1.00  0.00           C  
ATOM   3616 H16R  PA   148       6.213  57.630  35.621  1.00  0.00           H  
ATOM   3617 H16S  PA   148       7.164  58.386  36.891  1.00  0.00           H  
ATOM   3618 H16T  PA   148       5.826  59.202  36.431  1.00  0.00           H  
ATOM   3619 C115  PA   148       5.397  57.402  37.740  1.00  0.00           C  
ATOM   3620 H15R  PA   148       5.713  56.358  37.791  1.00  0.00           H  
ATOM   3621 H15S  PA   148       4.360  57.415  37.399  1.00  0.00           H  
ATOM   3622 C114  PA   148       5.416  58.132  39.089  1.00  0.00           C  
ATOM   3623 H14R  PA   148       4.823  59.047  39.156  1.00  0.00           H  
ATOM   3624 H14S  PA   148       6.397  58.394  39.492  1.00  0.00           H  
ATOM   3625 C113  PA   148       4.727  57.218  40.082  1.00  0.00           C  
ATOM   3626 H13R  PA   148       5.213  56.253  40.245  1.00  0.00           H  
ATOM   3627 H13S  PA   148       3.733  57.019  39.676  1.00  0.00           H  
ATOM   3628 C112  PA   148       4.602  57.753  41.492  1.00  0.00           C  
ATOM   3629 H12R  PA   148       4.044  58.681  41.355  1.00  0.00           H  
ATOM   3630 H12S  PA   148       5.567  57.932  41.970  1.00  0.00           H  
ATOM   3631 C111  PA   148       3.814  56.798  42.504  1.00  0.00           C  
ATOM   3632 H11R  PA   148       3.484  55.891  41.993  1.00  0.00           H  
ATOM   3633 H11S  PA   148       2.951  57.395  42.806  1.00  0.00           H  
ATOM   3634 C110  PA   148       4.664  56.413  43.864  1.00  0.00           C  
ATOM   3635 H10R  PA   148       4.085  55.867  44.611  1.00  0.00           H  
ATOM   3636 H10S  PA   148       5.121  57.304  44.300  1.00  0.00           H  
ATOM   3637  C19  PA   148       5.905  55.590  43.535  1.00  0.00           C  
ATOM   3638  H9R  PA   148       6.498  55.970  42.700  1.00  0.00           H  
ATOM   3639  H9S  PA   148       5.604  54.601  43.184  1.00  0.00           H  
ATOM   3640  C18  PA   148       6.715  55.231  44.792  1.00  0.00           C  
ATOM   3641  H8R  PA   148       6.201  54.404  45.287  1.00  0.00           H  
ATOM   3642  H8S  PA   148       6.793  56.085  45.468  1.00  0.00           H  
ATOM   3643  C17  PA   148       8.179  54.871  44.470  1.00  0.00           C  
ATOM   3644  H7R  PA   148       8.442  55.684  43.789  1.00  0.00           H  
ATOM   3645  H7S  PA   148       8.301  53.841  44.130  1.00  0.00           H  
ATOM   3646  C16  PA   148       9.224  55.027  45.605  1.00  0.00           C  
ATOM   3647  H6R  PA   148       9.077  54.230  46.336  1.00  0.00           H  
ATOM   3648  H6S  PA   148       9.108  55.909  46.239  1.00  0.00           H  
ATOM   3649  C15  PA   148      10.673  55.083  45.055  1.00  0.00           C  
ATOM   3650  H5R  PA   148      10.835  55.999  44.484  1.00  0.00           H  
ATOM   3651  H5S  PA   148      10.827  54.177  44.465  1.00  0.00           H  
ATOM   3652  C14  PA   148      11.788  55.110  46.158  1.00  0.00           C  
ATOM   3653  H4R  PA   148      11.484  54.479  46.996  1.00  0.00           H  
ATOM   3654  H4S  PA   148      11.839  56.099  46.617  1.00  0.00           H  
ATOM   3655  C13  PA   148      13.070  54.617  45.551  1.00  0.00           C  
ATOM   3656  H3R  PA   148      13.651  55.344  44.979  1.00  0.00           H  
ATOM   3657  H3S  PA   148      12.842  53.833  44.826  1.00  0.00           H  
ATOM   3658  C12  PA   148      13.969  53.865  46.554  1.00  0.00           C  
ATOM   3659  H2R  PA   148      14.942  53.505  46.213  1.00  0.00           H  
ATOM   3660  H2S  PA   148      13.656  52.916  46.993  1.00  0.00           H  
ATOM   3661  C11 PGR   149      14.389  54.728  47.789  1.00  0.00           C  
ATOM   3662  O12 PGR   149      14.744  55.868  47.745  1.00  0.00           O  
ATOM   3663  O11 PGR   149      14.387  53.966  48.926  1.00  0.00           O  
ATOM   3664  C1  PGR   149      14.895  54.508  50.175  1.00  0.00           C  
ATOM   3665  HR  PGR   149      15.967  54.700  50.083  1.00  0.00           H  
ATOM   3666  HS  PGR   149      14.812  53.864  51.054  1.00  0.00           H  
ATOM   3667  C2  PGR   149      14.178  55.789  50.661  1.00  0.00           C  
ATOM   3668  HX  PGR   149      14.147  56.520  49.849  1.00  0.00           H  
ATOM   3669  C3  PGR   149      14.787  56.392  51.976  1.00  0.00           C  
ATOM   3670  HA  PGR   149      15.805  56.781  51.906  1.00  0.00           H  
ATOM   3671  HB  PGR   149      14.834  55.699  52.821  1.00  0.00           H  
ATOM   3672  O31 PGR   149      14.088  57.510  52.364  1.00  0.00           O  
ATOM   3673  P31 PGR   149      14.669  58.533  53.442  1.00  0.00           P  
ATOM   3674  O32 PGR   149      15.577  59.554  52.575  1.00  0.00           O  
ATOM   3675  C31 PGR   149      14.989  60.272  51.449  1.00  0.00           C  
ATOM   3676  H1A PGR   149      14.521  61.237  51.659  1.00  0.00           H  
ATOM   3677  H1B PGR   149      14.171  59.723  50.974  1.00  0.00           H  
ATOM   3678  C32 PGR   149      16.134  60.659  50.434  1.00  0.00           C  
ATOM   3679  H2A PGR   149      15.622  61.161  49.610  1.00  0.00           H  
ATOM   3680  O35 PGR   149      16.777  59.553  49.974  1.00  0.00           O  
ATOM   3681 HO5A PGR   149      16.198  59.249  49.252  1.00  0.00           H  
ATOM   3682  C33 PGR   149      17.080  61.707  51.085  1.00  0.00           C  
ATOM   3683  H3A PGR   149      17.841  62.137  50.430  1.00  0.00           H  
ATOM   3684  H3B PGR   149      16.518  62.547  51.501  1.00  0.00           H  
ATOM   3685  O33 PGR   149      13.549  59.221  54.028  1.00  0.00           O  
ATOM   3686  O34 PGR   149      15.509  57.763  54.411  1.00  0.00           O  
ATOM   3687  O21 PGR   149      12.800  55.330  50.990  1.00  0.00           O  
ATOM   3688  C21 PGR   149      11.777  56.178  50.727  1.00  0.00           C  
ATOM   3689  O22 PGR   149      11.917  57.233  50.097  1.00  0.00           O  
ATOM   3690  O36 PGR   149      17.806  61.100  52.139  1.00  0.00           O  
ATOM   3691 HO6A PGR   149      17.175  60.542  52.629  1.00  0.00           H  
ATOM   3692  C12  OL   150      10.464  55.605  51.211  1.00  0.00           C  
ATOM   3693  H2R  OL   150      10.612  54.988  52.100  1.00  0.00           H  
ATOM   3694  H2S  OL   150       9.710  56.391  51.290  1.00  0.00           H  
ATOM   3695  C13  OL   150       9.979  54.676  50.131  1.00  0.00           C  
ATOM   3696  H3R  OL   150       9.912  55.099  49.126  1.00  0.00           H  
ATOM   3697  H3S  OL   150      10.667  53.844  49.968  1.00  0.00           H  
ATOM   3698  C14  OL   150       8.519  54.159  50.274  1.00  0.00           C  
ATOM   3699  H4R  OL   150       8.268  53.771  51.263  1.00  0.00           H  
ATOM   3700  H4S  OL   150       7.896  54.999  49.960  1.00  0.00           H  
ATOM   3701  C15  OL   150       8.242  53.038  49.347  1.00  0.00           C  
ATOM   3702  H5R  OL   150       8.812  53.279  48.447  1.00  0.00           H  
ATOM   3703  H5S  OL   150       8.790  52.146  49.656  1.00  0.00           H  
ATOM   3704  C16  OL   150       6.800  52.672  49.119  1.00  0.00           C  
ATOM   3705  H6R  OL   150       6.324  52.685  50.102  1.00  0.00           H  
ATOM   3706  H6S  OL   150       6.200  53.452  48.647  1.00  0.00           H  
ATOM   3707  C17  OL   150       6.591  51.380  48.350  1.00  0.00           C  
ATOM   3708  H7R  OL   150       6.995  50.582  48.976  1.00  0.00           H  
ATOM   3709  H7S  OL   150       5.536  51.112  48.260  1.00  0.00           H  
ATOM   3710  C18  OL   150       7.147  51.432  46.893  1.00  0.00           C  
ATOM   3711  H8R  OL   150       6.765  52.289  46.334  1.00  0.00           H  
ATOM   3712  H8S  OL   150       8.228  51.585  46.867  1.00  0.00           H  
ATOM   3713  C19  OL   150       6.973  50.073  46.289  1.00  0.00           C  
ATOM   3714  H9R  OL   150       7.347  49.222  46.853  1.00  0.00           H  
ATOM   3715 C110  OL   150       6.602  49.897  45.053  1.00  0.00           C  
ATOM   3716 H10R  OL   150       6.623  48.872  44.691  1.00  0.00           H  
ATOM   3717 C111  OL   150       6.065  50.764  44.041  1.00  0.00           C  
ATOM   3718 H11R  OL   150       5.171  50.361  43.561  1.00  0.00           H  
ATOM   3719 H11S  OL   150       5.613  51.695  44.390  1.00  0.00           H  
ATOM   3720 C112  OL   150       7.054  51.060  42.979  1.00  0.00           C  
ATOM   3721 H12R  OL   150       7.974  51.447  43.421  1.00  0.00           H  
ATOM   3722 H12S  OL   150       7.451  50.252  42.361  1.00  0.00           H  
ATOM   3723 C113  OL   150       6.647  52.189  42.030  1.00  0.00           C  
ATOM   3724 H13R  OL   150       6.714  53.171  42.503  1.00  0.00           H  
ATOM   3725 H13S  OL   150       7.354  52.018  41.216  1.00  0.00           H  
ATOM   3726 C114  OL   150       5.238  51.966  41.386  1.00  0.00           C  
ATOM   3727 H14R  OL   150       5.206  50.919  41.075  1.00  0.00           H  
ATOM   3728 H14S  OL   150       4.370  52.099  42.034  1.00  0.00           H  
ATOM   3729 C115  OL   150       5.107  52.870  40.130  1.00  0.00           C  
ATOM   3730 H15R  OL   150       5.376  53.900  40.374  1.00  0.00           H  
ATOM   3731 H15S  OL   150       5.855  52.466  39.446  1.00  0.00           H  
ATOM   3732 C116  OL   150       3.668  52.881  39.521  1.00  0.00           C  
ATOM   3733 H16R  OL   150       3.231  51.882  39.587  1.00  0.00           H  
ATOM   3734 H16S  OL   150       3.005  53.303  40.279  1.00  0.00           H  
ATOM   3735 C117  OL   150       3.600  53.482  38.137  1.00  0.00           C  
ATOM   3736 H17R  OL   150       2.577  53.351  37.780  1.00  0.00           H  
ATOM   3737 H17S  OL   150       3.781  54.549  38.277  1.00  0.00           H  
ATOM   3738 C118  OL   150       4.589  53.065  37.018  1.00  0.00           C  
ATOM   3739 H18R  OL   150       5.033  53.898  36.469  1.00  0.00           H  
ATOM   3740 H18S  OL   150       3.939  52.554  36.304  1.00  0.00           H  
ATOM   3741 H18T  OL   150       5.330  52.331  37.342  1.00  0.00           H  
TER    3742       OL   150 
ATOM   3742 C116  PA   151      33.629  88.387  46.803  1.00  0.00           C  
ATOM   3743 H16R  PA   151      33.788  89.461  46.922  1.00  0.00           H  
ATOM   3744 H16S  PA   151      33.691  88.012  45.780  1.00  0.00           H  
ATOM   3745 H16T  PA   151      34.531  87.919  47.204  1.00  0.00           H  
ATOM   3746 C115  PA   151      32.373  87.914  47.548  1.00  0.00           C  
ATOM   3747 H15R  PA   151      31.554  88.429  47.041  1.00  0.00           H  
ATOM   3748 H15S  PA   151      32.441  88.364  48.540  1.00  0.00           H  
ATOM   3749 C114  PA   151      32.037  86.464  47.618  1.00  0.00           C  
ATOM   3750 H14R  PA   151      32.212  86.058  46.619  1.00  0.00           H  
ATOM   3751 H14S  PA   151      30.997  86.205  47.826  1.00  0.00           H  
ATOM   3752 C113  PA   151      32.935  85.676  48.541  1.00  0.00           C  
ATOM   3753 H13R  PA   151      32.916  86.228  49.483  1.00  0.00           H  
ATOM   3754 H13S  PA   151      33.982  85.842  48.276  1.00  0.00           H  
ATOM   3755 C112  PA   151      32.646  84.178  48.768  1.00  0.00           C  
ATOM   3756 H12R  PA   151      32.636  83.672  47.801  1.00  0.00           H  
ATOM   3757 H12S  PA   151      31.604  84.033  49.059  1.00  0.00           H  
ATOM   3758 C111  PA   151      33.479  83.506  49.727  1.00  0.00           C  
ATOM   3759 H11R  PA   151      33.212  83.848  50.729  1.00  0.00           H  
ATOM   3760 H11S  PA   151      34.504  83.851  49.579  1.00  0.00           H  
ATOM   3761 C110  PA   151      33.403  81.975  49.567  1.00  0.00           C  
ATOM   3762 H10R  PA   151      33.570  81.823  48.498  1.00  0.00           H  
ATOM   3763 H10S  PA   151      32.368  81.695  49.772  1.00  0.00           H  
ATOM   3764  C19  PA   151      34.472  81.210  50.382  1.00  0.00           C  
ATOM   3765  H9R  PA   151      35.410  81.475  49.891  1.00  0.00           H  
ATOM   3766  H9S  PA   151      34.327  80.129  50.333  1.00  0.00           H  
ATOM   3767  C18  PA   151      34.463  81.532  51.892  1.00  0.00           C  
ATOM   3768  H8R  PA   151      33.438  81.505  52.267  1.00  0.00           H  
ATOM   3769  H8S  PA   151      34.937  82.515  51.921  1.00  0.00           H  
ATOM   3770  C17  PA   151      35.304  80.584  52.803  1.00  0.00           C  
ATOM   3771  H7R  PA   151      36.377  80.757  52.704  1.00  0.00           H  
ATOM   3772  H7S  PA   151      35.250  79.515  52.589  1.00  0.00           H  
ATOM   3773  C16  PA   151      34.971  80.730  54.237  1.00  0.00           C  
ATOM   3774  H6R  PA   151      33.915  80.454  54.257  1.00  0.00           H  
ATOM   3775  H6S  PA   151      34.959  81.794  54.486  1.00  0.00           H  
ATOM   3776  C15  PA   151      35.853  79.919  55.283  1.00  0.00           C  
ATOM   3777  H5R  PA   151      36.941  79.981  55.219  1.00  0.00           H  
ATOM   3778  H5S  PA   151      35.692  78.844  55.178  1.00  0.00           H  
ATOM   3779  C14  PA   151      35.505  80.285  56.706  1.00  0.00           C  
ATOM   3780  H4R  PA   151      35.684  81.347  56.883  1.00  0.00           H  
ATOM   3781  H4S  PA   151      36.261  79.736  57.272  1.00  0.00           H  
ATOM   3782  C13  PA   151      34.161  79.769  57.191  1.00  0.00           C  
ATOM   3783  H3R  PA   151      34.145  78.677  57.205  1.00  0.00           H  
ATOM   3784  H3S  PA   151      33.342  80.143  56.573  1.00  0.00           H  
ATOM   3785  C12  PA   151      33.896  80.325  58.623  1.00  0.00           C  
ATOM   3786  H2R  PA   151      34.025  81.409  58.631  1.00  0.00           H  
ATOM   3787  H2S  PA   151      34.590  79.900  59.351  1.00  0.00           H  
ATOM   3788  C11 PGR   152      32.488  80.076  59.122  1.00  0.00           C  
ATOM   3789  O12 PGR   152      32.160  79.063  59.764  1.00  0.00           O  
ATOM   3790  O11 PGR   152      31.639  80.938  58.584  1.00  0.00           O  
ATOM   3791  C1  PGR   152      30.199  80.787  58.828  1.00  0.00           C  
ATOM   3792  HR  PGR   152      30.052  80.157  59.709  1.00  0.00           H  
ATOM   3793  HS  PGR   152      29.769  80.295  57.952  1.00  0.00           H  
ATOM   3794  C2  PGR   152      29.598  82.161  59.038  1.00  0.00           C  
ATOM   3795  HX  PGR   152      30.395  82.880  59.243  1.00  0.00           H  
ATOM   3796  C3  PGR   152      28.591  82.318  60.255  1.00  0.00           C  
ATOM   3797  HA  PGR   152      28.701  81.479  60.947  1.00  0.00           H  
ATOM   3798  HB  PGR   152      27.556  82.259  59.907  1.00  0.00           H  
ATOM   3799  O31 PGR   152      28.960  83.531  60.859  1.00  0.00           O  
ATOM   3800  P31 PGR   152      28.018  84.120  62.034  1.00  0.00           P  
ATOM   3801  O32 PGR   152      28.082  82.877  63.022  1.00  0.00           O  
ATOM   3802  C31 PGR   152      29.228  82.496  63.693  1.00  0.00           C  
ATOM   3803  H1A PGR   152      29.430  83.284  64.422  1.00  0.00           H  
ATOM   3804  H1B PGR   152      30.016  82.301  62.961  1.00  0.00           H  
ATOM   3805  C32 PGR   152      28.870  81.147  64.321  1.00  0.00           C  
ATOM   3806  H2A PGR   152      28.601  80.511  63.473  1.00  0.00           H  
ATOM   3807  O35 PGR   152      27.727  81.104  65.180  1.00  0.00           O  
ATOM   3808 HO5A PGR   152      27.818  81.908  65.723  1.00  0.00           H  
ATOM   3809  C33 PGR   152      30.157  80.608  65.114  1.00  0.00           C  
ATOM   3810  H3A PGR   152      30.995  81.202  64.743  1.00  0.00           H  
ATOM   3811  H3B PGR   152      29.983  80.702  66.189  1.00  0.00           H  
ATOM   3812  O33 PGR   152      28.672  85.246  62.632  1.00  0.00           O  
ATOM   3813  O34 PGR   152      26.665  84.354  61.458  1.00  0.00           O  
ATOM   3814  O21 PGR   152      28.939  82.578  57.787  1.00  0.00           O  
ATOM   3815  C21 PGR   152      28.937  83.903  57.412  1.00  0.00           C  
ATOM   3816  O22 PGR   152      29.419  84.850  57.998  1.00  0.00           O  
ATOM   3817  O36 PGR   152      30.218  79.152  64.828  1.00  0.00           O  
ATOM   3818 HO6A PGR   152      30.254  78.895  63.889  1.00  0.00           H  
ATOM   3819  C12  OL   153      28.226  83.989  56.087  1.00  0.00           C  
ATOM   3820  H2R  OL   153      28.880  83.600  55.303  1.00  0.00           H  
ATOM   3821  H2S  OL   153      27.362  83.324  56.154  1.00  0.00           H  
ATOM   3822  C13  OL   153      27.869  85.416  55.714  1.00  0.00           C  
ATOM   3823  H3R  OL   153      27.315  85.914  56.512  1.00  0.00           H  
ATOM   3824  H3S  OL   153      28.777  85.981  55.493  1.00  0.00           H  
ATOM   3825  C14  OL   153      26.983  85.493  54.488  1.00  0.00           C  
ATOM   3826  H4R  OL   153      27.313  84.821  53.693  1.00  0.00           H  
ATOM   3827  H4S  OL   153      26.037  85.094  54.860  1.00  0.00           H  
ATOM   3828  C15  OL   153      26.803  86.894  53.876  1.00  0.00           C  
ATOM   3829  H5R  OL   153      26.364  87.547  54.633  1.00  0.00           H  
ATOM   3830  H5S  OL   153      27.769  87.298  53.566  1.00  0.00           H  
ATOM   3831  C16  OL   153      25.861  86.746  52.657  1.00  0.00           C  
ATOM   3832  H6R  OL   153      26.313  85.929  52.092  1.00  0.00           H  
ATOM   3833  H6S  OL   153      24.851  86.482  52.978  1.00  0.00           H  
ATOM   3834  C17  OL   153      25.810  88.049  51.837  1.00  0.00           C  
ATOM   3835  H7R  OL   153      25.156  88.740  52.372  1.00  0.00           H  
ATOM   3836  H7S  OL   153      26.820  88.445  51.714  1.00  0.00           H  
ATOM   3837  C18  OL   153      25.300  87.928  50.458  1.00  0.00           C  
ATOM   3838  H8R  OL   153      26.063  87.404  49.878  1.00  0.00           H  
ATOM   3839  H8S  OL   153      24.541  87.146  50.402  1.00  0.00           H  
ATOM   3840  C19  OL   153      24.779  89.216  49.809  1.00  0.00           C  
ATOM   3841  H9R  OL   153      23.998  89.707  50.384  1.00  0.00           H  
ATOM   3842 C110  OL   153      25.215  89.762  48.708  1.00  0.00           C  
ATOM   3843 H10R  OL   153      24.838  90.749  48.455  1.00  0.00           H  
ATOM   3844 C111  OL   153      26.389  89.340  47.910  1.00  0.00           C  
ATOM   3845 H11R  OL   153      27.308  89.794  48.285  1.00  0.00           H  
ATOM   3846 H11S  OL   153      26.570  88.264  47.882  1.00  0.00           H  
ATOM   3847 C112  OL   153      26.481  89.746  46.432  1.00  0.00           C  
ATOM   3848 H12R  OL   153      25.579  89.340  45.969  1.00  0.00           H  
ATOM   3849 H12S  OL   153      26.326  90.819  46.295  1.00  0.00           H  
ATOM   3850 C113  OL   153      27.745  89.443  45.637  1.00  0.00           C  
ATOM   3851 H13R  OL   153      27.387  89.783  44.663  1.00  0.00           H  
ATOM   3852 H13S  OL   153      28.543  90.102  45.985  1.00  0.00           H  
ATOM   3853 C114  OL   153      28.284  87.996  45.573  1.00  0.00           C  
ATOM   3854 H14R  OL   153      29.245  87.847  45.076  1.00  0.00           H  
ATOM   3855 H14S  OL   153      28.633  87.671  46.556  1.00  0.00           H  
ATOM   3856 C115  OL   153      27.305  87.046  44.918  1.00  0.00           C  
ATOM   3857 H15R  OL   153      26.362  87.134  45.462  1.00  0.00           H  
ATOM   3858 H15S  OL   153      26.991  87.163  43.879  1.00  0.00           H  
ATOM   3859 C116  OL   153      27.532  85.562  45.290  1.00  0.00           C  
ATOM   3860 H16R  OL   153      27.645  85.611  46.375  1.00  0.00           H  
ATOM   3861 H16S  OL   153      26.593  85.086  45.002  1.00  0.00           H  
ATOM   3862 C117  OL   153      28.738  84.944  44.587  1.00  0.00           C  
ATOM   3863 H17R  OL   153      28.622  84.964  43.501  1.00  0.00           H  
ATOM   3864 H17S  OL   153      29.648  85.502  44.816  1.00  0.00           H  
ATOM   3865 C118  OL   153      28.895  83.430  45.078  1.00  0.00           C  
ATOM   3866 H18R  OL   153      28.249  83.100  45.894  1.00  0.00           H  
ATOM   3867 H18S  OL   153      29.934  83.217  45.335  1.00  0.00           H  
ATOM   3868 H18T  OL   153      28.669  82.722  44.278  1.00  0.00           H  
TER    3869       OL   153 
ATOM   3869 C116  PA   154      27.165  72.676  39.124  1.00  0.00           C  
ATOM   3870 H16R  PA   154      26.141  72.971  38.889  1.00  0.00           H  
ATOM   3871 H16S  PA   154      27.115  71.793  39.765  1.00  0.00           H  
ATOM   3872 H16T  PA   154      27.583  72.578  38.120  1.00  0.00           H  
ATOM   3873 C115  PA   154      27.885  73.778  39.922  1.00  0.00           C  
ATOM   3874 H15R  PA   154      27.735  74.727  39.403  1.00  0.00           H  
ATOM   3875 H15S  PA   154      28.954  73.557  39.920  1.00  0.00           H  
ATOM   3876 C114  PA   154      27.442  73.858  41.419  1.00  0.00           C  
ATOM   3877 H14R  PA   154      27.486  72.951  42.027  1.00  0.00           H  
ATOM   3878 H14S  PA   154      26.389  74.129  41.512  1.00  0.00           H  
ATOM   3879 C113  PA   154      28.051  74.999  42.093  1.00  0.00           C  
ATOM   3880 H13R  PA   154      27.930  75.939  41.550  1.00  0.00           H  
ATOM   3881 H13S  PA   154      29.114  74.824  42.268  1.00  0.00           H  
ATOM   3882 C112  PA   154      27.346  75.316  43.438  1.00  0.00           C  
ATOM   3883 H12R  PA   154      27.463  74.399  44.019  1.00  0.00           H  
ATOM   3884 H12S  PA   154      26.264  75.258  43.307  1.00  0.00           H  
ATOM   3885 C111  PA   154      27.835  76.568  44.099  1.00  0.00           C  
ATOM   3886 H11R  PA   154      27.663  77.374  43.383  1.00  0.00           H  
ATOM   3887 H11S  PA   154      28.897  76.437  44.320  1.00  0.00           H  
ATOM   3888 C110  PA   154      27.150  76.795  45.407  1.00  0.00           C  
ATOM   3889 H10R  PA   154      27.459  76.046  46.140  1.00  0.00           H  
ATOM   3890 H10S  PA   154      26.064  76.715  45.318  1.00  0.00           H  
ATOM   3891  C19  PA   154      27.475  78.170  45.881  1.00  0.00           C  
ATOM   3892  H9R  PA   154      27.481  78.890  45.060  1.00  0.00           H  
ATOM   3893  H9S  PA   154      28.519  78.188  46.201  1.00  0.00           H  
ATOM   3894  C18  PA   154      26.520  78.666  47.053  1.00  0.00           C  
ATOM   3895  H8R  PA   154      25.573  78.838  46.537  1.00  0.00           H  
ATOM   3896  H8S  PA   154      26.781  79.688  47.339  1.00  0.00           H  
ATOM   3897  C17  PA   154      26.446  77.698  48.182  1.00  0.00           C  
ATOM   3898  H7R  PA   154      27.439  77.285  48.373  1.00  0.00           H  
ATOM   3899  H7S  PA   154      25.771  76.854  48.027  1.00  0.00           H  
ATOM   3900  C16  PA   154      25.954  78.331  49.506  1.00  0.00           C  
ATOM   3901  H6R  PA   154      24.888  78.564  49.475  1.00  0.00           H  
ATOM   3902  H6S  PA   154      26.407  79.305  49.701  1.00  0.00           H  
ATOM   3903  C15  PA   154      26.136  77.534  50.773  1.00  0.00           C  
ATOM   3904  H5R  PA   154      27.173  77.209  50.877  1.00  0.00           H  
ATOM   3905  H5S  PA   154      25.602  76.584  50.694  1.00  0.00           H  
ATOM   3906  C14  PA   154      25.524  78.202  52.046  1.00  0.00           C  
ATOM   3907  H4R  PA   154      24.504  78.583  51.956  1.00  0.00           H  
ATOM   3908  H4S  PA   154      26.091  79.043  52.450  1.00  0.00           H  
ATOM   3909  C13  PA   154      25.441  77.189  53.242  1.00  0.00           C  
ATOM   3910  H3R  PA   154      26.398  76.683  53.383  1.00  0.00           H  
ATOM   3911  H3S  PA   154      24.779  76.333  53.092  1.00  0.00           H  
ATOM   3912  C12  PA   154      24.964  77.768  54.525  1.00  0.00           C  
ATOM   3913  H2R  PA   154      23.881  77.913  54.546  1.00  0.00           H  
ATOM   3914  H2S  PA   154      25.567  78.655  54.729  1.00  0.00           H  
ATOM   3915  C11 PGR   155      25.189  76.982  55.835  1.00  0.00           C  
ATOM   3916  O12 PGR   155      24.337  76.704  56.641  1.00  0.00           O  
ATOM   3917  O11 PGR   155      26.420  76.492  55.862  1.00  0.00           O  
ATOM   3918  C1  PGR   155      26.858  76.026  57.156  1.00  0.00           C  
ATOM   3919  HR  PGR   155      26.738  76.779  57.940  1.00  0.00           H  
ATOM   3920  HS  PGR   155      27.950  76.073  57.130  1.00  0.00           H  
ATOM   3921  C2  PGR   155      26.332  74.599  57.530  1.00  0.00           C  
ATOM   3922  HX  PGR   155      25.248  74.718  57.456  1.00  0.00           H  
ATOM   3923  C3  PGR   155      26.557  74.246  59.019  1.00  0.00           C  
ATOM   3924  HA  PGR   155      25.932  73.390  59.283  1.00  0.00           H  
ATOM   3925  HB  PGR   155      26.391  75.079  59.707  1.00  0.00           H  
ATOM   3926  O31 PGR   155      27.968  73.854  59.133  1.00  0.00           O  
ATOM   3927  P31 PGR   155      28.754  73.729  60.525  1.00  0.00           P  
ATOM   3928  O32 PGR   155      29.053  75.213  60.960  1.00  0.00           O  
ATOM   3929  C31 PGR   155      30.199  75.852  60.480  1.00  0.00           C  
ATOM   3930  H1A PGR   155      29.991  76.921  60.390  1.00  0.00           H  
ATOM   3931  H1B PGR   155      30.386  75.459  59.477  1.00  0.00           H  
ATOM   3932  C32 PGR   155      31.385  75.688  61.398  1.00  0.00           C  
ATOM   3933  H2A PGR   155      31.959  76.616  61.339  1.00  0.00           H  
ATOM   3934  O35 PGR   155      32.205  74.632  60.905  1.00  0.00           O  
ATOM   3935 HO5A PGR   155      31.681  73.828  60.738  1.00  0.00           H  
ATOM   3936  C33 PGR   155      31.050  75.512  62.933  1.00  0.00           C  
ATOM   3937  H3A PGR   155      30.600  76.466  63.219  1.00  0.00           H  
ATOM   3938  H3B PGR   155      30.291  74.758  63.162  1.00  0.00           H  
ATOM   3939  O33 PGR   155      27.792  73.197  61.519  1.00  0.00           O  
ATOM   3940  O34 PGR   155      30.043  73.073  60.357  1.00  0.00           O  
ATOM   3941  O21 PGR   155      26.843  73.690  56.551  1.00  0.00           O  
ATOM   3942  C21 PGR   155      26.178  73.543  55.414  1.00  0.00           C  
ATOM   3943  O22 PGR   155      25.048  73.971  55.226  1.00  0.00           O  
ATOM   3944  O36 PGR   155      32.230  75.312  63.703  1.00  0.00           O  
ATOM   3945 HO6A PGR   155      31.992  75.184  64.639  1.00  0.00           H  
ATOM   3946  C12  OL   156      27.014  72.823  54.367  1.00  0.00           C  
ATOM   3947  H2R  OL   156      28.065  72.685  54.629  1.00  0.00           H  
ATOM   3948  H2S  OL   156      26.624  71.826  54.149  1.00  0.00           H  
ATOM   3949  C13  OL   156      26.959  73.698  53.136  1.00  0.00           C  
ATOM   3950  H3R  OL   156      25.928  73.982  52.914  1.00  0.00           H  
ATOM   3951  H3S  OL   156      27.387  74.618  53.542  1.00  0.00           H  
ATOM   3952  C14  OL   156      27.566  73.172  51.860  1.00  0.00           C  
ATOM   3953  H4R  OL   156      28.549  72.846  52.206  1.00  0.00           H  
ATOM   3954  H4S  OL   156      26.910  72.326  51.642  1.00  0.00           H  
ATOM   3955  C15  OL   156      27.516  74.130  50.647  1.00  0.00           C  
ATOM   3956  H5R  OL   156      26.454  74.366  50.552  1.00  0.00           H  
ATOM   3957  H5S  OL   156      27.967  75.103  50.853  1.00  0.00           H  
ATOM   3958  C16  OL   156      28.011  73.427  49.309  1.00  0.00           C  
ATOM   3959  H6R  OL   156      27.694  72.382  49.342  1.00  0.00           H  
ATOM   3960  H6S  OL   156      27.381  73.809  48.503  1.00  0.00           H  
ATOM   3961  C17  OL   156      29.519  73.674  49.137  1.00  0.00           C  
ATOM   3962  H7R  OL   156      29.598  74.763  49.119  1.00  0.00           H  
ATOM   3963  H7S  OL   156      29.996  73.333  50.059  1.00  0.00           H  
ATOM   3964  C18  OL   156      30.115  72.994  47.856  1.00  0.00           C  
ATOM   3965  H8R  OL   156      31.190  72.813  47.932  1.00  0.00           H  
ATOM   3966  H8S  OL   156      29.746  71.974  47.979  1.00  0.00           H  
ATOM   3967  C19  OL   156      29.775  73.567  46.552  1.00  0.00           C  
ATOM   3968  H9R  OL   156      28.778  74.000  46.535  1.00  0.00           H  
ATOM   3969 C110  OL   156      30.627  73.769  45.510  1.00  0.00           C  
ATOM   3970 H10R  OL   156      30.350  74.311  44.609  1.00  0.00           H  
ATOM   3971 C111  OL   156      32.060  73.432  45.415  1.00  0.00           C  
ATOM   3972 H11R  OL   156      32.450  74.420  45.161  1.00  0.00           H  
ATOM   3973 H11S  OL   156      32.431  73.147  46.401  1.00  0.00           H  
ATOM   3974 C112  OL   156      32.507  72.579  44.237  1.00  0.00           C  
ATOM   3975 H12R  OL   156      33.593  72.532  44.347  1.00  0.00           H  
ATOM   3976 H12S  OL   156      32.066  71.581  44.184  1.00  0.00           H  
ATOM   3977 C113  OL   156      32.272  73.016  42.801  1.00  0.00           C  
ATOM   3978 H13R  OL   156      31.253  72.794  42.477  1.00  0.00           H  
ATOM   3979 H13S  OL   156      32.212  74.093  42.628  1.00  0.00           H  
ATOM   3980 C114  OL   156      33.299  72.377  41.718  1.00  0.00           C  
ATOM   3981 H14R  OL   156      34.303  72.734  41.958  1.00  0.00           H  
ATOM   3982 H14S  OL   156      33.224  71.299  41.877  1.00  0.00           H  
ATOM   3983 C115  OL   156      32.908  72.590  40.247  1.00  0.00           C  
ATOM   3984 H15R  OL   156      33.618  72.141  39.550  1.00  0.00           H  
ATOM   3985 H15S  OL   156      31.904  72.220  40.031  1.00  0.00           H  
ATOM   3986 C116  OL   156      33.066  74.074  39.951  1.00  0.00           C  
ATOM   3987 H16R  OL   156      32.477  74.639  40.677  1.00  0.00           H  
ATOM   3988 H16S  OL   156      34.094  74.401  40.120  1.00  0.00           H  
ATOM   3989 C117  OL   156      32.753  74.615  38.571  1.00  0.00           C  
ATOM   3990 H17R  OL   156      31.680  74.594  38.372  1.00  0.00           H  
ATOM   3991 H17S  OL   156      33.029  75.668  38.475  1.00  0.00           H  
ATOM   3992 C118  OL   156      33.521  73.905  37.482  1.00  0.00           C  
ATOM   3993 H18R  OL   156      33.286  72.839  37.470  1.00  0.00           H  
ATOM   3994 H18S  OL   156      34.552  74.233  37.331  1.00  0.00           H  
ATOM   3995 H18T  OL   156      33.052  74.326  36.590  1.00  0.00           H  
TER    3996       OL   156 
ATOM   3996 C116  PA   157      51.091  47.092  38.821  1.00  0.00           C  
ATOM   3997 H16R  PA   157      50.341  47.834  38.539  1.00  0.00           H  
ATOM   3998 H16S  PA   157      51.387  46.647  37.869  1.00  0.00           H  
ATOM   3999 H16T  PA   157      51.902  47.721  39.193  1.00  0.00           H  
ATOM   4000 C115  PA   157      50.517  46.145  39.893  1.00  0.00           C  
ATOM   4001 H15R  PA   157      51.243  45.331  39.951  1.00  0.00           H  
ATOM   4002 H15S  PA   157      49.559  45.831  39.474  1.00  0.00           H  
ATOM   4003 C114  PA   157      50.336  46.885  41.190  1.00  0.00           C  
ATOM   4004 H14R  PA   157      49.570  47.654  41.074  1.00  0.00           H  
ATOM   4005 H14S  PA   157      51.166  47.453  41.617  1.00  0.00           H  
ATOM   4006 C113  PA   157      49.798  46.046  42.367  1.00  0.00           C  
ATOM   4007 H13R  PA   157      50.675  45.458  42.647  1.00  0.00           H  
ATOM   4008 H13S  PA   157      48.980  45.482  41.912  1.00  0.00           H  
ATOM   4009 C112  PA   157      49.341  46.946  43.517  1.00  0.00           C  
ATOM   4010 H12R  PA   157      48.752  47.778  43.123  1.00  0.00           H  
ATOM   4011 H12S  PA   157      50.324  47.311  43.822  1.00  0.00           H  
ATOM   4012 C111  PA   157      48.674  46.255  44.802  1.00  0.00           C  
ATOM   4013 H11R  PA   157      47.716  45.856  44.460  1.00  0.00           H  
ATOM   4014 H11S  PA   157      48.377  47.050  45.489  1.00  0.00           H  
ATOM   4015 C110  PA   157      49.405  45.026  45.511  1.00  0.00           C  
ATOM   4016 H10R  PA   157      50.439  45.307  45.723  1.00  0.00           H  
ATOM   4017 H10S  PA   157      49.609  44.182  44.849  1.00  0.00           H  
ATOM   4018  C19  PA   157      48.861  44.484  46.816  1.00  0.00           C  
ATOM   4019  H9R  PA   157      49.756  44.105  47.314  1.00  0.00           H  
ATOM   4020  H9S  PA   157      48.251  43.611  46.574  1.00  0.00           H  
ATOM   4021  C18  PA   157      48.069  45.364  47.736  1.00  0.00           C  
ATOM   4022  H8R  PA   157      47.204  45.656  47.138  1.00  0.00           H  
ATOM   4023  H8S  PA   157      48.732  46.202  47.961  1.00  0.00           H  
ATOM   4024  C17  PA   157      47.517  44.702  49.064  1.00  0.00           C  
ATOM   4025  H7R  PA   157      48.380  44.332  49.621  1.00  0.00           H  
ATOM   4026  H7S  PA   157      47.005  43.753  48.887  1.00  0.00           H  
ATOM   4027  C16  PA   157      46.559  45.474  49.895  1.00  0.00           C  
ATOM   4028  H6R  PA   157      45.709  45.882  49.345  1.00  0.00           H  
ATOM   4029  H6S  PA   157      46.973  46.445  50.173  1.00  0.00           H  
ATOM   4030  C15  PA   157      46.047  44.712  51.139  1.00  0.00           C  
ATOM   4031  H5R  PA   157      45.409  43.911  50.760  1.00  0.00           H  
ATOM   4032  H5S  PA   157      45.342  45.379  51.641  1.00  0.00           H  
ATOM   4033  C14  PA   157      47.118  44.290  52.156  1.00  0.00           C  
ATOM   4034  H4R  PA   157      47.635  45.236  52.329  1.00  0.00           H  
ATOM   4035  H4S  PA   157      47.862  43.655  51.671  1.00  0.00           H  
ATOM   4036  C13  PA   157      46.520  43.696  53.395  1.00  0.00           C  
ATOM   4037  H3R  PA   157      45.746  43.022  53.022  1.00  0.00           H  
ATOM   4038  H3S  PA   157      46.056  44.441  54.044  1.00  0.00           H  
ATOM   4039  C12  PA   157      47.582  43.013  54.248  1.00  0.00           C  
ATOM   4040  H2R  PA   157      48.428  43.690  54.378  1.00  0.00           H  
ATOM   4041  H2S  PA   157      47.799  42.045  53.791  1.00  0.00           H  
ATOM   4042  C11 PGR   158      47.041  42.747  55.681  1.00  0.00           C  
ATOM   4043  O12 PGR   158      46.546  43.558  56.458  1.00  0.00           O  
ATOM   4044  O11 PGR   158      47.076  41.400  55.950  1.00  0.00           O  
ATOM   4045  C1  PGR   158      46.512  40.916  57.234  1.00  0.00           C  
ATOM   4046  HR  PGR   158      45.459  41.180  57.104  1.00  0.00           H  
ATOM   4047  HS  PGR   158      47.062  41.519  57.960  1.00  0.00           H  
ATOM   4048  C2  PGR   158      46.732  39.402  57.393  1.00  0.00           C  
ATOM   4049  HX  PGR   158      46.437  39.152  58.415  1.00  0.00           H  
ATOM   4050  C3  PGR   158      48.240  39.055  57.080  1.00  0.00           C  
ATOM   4051  HA  PGR   158      48.876  39.887  57.393  1.00  0.00           H  
ATOM   4052  HB  PGR   158      48.340  38.801  56.022  1.00  0.00           H  
ATOM   4053  O31 PGR   158      48.501  37.921  57.885  1.00  0.00           O  
ATOM   4054  P31 PGR   158      49.219  38.027  59.319  1.00  0.00           P  
ATOM   4055  O32 PGR   158      50.532  38.943  59.064  1.00  0.00           O  
ATOM   4056  C31 PGR   158      51.632  38.383  58.365  1.00  0.00           C  
ATOM   4057  H1A PGR   158      52.121  39.135  57.742  1.00  0.00           H  
ATOM   4058  H1B PGR   158      51.369  37.562  57.693  1.00  0.00           H  
ATOM   4059  C32 PGR   158      52.804  37.929  59.266  1.00  0.00           C  
ATOM   4060  H2A PGR   158      53.660  37.608  58.666  1.00  0.00           H  
ATOM   4061  O35 PGR   158      52.436  36.758  59.947  1.00  0.00           O  
ATOM   4062 HO5A PGR   158      51.507  36.861  60.220  1.00  0.00           H  
ATOM   4063  C33 PGR   158      53.222  39.146  60.178  1.00  0.00           C  
ATOM   4064  H3A PGR   158      53.324  40.071  59.604  1.00  0.00           H  
ATOM   4065  H3B PGR   158      52.486  39.308  60.969  1.00  0.00           H  
ATOM   4066  O33 PGR   158      48.386  38.832  60.236  1.00  0.00           O  
ATOM   4067  O34 PGR   158      49.668  36.730  59.788  1.00  0.00           O  
ATOM   4068  O21 PGR   158      45.788  38.776  56.565  1.00  0.00           O  
ATOM   4069  C21 PGR   158      45.313  37.528  56.895  1.00  0.00           C  
ATOM   4070  O22 PGR   158      45.754  36.804  57.821  1.00  0.00           O  
ATOM   4071  O36 PGR   158      54.510  39.048  60.766  1.00  0.00           O  
ATOM   4072 HO6A PGR   158      54.554  39.872  61.284  1.00  0.00           H  
ATOM   4073  C12  OL   159      44.289  36.998  55.888  1.00  0.00           C  
ATOM   4074  H2R  OL   159      44.797  36.561  55.026  1.00  0.00           H  
ATOM   4075  H2S  OL   159      43.703  36.231  56.398  1.00  0.00           H  
ATOM   4076  C13  OL   159      43.336  38.138  55.466  1.00  0.00           C  
ATOM   4077  H3R  OL   159      42.898  38.562  56.372  1.00  0.00           H  
ATOM   4078  H3S  OL   159      43.912  38.957  55.032  1.00  0.00           H  
ATOM   4079  C14  OL   159      42.239  37.664  54.546  1.00  0.00           C  
ATOM   4080  H4R  OL   159      41.728  36.812  54.999  1.00  0.00           H  
ATOM   4081  H4S  OL   159      41.494  38.428  54.312  1.00  0.00           H  
ATOM   4082  C15  OL   159      42.887  37.058  53.232  1.00  0.00           C  
ATOM   4083  H5R  OL   159      43.621  37.726  52.776  1.00  0.00           H  
ATOM   4084  H5S  OL   159      43.584  36.243  53.442  1.00  0.00           H  
ATOM   4085  C16  OL   159      41.851  36.530  52.271  1.00  0.00           C  
ATOM   4086  H6R  OL   159      41.274  35.749  52.771  1.00  0.00           H  
ATOM   4087  H6S  OL   159      41.183  37.368  52.064  1.00  0.00           H  
ATOM   4088  C17  OL   159      42.455  35.963  50.984  1.00  0.00           C  
ATOM   4089  H7R  OL   159      43.258  36.602  50.612  1.00  0.00           H  
ATOM   4090  H7S  OL   159      42.864  34.965  51.155  1.00  0.00           H  
ATOM   4091  C18  OL   159      41.513  35.918  49.744  1.00  0.00           C  
ATOM   4092  H8R  OL   159      41.990  35.330  48.957  1.00  0.00           H  
ATOM   4093  H8S  OL   159      40.656  35.266  49.928  1.00  0.00           H  
ATOM   4094  C19  OL   159      41.166  37.341  49.291  1.00  0.00           C  
ATOM   4095  H9R  OL   159      40.872  38.072  50.040  1.00  0.00           H  
ATOM   4096 C110  OL   159      41.113  37.848  47.988  1.00  0.00           C  
ATOM   4097 H10R  OL   159      40.870  38.898  47.843  1.00  0.00           H  
ATOM   4098 C111  OL   159      41.319  37.006  46.772  1.00  0.00           C  
ATOM   4099 H11R  OL   159      41.849  36.098  47.067  1.00  0.00           H  
ATOM   4100 H11S  OL   159      40.435  36.509  46.367  1.00  0.00           H  
ATOM   4101 C112  OL   159      41.994  37.828  45.703  1.00  0.00           C  
ATOM   4102 H12R  OL   159      42.709  38.496  46.187  1.00  0.00           H  
ATOM   4103 H12S  OL   159      42.599  37.207  45.038  1.00  0.00           H  
ATOM   4104 C113  OL   159      41.030  38.543  44.676  1.00  0.00           C  
ATOM   4105 H13R  OL   159      41.723  38.872  43.899  1.00  0.00           H  
ATOM   4106 H13S  OL   159      40.440  37.800  44.136  1.00  0.00           H  
ATOM   4107 C114  OL   159      40.196  39.699  45.299  1.00  0.00           C  
ATOM   4108 H14R  OL   159      39.414  39.230  45.898  1.00  0.00           H  
ATOM   4109 H14S  OL   159      40.919  40.174  45.966  1.00  0.00           H  
ATOM   4110 C115  OL   159      39.686  40.729  44.275  1.00  0.00           C  
ATOM   4111 H15R  OL   159      39.357  41.669  44.723  1.00  0.00           H  
ATOM   4112 H15S  OL   159      40.538  41.194  43.775  1.00  0.00           H  
ATOM   4113 C116  OL   159      38.708  40.264  43.174  1.00  0.00           C  
ATOM   4114 H16R  OL   159      39.160  39.415  42.657  1.00  0.00           H  
ATOM   4115 H16S  OL   159      37.758  39.976  43.629  1.00  0.00           H  
ATOM   4116 C117  OL   159      38.530  41.377  42.090  1.00  0.00           C  
ATOM   4117 H17R  OL   159      38.317  42.367  42.501  1.00  0.00           H  
ATOM   4118 H17S  OL   159      39.497  41.608  41.639  1.00  0.00           H  
ATOM   4119 C118  OL   159      37.439  41.116  41.075  1.00  0.00           C  
ATOM   4120 H18R  OL   159      37.900  40.398  40.393  1.00  0.00           H  
ATOM   4121 H18S  OL   159      37.243  42.029  40.509  1.00  0.00           H  
ATOM   4122 H18T  OL   159      36.555  40.599  41.454  1.00  0.00           H  
TER    4123       OL   159 
ATOM   4123 C116  PA   160     100.316  63.176  50.795  1.00  0.00           C  
ATOM   4124 H16R  PA   160     101.131  62.463  50.932  1.00  0.00           H  
ATOM   4125 H16S  PA   160      99.712  63.118  51.704  1.00  0.00           H  
ATOM   4126 H16T  PA   160     100.821  64.143  50.747  1.00  0.00           H  
ATOM   4127 C115  PA   160      99.468  62.935  49.588  1.00  0.00           C  
ATOM   4128 H15R  PA   160     100.127  63.046  48.725  1.00  0.00           H  
ATOM   4129 H15S  PA   160      98.700  63.708  49.524  1.00  0.00           H  
ATOM   4130 C114  PA   160      98.699  61.540  49.453  1.00  0.00           C  
ATOM   4131 H14R  PA   160      98.095  61.604  48.546  1.00  0.00           H  
ATOM   4132 H14S  PA   160      97.992  61.321  50.256  1.00  0.00           H  
ATOM   4133 C113  PA   160      99.563  60.253  49.430  1.00  0.00           C  
ATOM   4134 H13R  PA   160      98.936  59.366  49.543  1.00  0.00           H  
ATOM   4135 H13S  PA   160     100.336  60.351  50.195  1.00  0.00           H  
ATOM   4136 C112  PA   160     100.446  60.108  48.146  1.00  0.00           C  
ATOM   4137 H12R  PA   160     101.319  60.735  48.339  1.00  0.00           H  
ATOM   4138 H12S  PA   160      99.900  60.391  47.244  1.00  0.00           H  
ATOM   4139 C111  PA   160     100.955  58.721  47.930  1.00  0.00           C  
ATOM   4140 H11R  PA   160     101.304  58.594  46.903  1.00  0.00           H  
ATOM   4141 H11S  PA   160     100.071  58.080  47.951  1.00  0.00           H  
ATOM   4142 C110  PA   160     102.100  58.244  48.943  1.00  0.00           C  
ATOM   4143 H10R  PA   160     101.891  58.489  49.986  1.00  0.00           H  
ATOM   4144 H10S  PA   160     102.937  58.875  48.638  1.00  0.00           H  
ATOM   4145  C19  PA   160     102.610  56.804  48.666  1.00  0.00           C  
ATOM   4146  H9R  PA   160     103.454  56.817  47.973  1.00  0.00           H  
ATOM   4147  H9S  PA   160     101.788  56.239  48.222  1.00  0.00           H  
ATOM   4148  C18  PA   160     103.001  56.188  50.005  1.00  0.00           C  
ATOM   4149  H8R  PA   160     102.236  56.211  50.784  1.00  0.00           H  
ATOM   4150  H8S  PA   160     103.735  56.899  50.389  1.00  0.00           H  
ATOM   4151  C17  PA   160     103.723  54.840  49.830  1.00  0.00           C  
ATOM   4152  H7R  PA   160     104.377  54.995  48.970  1.00  0.00           H  
ATOM   4153  H7S  PA   160     103.022  54.015  49.687  1.00  0.00           H  
ATOM   4154  C16  PA   160     104.607  54.388  51.048  1.00  0.00           C  
ATOM   4155  H6R  PA   160     105.252  55.236  51.288  1.00  0.00           H  
ATOM   4156  H6S  PA   160     105.178  53.561  50.621  1.00  0.00           H  
ATOM   4157  C15  PA   160     103.818  53.877  52.192  1.00  0.00           C  
ATOM   4158  H5R  PA   160     103.119  53.101  51.873  1.00  0.00           H  
ATOM   4159  H5S  PA   160     103.191  54.718  52.493  1.00  0.00           H  
ATOM   4160  C14  PA   160     104.551  53.425  53.438  1.00  0.00           C  
ATOM   4161  H4R  PA   160     105.246  54.203  53.761  1.00  0.00           H  
ATOM   4162  H4S  PA   160     105.040  52.475  53.211  1.00  0.00           H  
ATOM   4163  C13  PA   160     103.650  53.143  54.581  1.00  0.00           C  
ATOM   4164  H3R  PA   160     103.034  52.275  54.336  1.00  0.00           H  
ATOM   4165  H3S  PA   160     103.039  53.971  54.946  1.00  0.00           H  
ATOM   4166  C12  PA   160     104.472  52.612  55.831  1.00  0.00           C  
ATOM   4167  H2R  PA   160     105.352  52.031  55.546  1.00  0.00           H  
ATOM   4168  H2S  PA   160     103.963  51.965  56.548  1.00  0.00           H  
ATOM   4169  C11  PC   161     105.077  53.782  56.544  1.00  0.00           C  
ATOM   4170  O12  PC   161     106.118  54.265  56.271  1.00  0.00           O  
ATOM   4171  O11  PC   161     104.121  54.289  57.453  1.00  0.00           O  
ATOM   4172  C1   PC   161     104.228  55.628  57.945  1.00  0.00           C  
ATOM   4173  HR   PC   161     104.535  56.353  57.187  1.00  0.00           H  
ATOM   4174  HS   PC   161     105.085  55.635  58.623  1.00  0.00           H  
ATOM   4175  C2   PC   161     102.984  56.174  58.656  1.00  0.00           C  
ATOM   4176  HX   PC   161     103.185  57.168  59.065  1.00  0.00           H  
ATOM   4177  C3   PC   161     102.467  55.123  59.615  1.00  0.00           C  
ATOM   4178  HA   PC   161     103.245  54.847  60.332  1.00  0.00           H  
ATOM   4179  HB   PC   161     102.242  54.222  59.039  1.00  0.00           H  
ATOM   4180  O31  PC   161     101.303  55.434  60.411  1.00  0.00           O  
ATOM   4181  P31  PC   161     100.877  54.540  61.728  1.00  0.00           P  
ATOM   4182  O32  PC   161     101.455  55.377  62.936  1.00  0.00           O  
ATOM   4183  C31  PC   161     102.767  55.192  63.428  1.00  0.00           C  
ATOM   4184  H1A  PC   161     103.372  55.946  62.918  1.00  0.00           H  
ATOM   4185  H1B  PC   161     103.157  54.192  63.222  1.00  0.00           H  
ATOM   4186  C32  PC   161     102.622  55.453  64.987  1.00  0.00           C  
ATOM   4187  H2A  PC   161     102.140  54.550  65.365  1.00  0.00           H  
ATOM   4188  H2B  PC   161     101.878  56.199  65.268  1.00  0.00           H  
ATOM   4189  N31  PC   161     103.870  55.781  65.852  1.00  0.00           N  
ATOM   4190  C33  PC   161     105.070  54.909  65.553  1.00  0.00           C  
ATOM   4191  H3A  PC   161     104.823  53.885  65.270  1.00  0.00           H  
ATOM   4192  H3B  PC   161     105.790  54.988  66.369  1.00  0.00           H  
ATOM   4193  H3C  PC   161     105.510  55.287  64.629  1.00  0.00           H  
ATOM   4194  C34  PC   161     104.200  57.184  65.543  1.00  0.00           C  
ATOM   4195  H4A  PC   161     104.424  57.261  64.478  1.00  0.00           H  
ATOM   4196  H4B  PC   161     105.107  57.469  66.078  1.00  0.00           H  
ATOM   4197  H4C  PC   161     103.372  57.783  65.925  1.00  0.00           H  
ATOM   4198  C35  PC   161     103.598  55.734  67.317  1.00  0.00           C  
ATOM   4199  H5A  PC   161     103.218  54.736  67.544  1.00  0.00           H  
ATOM   4200  H5B  PC   161     102.945  56.519  67.700  1.00  0.00           H  
ATOM   4201  H5C  PC   161     104.570  55.891  67.786  1.00  0.00           H  
ATOM   4202  O33  PC   161      99.430  54.586  61.821  1.00  0.00           O  
ATOM   4203  O34  PC   161     101.644  53.245  61.774  1.00  0.00           O  
ATOM   4204  O21  PC   161     101.948  56.271  57.615  1.00  0.00           O  
ATOM   4205  C21  PC   161     100.919  57.108  57.730  1.00  0.00           C  
ATOM   4206  O22  PC   161     100.832  57.885  58.659  1.00  0.00           O  
ATOM   4207  C12  OL   162      99.728  56.705  56.946  1.00  0.00           C  
ATOM   4208  H2R  OL   162      99.095  56.099  57.598  1.00  0.00           H  
ATOM   4209  H2S  OL   162      99.065  57.560  56.794  1.00  0.00           H  
ATOM   4210  C13  OL   162      99.952  56.152  55.525  1.00  0.00           C  
ATOM   4211  H3R  OL   162     100.787  55.450  55.567  1.00  0.00           H  
ATOM   4212  H3S  OL   162      99.126  55.472  55.304  1.00  0.00           H  
ATOM   4213  C14  OL   162     100.320  57.157  54.513  1.00  0.00           C  
ATOM   4214  H4R  OL   162     100.130  56.822  53.491  1.00  0.00           H  
ATOM   4215  H4S  OL   162      99.633  58.001  54.607  1.00  0.00           H  
ATOM   4216  C15  OL   162     101.804  57.690  54.512  1.00  0.00           C  
ATOM   4217  H5R  OL   162     102.082  58.154  55.460  1.00  0.00           H  
ATOM   4218  H5S  OL   162     102.561  56.917  54.366  1.00  0.00           H  
ATOM   4219  C16  OL   162     102.037  58.707  53.337  1.00  0.00           C  
ATOM   4220  H6R  OL   162     102.355  58.186  52.432  1.00  0.00           H  
ATOM   4221  H6S  OL   162     101.133  59.295  53.168  1.00  0.00           H  
ATOM   4222  C17  OL   162     103.081  59.728  53.531  1.00  0.00           C  
ATOM   4223  H7R  OL   162     103.338  59.892  54.579  1.00  0.00           H  
ATOM   4224  H7S  OL   162     104.025  59.400  53.090  1.00  0.00           H  
ATOM   4225  C18  OL   162     102.731  61.084  52.848  1.00  0.00           C  
ATOM   4226  H8R  OL   162     102.491  60.857  51.808  1.00  0.00           H  
ATOM   4227  H8S  OL   162     101.948  61.702  53.293  1.00  0.00           H  
ATOM   4228  C19  OL   162     103.971  61.923  52.933  1.00  0.00           C  
ATOM   4229  H9R  OL   162     104.095  62.362  53.920  1.00  0.00           H  
ATOM   4230 C110  OL   162     104.862  62.282  51.973  1.00  0.00           C  
ATOM   4231 H10R  OL   162     105.762  62.830  52.242  1.00  0.00           H  
ATOM   4232 C111  OL   162     104.898  61.820  50.534  1.00  0.00           C  
ATOM   4233 H11R  OL   162     105.914  61.772  50.136  1.00  0.00           H  
ATOM   4234 H11S  OL   162     104.593  60.776  50.438  1.00  0.00           H  
ATOM   4235 C112  OL   162     104.163  62.717  49.549  1.00  0.00           C  
ATOM   4236 H12R  OL   162     103.146  62.934  49.885  1.00  0.00           H  
ATOM   4237 H12S  OL   162     104.651  63.691  49.476  1.00  0.00           H  
ATOM   4238 C113  OL   162     104.091  62.174  48.146  1.00  0.00           C  
ATOM   4239 H13R  OL   162     105.013  61.647  47.891  1.00  0.00           H  
ATOM   4240 H13S  OL   162     103.321  61.412  48.012  1.00  0.00           H  
ATOM   4241 C114  OL   162     103.751  63.325  47.210  1.00  0.00           C  
ATOM   4242 H14R  OL   162     102.717  63.569  47.460  1.00  0.00           H  
ATOM   4243 H14S  OL   162     104.249  64.279  47.396  1.00  0.00           H  
ATOM   4244 C115  OL   162     103.444  62.781  45.821  1.00  0.00           C  
ATOM   4245 H15R  OL   162     102.997  61.787  45.878  1.00  0.00           H  
ATOM   4246 H15S  OL   162     102.773  63.490  45.332  1.00  0.00           H  
ATOM   4247 C116  OL   162     104.704  62.667  44.931  1.00  0.00           C  
ATOM   4248 H16R  OL   162     105.472  62.015  45.353  1.00  0.00           H  
ATOM   4249 H16S  OL   162     104.402  62.189  43.997  1.00  0.00           H  
ATOM   4250 C117  OL   162     105.232  64.081  44.503  1.00  0.00           C  
ATOM   4251 H17R  OL   162     104.350  64.656  44.213  1.00  0.00           H  
ATOM   4252 H17S  OL   162     105.720  64.554  45.358  1.00  0.00           H  
ATOM   4253 C118  OL   162     106.147  64.107  43.186  1.00  0.00           C  
ATOM   4254 H18R  OL   162     107.177  63.790  43.361  1.00  0.00           H  
ATOM   4255 H18S  OL   162     106.272  65.106  42.764  1.00  0.00           H  
ATOM   4256 H18T  OL   162     105.610  63.753  42.304  1.00  0.00           H  
TER    4257       OL   162 
ATOM   4257 C116  PA   163      66.072  33.651  40.741  1.00  0.00           C  
ATOM   4258 H16R  PA   163      65.625  32.947  41.446  1.00  0.00           H  
ATOM   4259 H16S  PA   163      65.250  34.062  40.152  1.00  0.00           H  
ATOM   4260 H16T  PA   163      66.536  34.482  41.277  1.00  0.00           H  
ATOM   4261 C115  PA   163      67.044  32.917  39.939  1.00  0.00           C  
ATOM   4262 H15R  PA   163      66.612  32.089  39.372  1.00  0.00           H  
ATOM   4263 H15S  PA   163      67.843  32.551  40.587  1.00  0.00           H  
ATOM   4264 C114  PA   163      67.767  33.794  38.890  1.00  0.00           C  
ATOM   4265 H14R  PA   163      66.960  34.228  38.296  1.00  0.00           H  
ATOM   4266 H14S  PA   163      68.429  33.214  38.243  1.00  0.00           H  
ATOM   4267 C113  PA   163      68.801  34.796  39.430  1.00  0.00           C  
ATOM   4268 H13R  PA   163      68.306  35.660  39.879  1.00  0.00           H  
ATOM   4269 H13S  PA   163      69.372  35.231  38.607  1.00  0.00           H  
ATOM   4270 C112  PA   163      69.781  34.381  40.465  1.00  0.00           C  
ATOM   4271 H12R  PA   163      70.278  33.464  40.140  1.00  0.00           H  
ATOM   4272 H12S  PA   163      69.272  34.130  41.398  1.00  0.00           H  
ATOM   4273 C111  PA   163      70.715  35.457  40.918  1.00  0.00           C  
ATOM   4274 H11R  PA   163      71.115  35.916  40.012  1.00  0.00           H  
ATOM   4275 H11S  PA   163      71.602  34.986  41.347  1.00  0.00           H  
ATOM   4276 C110  PA   163      70.167  36.494  41.833  1.00  0.00           C  
ATOM   4277 H10R  PA   163      69.454  37.090  41.260  1.00  0.00           H  
ATOM   4278 H10S  PA   163      70.948  37.214  42.083  1.00  0.00           H  
ATOM   4279  C19  PA   163      69.591  36.062  43.207  1.00  0.00           C  
ATOM   4280  H9R  PA   163      70.426  35.673  43.794  1.00  0.00           H  
ATOM   4281  H9S  PA   163      68.915  35.209  43.117  1.00  0.00           H  
ATOM   4282  C18  PA   163      68.846  37.162  43.968  1.00  0.00           C  
ATOM   4283  H8R  PA   163      68.006  37.556  43.392  1.00  0.00           H  
ATOM   4284  H8S  PA   163      69.479  38.039  44.121  1.00  0.00           H  
ATOM   4285  C17  PA   163      68.375  36.630  45.363  1.00  0.00           C  
ATOM   4286  H7R  PA   163      69.213  36.153  45.875  1.00  0.00           H  
ATOM   4287  H7S  PA   163      67.739  35.763  45.175  1.00  0.00           H  
ATOM   4288  C16  PA   163      67.634  37.657  46.254  1.00  0.00           C  
ATOM   4289  H6R  PA   163      66.615  37.795  45.887  1.00  0.00           H  
ATOM   4290  H6S  PA   163      68.184  38.594  46.150  1.00  0.00           H  
ATOM   4291  C15  PA   163      67.557  37.265  47.755  1.00  0.00           C  
ATOM   4292  H5R  PA   163      68.562  37.190  48.174  1.00  0.00           H  
ATOM   4293  H5S  PA   163      67.120  36.266  47.803  1.00  0.00           H  
ATOM   4294  C14  PA   163      66.786  38.332  48.541  1.00  0.00           C  
ATOM   4295  H4R  PA   163      65.822  38.440  48.040  1.00  0.00           H  
ATOM   4296  H4S  PA   163      67.348  39.263  48.441  1.00  0.00           H  
ATOM   4297  C13  PA   163      66.599  38.069  50.042  1.00  0.00           C  
ATOM   4298  H3R  PA   163      65.825  37.308  50.157  1.00  0.00           H  
ATOM   4299  H3S  PA   163      66.147  38.987  50.422  1.00  0.00           H  
ATOM   4300  C12  PA   163      67.917  37.677  50.767  1.00  0.00           C  
ATOM   4301  H2R  PA   163      68.624  38.507  50.703  1.00  0.00           H  
ATOM   4302  H2S  PA   163      68.449  36.845  50.301  1.00  0.00           H  
ATOM   4303  C11  PC   164      67.682  37.505  52.264  1.00  0.00           C  
ATOM   4304  O12  PC   164      68.627  37.158  53.002  1.00  0.00           O  
ATOM   4305  O11  PC   164      66.452  37.876  52.715  1.00  0.00           O  
ATOM   4306  C1   PC   164      66.220  37.919  54.138  1.00  0.00           C  
ATOM   4307  HR   PC   164      66.975  38.557  54.604  1.00  0.00           H  
ATOM   4308  HS   PC   164      66.401  36.887  54.451  1.00  0.00           H  
ATOM   4309  C2   PC   164      64.758  38.318  54.356  1.00  0.00           C  
ATOM   4310  HX   PC   164      64.624  39.367  54.080  1.00  0.00           H  
ATOM   4311  C3   PC   164      64.325  38.173  55.835  1.00  0.00           C  
ATOM   4312  HA   PC   164      63.248  37.986  55.861  1.00  0.00           H  
ATOM   4313  HB   PC   164      64.613  39.050  56.420  1.00  0.00           H  
ATOM   4314  O31  PC   164      64.930  37.029  56.372  1.00  0.00           O  
ATOM   4315  P31  PC   164      64.658  36.560  57.898  1.00  0.00           P  
ATOM   4316  O32  PC   164      65.445  37.650  58.798  1.00  0.00           O  
ATOM   4317  C31  PC   164      64.715  38.601  59.415  1.00  0.00           C  
ATOM   4318  H1A  PC   164      64.032  38.077  60.089  1.00  0.00           H  
ATOM   4319  H1B  PC   164      64.133  39.206  58.715  1.00  0.00           H  
ATOM   4320  C32  PC   164      65.713  39.441  60.299  1.00  0.00           C  
ATOM   4321  H2A  PC   164      66.506  39.902  59.708  1.00  0.00           H  
ATOM   4322  H2B  PC   164      66.368  38.752  60.836  1.00  0.00           H  
ATOM   4323  N31  PC   164      65.206  40.367  61.388  1.00  0.00           N  
ATOM   4324  C33  PC   164      64.115  39.658  62.142  1.00  0.00           C  
ATOM   4325  H3A  PC   164      64.598  38.710  62.382  1.00  0.00           H  
ATOM   4326  H3B  PC   164      63.220  39.411  61.569  1.00  0.00           H  
ATOM   4327  H3C  PC   164      63.959  40.155  63.101  1.00  0.00           H  
ATOM   4328  C34  PC   164      66.252  40.707  62.380  1.00  0.00           C  
ATOM   4329  H4A  PC   164      67.009  41.311  61.878  1.00  0.00           H  
ATOM   4330  H4B  PC   164      66.624  39.732  62.697  1.00  0.00           H  
ATOM   4331  H4C  PC   164      65.836  41.279  63.210  1.00  0.00           H  
ATOM   4332  C35  PC   164      64.703  41.640  60.796  1.00  0.00           C  
ATOM   4333  H5A  PC   164      64.058  42.116  61.536  1.00  0.00           H  
ATOM   4334  H5B  PC   164      64.189  41.353  59.877  1.00  0.00           H  
ATOM   4335  H5C  PC   164      65.503  42.283  60.425  1.00  0.00           H  
ATOM   4336  O33  PC   164      63.195  36.666  58.219  1.00  0.00           O  
ATOM   4337  O34  PC   164      65.265  35.279  58.098  1.00  0.00           O  
ATOM   4338  O21  PC   164      63.972  37.487  53.442  1.00  0.00           O  
ATOM   4339  C21  PC   164      62.698  37.738  53.155  1.00  0.00           C  
ATOM   4340  O22  PC   164      62.164  38.661  53.708  1.00  0.00           O  
ATOM   4341  C12  OL   165      62.179  36.923  51.916  1.00  0.00           C  
ATOM   4342  H2R  OL   165      62.361  35.872  52.149  1.00  0.00           H  
ATOM   4343  H2S  OL   165      61.149  37.199  51.681  1.00  0.00           H  
ATOM   4344  C13  OL   165      62.951  37.178  50.702  1.00  0.00           C  
ATOM   4345  H3R  OL   165      62.997  38.229  50.408  1.00  0.00           H  
ATOM   4346  H3S  OL   165      63.995  36.913  50.880  1.00  0.00           H  
ATOM   4347  C14  OL   165      62.466  36.466  49.388  1.00  0.00           C  
ATOM   4348  H4R  OL   165      62.596  35.390  49.516  1.00  0.00           H  
ATOM   4349  H4S  OL   165      61.408  36.670  49.210  1.00  0.00           H  
ATOM   4350  C15  OL   165      63.208  36.928  48.114  1.00  0.00           C  
ATOM   4351  H5R  OL   165      63.128  38.015  48.057  1.00  0.00           H  
ATOM   4352  H5S  OL   165      64.279  36.719  48.166  1.00  0.00           H  
ATOM   4353  C16  OL   165      62.820  36.253  46.775  1.00  0.00           C  
ATOM   4354  H6R  OL   165      62.823  35.165  46.876  1.00  0.00           H  
ATOM   4355  H6S  OL   165      61.790  36.491  46.501  1.00  0.00           H  
ATOM   4356  C17  OL   165      63.789  36.616  45.628  1.00  0.00           C  
ATOM   4357  H7R  OL   165      64.177  37.631  45.525  1.00  0.00           H  
ATOM   4358  H7S  OL   165      64.722  36.099  45.860  1.00  0.00           H  
ATOM   4359  C18  OL   165      63.295  35.988  44.300  1.00  0.00           C  
ATOM   4360  H8R  OL   165      62.826  35.028  44.522  1.00  0.00           H  
ATOM   4361  H8S  OL   165      62.456  36.586  43.936  1.00  0.00           H  
ATOM   4362  C19  OL   165      64.502  36.075  43.307  1.00  0.00           C  
ATOM   4363  H9R  OL   165      65.232  35.280  43.437  1.00  0.00           H  
ATOM   4364 C110  OL   165      64.712  37.096  42.446  1.00  0.00           C  
ATOM   4365 H10R  OL   165      65.645  37.042  41.889  1.00  0.00           H  
ATOM   4366 C111  OL   165      63.777  38.226  42.116  1.00  0.00           C  
ATOM   4367 H11R  OL   165      63.432  38.564  43.096  1.00  0.00           H  
ATOM   4368 H11S  OL   165      64.195  39.155  41.722  1.00  0.00           H  
ATOM   4369 C112  OL   165      62.706  37.664  41.242  1.00  0.00           C  
ATOM   4370 H12R  OL   165      63.117  37.463  40.251  1.00  0.00           H  
ATOM   4371 H12S  OL   165      62.389  36.683  41.600  1.00  0.00           H  
ATOM   4372 C113  OL   165      61.545  38.637  41.076  1.00  0.00           C  
ATOM   4373 H13R  OL   165      61.058  38.998  41.984  1.00  0.00           H  
ATOM   4374 H13S  OL   165      62.082  39.517  40.717  1.00  0.00           H  
ATOM   4375 C114  OL   165      60.497  38.230  40.118  1.00  0.00           C  
ATOM   4376 H14R  OL   165      60.852  38.350  39.092  1.00  0.00           H  
ATOM   4377 H14S  OL   165      60.285  37.175  40.307  1.00  0.00           H  
ATOM   4378 C115  OL   165      59.154  38.908  40.281  1.00  0.00           C  
ATOM   4379 H15R  OL   165      58.779  38.793  41.300  1.00  0.00           H  
ATOM   4380 H15S  OL   165      59.378  39.976  40.264  1.00  0.00           H  
ATOM   4381 C116  OL   165      58.157  38.436  39.228  1.00  0.00           C  
ATOM   4382 H16R  OL   165      58.577  38.700  38.255  1.00  0.00           H  
ATOM   4383 H16S  OL   165      58.063  37.349  39.194  1.00  0.00           H  
ATOM   4384 C117  OL   165      56.800  39.026  39.421  1.00  0.00           C  
ATOM   4385 H17R  OL   165      56.009  38.400  39.004  1.00  0.00           H  
ATOM   4386 H17S  OL   165      56.540  38.980  40.481  1.00  0.00           H  
ATOM   4387 C118  OL   165      56.733  40.562  39.203  1.00  0.00           C  
ATOM   4388 H18R  OL   165      57.379  41.053  39.933  1.00  0.00           H  
ATOM   4389 H18S  OL   165      55.712  40.926  39.341  1.00  0.00           H  
ATOM   4390 H18T  OL   165      56.956  41.121  38.292  1.00  0.00           H  
TER    4391       OL   165 
ATOM   4391 C116  PA   166      34.599  61.302  35.507  1.00  0.00           C  
ATOM   4392 H16R  PA   166      35.178  62.134  35.914  1.00  0.00           H  
ATOM   4393 H16S  PA   166      33.785  61.267  36.234  1.00  0.00           H  
ATOM   4394 H16T  PA   166      34.287  61.729  34.551  1.00  0.00           H  
ATOM   4395 C115  PA   166      35.317  59.962  35.364  1.00  0.00           C  
ATOM   4396 H15R  PA   166      36.135  60.118  34.657  1.00  0.00           H  
ATOM   4397 H15S  PA   166      34.689  59.159  34.972  1.00  0.00           H  
ATOM   4398 C114  PA   166      36.105  59.507  36.603  1.00  0.00           C  
ATOM   4399 H14R  PA   166      35.504  59.720  37.489  1.00  0.00           H  
ATOM   4400 H14S  PA   166      37.005  60.111  36.741  1.00  0.00           H  
ATOM   4401 C113  PA   166      36.544  57.980  36.449  1.00  0.00           C  
ATOM   4402 H13R  PA   166      37.337  57.873  35.707  1.00  0.00           H  
ATOM   4403 H13S  PA   166      35.806  57.279  36.054  1.00  0.00           H  
ATOM   4404 C112  PA   166      36.846  57.353  37.852  1.00  0.00           C  
ATOM   4405 H12R  PA   166      37.193  56.321  37.770  1.00  0.00           H  
ATOM   4406 H12S  PA   166      36.011  57.333  38.556  1.00  0.00           H  
ATOM   4407 C111  PA   166      37.962  58.175  38.456  1.00  0.00           C  
ATOM   4408 H11R  PA   166      37.423  59.064  38.791  1.00  0.00           H  
ATOM   4409 H11S  PA   166      38.759  58.326  37.725  1.00  0.00           H  
ATOM   4410 C110  PA   166      38.669  57.579  39.662  1.00  0.00           C  
ATOM   4411 H10R  PA   166      39.552  58.205  39.804  1.00  0.00           H  
ATOM   4412 H10S  PA   166      39.035  56.606  39.328  1.00  0.00           H  
ATOM   4413  C19  PA   166      37.873  57.442  40.904  1.00  0.00           C  
ATOM   4414  H9R  PA   166      37.026  56.818  40.614  1.00  0.00           H  
ATOM   4415  H9S  PA   166      37.418  58.398  41.173  1.00  0.00           H  
ATOM   4416  C18  PA   166      38.538  56.864  42.148  1.00  0.00           C  
ATOM   4417  H8R  PA   166      38.994  56.010  41.642  1.00  0.00           H  
ATOM   4418  H8S  PA   166      37.740  56.587  42.840  1.00  0.00           H  
ATOM   4419  C17  PA   166      39.484  57.935  42.771  1.00  0.00           C  
ATOM   4420  H7R  PA   166      38.822  58.793  42.910  1.00  0.00           H  
ATOM   4421  H7S  PA   166      40.162  58.261  41.979  1.00  0.00           H  
ATOM   4422  C16  PA   166      40.206  57.526  43.953  1.00  0.00           C  
ATOM   4423  H6R  PA   166      40.694  56.585  43.691  1.00  0.00           H  
ATOM   4424  H6S  PA   166      39.554  57.387  44.818  1.00  0.00           H  
ATOM   4425  C15  PA   166      41.161  58.512  44.425  1.00  0.00           C  
ATOM   4426  H5R  PA   166      40.665  59.338  44.940  1.00  0.00           H  
ATOM   4427  H5S  PA   166      41.580  59.088  43.597  1.00  0.00           H  
ATOM   4428  C14  PA   166      42.253  57.968  45.305  1.00  0.00           C  
ATOM   4429  H4R  PA   166      43.012  58.745  45.413  1.00  0.00           H  
ATOM   4430  H4S  PA   166      42.740  57.150  44.769  1.00  0.00           H  
ATOM   4431  C13  PA   166      41.858  57.384  46.698  1.00  0.00           C  
ATOM   4432  H3R  PA   166      42.760  57.178  47.279  1.00  0.00           H  
ATOM   4433  H3S  PA   166      41.443  56.376  46.649  1.00  0.00           H  
ATOM   4434  C12  PA   166      40.936  58.343  47.540  1.00  0.00           C  
ATOM   4435  H2R  PA   166      39.920  58.379  47.141  1.00  0.00           H  
ATOM   4436  H2S  PA   166      41.246  59.379  47.382  1.00  0.00           H  
ATOM   4437  C11 PGR   167      40.796  57.996  49.013  1.00  0.00           C  
ATOM   4438  O12 PGR   167      41.105  56.948  49.477  1.00  0.00           O  
ATOM   4439  O11 PGR   167      40.280  59.077  49.713  1.00  0.00           O  
ATOM   4440  C1  PGR   167      40.355  59.245  51.044  1.00  0.00           C  
ATOM   4441  HR  PGR   167      39.673  58.508  51.476  1.00  0.00           H  
ATOM   4442  HS  PGR   167      40.031  60.230  51.391  1.00  0.00           H  
ATOM   4443  C2  PGR   167      41.761  59.010  51.574  1.00  0.00           C  
ATOM   4444  HX  PGR   167      42.213  58.095  51.185  1.00  0.00           H  
ATOM   4445  C3  PGR   167      41.792  58.986  53.101  1.00  0.00           C  
ATOM   4446  HA  PGR   167      41.124  58.244  53.545  1.00  0.00           H  
ATOM   4447  HB  PGR   167      41.530  59.932  53.582  1.00  0.00           H  
ATOM   4448  O31 PGR   167      43.065  58.737  53.701  1.00  0.00           O  
ATOM   4449  P31 PGR   167      43.312  58.872  55.245  1.00  0.00           P  
ATOM   4450  O32 PGR   167      43.742  60.344  55.460  1.00  0.00           O  
ATOM   4451  C31 PGR   167      44.873  60.851  54.686  1.00  0.00           C  
ATOM   4452  H1A PGR   167      44.542  60.960  53.650  1.00  0.00           H  
ATOM   4453  H1B PGR   167      45.636  60.070  54.636  1.00  0.00           H  
ATOM   4454  C32 PGR   167      45.313  62.188  55.210  1.00  0.00           C  
ATOM   4455  H2A PGR   167      45.984  62.726  54.536  1.00  0.00           H  
ATOM   4456  O35 PGR   167      45.935  61.935  56.457  1.00  0.00           O  
ATOM   4457 HO5A PGR   167      46.793  61.531  56.235  1.00  0.00           H  
ATOM   4458  C33 PGR   167      44.123  63.159  55.453  1.00  0.00           C  
ATOM   4459  H3A PGR   167      44.516  64.027  55.987  1.00  0.00           H  
ATOM   4460  H3B PGR   167      43.769  63.443  54.458  1.00  0.00           H  
ATOM   4461  O33 PGR   167      42.015  58.656  55.929  1.00  0.00           O  
ATOM   4462  O34 PGR   167      44.449  58.078  55.743  1.00  0.00           O  
ATOM   4463  O21 PGR   167      42.464  60.160  51.003  1.00  0.00           O  
ATOM   4464  C21 PGR   167      43.766  60.200  50.965  1.00  0.00           C  
ATOM   4465  O22 PGR   167      44.530  59.249  51.156  1.00  0.00           O  
ATOM   4466  O36 PGR   167      43.078  62.664  56.341  1.00  0.00           O  
ATOM   4467 HO6A PGR   167      42.437  63.389  56.449  1.00  0.00           H  
ATOM   4468  C12  OL   168      44.384  61.499  50.602  1.00  0.00           C  
ATOM   4469  H2R  OL   168      43.984  62.263  51.271  1.00  0.00           H  
ATOM   4470  H2S  OL   168      45.459  61.508  50.791  1.00  0.00           H  
ATOM   4471  C13  OL   168      44.122  61.680  49.086  1.00  0.00           C  
ATOM   4472  H3R  OL   168      44.533  60.831  48.535  1.00  0.00           H  
ATOM   4473  H3S  OL   168      43.062  61.715  48.829  1.00  0.00           H  
ATOM   4474  C14  OL   168      44.863  62.927  48.593  1.00  0.00           C  
ATOM   4475  H4R  OL   168      45.900  62.894  48.934  1.00  0.00           H  
ATOM   4476  H4S  OL   168      44.886  62.745  47.517  1.00  0.00           H  
ATOM   4477  C15  OL   168      44.200  64.277  48.915  1.00  0.00           C  
ATOM   4478  H5R  OL   168      43.205  64.366  48.475  1.00  0.00           H  
ATOM   4479  H5S  OL   168      43.969  64.286  49.983  1.00  0.00           H  
ATOM   4480  C16  OL   168      44.996  65.506  48.545  1.00  0.00           C  
ATOM   4481  H6R  OL   168      44.390  66.381  48.786  1.00  0.00           H  
ATOM   4482  H6S  OL   168      45.944  65.525  49.087  1.00  0.00           H  
ATOM   4483  C17  OL   168      45.306  65.628  47.028  1.00  0.00           C  
ATOM   4484  H7R  OL   168      46.392  65.618  46.906  1.00  0.00           H  
ATOM   4485  H7S  OL   168      44.903  64.792  46.452  1.00  0.00           H  
ATOM   4486  C18  OL   168      44.731  66.922  46.447  1.00  0.00           C  
ATOM   4487  H8R  OL   168      43.676  67.064  46.689  1.00  0.00           H  
ATOM   4488  H8S  OL   168      45.396  67.665  46.892  1.00  0.00           H  
ATOM   4489  C19  OL   168      44.976  67.134  44.985  1.00  0.00           C  
ATOM   4490  H9R  OL   168      46.020  67.009  44.710  1.00  0.00           H  
ATOM   4491 C110  OL   168      44.158  67.331  43.952  1.00  0.00           C  
ATOM   4492 H10R  OL   168      44.522  67.451  42.935  1.00  0.00           H  
ATOM   4493 C111  OL   168      42.610  67.332  44.096  1.00  0.00           C  
ATOM   4494 H11R  OL   168      42.059  66.910  43.253  1.00  0.00           H  
ATOM   4495 H11S  OL   168      42.282  66.650  44.883  1.00  0.00           H  
ATOM   4496 C112  OL   168      42.047  68.751  44.518  1.00  0.00           C  
ATOM   4497 H12R  OL   168      42.627  69.160  45.348  1.00  0.00           H  
ATOM   4498 H12S  OL   168      42.337  69.386  43.678  1.00  0.00           H  
ATOM   4499 C113  OL   168      40.541  68.761  44.784  1.00  0.00           C  
ATOM   4500 H13R  OL   168      39.940  68.639  43.881  1.00  0.00           H  
ATOM   4501 H13S  OL   168      40.292  67.909  45.420  1.00  0.00           H  
ATOM   4502 C114  OL   168      40.218  70.055  45.425  1.00  0.00           C  
ATOM   4503 H14R  OL   168      40.607  70.144  46.441  1.00  0.00           H  
ATOM   4504 H14S  OL   168      40.677  70.888  44.888  1.00  0.00           H  
ATOM   4505 C115  OL   168      38.662  70.173  45.469  1.00  0.00           C  
ATOM   4506 H15R  OL   168      38.172  69.641  44.651  1.00  0.00           H  
ATOM   4507 H15S  OL   168      38.274  69.550  46.277  1.00  0.00           H  
ATOM   4508 C116  OL   168      38.133  71.609  45.673  1.00  0.00           C  
ATOM   4509 H16R  OL   168      38.356  71.994  46.670  1.00  0.00           H  
ATOM   4510 H16S  OL   168      38.584  72.269  44.929  1.00  0.00           H  
ATOM   4511 C117  OL   168      36.625  71.648  45.364  1.00  0.00           C  
ATOM   4512 H17R  OL   168      36.162  70.915  46.029  1.00  0.00           H  
ATOM   4513 H17S  OL   168      36.416  72.689  45.619  1.00  0.00           H  
ATOM   4514 C118  OL   168      36.318  71.252  43.915  1.00  0.00           C  
ATOM   4515 H18R  OL   168      35.226  71.276  43.929  1.00  0.00           H  
ATOM   4516 H18S  OL   168      36.700  70.315  43.506  1.00  0.00           H  
ATOM   4517 H18T  OL   168      36.421  72.087  43.219  1.00  0.00           H  
TER    4518       OL   168 
ATOM   4518 C116  PA   169     123.307  13.822  35.129  1.00  0.00           C  
ATOM   4519 H16R  PA   169     124.283  14.050  34.697  1.00  0.00           H  
ATOM   4520 H16S  PA   169     122.431  14.301  34.686  1.00  0.00           H  
ATOM   4521 H16T  PA   169     123.129  12.744  35.125  1.00  0.00           H  
ATOM   4522 C115  PA   169     123.291  14.346  36.573  1.00  0.00           C  
ATOM   4523 H15R  PA   169     122.389  13.967  37.058  1.00  0.00           H  
ATOM   4524 H15S  PA   169     123.067  15.406  36.435  1.00  0.00           H  
ATOM   4525 C114  PA   169     124.579  14.179  37.309  1.00  0.00           C  
ATOM   4526 H14R  PA   169     125.422  14.445  36.668  1.00  0.00           H  
ATOM   4527 H14S  PA   169     124.674  13.130  37.597  1.00  0.00           H  
ATOM   4528 C113  PA   169     124.598  14.824  38.615  1.00  0.00           C  
ATOM   4529 H13R  PA   169     123.670  14.543  39.118  1.00  0.00           H  
ATOM   4530 H13S  PA   169     124.509  15.910  38.553  1.00  0.00           H  
ATOM   4531 C112  PA   169     125.954  14.449  39.310  1.00  0.00           C  
ATOM   4532 H12R  PA   169     126.814  14.900  38.809  1.00  0.00           H  
ATOM   4533 H12S  PA   169     126.071  13.368  39.214  1.00  0.00           H  
ATOM   4534 C111  PA   169     126.023  14.862  40.789  1.00  0.00           C  
ATOM   4535 H11R  PA   169     127.051  14.715  41.126  1.00  0.00           H  
ATOM   4536 H11S  PA   169     125.391  14.154  41.329  1.00  0.00           H  
ATOM   4537 C110  PA   169     125.704  16.278  41.007  1.00  0.00           C  
ATOM   4538 H10R  PA   169     124.907  16.611  40.339  1.00  0.00           H  
ATOM   4539 H10S  PA   169     126.627  16.761  40.680  1.00  0.00           H  
ATOM   4540  C19  PA   169     125.371  16.700  42.397  1.00  0.00           C  
ATOM   4541  H9R  PA   169     124.447  16.204  42.700  1.00  0.00           H  
ATOM   4542  H9S  PA   169     125.130  17.759  42.279  1.00  0.00           H  
ATOM   4543  C18  PA   169     126.485  16.450  43.402  1.00  0.00           C  
ATOM   4544  H8R  PA   169     127.317  17.115  43.164  1.00  0.00           H  
ATOM   4545  H8S  PA   169     126.948  15.467  43.286  1.00  0.00           H  
ATOM   4546  C17  PA   169     126.046  16.688  44.873  1.00  0.00           C  
ATOM   4547  H7R  PA   169     125.196  16.037  45.088  1.00  0.00           H  
ATOM   4548  H7S  PA   169     125.699  17.687  45.144  1.00  0.00           H  
ATOM   4549  C16  PA   169     127.111  16.240  45.860  1.00  0.00           C  
ATOM   4550  H6R  PA   169     128.106  16.514  45.503  1.00  0.00           H  
ATOM   4551  H6S  PA   169     127.197  15.155  45.940  1.00  0.00           H  
ATOM   4552  C15  PA   169     126.999  16.807  47.286  1.00  0.00           C  
ATOM   4553  H5R  PA   169     125.939  16.708  47.529  1.00  0.00           H  
ATOM   4554  H5S  PA   169     126.993  17.897  47.342  1.00  0.00           H  
ATOM   4555  C14  PA   169     127.930  16.156  48.283  1.00  0.00           C  
ATOM   4556  H4R  PA   169     128.934  16.167  47.853  1.00  0.00           H  
ATOM   4557  H4S  PA   169     127.601  15.124  48.424  1.00  0.00           H  
ATOM   4558  C13  PA   169     127.930  16.930  49.574  1.00  0.00           C  
ATOM   4559  H3R  PA   169     126.908  16.871  49.954  1.00  0.00           H  
ATOM   4560  H3S  PA   169     128.054  17.966  49.250  1.00  0.00           H  
ATOM   4561  C12  PA   169     128.942  16.548  50.644  1.00  0.00           C  
ATOM   4562  H2R  PA   169     129.970  16.540  50.274  1.00  0.00           H  
ATOM   4563  H2S  PA   169     128.957  15.481  50.878  1.00  0.00           H  
ATOM   4564  C11 PGR   170     128.826  17.371  51.899  1.00  0.00           C  
ATOM   4565  O12 PGR   170     127.806  17.537  52.560  1.00  0.00           O  
ATOM   4566  O11 PGR   170     130.009  17.815  52.238  1.00  0.00           O  
ATOM   4567  C1  PGR   170     130.164  18.565  53.502  1.00  0.00           C  
ATOM   4568  HR  PGR   170     129.591  18.158  54.339  1.00  0.00           H  
ATOM   4569  HS  PGR   170     129.904  19.609  53.312  1.00  0.00           H  
ATOM   4570  C2  PGR   170     131.649  18.530  53.755  1.00  0.00           C  
ATOM   4571  HX  PGR   170     132.190  17.661  53.371  1.00  0.00           H  
ATOM   4572  C3  PGR   170     131.958  18.620  55.214  1.00  0.00           C  
ATOM   4573  HA  PGR   170     133.035  18.561  55.396  1.00  0.00           H  
ATOM   4574  HB  PGR   170     131.584  17.763  55.779  1.00  0.00           H  
ATOM   4575  O31 PGR   170     131.516  19.872  55.774  1.00  0.00           O  
ATOM   4576  P31 PGR   170     131.312  20.068  57.312  1.00  0.00           P  
ATOM   4577  O32 PGR   170     132.757  20.549  57.676  1.00  0.00           O  
ATOM   4578  C31 PGR   170     133.296  21.667  56.985  1.00  0.00           C  
ATOM   4579  H1A PGR   170     132.676  22.542  57.195  1.00  0.00           H  
ATOM   4580  H1B PGR   170     133.297  21.452  55.914  1.00  0.00           H  
ATOM   4581  C32 PGR   170     134.739  21.978  57.385  1.00  0.00           C  
ATOM   4582  H2A PGR   170     135.211  21.015  57.592  1.00  0.00           H  
ATOM   4583  O35 PGR   170     134.940  22.675  58.599  1.00  0.00           O  
ATOM   4584 HO5A PGR   170     135.782  23.122  58.397  1.00  0.00           H  
ATOM   4585  C33 PGR   170     135.482  22.761  56.283  1.00  0.00           C  
ATOM   4586  H3A PGR   170     135.744  22.046  55.499  1.00  0.00           H  
ATOM   4587  H3B PGR   170     134.809  23.537  55.912  1.00  0.00           H  
ATOM   4588  O33 PGR   170     130.341  21.172  57.446  1.00  0.00           O  
ATOM   4589  O34 PGR   170     131.062  18.792  58.041  1.00  0.00           O  
ATOM   4590  O21 PGR   170     132.091  19.706  53.164  1.00  0.00           O  
ATOM   4591  C21 PGR   170     133.395  19.857  52.780  1.00  0.00           C  
ATOM   4592  O22 PGR   170     134.230  19.002  52.932  1.00  0.00           O  
ATOM   4593  O36 PGR   170     136.670  23.373  56.879  1.00  0.00           O  
ATOM   4594 HO6A PGR   170     137.345  22.678  56.982  1.00  0.00           H  
ATOM   4595  C12  OL   171     133.694  21.018  51.925  1.00  0.00           C  
ATOM   4596  H2R  OL   171     133.935  20.606  50.943  1.00  0.00           H  
ATOM   4597  H2S  OL   171     132.858  21.604  51.537  1.00  0.00           H  
ATOM   4598  C13  OL   171     134.877  21.822  52.449  1.00  0.00           C  
ATOM   4599  H3R  OL   171     134.605  22.281  53.402  1.00  0.00           H  
ATOM   4600  H3S  OL   171     135.642  21.116  52.777  1.00  0.00           H  
ATOM   4601  C14  OL   171     135.397  22.881  51.491  1.00  0.00           C  
ATOM   4602  H4R  OL   171     135.476  22.345  50.543  1.00  0.00           H  
ATOM   4603  H4S  OL   171     134.713  23.714  51.314  1.00  0.00           H  
ATOM   4604  C15  OL   171     136.779  23.344  51.953  1.00  0.00           C  
ATOM   4605  H5R  OL   171     136.710  24.019  52.809  1.00  0.00           H  
ATOM   4606  H5S  OL   171     137.372  22.467  52.219  1.00  0.00           H  
ATOM   4607  C16  OL   171     137.613  23.998  50.892  1.00  0.00           C  
ATOM   4608  H6R  OL   171     138.673  23.843  51.102  1.00  0.00           H  
ATOM   4609  H6S  OL   171     137.537  23.575  49.888  1.00  0.00           H  
ATOM   4610  C17  OL   171     137.366  25.417  50.716  1.00  0.00           C  
ATOM   4611  H7R  OL   171     136.331  25.596  50.419  1.00  0.00           H  
ATOM   4612  H7S  OL   171     137.439  25.935  51.674  1.00  0.00           H  
ATOM   4613  C18  OL   171     138.282  26.210  49.767  1.00  0.00           C  
ATOM   4614  H8R  OL   171     138.284  25.571  48.882  1.00  0.00           H  
ATOM   4615  H8S  OL   171     137.810  27.176  49.575  1.00  0.00           H  
ATOM   4616  C19  OL   171     139.668  26.365  50.352  1.00  0.00           C  
ATOM   4617  H9R  OL   171     139.748  26.450  51.433  1.00  0.00           H  
ATOM   4618 C110  OL   171     140.838  26.323  49.688  1.00  0.00           C  
ATOM   4619 H10R  OL   171     141.742  26.511  50.262  1.00  0.00           H  
ATOM   4620 C111  OL   171     141.000  25.975  48.217  1.00  0.00           C  
ATOM   4621 H11R  OL   171     140.199  26.449  47.646  1.00  0.00           H  
ATOM   4622 H11S  OL   171     141.945  26.467  47.979  1.00  0.00           H  
ATOM   4623 C112  OL   171     141.094  24.516  47.920  1.00  0.00           C  
ATOM   4624 H12R  OL   171     141.876  24.069  48.538  1.00  0.00           H  
ATOM   4625 H12S  OL   171     140.100  24.150  48.187  1.00  0.00           H  
ATOM   4626 C113  OL   171     141.358  24.278  46.405  1.00  0.00           C  
ATOM   4627 H13R  OL   171     141.286  23.189  46.378  1.00  0.00           H  
ATOM   4628 H13S  OL   171     140.506  24.652  45.834  1.00  0.00           H  
ATOM   4629 C114  OL   171     142.577  24.828  45.738  1.00  0.00           C  
ATOM   4630 H14R  OL   171     142.289  25.545  44.966  1.00  0.00           H  
ATOM   4631 H14S  OL   171     143.332  25.367  46.315  1.00  0.00           H  
ATOM   4632 C115  OL   171     143.416  23.692  45.134  1.00  0.00           C  
ATOM   4633 H15R  OL   171     143.851  23.121  45.957  1.00  0.00           H  
ATOM   4634 H15S  OL   171     142.751  23.013  44.596  1.00  0.00           H  
ATOM   4635 C116  OL   171     144.406  24.209  44.122  1.00  0.00           C  
ATOM   4636 H16R  OL   171     143.719  24.575  43.356  1.00  0.00           H  
ATOM   4637 H16S  OL   171     145.001  25.077  44.412  1.00  0.00           H  
ATOM   4638 C117  OL   171     145.465  23.150  43.629  1.00  0.00           C  
ATOM   4639 H17R  OL   171     145.040  22.241  43.198  1.00  0.00           H  
ATOM   4640 H17S  OL   171     145.916  23.675  42.784  1.00  0.00           H  
ATOM   4641 C118  OL   171     146.549  22.782  44.639  1.00  0.00           C  
ATOM   4642 H18R  OL   171     147.303  23.487  44.998  1.00  0.00           H  
ATOM   4643 H18S  OL   171     147.115  21.866  44.459  1.00  0.00           H  
ATOM   4644 H18T  OL   171     146.095  22.349  45.532  1.00  0.00           H  
TER    4645       OL   171 
ATOM   4645 C116  PA   172      94.610  82.344  45.970  1.00  0.00           C  
ATOM   4646 H16R  PA   172      93.991  81.655  46.548  1.00  0.00           H  
ATOM   4647 H16S  PA   172      94.040  82.835  45.179  1.00  0.00           H  
ATOM   4648 H16T  PA   172      94.950  82.995  46.777  1.00  0.00           H  
ATOM   4649 C115  PA   172      95.789  81.833  45.263  1.00  0.00           C  
ATOM   4650 H15R  PA   172      96.071  82.520  44.462  1.00  0.00           H  
ATOM   4651 H15S  PA   172      95.508  80.954  44.679  1.00  0.00           H  
ATOM   4652 C114  PA   172      96.878  81.359  46.007  1.00  0.00           C  
ATOM   4653 H14R  PA   172      96.523  80.757  46.847  1.00  0.00           H  
ATOM   4654 H14S  PA   172      97.367  82.226  46.455  1.00  0.00           H  
ATOM   4655 C113  PA   172      97.973  80.685  45.178  1.00  0.00           C  
ATOM   4656 H13R  PA   172      98.535  81.405  44.580  1.00  0.00           H  
ATOM   4657 H13S  PA   172      97.489  80.026  44.453  1.00  0.00           H  
ATOM   4658 C112  PA   172      98.929  79.934  46.079  1.00  0.00           C  
ATOM   4659 H12R  PA   172      99.501  79.211  45.493  1.00  0.00           H  
ATOM   4660 H12S  PA   172      98.389  79.310  46.794  1.00  0.00           H  
ATOM   4661 C111  PA   172      99.919  80.773  46.868  1.00  0.00           C  
ATOM   4662 H11R  PA   172      99.389  81.711  47.048  1.00  0.00           H  
ATOM   4663 H11S  PA   172     100.728  81.020  46.177  1.00  0.00           H  
ATOM   4664 C110  PA   172     100.512  80.106  48.085  1.00  0.00           C  
ATOM   4665 H10R  PA   172     101.333  80.738  48.429  1.00  0.00           H  
ATOM   4666 H10S  PA   172     101.051  79.180  47.874  1.00  0.00           H  
ATOM   4667  C19  PA   172      99.465  79.938  49.265  1.00  0.00           C  
ATOM   4668  H9R  PA   172      98.404  80.023  49.022  1.00  0.00           H  
ATOM   4669  H9S  PA   172      99.595  80.783  49.944  1.00  0.00           H  
ATOM   4670  C18  PA   172      99.450  78.496  49.867  1.00  0.00           C  
ATOM   4671  H8R  PA   172     100.434  78.249  50.270  1.00  0.00           H  
ATOM   4672  H8S  PA   172      99.140  77.778  49.105  1.00  0.00           H  
ATOM   4673  C17  PA   172      98.455  78.421  51.080  1.00  0.00           C  
ATOM   4674  H7R  PA   172      98.423  77.390  51.437  1.00  0.00           H  
ATOM   4675  H7S  PA   172      97.437  78.635  50.747  1.00  0.00           H  
ATOM   4676  C16  PA   172      98.943  79.274  52.236  1.00  0.00           C  
ATOM   4677  H6R  PA   172      99.084  80.313  51.929  1.00  0.00           H  
ATOM   4678  H6S  PA   172      99.849  78.892  52.710  1.00  0.00           H  
ATOM   4679  C15  PA   172      97.921  79.360  53.478  1.00  0.00           C  
ATOM   4680  H5R  PA   172      97.748  78.347  53.849  1.00  0.00           H  
ATOM   4681  H5S  PA   172      96.964  79.760  53.137  1.00  0.00           H  
ATOM   4682  C14  PA   172      98.421  80.168  54.680  1.00  0.00           C  
ATOM   4683  H4R  PA   172      97.624  80.511  55.344  1.00  0.00           H  
ATOM   4684  H4S  PA   172      98.722  81.158  54.330  1.00  0.00           H  
ATOM   4685  C13  PA   172      99.497  79.470  55.622  1.00  0.00           C  
ATOM   4686  H3R  PA   172     100.151  80.109  56.218  1.00  0.00           H  
ATOM   4687  H3S  PA   172     100.144  79.009  54.873  1.00  0.00           H  
ATOM   4688  C12  PA   172      99.037  78.268  56.430  1.00  0.00           C  
ATOM   4689  H2R  PA   172      99.735  77.816  57.137  1.00  0.00           H  
ATOM   4690  H2S  PA   172      98.887  77.431  55.745  1.00  0.00           H  
ATOM   4691  C11 PGR   173      97.778  78.609  57.205  1.00  0.00           C  
ATOM   4692  O12 PGR   173      97.550  79.533  57.919  1.00  0.00           O  
ATOM   4693  O11 PGR   173      96.981  77.485  57.096  1.00  0.00           O  
ATOM   4694  C1  PGR   173      95.703  77.485  57.825  1.00  0.00           C  
ATOM   4695  HR  PGR   173      95.872  77.793  58.860  1.00  0.00           H  
ATOM   4696  HS  PGR   173      95.318  76.465  57.906  1.00  0.00           H  
ATOM   4697  C2  PGR   173      94.670  78.488  57.188  1.00  0.00           C  
ATOM   4698  HX  PGR   173      95.038  79.517  57.211  1.00  0.00           H  
ATOM   4699  C3  PGR   173      93.408  78.315  57.988  1.00  0.00           C  
ATOM   4700  HA  PGR   173      93.524  78.633  59.027  1.00  0.00           H  
ATOM   4701  HB  PGR   173      92.979  77.313  57.913  1.00  0.00           H  
ATOM   4702  O31 PGR   173      92.485  79.345  57.614  1.00  0.00           O  
ATOM   4703  P31 PGR   173      91.022  79.398  58.228  1.00  0.00           P  
ATOM   4704  O32 PGR   173      90.383  78.013  57.685  1.00  0.00           O  
ATOM   4705  C31 PGR   173      90.407  77.653  56.270  1.00  0.00           C  
ATOM   4706  H1A PGR   173      91.049  76.769  56.247  1.00  0.00           H  
ATOM   4707  H1B PGR   173      90.879  78.400  55.625  1.00  0.00           H  
ATOM   4708  C32 PGR   173      88.982  77.310  55.607  1.00  0.00           C  
ATOM   4709  H2A PGR   173      88.318  78.170  55.722  1.00  0.00           H  
ATOM   4710  O35 PGR   173      88.416  76.108  56.223  1.00  0.00           O  
ATOM   4711 HO5A PGR   173      88.560  76.249  57.176  1.00  0.00           H  
ATOM   4712  C33 PGR   173      89.121  77.110  54.095  1.00  0.00           C  
ATOM   4713  H3A PGR   173      88.119  76.901  53.712  1.00  0.00           H  
ATOM   4714  H3B PGR   173      89.431  77.982  53.514  1.00  0.00           H  
ATOM   4715  O33 PGR   173      91.193  79.416  59.690  1.00  0.00           O  
ATOM   4716  O34 PGR   173      90.278  80.554  57.607  1.00  0.00           O  
ATOM   4717  O21 PGR   173      94.432  78.121  55.874  1.00  0.00           O  
ATOM   4718  C21 PGR   173      93.576  78.856  55.127  1.00  0.00           C  
ATOM   4719  O22 PGR   173      93.305  80.017  55.309  1.00  0.00           O  
ATOM   4720  O36 PGR   173      90.022  76.025  53.810  1.00  0.00           O  
ATOM   4721 HO6A PGR   173      89.674  75.192  54.176  1.00  0.00           H  
ATOM   4722  C12  OL   174      93.054  78.135  53.882  1.00  0.00           C  
ATOM   4723  H2R  OL   174      93.924  77.771  53.330  1.00  0.00           H  
ATOM   4724  H2S  OL   174      92.606  77.195  54.211  1.00  0.00           H  
ATOM   4725  C13  OL   174      92.129  78.951  52.926  1.00  0.00           C  
ATOM   4726  H3R  OL   174      91.539  78.285  52.293  1.00  0.00           H  
ATOM   4727  H3S  OL   174      91.353  79.461  53.501  1.00  0.00           H  
ATOM   4728  C14  OL   174      92.898  79.985  51.997  1.00  0.00           C  
ATOM   4729  H4R  OL   174      92.120  80.382  51.341  1.00  0.00           H  
ATOM   4730  H4S  OL   174      93.298  80.788  52.618  1.00  0.00           H  
ATOM   4731  C15  OL   174      93.972  79.476  50.900  1.00  0.00           C  
ATOM   4732  H5R  OL   174      94.765  78.931  51.417  1.00  0.00           H  
ATOM   4733  H5S  OL   174      93.512  78.707  50.277  1.00  0.00           H  
ATOM   4734  C16  OL   174      94.611  80.474  49.907  1.00  0.00           C  
ATOM   4735  H6R  OL   174      95.423  79.935  49.416  1.00  0.00           H  
ATOM   4736  H6S  OL   174      93.826  80.752  49.201  1.00  0.00           H  
ATOM   4737  C17  OL   174      95.015  81.795  50.661  1.00  0.00           C  
ATOM   4738  H7R  OL   174      94.130  82.434  50.703  1.00  0.00           H  
ATOM   4739  H7S  OL   174      95.308  81.531  51.680  1.00  0.00           H  
ATOM   4740  C18  OL   174      96.074  82.653  49.992  1.00  0.00           C  
ATOM   4741  H8R  OL   174      96.963  82.034  50.128  1.00  0.00           H  
ATOM   4742  H8S  OL   174      95.820  82.630  48.930  1.00  0.00           H  
ATOM   4743  C19  OL   174      96.223  84.046  50.542  1.00  0.00           C  
ATOM   4744  H9R  OL   174      96.338  84.073  51.622  1.00  0.00           H  
ATOM   4745 C110  OL   174      96.061  85.176  49.863  1.00  0.00           C  
ATOM   4746 H10R  OL   174      96.070  86.142  50.361  1.00  0.00           H  
ATOM   4747 C111  OL   174      95.687  85.277  48.413  1.00  0.00           C  
ATOM   4748 H11R  OL   174      95.140  84.364  48.167  1.00  0.00           H  
ATOM   4749 H11S  OL   174      95.111  86.161  48.133  1.00  0.00           H  
ATOM   4750 C112  OL   174      97.055  85.185  47.635  1.00  0.00           C  
ATOM   4751 H12R  OL   174      97.904  85.568  48.206  1.00  0.00           H  
ATOM   4752 H12S  OL   174      97.396  84.148  47.619  1.00  0.00           H  
ATOM   4753 C113  OL   174      97.179  85.637  46.172  1.00  0.00           C  
ATOM   4754 H13R  OL   174      98.139  85.381  45.719  1.00  0.00           H  
ATOM   4755 H13S  OL   174      96.366  85.132  45.646  1.00  0.00           H  
ATOM   4756 C114  OL   174      96.985  87.118  45.863  1.00  0.00           C  
ATOM   4757 H14R  OL   174      96.870  87.307  44.793  1.00  0.00           H  
ATOM   4758 H14S  OL   174      96.038  87.466  46.281  1.00  0.00           H  
ATOM   4759 C115  OL   174      98.161  88.034  46.269  1.00  0.00           C  
ATOM   4760 H15R  OL   174      97.755  89.030  46.080  1.00  0.00           H  
ATOM   4761 H15S  OL   174      98.367  88.002  47.341  1.00  0.00           H  
ATOM   4762 C116  OL   174      99.513  87.853  45.544  1.00  0.00           C  
ATOM   4763 H16R  OL   174      99.838  86.813  45.467  1.00  0.00           H  
ATOM   4764 H16S  OL   174      99.367  88.200  44.519  1.00  0.00           H  
ATOM   4765 C117  OL   174     100.570  88.646  46.365  1.00  0.00           C  
ATOM   4766 H17R  OL   174     100.134  89.539  46.819  1.00  0.00           H  
ATOM   4767 H17S  OL   174     100.793  87.965  47.189  1.00  0.00           H  
ATOM   4768 C118  OL   174     101.973  89.051  45.793  1.00  0.00           C  
ATOM   4769 H18R  OL   174     102.444  88.183  45.328  1.00  0.00           H  
ATOM   4770 H18S  OL   174     102.570  89.403  46.637  1.00  0.00           H  
ATOM   4771 H18T  OL   174     101.877  89.885  45.094  1.00  0.00           H  
TER    4772       OL   174 
ATOM   4772 C116  PA   175      68.181  62.603  44.064  1.00  0.00           C  
ATOM   4773 H16R  PA   175      67.892  61.654  44.520  1.00  0.00           H  
ATOM   4774 H16S  PA   175      68.167  62.218  43.042  1.00  0.00           H  
ATOM   4775 H16T  PA   175      67.429  63.359  44.300  1.00  0.00           H  
ATOM   4776 C115  PA   175      69.630  63.013  44.254  1.00  0.00           C  
ATOM   4777 H15R  PA   175      69.854  63.785  43.515  1.00  0.00           H  
ATOM   4778 H15S  PA   175      70.293  62.169  44.054  1.00  0.00           H  
ATOM   4779 C114  PA   175      70.026  63.592  45.615  1.00  0.00           C  
ATOM   4780 H14R  PA   175      69.486  64.541  45.588  1.00  0.00           H  
ATOM   4781 H14S  PA   175      71.079  63.879  45.565  1.00  0.00           H  
ATOM   4782 C113  PA   175      69.738  62.719  46.837  1.00  0.00           C  
ATOM   4783 H13R  PA   175      70.290  61.791  46.672  1.00  0.00           H  
ATOM   4784 H13S  PA   175      68.671  62.493  46.882  1.00  0.00           H  
ATOM   4785 C112  PA   175      70.163  63.400  48.112  1.00  0.00           C  
ATOM   4786 H12R  PA   175      69.522  64.248  48.364  1.00  0.00           H  
ATOM   4787 H12S  PA   175      71.180  63.786  48.010  1.00  0.00           H  
ATOM   4788 C111  PA   175      70.137  62.475  49.334  1.00  0.00           C  
ATOM   4789 H11R  PA   175      70.875  61.675  49.250  1.00  0.00           H  
ATOM   4790 H11S  PA   175      69.233  61.869  49.424  1.00  0.00           H  
ATOM   4791 C110  PA   175      70.466  63.271  50.615  1.00  0.00           C  
ATOM   4792 H10R  PA   175      70.048  62.579  51.348  1.00  0.00           H  
ATOM   4793 H10S  PA   175      69.776  64.117  50.634  1.00  0.00           H  
ATOM   4794  C19  PA   175      71.890  63.727  50.861  1.00  0.00           C  
ATOM   4795  H9R  PA   175      71.891  64.610  50.218  1.00  0.00           H  
ATOM   4796  H9S  PA   175      72.736  63.120  50.532  1.00  0.00           H  
ATOM   4797  C18  PA   175      72.116  64.148  52.281  1.00  0.00           C  
ATOM   4798  H8R  PA   175      72.030  63.166  52.751  1.00  0.00           H  
ATOM   4799  H8S  PA   175      71.293  64.769  52.641  1.00  0.00           H  
ATOM   4800  C17  PA   175      73.426  64.883  52.563  1.00  0.00           C  
ATOM   4801  H7R  PA   175      73.435  65.699  51.838  1.00  0.00           H  
ATOM   4802  H7S  PA   175      74.297  64.327  52.210  1.00  0.00           H  
ATOM   4803  C16  PA   175      73.811  65.407  53.933  1.00  0.00           C  
ATOM   4804  H6R  PA   175      74.750  65.950  53.810  1.00  0.00           H  
ATOM   4805  H6S  PA   175      73.964  64.639  54.694  1.00  0.00           H  
ATOM   4806  C15  PA   175      72.791  66.298  54.611  1.00  0.00           C  
ATOM   4807  H5R  PA   175      71.927  65.633  54.662  1.00  0.00           H  
ATOM   4808  H5S  PA   175      72.364  67.102  54.007  1.00  0.00           H  
ATOM   4809  C14  PA   175      73.226  66.912  55.912  1.00  0.00           C  
ATOM   4810  H4R  PA   175      73.899  66.227  56.431  1.00  0.00           H  
ATOM   4811  H4S  PA   175      72.451  66.966  56.679  1.00  0.00           H  
ATOM   4812  C13  PA   175      74.116  68.204  55.838  1.00  0.00           C  
ATOM   4813  H3R  PA   175      73.524  69.107  55.673  1.00  0.00           H  
ATOM   4814  H3S  PA   175      74.985  68.160  55.179  1.00  0.00           H  
ATOM   4815  C12  PA   175      74.762  68.592  57.252  1.00  0.00           C  
ATOM   4816  H2R  PA   175      75.465  69.413  57.095  1.00  0.00           H  
ATOM   4817  H2S  PA   175      75.260  67.688  57.607  1.00  0.00           H  
ATOM   4818  C11 PGR   176      73.759  69.071  58.303  1.00  0.00           C  
ATOM   4819  O12 PGR   176      74.156  69.126  59.449  1.00  0.00           O  
ATOM   4820  O11 PGR   176      72.518  69.310  57.953  1.00  0.00           O  
ATOM   4821  C1  PGR   176      71.591  70.062  58.881  1.00  0.00           C  
ATOM   4822  HR  PGR   176      71.541  69.480  59.805  1.00  0.00           H  
ATOM   4823  HS  PGR   176      70.650  70.165  58.335  1.00  0.00           H  
ATOM   4824  C2  PGR   176      72.095  71.518  59.113  1.00  0.00           C  
ATOM   4825  HX  PGR   176      73.177  71.472  59.260  1.00  0.00           H  
ATOM   4826  C3  PGR   176      71.409  72.240  60.337  1.00  0.00           C  
ATOM   4827  HA  PGR   176      71.404  73.328  60.241  1.00  0.00           H  
ATOM   4828  HB  PGR   176      71.950  71.999  61.255  1.00  0.00           H  
ATOM   4829  O31 PGR   176      70.104  71.778  60.457  1.00  0.00           O  
ATOM   4830  P31 PGR   176      69.005  72.672  61.331  1.00  0.00           P  
ATOM   4831  O32 PGR   176      69.133  74.059  60.517  1.00  0.00           O  
ATOM   4832  C31 PGR   176      68.814  74.114  59.183  1.00  0.00           C  
ATOM   4833  H1A PGR   176      67.811  73.694  59.066  1.00  0.00           H  
ATOM   4834  H1B PGR   176      69.506  73.460  58.646  1.00  0.00           H  
ATOM   4835  C32 PGR   176      68.939  75.605  58.617  1.00  0.00           C  
ATOM   4836  H2A PGR   176      68.796  75.565  57.534  1.00  0.00           H  
ATOM   4837  O35 PGR   176      70.261  76.203  58.872  1.00  0.00           O  
ATOM   4838 HO5A PGR   176      70.507  75.544  59.545  1.00  0.00           H  
ATOM   4839  C33 PGR   176      67.728  76.442  59.194  1.00  0.00           C  
ATOM   4840  H3A PGR   176      66.819  75.930  58.868  1.00  0.00           H  
ATOM   4841  H3B PGR   176      67.733  76.465  60.287  1.00  0.00           H  
ATOM   4842  O33 PGR   176      67.653  72.139  61.025  1.00  0.00           O  
ATOM   4843  O34 PGR   176      69.466  72.800  62.710  1.00  0.00           O  
ATOM   4844  O21 PGR   176      71.855  72.284  57.901  1.00  0.00           O  
ATOM   4845  C21 PGR   176      72.606  72.179  56.766  1.00  0.00           C  
ATOM   4846  O22 PGR   176      73.791  71.785  56.774  1.00  0.00           O  
ATOM   4847  O36 PGR   176      67.772  77.770  58.661  1.00  0.00           O  
ATOM   4848 HO6A PGR   176      66.902  78.205  58.608  1.00  0.00           H  
ATOM   4849  C12  OL   177      71.766  72.556  55.483  1.00  0.00           C  
ATOM   4850  H2R  OL   177      71.449  73.601  55.496  1.00  0.00           H  
ATOM   4851  H2S  OL   177      72.334  72.357  54.571  1.00  0.00           H  
ATOM   4852  C13  OL   177      70.524  71.648  55.416  1.00  0.00           C  
ATOM   4853  H3R  OL   177      70.781  70.589  55.356  1.00  0.00           H  
ATOM   4854  H3S  OL   177      69.940  71.885  56.308  1.00  0.00           H  
ATOM   4855  C14  OL   177      69.689  72.098  54.241  1.00  0.00           C  
ATOM   4856  H4R  OL   177      69.345  73.117  54.431  1.00  0.00           H  
ATOM   4857  H4S  OL   177      70.367  72.006  53.390  1.00  0.00           H  
ATOM   4858  C15  OL   177      68.509  71.201  54.155  1.00  0.00           C  
ATOM   4859  H5R  OL   177      68.860  70.253  53.740  1.00  0.00           H  
ATOM   4860  H5S  OL   177      68.052  71.064  55.137  1.00  0.00           H  
ATOM   4861  C16  OL   177      67.437  71.741  53.182  1.00  0.00           C  
ATOM   4862  H6R  OL   177      67.415  72.833  53.176  1.00  0.00           H  
ATOM   4863  H6S  OL   177      67.885  71.608  52.195  1.00  0.00           H  
ATOM   4864  C17  OL   177      66.101  70.982  53.166  1.00  0.00           C  
ATOM   4865  H7R  OL   177      65.679  71.202  54.149  1.00  0.00           H  
ATOM   4866  H7S  OL   177      65.464  71.375  52.371  1.00  0.00           H  
ATOM   4867  C18  OL   177      66.269  69.485  53.110  1.00  0.00           C  
ATOM   4868  H8R  OL   177      67.044  69.109  53.782  1.00  0.00           H  
ATOM   4869  H8S  OL   177      65.355  69.000  53.457  1.00  0.00           H  
ATOM   4870  C19  OL   177      66.539  69.211  51.665  1.00  0.00           C  
ATOM   4871  H9R  OL   177      67.549  68.975  51.340  1.00  0.00           H  
ATOM   4872 C110  OL   177      65.661  69.053  50.695  1.00  0.00           C  
ATOM   4873 H10R  OL   177      66.071  68.629  49.782  1.00  0.00           H  
ATOM   4874 C111  OL   177      64.209  69.405  50.687  1.00  0.00           C  
ATOM   4875 H11R  OL   177      63.799  69.461  51.698  1.00  0.00           H  
ATOM   4876 H11S  OL   177      63.963  70.380  50.260  1.00  0.00           H  
ATOM   4877 C112  OL   177      63.560  68.238  49.946  1.00  0.00           C  
ATOM   4878 H12R  OL   177      63.970  68.124  48.941  1.00  0.00           H  
ATOM   4879 H12S  OL   177      63.820  67.351  50.529  1.00  0.00           H  
ATOM   4880 C113  OL   177      62.110  68.439  49.824  1.00  0.00           C  
ATOM   4881 H13R  OL   177      61.887  69.496  49.664  1.00  0.00           H  
ATOM   4882 H13S  OL   177      61.877  68.093  48.815  1.00  0.00           H  
ATOM   4883 C114  OL   177      61.302  67.873  51.055  1.00  0.00           C  
ATOM   4884 H14R  OL   177      61.337  66.784  51.129  1.00  0.00           H  
ATOM   4885 H14S  OL   177      61.721  68.170  52.019  1.00  0.00           H  
ATOM   4886 C115  OL   177      59.803  68.156  51.006  1.00  0.00           C  
ATOM   4887 H15R  OL   177      59.436  68.431  51.997  1.00  0.00           H  
ATOM   4888 H15S  OL   177      59.610  69.010  50.354  1.00  0.00           H  
ATOM   4889 C116  OL   177      58.974  67.049  50.543  1.00  0.00           C  
ATOM   4890 H16R  OL   177      59.039  67.026  49.453  1.00  0.00           H  
ATOM   4891 H16S  OL   177      59.266  66.114  51.024  1.00  0.00           H  
ATOM   4892 C117  OL   177      57.457  67.229  50.861  1.00  0.00           C  
ATOM   4893 H17R  OL   177      57.144  68.070  50.239  1.00  0.00           H  
ATOM   4894 H17S  OL   177      56.863  66.458  50.366  1.00  0.00           H  
ATOM   4895 C118  OL   177      57.059  67.430  52.261  1.00  0.00           C  
ATOM   4896 H18R  OL   177      55.967  67.414  52.273  1.00  0.00           H  
ATOM   4897 H18S  OL   177      57.345  68.422  52.617  1.00  0.00           H  
ATOM   4898 H18T  OL   177      57.259  66.655  53.003  1.00  0.00           H  
TER    4899       OL   177 
ATOM   4899 C116  PA   178      22.386  90.195  43.763  1.00  0.00           C  
ATOM   4900 H16R  PA   178      22.111  90.366  42.720  1.00  0.00           H  
ATOM   4901 H16S  PA   178      23.464  90.024  43.727  1.00  0.00           H  
ATOM   4902 H16T  PA   178      22.283  91.126  44.325  1.00  0.00           H  
ATOM   4903 C115  PA   178      21.541  89.105  44.375  1.00  0.00           C  
ATOM   4904 H15R  PA   178      21.481  88.356  43.582  1.00  0.00           H  
ATOM   4905 H15S  PA   178      20.503  89.440  44.436  1.00  0.00           H  
ATOM   4906 C114  PA   178      22.112  88.604  45.753  1.00  0.00           C  
ATOM   4907 H14R  PA   178      22.349  89.450  46.402  1.00  0.00           H  
ATOM   4908 H14S  PA   178      22.963  87.928  45.650  1.00  0.00           H  
ATOM   4909 C113  PA   178      21.083  87.851  46.542  1.00  0.00           C  
ATOM   4910 H13R  PA   178      20.163  88.437  46.604  1.00  0.00           H  
ATOM   4911 H13S  PA   178      21.434  87.554  47.532  1.00  0.00           H  
ATOM   4912 C112  PA   178      20.610  86.499  45.915  1.00  0.00           C  
ATOM   4913 H12R  PA   178      21.513  85.898  46.043  1.00  0.00           H  
ATOM   4914 H12S  PA   178      20.292  86.777  44.908  1.00  0.00           H  
ATOM   4915 C111  PA   178      19.338  85.881  46.654  1.00  0.00           C  
ATOM   4916 H11R  PA   178      18.993  85.166  45.904  1.00  0.00           H  
ATOM   4917 H11S  PA   178      18.593  86.677  46.708  1.00  0.00           H  
ATOM   4918 C110  PA   178      19.615  85.215  47.995  1.00  0.00           C  
ATOM   4919 H10R  PA   178      20.303  85.829  48.580  1.00  0.00           H  
ATOM   4920 H10S  PA   178      20.119  84.283  47.732  1.00  0.00           H  
ATOM   4921  C19  PA   178      18.406  84.776  48.775  1.00  0.00           C  
ATOM   4922  H9R  PA   178      17.899  83.941  48.286  1.00  0.00           H  
ATOM   4923  H9S  PA   178      17.627  85.540  48.818  1.00  0.00           H  
ATOM   4924  C18  PA   178      18.569  84.394  50.246  1.00  0.00           C  
ATOM   4925  H8R  PA   178      17.523  84.151  50.444  1.00  0.00           H  
ATOM   4926  H8S  PA   178      18.997  85.248  50.776  1.00  0.00           H  
ATOM   4927  C17  PA   178      19.567  83.270  50.514  1.00  0.00           C  
ATOM   4928  H7R  PA   178      20.475  83.675  50.063  1.00  0.00           H
[truncated: 29,575,296 more chars]
